# Supplementary material for: Multiscale proteomic modeling reveals protein networks driving Alzheimer’s disease pathogenesis
Source: Cell. Author manuscript; Available in PMC 2026 Jan 28. (PMC12851831; doi:10.1016/j.cell.2025.08.038)
Supplement: 7 [file NIHMS2129767-supplement-7.xlsx]

## Sheet: Table content
Table S6: Experimental valiation of top-ranked key driver proteins (KDPs)
Page 1 (Related to Figure 2 and Figure 6). Validation of the key driver proteins by quantitative capillary Western analyses and ELISA.
Page 2 (Related to Figure 7). AHNAK expression in AHNAK KD vs control iPSC-derived astrocytes
Page 3 (Related to Figure 7). The pTau level in AHNAK KD vs control iPSC-derived astrocytes
Page 4 (Related to Figure 7). The abeta 42 level in AHNAK KD vs control iPSC-derived astrocytes
Page 5 (Related to Figure 7). The abeta 40 level in AHNAK KD vs control iPSC-derived astrocytes
Page 6 (Related to Figure 7). APOE expression in AHNAK KD vs control iPSC-derived astrocytes
Page 7 (Related to Figure 7). The relative spike numbers in co-cultured neurons on hiPSC-derived APOE44 astrocytes.
Page 8 (Related to Figure 7). AHNAK expression in co-cultured neurons on hiPSC-derived APOE44 astrocytes.
Page 9 (Related to Figure 7). The pTau level in co-cultured neurons on hiPSC-derived APOE44 astrocytes.
Page 10 (Related to Figure 7). The abeta 42 level in co-cultured neurons on hiPSC-derived APOE44 astrocytes.
Page 11 (Related to Figure 7). The abeta 40 level in co-cultured neurons on hiPSC-derived APOE44 astrocytes.
Page 12 (Related to Figure 7). APOE level in co-cultured neurons on hiPSC-derived APOE44 astrocytes.

## Sheet: Page1.validation by WB
Supplementary Data Validation of the key driver proteins by quantitative capillary Western analyses and ELISA.
Notes: AD, DefiniteAD cases; NL, normal control.
KDP	AD protein levels (Mean+SD)	NL protein levels (Mean+SD)	t	Significance (t test; * Mann-Whitney U test)
MSN	1.85+0.95	0.76+0.14	4.89	0.0001
PRDX6	3.68+3.32	0.88+0.56	3.36	0.007
VIM	3.51+2.47	0.66+0.76		0.008*
RPH3A	0.72+0.44	3.32+1.46	-4.03	0.001
OLFM3	1.15±+1.17	2.42±1.79	-2.82	0.02
NRN1	2.54+0.75	3.02+0.48	-1.69	0.11
AHNAK	101.21+96.06	30.04+19.68	2.39	0.029

## Sheet: Page2.iPSC only KD AHNAK
	ctrl	KD
Experiments	(% of control)
Experiment 1	104.3	64.3
	106.8	81.2
	88.9	83.2
Experiment 2	99.933	84.7402
	108.548	84.758
	100.273	100.38
	99.0393	102.06
	93.9452	88.7439
	99.1644	97.1983
	101.309	97.5736
	109.674	96.2688
	94.8389	79.7712
	99.3253	81.9697
	94.124	93.2124
	99.8257	75.4636
Experiment 3	112.325	95.1411
	87.1317	110.472
	92.9594	93.2732
	103.898	83.3512
	99.5044	96.3963
	104.181	78.3304
		82.9178
		79.6005
		76.0143
		73.8475
		78.166
		68.4831

## Sheet: Page3.iPSC only KD pTau
	ctrl	KD
Experiments	(% of control)
Experiment 1	119.905	96.9589
	86.255	69.7487
	112.74	100.34
	81.1007	72.181
Experiment 2	113.114	82.2042
	69.0587	23.7024
	90.5371	18.3329
	94.6726	59.4039
	106.959	83.0981
	83.9528	59.7001
	124.239	67.1482
	111.577
	78.5999
Experiment 3	92.9827	94.2991
	112.582	68.6973
	91.0503	50.3899
	109.309	70.7494
	100.398	101.66
	102.59	115.908
	113.738	98.3413
	88.7136	64.7367
	107.938	51.9685
	90.4549	80.3145
	85.4016	99.3797
	104.109	69.3227

## Sheet: Page4.iPSC only Abeta42
	ctrl	KD
Experiments	(% of control)
Experiment 1	102.774	95.976
	102.774	95.3762
	98.1755	97.1757
	96.2759	94.0765
Experiment 2	80.7139	87.3159
	106.156	96.8164
	108.209	90.7377
	91.8246	98.3461
	82.6462	92.4687
	93.7972	68.0734
	95.9308	90.0131
	90.6572	87.5977
	122.54	92.7505
	102.815	91.9454
	122.258	92.1869
	102.452	72.9847
Experiment 3	94.269	90.8772
	101.637	94.386
	100.702	95.4386
	102.573	95.3216
	98.1286	90.4094
	100.351	92.9825
	105.146	96.2573
	97.193	87.6023

## Sheet: Page5.iPSC only Abeta40
	ctrl	KD
Experiments	(% of control)
Experiment 1	102.6	97.6
	100.6	98.8
	99.4	93.4
	97.4	95.7
Experiment 2	60.2686	77.319
	110.373	94.2041
	118.857	94.1765
	110.814	96.9035
	60.241	99.2448
	110.235	65.3644
	118.747	76.8507
	101.035	95.0029
	109.877	98.4736
	96.7933	97.7298
	107.316	98.3634
	95.4436	62.8302
Experiment 3	104.311	80.7927
	106.451	94.7713
	97.5855	94.8109
	98.5367	100.307
	101.311	81.123
	100.162	89.6846
	96.5813	88.9843
	95.0619	101.258

## Sheet: Page6.iPSC only ApoE
	ctrl	KD
Experiments	(% of control)
Experiment 1	99.6	85
	92.3	90.8
	105.5	127.5
	102.6	127.5
	105.3	90
	97.6	111
	99.5	103.3
	97.6	91.9
Experiment 2	102.56	105.187
	113.872	102.185
	124.38	84.171
	93.7676	86.1547
	116.714	103.364
	109.101	84.5463
	85.2969	83.0452
	99.7185	89.7467
	95.9657	90.7117
	80.579	88.728
	92.052	85.2433
	85.9938	91.9448
Experiment 3	88.6958	78.0681
	86.7815	82.1607
	90.8301	66.9124
	106.849	93.8445
	98.1792	84.7131
	118.114	102.932
	99.3674	94.8567
	111.183	84.4931

## Sheet: Page7.MEA results
Relative spike numbers (co-cultured on hiPSC-derived APOE44 astrocytes)
shScr	shRNA to AHNAK
75.2381	75.2381
75.2381	225.714
37.619	150.476
112.857	75.2381
112.857	150.476
0	37.619
37.619	37.619
188.095	0
0	188.095
150.476	225.714
14.9881	75.2381
135.256	150.476
55.2385	493.52
120.751	125.828
32.6354	51.4915
44.4809	232.437
156.65	192.428
	99.115
	144.926

## Sheet: Page8. co-culture AHNAK
	ctrl	KD
Experiments	(% of control)
Experiment 1	108.959	78.4353
	109.257	82.3906
	122.355	78.8457
	102.988	77.4651
	94.3686	94.4432
	83.5474	105.078
	92.5775	102.802
	109.854	93.6223
	101.944	78.7338
	103.473	73.5097
	93.9582	78.4726
	76.7188	69.4798
		92.5029
		90.861
		94.6671
		100.749
		89.9282
		80.9727
		74.6292
		68.6215
		66.3827
		72.2411
		54.33
		60.0392
Experiment 2	119.267	87.9539
	109.342	85.4885
	92.9269	81.2741
	100.66	92.3369
	108.52	86.1839
	91.1779	80.5788
	110.185	84.3085
	103.189	78.5559
	93.2851	77.3126
	88.1857	74.7629
	95.2448	80.1784
	88.0171	83.4446

## Sheet: Page9.coculture pTau
	ctrl	KD
Experiments	(% of control)
Experiment 1	105.063	80.8527
	80.0152	73.544
	106.281	72.4781
	108.641	51.3133
Experiment 2	112.7	77.4
	87.3	78.4
Experiment 3	90.4557	104.037
	80.2652	104.338
	124.517	89.9455
	78.6233	92.8124
	101.877	67.5996
	94.9045	75.3559
	82.8696	116.363
	99.0918	110.057
	107.667	94.8381
	124.83	80.277
	92.6136	76.9796
	122.285	65.8275
		96.4568
		53.9716
		71.6698
		50.5609
		61.0665
		85.7379
		86.9824
		75.5065
		80.4727
		90.1563
		67.6861
		66.6356
Experiment 4	92.9387	95.461
	104.467	114.462
	83.9616	108.284
	118.633	107.798
	95.3865	101.403
	107.874	116.757
	100.288	86.4675
	96.4509	81.1668
	96.0692	97.073
	109.306	92.177
	84.5958	109.886
	110.028	71.5861
	107.61	92.0288
	92.3902	101.613
		88.7821
		71.8933
Experiment 5	66.5931	87.4311
	121.485	107.447
	111.922	100.106
	94.2144	79.1477
	96.2637	122.624
	109.522	85.5494
		113.841
		115.69
		125.365
		107.747
		78.4776
		76.1461

[truncated: 3 more sheets: Page10.co-culture Abeta42, Page11.co-culture Abeta40, Page12.co-culture APOE]
