# Supplementary material for: Multiscale proteomic modeling reveals protein networks driving Alzheimer’s disease pathogenesis
Source: Cell. Author manuscript; Available in PMC 2026 Jan 28. (PMC12851831; doi:10.1016/j.cell.2025.08.038)
Supplement: 6 [file NIHMS2129767-supplement-6.xlsx]

## Sheet: Table content
Table S5: The co-expression network module preservation analysis.
Page 1 (Related to Figure 5). The MEGENA network links for the ROSMAP PFC proteomics.
Page 2 (Related to Figure 5). The MEGENA network module membership for the ROSMAP PFC proteomics.
Page 3 (Related to Figure 5). The MEGENA network module hierarchy for the ROSMAP PFC proteomics.
Page 4 (Related to Figure 5). The MEGENA network module ranking for the ROSMAP PFC proteomics.
Page 5 (Related to Figure 5). The MSBB proteein MEGENA module conservation over the ROSMAP PFC protein, MSBB gene and ROSMAP gene networks.
Page 6 (Related to Figure 5). The enrichGO analysis of the PHG protein module M2 members.
Page 7 (Related to Figure 5). Hypergeometric test of the overlap signatures between PHG protein modules and the MG signatures.
Page 8 (Related to Figure 5). Hypergeometric test of the overlap signatures between the PHG protein modules and the TWAS signature.

## Sheet: Page1. ROSMAP protein network
From	To
FGB|P02675	FGG|P02679
COL6A3|P12111	COL6A1|P12109
COL1A1|P02452	COL1A2|A0A087WTA8
COL6A2|P12110	COL6A3|P12111
NEFL|P07196	NEFM|E7ESP9
COL6A2|P12110	COL6A1|P12109
PRELP|P51888	BGN|P21810
COL23A1|Q86Y22	COL1A2|A0A087WTA8
COL23A1|Q86Y22	COL1A1|P02452
FGA|P02671	FGB|P02675
LAMB2|P55268	LAMC1|P11047
SPTA1|A0A087WZE4	SLC4A1|P02730
FGA|P02671	FGG|P02679
MYH11|P35749	TPM1|P09493-6
HBA2|P69905	HBB|P68871
C1QC|P02747	C1QB|P02746
H3F3B|P84243	HIST1H4A|P62805
FLOT1|O75955	FLOT2|Q14254
TPM2|P07951-3	TPM2|P07951
ANXA2|P07355	S100A10|P60903
COL6A3|P12111	COL6A3|C9JNG9
MAG|P20916	CNP|P09543
BCAS1|H0Y542	MAG|P20916
MAG|P20916	MOG|Q16653-13
BCAS1|H0Y542	CNP|P09543
C1QB|P02746	C1QA|P02745
CNP|P09543	SIRT2|Q8IXJ6
TPM1|P09493-6	TPM2|P07951
COL6A3|C9JNG9	COL6A1|P12109
MYH11|P35749	TPM2|P07951
MAG|P20916	MBP|P02686
MOG|Q16653-13	MBP|P02686
BCAS1|H0Y542	MBP|P02686
BGN|P21810	OGN|P20774
COL6A3|P12111	FBN1|P35555
PRELP|P51888	OLFML1|Q6UWY5
ORM1|P02763	ORM2|P19652
PRELP|P51888	OGN|P20774
IFIT3|O14879	IFIT1|P09914
TPM2|P07951-3	TPM1|P09493-6
PRELP|P51888	COL12A1|Q99715
TPM2|P07951-3	CNN1|P51911
COL6A6|A6NMZ7	TAGLN|Q01995
TPM2|P07951-3	MYH11|P35749
COL6A2|P12110	COL6A3|C9JNG9
DCN|P07585	OGN|P20774
FBN1|P35555	COL6A1|P12109
KRT14|P02533	KRT5|P13647
CNP|P09543	MOG|Q16653-13
BCAS1|H0Y542	MYO1D|O94832
KRT77|Q7Z794	KRT1|P04264
C1QC|P02747	C1QA|P02745
OGN|P20774	COL14A1|Q05707
DCN|P07585	PRELP|P51888
BCAS1|H0Y542	MOG|Q16653-13
H3F3B|P84243	HIST2H3PS2|Q5TEC6
BGN|P21810	COL12A1|Q99715
RNF144A|P50876	UBA1|Q5JRS3
COL12A1|Q99715	OLFML1|Q6UWY5
PRELP|P51888	COL6A1|P12109
BGN|P21810	OLFML1|Q6UWY5
NEFL|P07196	NEFH|P12036
CNN1|P51911	MYH11|P35749
DCN|P07585	COL6A1|P12109
FAM175A|A0A087WWJ9	RNF144A|P50876
BGN|P21810	COL6A1|P12109
COL6A3|P12111	BGN|P21810
PRELP|P51888	COL6A3|P12111
XRCC5|P13010	XRCC6|P12956
CNN1|P51911	TPM1|P09493-6
HIST2H3PS2|Q5TEC6	HIST1H4A|P62805
KRT2|P35908	KRT10|P13645
CD9|G8JLH6	CNP|P09543
CAV1|Q03135	PTRF|Q6NZI2
DCN|P07585	BGN|P21810
TMEM30A|Q9NV96	ATP8A1|Q9Y2Q0
NEFM|E7ESP9	NEFH|P12036
MBP|P02686	MYO1D|O94832
COL6A2|P12110	FBN1|P35555
AOC3|Q16853	MYH11|P35749
COL4A1|P02462	COL4A2|P08572
MT1F|P04733	MT1E|P04732
TSHZ3|Q63HK5	RNF144A|P50876
FLNA|P21333	TPM2|P07951
BCAS1|H0Y542	ANLN|Q9NQW6
MYL9|P24844	TPM2|P07951-3
TPM2|P07951-3	FLNA|P21333
AOC3|Q16853	TPM1|P09493-6
BCAS1|H0Y542	SIRT2|Q8IXJ6
TPM1|P09493-9	TPM2|P07951
ANLN|Q9NQW6	MYO1D|O94832
EEF2K|O00418	DPYS|Q14117
MBP|P02686	ANLN|Q9NQW6
TPM2|P07951-3	TAGLN|Q01995
DCN|P07585	COL14A1|Q05707
BCAS1|H0Y542	SLC44A1|Q8WWI5-3
TAGLN|Q01995	TPM2|P07951
MAG|P20916	SLC44A1|Q8WWI5-3
MYL9|P24844	MYH11|P35749
PMP2|P02689	MBP|P02686
TBKBP1|A7MCY6-2	CCDC27|Q2M243
MAG|P20916	MYO1D|O94832
GLTP|Q9NZD2	CNP|P09543
CNP|P09543	SLC44A1|Q8WWI5-3
MOG|Q16653-13	SIRT2|Q8IXJ6
MT1E|P04732	MT2A|P02795
COL6A3|P12111	COL12A1|Q99715
SPTA1|A0A087WZE4	HBB|P68871
TPM2|P07951-3	TPM1|P09493-9
CNP|P09543	PLP1|P60201
S100A8|P05109	S100A9|P06702
CD9|G8JLH6	MOG|Q16653-13
DAP3|P51398	PTCD3|Q96EY7
SPTA1|A0A087WZE4	EPB42|P16452
CEP152|O94986-1	CCDC27|Q2M243
EHD2|Q9NZN4	PTRF|Q6NZI2
HBB|P68871	SLC4A1|P02730
PLEKHB1|Q9UF11	PLEKHB1|F5GZ38
HBD|P02042	HBB|P68871
FAM175A|A0A087WWJ9	UBA1|Q5JRS3
PRELP|P51888	FBN1|P35555
FLNA|P21333	MYH11|P35749
TSHZ3|Q63HK5	FAM175A|A0A087WWJ9
TPM1|P09493-6	PDLIM7|Q9NR12
TSHZ3|Q63HK5	UBA1|Q5JRS3
NDUFS4|O43181	NDUFC2|O95298
GLTP|Q9NZD2	BCAS1|H0Y542
HIP1|O00291	MYO1D|O94832
PRELP|P51888	COL14A1|Q05707
JAM3|Q9BX67	CNP|P09543
VCL|P18206	FLNA|P21333
KDSR|K7ERC8	CNP|P09543
LRPPRC|P42704	SLIRP|Q9GZT3
BCAS1|H0Y542	HIP1|O00291
CD9|G8JLH6	SIRT2|Q8IXJ6
FBN1|P35555	MFAP2|P55001
IFIT1|P09914	ISG15|A0A096LNZ9
KRT14|P02533	KRT6A|P02538
COL2A1|P02458	COL1A2|A0A087WTA8
HDAC11|Q96DB2	CNP|P09543
DSCAML1|Q8TD84	TSHZ3|Q63HK5
DPYS|Q14117	CCDC27|Q2M243
SMOC1|Q9H4F8	NTN1|O95631
CEP152|O94986-1	SIRPB1|Q5TFQ8
PTCD3|Q96EY7	MRPS23|Q9Y3D9
ERMN|Q8TAM6	CDC42EP1|Q00587
MOG|Q16653-13	BIN1|O00499-2
LAMA5|O15230	LAMB2|P55268
IGKV3-11|A0A087WZW8	0|P01623
SLC4A1|P02730	EPB42|P16452
ELMO1|Q92556	HIP1|O00291
COL2A1|P02458	COL1A1|P02452
HIP1|O00291	MAG|P20916
MRPS22|P82650	MRPS23|Q9Y3D9
ERMN|Q8TAM6	MAG|P20916
EEF2K|O00418	CCDC27|Q2M243
ITIH2|P19823	ITIH1|P19827
FLNA|P21333	TPM1|P09493-9
AOC3|Q16853	TPM2|P07951
MYH11|P35749	PDLIM7|Q9NR12
CNP|P09543	BIN1|O00499-2
JAM3|Q9BX67	MOG|Q16653-13
MBP|P02686	LIPE|Q05469
BGN|P21810	COL1A2|A0A087WTA8
DCN|P07585	LUM|P51884
LUM|P51884	OGN|P20774
FARSB|Q9NSD9	FARSA|K7ER00
CNP|P09543	ADAM10|O14672
MRPS7|Q9Y2R9	PTCD3|Q96EY7
TAGLN|Q01995	TPM1|P09493-6
KRT10|P13645	KRT1|P04264
HBA2|P69905	HBD|P02042
MDK|P21741	SMOC1|Q9H4F8
CD9|G8JLH6	BIN1|O00499-2
ELMO1|Q92556	MYO1D|O94832
HDAC11|Q96DB2	BCAS1|H0Y542
COL1A1|P02452	BGN|P21810
LIPE|Q05469	MYO1D|O94832
BCAS1|H0Y542	ERMN|Q8TAM6
TBKBP1|A7MCY6-2	DPYS|Q14117
COL5A2|P05997	COL1A2|A0A087WTA8
CD9|G8JLH6	PLP1|P60201
PDHA1|P08559	PDHB|P11177
COL6A6|A6NMZ7	TPM2|P07951
MRPS7|Q9Y2R9	MRPS23|Q9Y3D9
CCT8|P50990	CCT5|P48643
DCN|P07585	COL1A2|A0A087WTA8
DLG4|P78352	GRIA2|P42262
COL1A2|A0A087WTA8	OGN|P20774
EHD2|Q9NZN4	CAV1|Q03135
MRPS22|P82650	PTCD3|Q96EY7
MYL9|P24844	FLNA|P21333
JAM3|Q9BX67	MAG|P20916
FLNA|P21333	CALD1|Q05682
MAP4|P27816	MAP4|E7EVA0
KRT222|Q8N1A0	NEFM|E7ESP9
TBKBP1|A7MCY6-2	CEP152|O94986-1
MRPL11|Q9Y3B7	MRPL37|Q9BZE1
TPM2|P07951-3	COL6A6|A6NMZ7
MAG|P20916	LIPE|Q05469
LMNB2|J9JID7	H2AFY|O75367
DAP3|P51398	MRPS7|Q9Y2R9
KRT222|Q8N1A0	NEFL|P07196
ERMN|Q8TAM6	SLC44A1|Q8WWI5-3
NEFM|E7ESP9	INA|Q16352
PLP1|P60201	SIRT2|Q8IXJ6
PMP2|P02689	ANLN|Q9NQW6
NDUFB11|Q9NX14	NDUFA13|Q9P0J0
MOBP|Q13875	CNP|P09543
KRT1|P04264	KRT5|P13647
HBA2|P69905	SLC4A1|P02730
MDK|P21741	APP|P05067
FMOD|Q06828	COL14A1|Q05707
MRPS5|P82675	MRPS23|Q9Y3D9
HDAC11|Q96DB2	SIRT2|Q8IXJ6
CLDN11|O75508	MOBP|Q13875
COL1A1|P02452	COL5A2|P05997
HBA2|P69905	SPTA1|A0A087WZE4
TUBA8|Q9NY65-2	RAN|B4DV51
MRPL37|Q9BZE1	MRPL24|Q96A35
0|P80748	IGLC3|A0A075B6L0
DCN|P07585	COL1A1|P02452
IFIT3|O14879	ISG15|A0A096LNZ9
MRPS22|P82650	MRPS7|Q9Y2R9
MRPS35|P82673	MRPS9|P82933
DAP3|P51398	MRPS35|P82673
LAMB2|P55268	NID1|P14543
COL23A1|Q86Y22	COL2A1|P02458
NEFL|P07196	INA|Q16352
MRPS35|P82673	MRPS23|Q9Y3D9
BCAS1|H0Y542	ELMO1|Q92556
PTCD3|Q96EY7	MRPS9|P82933
PCCB|P05166	PCCA|P05165
PRPF8|Q6P2Q9	SNRNP200|O75643
TSHZ3|Q63HK5	RAN|B4DV51
LUM|P51884	COL14A1|Q05707
LAMC1|P11047	NID1|P14543
NDUFV1|G3V0I5	NDUFA9|Q16795
DAP3|P51398	MRPS23|Q9Y3D9
FMOD|Q06828	OGN|P20774
RAB25|A0A0C4DGX5	PGK2|P07205
LAMA5|O15230	NID1|P14543
SFPQ|P23246	CPSF6|Q16630
CD9|G8JLH6	ADAM10|O14672
LAMA5|O15230	HSPG2|P98160
NDUFS1|P28331	NDUFV1|G3V0I5
MRPS23|Q9Y3D9	MRPS9|P82933
HIP1|O00291	MYO1E|Q12965
UQCRC2|P22695	UQCRC1|P31930
BCAS1|H0Y542	PMP2|P02689
MOBP|Q13875	PLP1|P60201
IGHM|A0A087WYJ9	CD5L|O43866
NDUFS1|P28331	NDUFS4|O43181
CYB5R2|Q6BCY4	CNP|P09543
GLIPR2|Q9H4G4	CNP|P09543
ERMN|Q8TAM6	PPP1R14A|Q96A00
MYO1E|Q12965	MYO1D|O94832
NDUFS4|O43181	NDUFB5|O43674
SMOC1|Q9H4F8	APP|P05067
HSP90AA1|P07900	FKBP4|Q02790
HSPA2|P54652	CNP|P09543
HDAC11|Q96DB2	GLTP|Q9NZD2
DCN|P07585	COL3A1|P02461
CD9|G8JLH6	MOBP|Q13875
HNRNPU|Q00839	HNRNPUL2|Q1KMD3
NDUFS4|O43181	NDUFV1|G3V0I5
CNN1|P51911	PDLIM7|Q9NR12
CEP152|O94986-1	ZBTB11|O95625
KRT10|P13645	KRT5|P13647
RNF144A|P50876	SLC9A2|Q9UBY0
BCAS1|H0Y542	PPP1R14A|Q96A00
SF3B1|O75533	PRPF8|Q6P2Q9
SIRPB1|Q5TFQ8	CCDC27|Q2M243
SYNGAP1|Q96PV0	GRIN2B|Q13224
PRELP|P51888	FMOD|Q06828
MDK|P21741	NTN1|O95631
HBD|P02042	SLC4A1|P02730
MT1F|P04733	MT2A|P02795
DSCAML1|Q8TD84	RNF144A|P50876
DOCK5|Q9H7D0	ELMO1|Q92556
HIP1|O00291	ASPA|P45381
HSPG2|P98160	NID1|P14543
ITGB8|P26012	ITGAV|P06756
TBKBP1|A7MCY6-2	EEF2K|O00418
HNRNPC|P07910-2	HNRNPU|Q00839
IGKV3-11|A0A087WZW8	IGHG1|A0A087WYC5
CLIC4|Q9Y696	MYO1E|Q12965
MRPS5|P82675	MRPS9|P82933
LAMA5|O15230	LAMC1|P11047
MRPL11|Q9Y3B7	MRPL24|Q96A35
HSPA2|P54652	MOG|Q16653-13
KRT1|P04264	KRT9|P35527
SAE1|Q9UBE0	UBA2|Q9UBT2
DAP3|P51398	MRPS9|P82933
PSD3|E5RJ29	PSD3|B4DKF8
DSCAML1|Q8TD84	UBA1|Q5JRS3
USP54|Q70EL1	LIPE|Q05469
HSP90AA1|P07900	CACYBP|Q9HB71
KRT77|Q7Z794	KRT10|P13645
CLIC4|Q9Y696	RDX|P35241
C1R|B4DPQ0	C1S|P09871
SIRPB1|Q5TFQ8	ZBTB11|O95625
MRPL49|Q13405	MRPL15|Q9P015
COL23A1|Q86Y22	COL5A2|P05997
INA|Q16352	CENPP|A0A087WTF1
CNTN2|Q02246	LGI3|Q8N145
MFAP2|P55001	COL6A1|P12109
NDUFS1|P28331	NDUFA13|Q9P0J0
RNF144A|P50876	TUBA8|Q9NY65-2
DAP3|P51398	MRPS31|Q92665
MRPL15|Q9P015	MRPL37|Q9BZE1
SIRPB1|Q5TFQ8	DPYS|Q14117
HIST2H2BF|Q5QNW6	H2AFX|P16104
MRPS22|P82650	MRPS27|Q92552
IFIT1|P09914	STAT1|P42224
RBMX|P38159	KHSRP|Q92945
VCL|P18206	CALD1|Q05682
NDUFV1|G3V0I5	NDUFA12|Q9UI09
CTHRC1|Q96CG8	NTN1|O95631
THRAP3|Q9Y2W1	BCLAF1|Q9NYF8
CLSTN1|O94985	CLSTN1|O94985-2
PSIP1|O75475	KHSRP|Q92945
PPP1R14A|Q96A00	MAG|P20916
H2AFV|Q71UI9	H2AFX|P16104
LMNB2|J9JID7	TPR|P12270
KDSR|K7ERC8	BCAS1|H0Y542
RAPGEF4|Q8WZA2	PCLO|Q9Y6V0-5
ELMO1|Q92556	MYO1E|Q12965
XRCC6|P12956	HNRNPUL2|Q1KMD3
NDUFS4|O43181	NDUFA10|O95299
NDUFB5|O43674	NDUFA10|O95299
NDUFV1|G3V0I5	NDUFS6|O75380
MBP|P02686-6	MBP|P02686
MRPL53|Q96EL3	MRPL37|Q9BZE1
IGLC3|A0A075B6L0	IGLL5|A0A087WYR4
JAM3|Q9BX67	HSPA2|P54652
AP2A1|O95782	AP2B1|P63010
MRPL53|Q96EL3	MRPL11|Q9Y3B7
APOA2|V9GYM3	APOA1|P02647
GRIA3|P42263	GRIA2|P42262
GLIPR2|Q9H4G4	BCAS1|H0Y542
CCT2|P78371	CCT5|P48643
RNF144A|P50876	RAN|B4DV51
MRPL49|Q13405	MRPL24|Q96A35
CLIC4|Q9Y696	HIP1|O00291
HNRNPK|P61978-3	HNRNPUL2|Q1KMD3
HIST2H3PS2|Q5TEC6	DSC2|Q02487
DLG4|P78352	HOMER1|Q86YM7
COL6A2|P12110	MFAP2|P55001
FMNL2|Q96PY5-3	RDX|P35241
TBKBP1|A7MCY6-2	ZBTB11|O95625
MRPL49|Q13405	MRPL37|Q9BZE1
ILF3|Q12906-7	HNRNPUL2|Q1KMD3
RPS3|P23396	RPS2|P15880
HNRNPC|P07910-2	HNRNPA1|P09651
RTKN|Q9BST9-2	HIP1|O00291
NDUFC2|O95298	NDUFB11|Q9NX14
MRPS22|P82650	MRPS25|P82663
NEFM|E7ESP9	LGI3|Q8N145
HSPG2|P98160	LAMB2|P55268
MRPS9|P82933	MRPS16|Q9Y3D3
DCTN1|Q14203	ACTR1A|P61163
MAP2|P11137-3	SYNPO|Q8N3V7
FAM107B|Q9H098	CTNNA3|Q9UI47
RPL34|P49207	RPL28|P46779
BCAS1|H0Y542	CYB5R2|Q6BCY4
MAG|P20916	ASPA|P45381
ATP6V0A1|Q93050-1	SYP|P08247
CDC42EP1|Q00587	MAG|P20916
HNRNPU|Q00839	HNRNPK|P61978-3
PTCD3|Q96EY7	MRPS31|Q92665
CNP|P09543	YLPM1|P49750-4
MYO1C|O00159	EHD2|Q9NZN4
TBKBP1|A7MCY6-2	SIRPB1|Q5TFQ8
NDUFV1|G3V0I5	NDUFA2|O43678
COL3A1|P02461	OGN|P20774
HADHA|P40939	HADHB|P55084
MAG|P20916	HAPLN2|Q9GZV7
BSN|Q9UPA5	PCLO|Q9Y6V0-5
H2AFV|Q71UI9	STAG2|Q8N3U4-2
MAG|P20916	NEFM|E7ESP9
FLNA|P21333	PTRF|Q6NZI2
NDUFS1|P28331	NDUFS2|O75306
NDUFS6|O75380	NDUFA10|O95299
DOCK5|Q9H7D0	MYO1D|O94832
TSHZ3|Q63HK5	TUBA8|Q9NY65-2
CEP152|O94986-1	RAB25|A0A0C4DGX5
HBB|P68871	CA1|P00915
MYH11|P35749	PRKCDBP|Q969G5
NDUFV1|G3V0I5	NDUFS2|O75306
CNP|P09543	NINJ2|Q9NZG7
SMC1A|Q14683	NUMA1|Q14980
ASPA|P45381	MYO1D|O94832
MOBP|Q13875	PLEKHB1|F5GZ38
HOMER1|Q86YM7	GRIA2|P42262
C3|P01024	CFH|P08603
RTKN|Q9BST9-2	MYO1D|O94832
MOBP|Q13875	ADAM10|O14672
DCN|P07585	COL5A2|P05997
GSTM5|P46439	GSTM2|P28161
GC|P02774	KNG1|P01042
OXCT1|P55809-2	RNF144A|P50876
KMT2A|Q03164	RNF144A|P50876
TSHZ3|Q63HK5	HPS5|Q9UPZ3
H2AFV|Q71UI9	SMC1A|Q14683
CLDN11|O75508	CNP|P09543
MRPS5|P82675	MRPS35|P82673
YWHAB|P31946	YWHAE|P62258
PTCD3|Q96EY7	MRPS16|Q9Y3D3
NDUFS1|P28331	NDUFS7|O75251
MRPL49|Q13405	MRPL11|Q9Y3B7
MRPS31|Q92665	MRPS9|P82933
NDUFS4|O43181	NDUFB11|Q9NX14
PDS5B|Q9NTI5	DHX15|O43143
SMC1A|Q14683	H2AFX|P16104
DHX15|O43143	DEK|P35659
HOMER1|Q86YM7	SYNGAP1|Q96PV0
NDUFV1|G3V0I5	NDUFB5|O43674
BCAS1|H0Y542	HAPLN2|Q9GZV7
HSP90AA1|P07900	HSP90AB1|P08238
PLA2G16|P53816	MBP|P02686
NDUFAF3|Q9BU61	NDUFAF4|Q9P032
NDUFS1|P28331	NDUFB5|O43674
NEFM|E7ESP9	MBP|P02686
SMC1A|Q14683	STAG2|Q8N3U4-2
KRT6A|P02538	KRT16|P08779
NDUFC2|O95298	NDUFB5|O43674
KIF27|Q86VH2	NEFL|P07196
RBMX|P38159	0|H0YHG0
NEFL|P07196	LGI3|Q8N145
ATP6V0A1|Q93050-1	SV2A|Q7L0J3
AFG3L2|Q9Y4W6	SPG7|Q9UQ90
DLG4|P78352	DLGAP1|O14490-7
MRPL44|Q9H9J2	MRPL11|Q9Y3B7
TSHZ3|Q63HK5	GNB3|F5H100
MRPL15|Q9P015	MRPL44|Q9H9J2
FTL|P02792	FTH1|P02794
HBB|P68871	EPB42|P16452
LAMA5|O15230	COL6A1|P12109
MOSPD2|Q8NHP6	GLTP|Q9NZD2
NDUFV1|G3V0I5	NDUFS7|O75251
CCT8|P50990	CCT3|P49368
KCNA1|Q09470	NEFH|P12036
PLEKHB1|F5GZ38	CNP|P09543
DSCAML1|Q8TD84	RAN|B4DV51
ANLN|Q9NQW6	ENPP6|Q6UWR7
H2AFV|Q71UI9	HIST2H2BF|Q5QNW6
HSPG2|P98160	FLNA|P21333
CLIC4|Q9Y696	MYO1D|O94832
MOSPD2|Q8NHP6	BCAS1|H0Y542
CDC42EP1|Q00587	SLC44A1|Q8WWI5-3
HNRNPU|Q00839	LMNB2|J9JID7
HIP1|O00291	RDX|P35241
MBP|P02686	ENPP6|Q6UWR7
BCAS1|H0Y542	PLA2G16|P53816
OXCT1|P55809-2	TSHZ3|Q63HK5
CTHRC1|Q96CG8	SMOC1|Q9H4F8
LAMA2|P24043	LAMB2|P55268
LMNB2|J9JID7	EIF4A3|P38919
HNRNPL|P14866	MYEF2|A0A0A0MR39
ENPP6|Q6UWR7	MYO1D|O94832
XRCC5|P13010	ILF3|Q12906-7
LAMA2|P24043	LAMC1|P11047
XRCC5|P13010	SF3B1|O75533
ROGDI|Q9GZN7	WDR7|Q9Y4E6
CD9|G8JLH6	RHOG|P84095
NEFL|P07196	MAG|P20916
TSHZ3|Q63HK5	UTP20|O75691
KIF27|Q86VH2	NEFM|E7ESP9
PLEKHB1|Q9UF11	CNP|P09543
SRCAP|A0A0C4DFX4	MSH3|P20585
TRIM28|Q13263	HNRNPU|Q00839
TSHZ3|Q63HK5	KMT2A|Q03164
TCP1|P17987	CCT3|P49368
SF3B1|O75533	SNRNP200|O75643
HNRNPU|Q00839	DHX9|Q08211
NEFL|P07196	MBP|P02686
MAG|P20916	LGI3|Q8N145
MAG|P20916	NINJ2|Q9NZG7
MRPL44|Q9H9J2	MRPL37|Q9BZE1
TPM1|P09493	TPM1|P09493-9
LAMA5|O15230	COL6A3|P12111
PSME2|A0A087X1Z3	PSME1|Q06323
COL3A1|P02461	COL1A2|A0A087WTA8
MBP|P02686-6	LIPE|Q05469
MRPL15|Q9P015	MRPL11|Q9Y3B7
MRPL39|Q9NYK5	MRPL37|Q9BZE1
NDUFS4|O43181	NDUFA13|Q9P0J0
HNRNPL|P14866	HNRNPK|P61978-3
MBP|P02686-6	MYO1D|O94832
RHOG|P84095	ADAM10|O14672
FLNA|P21333	EHD2|Q9NZN4
DSCAML1|Q8TD84	GNB3|F5H100
HRNR|Q86YZ3	KRT9|P35527
NDUFS1|P28331	NDUFA9|Q16795
MRPL15|Q9P015	MRPL19|P49406
LRG1|P02750	ORM1|P02763
KRT77|Q7Z794	KRT5|P13647
H2AFV|Q71UI9	NUMA1|Q14980
H1F0|P07305	HIST1H1E|P10412
NDUFS6|O75380	NDUFB5|O43674
TPM2|P07951-3	CALD1|Q05682
ALDH7A1|P49419-2	PLS3|P13797
AP3B2|Q13367	AP3D1|O14617-5
LAMA5|O15230	COL4A2|P08572
TPM1|P09493-6	PRKCDBP|Q969G5
GRIA2|P42262	GRIN1|Q05586-5
ERMN|Q8TAM6	OPALIN|Q96PE5
NEFM|E7ESP9	MOG|Q16653-13
GNB3|F5H100	UBA1|Q5JRS3
CACYBP|Q9HB71	FKBP4|Q02790
PMPCA|Q10713	PMPCB|O75439
XRCC5|P13010	PRKDC|P78527
MRPL41|Q8IXM3	MRPL11|Q9Y3B7
PLEKHB1|Q9UF11	MOBP|Q13875
PGK2|P07205	ACTN3|Q08043
PRPF8|Q6P2Q9	PRKDC|P78527
PLA2G16|P53816	MOG|Q16653-13
TRIM28|Q13263	XRCC6|P12956
BCAS1|H0Y542	FAM107B|Q9H098
UBAP2L|Q14157-5	HABP4|Q5JVS0
NDUFV1|G3V0I5	NDUFA10|O95299
GLIPR2|Q9H4G4	SLC44A1|Q8WWI5-3
DDX17|Q92841	RBM4|Q9BWF3
MYO1C|O00159	PTRF|Q6NZI2
HNRNPL|P14866	NONO|Q15233
KHSRP|Q92945	SF3B2|Q13435
NDUFA7|O95182	NDUFA9|Q16795
C4BPA|P04003	CFH|P08603
XRCC5|P13010	SNRNP200|O75643
HNRNPU|Q00839	HNRNPA1|P09651
NDUFC2|O95298	NDUFA13|Q9P0J0
NDUFS4|O43181	NDUFA12|Q9UI09
MOSPD2|Q8NHP6	CNP|P09543
MTDH|Q86UE4	SERBP1|Q8NC51
NUMA1|Q14980	STAG2|Q8N3U4-2
HIST2H2BF|Q5QNW6	HIST3H2BB|Q8N257
RBMX|P38159	PSIP1|O75475
MRPS23|Q9Y3D9	MRPS16|Q9Y3D3
SYN1|P17600	SYN2|A0A087WW96
NDUFS1|P28331	NDUFA12|Q9UI09
HNRNPK|P61978-3	ELAVL1|Q15717
UBLCP1|Q8WVY7	UCHL5|Q9Y5K5-3
NDUFS6|O75380	NDUFA2|O43678
SEPT5|Q99719	SEPT11|D6RER5
MBP|P02686	CARNS1|A5YM72-3
MRPL17|Q9NRX2	MRPL11|Q9Y3B7
SCN4B|Q8IWT1	SYT2|Q8N9I0
DDX17|Q92841	SRRT|Q9BXP5
GDA|Q9Y2T3	CAMKV|Q8NCB2
SF3B1|O75533	PRKDC|P78527
ATP6V0A1|Q93050-1	SYT1|P21579
CHORDC1|Q9UHD1	DNAJA1|P31689
DAAM2|Q86T65	CNP|P09543
A1BG|P04217	KNG1|P01042
HOMER1|Q86YM7	GRIN1|Q05586-5
HNRNPU|Q00839	XRCC6|P12956
CNP|P09543	RHOG|P84095
UQCRFS1|P47985	UQCRC2|P22695
HNRNPK|P61978-3	NONO|Q15233
XRCC6|P12956	SNRNP200|O75643
FAM107B|Q9H098	HIP1|O00291
C11orf58|O00193	0|H0YHG0
TRIM28|Q13263	HNRNPUL2|Q1KMD3
HNRNPA2B1|P22626	DDX17|Q92841
HNRNPA2B1|P22626	HNRNPM|P52272
H2AFY|O75367	TPR|P12270
RAB3C|Q96E17	RAB3A|P20336
HNRNPC|P07910-2	LMNB2|J9JID7
ISG15|A0A096LNZ9	STAT1|P42224
DOCK5|Q9H7D0	BCAS1|H0Y542
SPTB|P11277-2	ANK1|P16157-21
CLDN11|O75508	PLEKHB1|F5GZ38
H2AFY|O75367	SNRNP200|O75643
ILF3|Q12906-7	HNRNPL|P14866
HNRNPU|Q00839	HNRNPA2B1|P22626
SNRNP200|O75643	TPR|P12270
SFPQ|P23246	SF3A1|Q15459
SEPT5|Q99719	ERC2|O15083
ILF3|Q12906-7	XRCC6|P12956
HNRNPM|P52272	HNRNPUL2|Q1KMD3
NDUFS4|O43181	NDUFB3|O43676
MRPL39|Q9NYK5	MRPL15|Q9P015
ATP1B2|P14415	ATP1A2|B1AKY9
HIP1|O00291	AIF1L|Q9BQI0
MRPL41|Q8IXM3	MRPL37|Q9BZE1
MRPL49|Q13405	MRPL46|Q9H2W6
NDUFA8|P51970	NDUFV1|G3V0I5
LRP3|O75074	RNF144A|P50876
PTCD3|Q96EY7	MRPS27|Q92552
RAB25|A0A0C4DGX5	ZBTB40|F8WAI8
HIP1|O00291	CRYAB|P02511
ELMO1|Q92556	FAM107B|Q9H098
GRIN1|Q05586-5	DLGAP1|O14490-7
MRPL19|P49406	MRPL11|Q9Y3B7
ATP1B1|P05026	ATP1A3|P13637-3
MYO1D|O94832	CRYAB|P02511
ELMO1|Q92556	AIF1L|Q9BQI0
PPFIA3|O75145	ERC2|O15083
NTN1|O95631	APP|P05067
HOMER1|Q86YM7	ERC2|O15083
DCN|P07585	TGFBI|Q15582
NDUFV1|G3V0I5	NDUFA7|O95182
MRPL39|Q9NYK5	MRPL44|Q9H9J2
SAP18|O00422	SNRNP70|P08621-2
CD9|G8JLH6	SIRT2|F8WCF4
TIMP3|P35625	COL6A1|P12109
FMNL2|Q96PY5-3	GAB1|Q13480-2
TSHZ3|Q63HK5	SLC9A2|Q9UBY0
HNRNPU|Q00839	H2AFY|O75367
ISG15|A0A096LNZ9	MX1|P20591
AOC3|Q16853	PRKCDBP|Q969G5
MAG|P20916	YLPM1|P49750-4
CNP|P09543	ENDOD1|O94919
H2AFX|P16104	NUMA1|Q14980
MATR3|A8MXP9	HNRNPA3|P51991
NDUFS1|P28331	NDUFB3|O43676
SF3B1|O75533	DHX9|Q08211
ATXN2L|Q8WWM7	UBAP2L|Q14157-5
CEP152|O94986-1	PGK2|P07205
MAG|P20916	CARNS1|A5YM72-3
HOMER1|Q86YM7	DLGAP1|O14490-7
WDR7|Q9Y4E6	DMXL2|Q8TDJ6
ATP6V0A1|Q93050-1	ERC2|O15083
FLNA|P21333	CAV1|Q03135
HNRNPR|O43390	SF3A1|Q15459
MRPL53|Q96EL3	MRPL12|P52815
CALD1|Q05682	TPM1|P09493-9
MRPS27|Q92552	MRPS23|Q9Y3D9
PGK2|P07205	SYPL1|Q16563
MRPS22|P82650	MRPS10|P82664
EMILIN1|Q9Y6C2	MFAP2|P55001
ELMO1|Q92556	DOCK1|A0A096LNH6
SF3B1|O75533	ILF3|Q12906-7
HNRNPU|Q00839	DDX17|Q92841
PRKDC|P78527	DDX39B|Q13838
KRT222|Q8N1A0	INA|Q16352
HNRNPU|Q00839	ILF3|Q12906-7
NAA15|Q9BXJ9	UBE2D2|P62837
ATP1A3|P13637-3	ATP1A1|P05023
MYO1E|Q12965	AIF1L|Q9BQI0
RBP7|Q96R05	ADAM10|O14672
HBA2|P69905	CA1|P00915
RBP7|Q96R05	CNP|P09543
MRPL48|Q96GC5	MRPL39|Q9NYK5
SIRPB1|Q5TFQ8	PGK2|P07205
VCL|P18206	TPM1|P09493-9
RDX|P35241	CRYAB|P02511
RDX|P35241	MYO1D|O94832
COL18A1|P39060	FLNA|P21333
NDUFS3|O75489	NDUFA9|Q16795
SERBP1|Q8NC51	NACA2|Q9H009
UQCRFS1|P47985	UQCRC1|P31930
SPTA1|A0A087WZE4	CA1|P00915
NEFL|P07196	KCNA1|Q09470
LMNB1|P20700	H2AFY|O75367
CDC42EP4|Q9H3Q1	PPP1R1B|Q9UD71
GRM5|P41594	CAMKV|Q8NCB2
HNRNPL|P14866	HNRNPUL2|Q1KMD3
KRT6A|P02538	KRT5|P13647
H3F3B|P84243	DSC2|Q02487
SYP|P08247	SV2A|Q7L0J3
CLMN|Q96JQ2	HIP1|O00291
MRPS7|Q9Y2R9	MRPS10|P82664
KRT14|P02533	KRT16|P08779
TTC7B|Q86TV6	PI4KA|J3KN10
KRT222|Q8N1A0	NEFH|P12036
DOCK1|A0A096LNH6	MYO1D|O94832
LRP3|O75074	PLEKHA4|Q9H4M7
OXCT1|P55809-2	PRPF19|F5H2I0
SAP18|O00422	EIF4A3|P38919
LMNB2|J9JID7	SNRNP200|O75643
HNRNPU|Q00839	HNRNPL|P14866
CLMN|Q96JQ2	FAM107B|Q9H098
NDUFS2|O75306	NDUFA9|Q16795
KHDRBS1|Q07666	HNRNPL|P14866
PLP1|P60201	SIRT2|F8WCF4
SERPINA1|P01009	ORM1|P02763
PCBD2|Q9H0N5	PCBD1|P61457
ACIN1|E7EQT4	SAFB|Q15424-4
C7orf55-LUC7L2|Q9Y383	DHX15|O43143
BCAS1|H0Y542	QDPR|P09417
NDUFS2|O75306	NDUFS7|O75251
TCP1|P17987	CCT6A|P40227
SMC1A|Q14683	PDS5B|Q9NTI5
GRIN1|Q05586-5	GRIN2B|Q13224
CREB1|P16220	0|H0YHG0
XRCC6|P12956	NCL|P19338
MDK|P21741	CTHRC1|Q96CG8
PDS5B|Q9NTI5	DEK|P35659
DDX23|Q9BUQ8	SNRNP200|O75643
HNRNPL|P14866	ELAVL1|Q15717
OLFML3|Q9NRN5	COL11A1|P12107
SF3B1|O75533	DDX39B|Q13838
CLIC1|O00299	S100A11|P31949
H2AFV|Q71UI9	PARP1|P09874
LMNB1|P20700	LMNB2|J9JID7
MRPL12|P52815	MRPL37|Q9BZE1
HNRNPR|O43390	HNRNPU|Q00839
HSPG2|P98160	VWA1|Q6PCB0
HIST2H2BF|Q5QNW6	H2AFY|O75367
RDX|P35241	QKI|Q96PU8-3
SYNJ2|O15056	MBP|P02686
BAG3|O95817	HSPB8|Q9UJY1
RAB3C|Q96E17	ATP6V0A1|Q93050-1
WASL|O00401	WIPF3|A6NGB9
FAM175A|A0A087WWJ9	KMT2A|Q03164
BCAS1|H0Y542	CLMN|Q96JQ2
PF4|P02776	PPBP|P02775
MRPL53|Q96EL3	MRPL44|Q9H9J2
RTN1|Q16799-3	IPO5|O00410
APOC4-APOC2|P02655	APOC3|P02656
NDUFA9|Q16795	NDUFA12|Q9UI09
HSPG2|P98160	COL18A1|P39060
SEPT5|Q99719	SYT1|P21579
HIST1H4A|P62805	DSC2|Q02487
OXCT1|P55809-2	TUBA8|Q9NY65-2
ATP6V0A1|Q93050-1	RAB3A|P20336
ATP5J2-PTCD1|G3V325	PLS3|P13797
HSPG2|P98160	COL4A2|P08572
CCAR2|Q8N163	PSIP1|O75475
LAMA5|O15230	PTRF|Q6NZI2
PMP2|P02689	TSPAN8|P19075
MBP|P02686	TSPAN8|P19075
COL6A2|P12110	TIMP3|P35625
TCEAL3|Q969E4	TCEAL6|Q6IPX3
MRPL11|Q9Y3B7	MRPL46|Q9H2W6
DLG4|P78352	GRIN1|Q05586-5
CIRBP|Q14011	RBM3|P98179
RBM4|Q9BWF3	SRRT|Q9BXP5
HSPA4|P34932	CDC37|Q16543
TGFBI|Q15582	COL6A1|P12109
KCNA1|Q09470	LGI3|Q8N145
CIRBP|Q14011	SRSF5|Q13243
GRM5|P41594	PRKAR2B|P31323
C3|P01024	0|B4E1Z4
A1BG|P04217	0|B4E1Z4
MRPL44|Q9H9J2	MRPL19|P49406
KLC1|Q07866-7	KIF5C|O60282
ENDOD1|O94919	SIRT2|Q8IXJ6
MLC1|Q15049	HEPACAM|Q14CZ8
SF3B3|Q15393	SNRNP200|O75643
H2AFV|Q71UI9	HIST3H2BB|Q8N257
NDUFS1|P28331	NDUFB10|O96000
SEPT3|Q9UH03-2	SEPT11|D6RER5
NDUFB5|O43674	NDUFA13|Q9P0J0
NUDC|Q9Y266	STIP1|P31948
AP2M1|Q96CW1	AP2B1|P63010
H2AFY|O75367	EIF4A3|P38919
SHISA7|A6NL88	GRIN2B|Q13224
MRPL12|P52815	MRPL44|Q9H9J2
NEFM|E7ESP9	KCNA1|Q09470
SYNGAP1|Q96PV0	SHISA7|A6NL88
IFIT3|O14879	STAT1|P42224
RTKN|Q9BST9-2	ASPA|P45381
PLS3|P13797	GNB2|P62879-2
MRPL53|Q96EL3	MRPL14|Q6P1L8
MRPL46|Q9H2W6	MRPL24|Q96A35
HNRNPUL2|Q1KMD3	MYEF2|A0A0A0MR39
FXYD1|O00168	DTNA|Q9Y4J8-15
XRCC5|P13010	PRPF8|Q6P2Q9
HSPG2|P98160	TPM2|P07951
C5|P01031	CFH|P08603
ERC2|O15083	DLGAP1|O14490-7
PTCD3|Q96EY7	MRPS10|P82664
HNRNPC|P07910-2	H2AFY|O75367
HNRNPU|Q00839	HNRNPM|P52272
RTN1|Q16799-3	EIF3M|Q7L2H7
HSPA2|P54652	CPM|P14384
ORM1|P02763	SERPINA3|P01011
ADAM10|O14672	TSPAN15|O95858
NEFL|P07196	CNTN2|Q02246
ALDH16A1|Q8IZ83	DERA|Q9Y315
LMNB2|J9JID7	XRCC6|P12956
USP54|Q70EL1	MYO1D|O94832
IFIT1|P09914	MX1|P20591
MECP2|P51608	ELAVL1|Q15717
BAG3|O95817	DTNA|Q9Y4J8-15
ATP6V0D1|F5GYQ1	ATP6V0A1|Q93050-1
PTRF|Q6NZI2	COL6A1|P12109
ORM1|P02763	ITIH4|Q14624
GLIPR2|Q9H4G4	KDSR|K7ERC8
HSPG2|P98160	COL6A1|P12109
DSCAML1|Q8TD84	HPS5|Q9UPZ3
GRIA3|P42263	OLFM3|Q96PB7
HNRNPA2B1|P22626	HNRNPK|P61978-3
NDUFS1|P28331	NDUFV2|E7EPT4
DAAM2|Q86T65	SIRT2|Q8IXJ6
LAMA5|O15230	EHD2|Q9NZN4
XRCC5|P13010	DDX39B|Q13838
SYNJ2|O15056	BCAS1|H0Y542
FLNA|P21333	COL6A1|P12109
ATP6V0A1|Q93050-1	AP2B1|P63010
KRT77|Q7Z794	KRT9|P35527
VCL|P18206	TLN1|Q9Y490
CCT3|P49368	CCT5|P48643
H2AFX|P16104	HIST3H2BB|Q8N257
CLIC4|Q9Y696	DNM2|P50570-2
SYNGAP1|Q96PV0	ACTN1|P12814-3
CLDND1|D6RIU2	MAG|P20916
MRPS22|P82650	MRPL46|Q9H2W6
USP54|Q70EL1	MAG|P20916
SRSF1|J3KTL2	LMNB2|J9JID7
MRPL44|Q9H9J2	MRPL14|Q6P1L8
SIRPB1|Q5TFQ8	RAB25|A0A0C4DGX5
H2AFY|O75367	DEK|P35659
IFIT3|O14879	MX1|P20591
CCT7|Q99832	TCP1|P17987
MBP|P02686-3	ERMN|Q8TAM6
SEPT5|Q99719	SEPT3|Q9UH03-2
A1BG|P04217	GC|P02774
ATP5J2-PTCD1|G3V325	RTN4|Q9NQC3-3
CHD4|A0A0C4DGG9	SNRNP200|O75643
CLDND1|D6RIU2	MOG|Q16653-13
HNRNPH3|P31942	DDX17|Q92841
MBP|H7BYR8	MBP|P02686
PAK3|O75914	PAK1|Q13153
ATP6V1A|P38606	AP2B1|P63010
NDUFA8|P51970	NDUFA10|O95299
API5|Q9BZZ5-2	HCFC1|A6NEM2
SF3B1|O75533	H2AFY|O75367
HDAC11|Q96DB2	FAM177A1|Q8N128
GDI1|P31150	PGK1|P00558
TAP2|Q03519	TAP1|Q03518
SYNGAP1|Q96PV0	GRIN1|Q05586-5
NONO|Q15233	HNRNPUL2|Q1KMD3
YWHAB|P31946	VAPA|Q9P0L0-2
ATP6V1H|Q9UI12	AP2B1|P63010
RNF144A|P50876	DDX60|Q8IY21
COL4A1|P02462	HSPG2|P98160
IGKV2-30|A0A075B6S3	0|P01623
TTC37|Q6PGP7	SKIV2L|Q15477
RAB3A|P20336	SYT1|P21579
COL4A1|P02462	LAMA5|O15230
SERPING1|E9PGN7	ITIH4|Q14624
SMTN|A0A087WVP4	TPM1|P09493-6
NEFM|E7ESP9	CENPP|A0A087WTF1
MRPL40|Q9NQ50	MRPL37|Q9BZE1
SMC1A|Q14683	H2AFY|O75367
PRPF19|Q9UMS4	SRSF5|Q13243
SYP|P08247	SYT1|P21579
TMPO|P42166	ACIN1|E7EQT4
NDUFS8|O00217	NDUFA13|Q9P0J0
API5|Q9BZZ5-2	ELAVL1|Q15717
U2AF2|P26368	ELAVL1|Q15717
MRPS25|P82663	MRPS23|Q9Y3D9
KHSRP|Q92945	ELAVL1|Q15717
RAB25|A0A0C4DGX5	SYPL1|Q16563
PDE2A|O00408-2	CAMKV|Q8NCB2
LAMA5|O15230	FLNA|P21333
MATR3|A8MXP9	HNRNPA0|Q13151
TSN|Q15631	TSNAX|Q99598
GOLGB1|Q14789-2	PEX2|P28328
IGHV3-30|A0A0B4J2B7	0|P01769
MRPL14|Q6P1L8	MRPL11|Q9Y3B7
CYFIP2|Q96F07	AP2B1|P63010
COL6A3|P12111	TNXB|P22105
SMTN|A0A087WVP4	PDLIM7|Q9NR12
SF3B1|O75533	SF3A3|Q12874
HNRNPH1|P31943	HNRNPH3|P31942
GABRA1|P14867	GRIA3|P42263
NDUFV1|G3V0I5	NDUFS3|O75489
CHD4|A0A0C4DGG9	H2AFY|O75367
ATP5J2-PTCD1|G3V325	ALDH7A1|P49419-2
HOMER1|Q86YM7	SHISA7|A6NL88
NDUFB10|O96000	NDUFA12|Q9UI09
COL6A3|P12111	PTRF|Q6NZI2
RUVBL2|Q9Y230	RUVBL1|Q9Y265
KRT14|P02533	KRT1|P04264
SF3B3|Q15393	EFTUD2|Q15029
NDUFB6|O95139	NDUFB10|O96000
SLC44A1|Q8WWI5-3	NINJ2|Q9NZG7
MRPL57|Q9BQC6	MRPL37|Q9BZE1
C7orf55-LUC7L2|Q9Y383	PDS5B|Q9NTI5
LRP3|O75074	TSHZ3|Q63HK5
H2AFV|Q71UI9	TALDO1|P37837
TCP1|P17987	CCT8|P50990
MECP2|P51608	ACIN1|E7EQT4
RPS6KA5|O75582	VGF|O15240
ILF2|B4DY09	HNRNPUL2|Q1KMD3
GC|P02774	0|B4E1Z4
RBMX|P38159	TAF15|Q92804
RDX|P35241	GAB1|Q13480-2
SF3B3|Q15393	LMNB2|J9JID7
IFIT1|P09914	OAS3|Q9Y6K5
SYNGAP1|Q96PV0	CACNG3|O60359
GAPDH|P04406	PKM|P14618
SMTN|A0A087WVP4	MYH11|P35749
MECP2|P51608	API5|Q9BZZ5-2
OGDHL|Q9ULD0	OGDH|E9PCR7
HOMER1|Q86YM7	GRIN2B|Q13224
GOLGB1|Q14789-2	PGK2|P07205
0|B4E1Z4	C9|P02748
HOMER1|Q86YM7	ACTN1|P12814-3
MRPL45|A0A087X2D5	MRPL46|Q9H2W6
HNRNPU|Q00839	ELAVL1|Q15717
BCAS1|A0A0A0MRP7	BIN1|O00499-2
HMGB1|Q5T7C4	XRCC6|P12956
KHSRP|Q92945	ACIN1|E7EQT4
CLMN|Q96JQ2	CTNNA3|Q9UI47
LAMA5|O15230	COL6A3|C9JNG9
SNRPC|P09234	0|H0YHG0
NDUFS8|O00217	NDUFS4|O43181
LMNB1|P20700	TPR|P12270
NDUFA7|O95182	NDUFA12|Q9UI09
SAP18|O00422	SRSF3|P84103
SLC4A10|C9J240	SLC4A10|Q6U841
GABRA1|P14867	GABRG2|P18507
MECP2|P51608	PSIP1|O75475
RBM14|Q96PK6	ZNF638|Q14966
C5|P01031	GC|P02774
SYNGAP1|Q96PV0	FAM81A|Q8TBF8
VPS35|Q96QK1	IPO5|O00410
GRIA2|P42262	SYNGAP1|Q96PV0
NDUFS2|O75306	NDUFS3|O75489
HNRNPR|O43390	HNRNPUL2|Q1KMD3
UBA1|Q5JRS3	DDX60|Q8IY21
DAP3|P51398	MRPS33|C9JBY7
HSP90AA1|P07900	DNAJC7|Q99615
MECP2|P51608	KHSRP|Q92945
LRG1|P02750	SERPINA1|P01009
ANP32A|P39687	XRCC6|P12956
BIN1|O00499	BIN1|O00499-2
SF3B1|O75533	HNRNPU|Q00839
ATP6V0D1|F5GYQ1	SV2A|Q7L0J3
SMC1A|Q14683	HIST2H2BF|Q5QNW6
SERPINA1|P01009	SERPINA3|P01011
IGLC3|A0A075B6L0	IGLV3-10|A0A075B6K4
ANKS1B|Q7Z6G8	SYNGAP1|Q96PV0
AP2M1|Q96CW1	DNM1|Q05193-2
GAP43|P17677	BASP1|P80723
NDUFS6|O75380	NDUFV3|P56181
PHLDB1|Q86UU1-2	GAB1|Q13480-2
BSN|Q9UPA5	ERC2|O15083
HNRNPM|P52272	HNRNPK|P61978-3
NID1|P14543	COL6A1|P12109
LAMB2|P55268	COL4A2|P08572
KHSRP|Q92945	SNRPB2|P08579
SMC1A|Q14683	DEK|P35659
H2AFV|Q71UI9	H2AFY|O75367
HIP1|O00291	LGALS3BP|Q08380
HIP1|O00291	HAPLN2|Q9GZV7
MRPL49|Q13405	MRPL1|Q9BYD6
ROGDI|Q9GZN7	DMXL2|Q8TDJ6
DOCK5|Q9H7D0	DOCK1|A0A096LNH6
HNRNPK|P61978-3	TRA2B|P62995
MECP2|P51608	SAFB|Q15424-4
DDX23|Q9BUQ8	H2AFY|O75367
SERBP1|Q8NC51	ZRANB2|O95218-2
KIAA1549L|Q6ZVL6	SHISA7|A6NL88
PUF60|Q9UHX1-2	XRCC6|P12956
GDI1|P31150	PDCD6|O75340
HDAC11|Q96DB2	DAAM2|Q86T65
KIAA1549L|Q6ZVL6	FBXO41|Q8TF61
ORM2|P19652	ITIH4|Q14624
LCP1|P13796	ITGB2|P05107
CAMKV|Q8NCB2	FAM81A|Q8TBF8
H2AFY2|Q9P0M6	H2AFY|O75367
PLEKHB1|Q9UF11	PLP1|P60201
HIP1|O00291	ELOVL1|Q9BW60
MRPL1|Q9BYD6	MRPL46|Q9H2W6
FMNL2|Q96PY5-3	MYO1D|O94832
ATP6V1C1|P21283	ATP6V1E1|P36543
GFAP|K7ELP4	FAM175A|A0A087WWJ9
HNRNPA2B1|P22626	HNRNPH3|P31942
TPM2|P07951-3	TPM1|P09493
KIAA1598|A0MZ66	BIN1|O00499-2
MATR3|A8MXP9	HNRNPU|Q00839
PUF60|Q9UHX1-2	SSB|P05455
LRG1|P02750	ORM2|P19652
BCAS1|H0Y542	MBP|P02686-3
NEFL|P07196	CENPP|A0A087WTF1
OMG|P23515	MOG|Q16653-13
RAB25|A0A0C4DGX5	ACTN3|Q08043
KRT6A|P02538	KRT17|Q04695
ERC2|O15083	PCLO|Q9Y6V0-5
TIMP3|P35625	MFAP2|P55001
ACIN1|E7EQT4	SF3B2|Q13435
GFAP|K7ELP4	RNF144A|P50876
SYNGAP1|Q96PV0	CAMKV|Q8NCB2
BCAS1|H0Y542	BCAS1|O75363
IGHG1|A0A087WYC5	0|P01623
ATP6V1A|P38606	MYO5A|Q9Y4I1-2
KIAA1549L|Q6ZVL6	SYNGAP1|Q96PV0
MRPL41|Q8IXM3	MRPL24|Q96A35
TNXB|P22105	COL6A1|P12109
HNRNPR|O43390	SFPQ|P23246
OMG|P23515	MAG|P20916
HNRNPC|P07910-2	EIF4A3|P38919
CNP|P09543	QDPR|P09417
ATP6V1A|P38606	ATP6V1H|Q9UI12
AP2B1|P63010	SV2A|Q7L0J3
HNRNPR|O43390	CPSF6|Q16630
MYH11|P35749	COL6A1|P12109
CYFIP2|Q96F07	SV2B|Q7L1I2
MBP|P02686	CFL2|Q9Y281
MRPL33|O75394	MRPL11|Q9Y3B7
NDUFA8|P51970	NDUFS6|O75380
ATP6V0D1|F5GYQ1	SCAMP5|Q8TAC9
HCFC1|A6NEM2	ACIN1|E7EQT4
HSPA4|P34932	CCT5|P48643
C1orf198|Q9H425	GAB1|Q13480-2
ITIH4|Q14624	C9|P02748
SAP18|O00422	LMNB2|J9JID7
MBP|P02686-3	SLC44A1|Q8WWI5-3
PRPF19|F5H2I0	RNF144A|P50876
MAG|P20916	OPALIN|Q96PE5
RAB25|A0A0C4DGX5	ZBTB11|O95625
MRPL17|Q9NRX2	MRPL37|Q9BZE1
DLG4|P78352	ERC2|O15083
MYO1C|O00159	CAV1|Q03135
MRPL39|Q9NYK5	MRPL57|Q9BQC6
ATP6V1C1|P21283	SYNJ1|C9JFZ1
GOLGB1|Q14789-2	SIRPB1|Q5TFQ8
MOBP|Q13875	SIRT2|F8WCF4
MRPS18B|Q9Y676	MRPS16|Q9Y3D3
SERPINA1|P01009	ORM2|P19652
GRIN1|Q05586-5	GABBR2|O75899
NDUFA10|O95299	NDUFV3|P56181
SRSF1|J3KTL2	HNRNPA1|P09651
CLDND1|D6RIU2	JAM3|Q9BX67
MRPS7|Q9Y2R9	MRPS25|P82663
DDX6|P26196	HNRNPL|P14866
MVP|Q14764	PARP4|Q9UKK3
0|P01769	IGKC|A0A087X130
DNM2|P50570-2	MYO1E|Q12965
CCT6A|P40227	CCT3|P49368
DSP|P15924	JUP|P14923
XRCC5|P13010	RPA1|P27694
MRPS35|P82673	MRPS33|C9JBY7
NDUFV2|E7EPT4	NDUFB5|O43674
HTATIP2|Q9BUP3-3	HIP1|O00291
IGKC|A0A087X130	0|P01623
SRSF4|Q08170	SNRNP70|P08621-2
ELOVL1|Q9BW60	MYO1D|O94832
GRM5|P41594	KCTD16|Q68DU8
MBP|P02686	PHLDA3|Q9Y5J5
IDH3G|P51553	IDH3A|P50213
ANK2|I6L894	EPB41L1|A0A0C4DH22
PDE2A|O00408-2	PRKAR2B|P31323
ALYREF|E9PB61	RBMX|P38159
HSPG2|P98160	MYH11|P35749
PIP4K2B|A0A087WT35	RAN|B4DV51
CFH|P08603	C9|P02748
GRIA3|P42263	GRIN1|Q05586-5
PARP1|P09874	NUMA1|Q14980
SART3|Q15020	LMNB2|J9JID7
SCN4B|Q8IWT1	KCNA1|Q09470
VDAC1|P21796	VDAC3|Q9Y277
HDGFRP3|Q9Y3E1	U2AF2|P26368
C5|P01031	KNG1|P01042
ITIH5|G5E9D8	COL18A1|P39060
RAB3A|P20336	SV2A|Q7L0J3
PDE2A|O00408-2	GRM5|P41594
HMGB1|Q5T7C4	ILF3|Q12906-7
TSPAN8|P19075	ANLN|Q9NQW6
MRPL53|Q96EL3	MRPL17|Q9NRX2
MATR3|A8MXP9	HNRNPK|P61978-3
HSPA2|P54652	VCAN|P13611
XRCC6|P12956	SSB|P05455
CCT2|P78371	CCT3|P49368
HNRNPH2|P55795	HNRNPUL2|Q1KMD3
SNRPD2|P62316	HNRNPL|P14866
SNRPC|P09234	SERBP1|Q8NC51
ATP6V0A1|Q93050-1	SEPT5|Q99719
MAPK1|P28482	MAPK3|P27361
RBM14|Q96PK6	ACIN1|E7EQT4
KHDRBS1|Q07666	MYEF2|A0A0A0MR39
AIF1|Q5STX8	FCER1G|P30273
TCEB1|Q15369	COPS3|Q9UNS2
TPM1|P09493	TPM2|P07951
NDUFB11|Q9NX14	NDUFA3|O95167
PSPC1|Q8WXF1	MYEF2|A0A0A0MR39
MRPL15|Q9P015	MRPL40|Q9NQ50
XRCC5|P13010	SF3A3|Q12874
APEX1|P27695	HMGB1|Q5T7C4
JAM3|Q9BX67	NFASC|O94856-8
H2AFY|O75367	DHX9|Q08211
C7orf55-LUC7L2|Q9Y383	DEK|P35659
PLXNA1|Q9UIW2	KIAA1045|Q9UPV7
GDI1|P31150	YWHAE|P62258
RBM4|Q9BWF3	TOP1|P11387
NDUFB4|O95168	NDUFA7|O95182
CDC42EP4|Q9H3Q1	DTNA|Q9Y4J8-15
KDSR|K7ERC8	CYB5R2|Q6BCY4
CNP|P09543	CPM|P14384
CBR4|Q8N4T8	HSD17B8|Q92506
FMNL2|Q96PY5-3	C1orf198|Q9H425
HCFC1|A6NEM2	ELAVL1|Q15717
OXCT1|P55809-2	SLC9A2|Q9UBY0
ATP5C1|P36542-2	HSPE1-MOB4|S4R3N1
FMNL2|Q96PY5-3	CLIC4|Q9Y696
MRPL48|Q96GC5	MRPL37|Q9BZE1
ITGA2|P17301	USP54|Q70EL1
HNRNPU|Q00839	SRSF1|J3KTL2
NDUFA13|Q9P0J0	NDUFB3|O43676
GSN|P06396-3	GNB2|P62879-2
VIM|P08670	ANXA2|P07355
KHSRP|Q92945	TAF15|Q92804
CACYBP|Q9HB71	HSPH1|Q92598
LRP3|O75074	SLC9A2|Q9UBY0
PLG|P00747	KNG1|P01042
MRPL39|Q9NYK5	MRPL40|Q9NQ50
SV2A|Q7L0J3	SLC17A7|Q9P2U7
RPL37|P61927	RPL28|P46779
C5|P01031	C3|P01024
G3BP2|Q9UN86	UBAP2L|Q14157-5
KCNAB2|Q13303	ADAM23|E7EWD3
RBMX|P38159	RBMXL1|Q96E39
HNRNPH1|P31943	DDX17|Q92841
UTP20|O75691	RAN|B4DV51
AKAP5|P24588	CAMKV|Q8NCB2
SPTBN1|Q01082	SPTAN1|Q13813-2
SERBP1|Q8NC51	UBAP2L|Q14157-5
NDUFB4|O95168	NDUFA12|Q9UI09
GSK3B|P49841-2	DNM1L|O00429-6
CCAR2|Q8N163	ELAVL1|Q15717
IGHV3-30|A0A0B4J2B7	IGLC3|A0A075B6L0
LRG1|P02750	SERPINA3|P01011
ILF3|Q12906-7	MYEF2|A0A0A0MR39
EMILIN1|Q9Y6C2	COL6A1|P12109
CPE|P16870	SCG3|Q8WXD2
LRG1|P02750	CRP|P02741
ILF2|B4DY09	ILF3|Q12906-7
PIP4K2A|P48426	MOG|Q16653-13
HNRNPH1|P31943	HNRNPU|Q00839
MYO1D|O94832	LGALS3BP|Q08380
PACSIN1|Q9BY11	BASP1|P80723
MRPL50|Q8N5N7	MRPL37|Q9BZE1
KHSRP|Q92945	DR1|Q01658
MRPS18B|Q9Y676	MRPS9|P82933
EPS15|P42566	RDX|P35241
SERPINC1|P01008	KNG1|P01042
CAMK2N2|Q96S95	CAMK2N1|Q7Z7J9
LMNB2|J9JID7	HNRNPA1|P09651
GDI1|P31150	TUBB4B|P68371
DNAJA1|P31689	HSPH1|Q92598
MOG|Q16653-13	KIAA1598|A0MZ66
HBG2|P69891	HBG2|P69892
RAB3C|Q96E17	SV2A|Q7L0J3
TLN1|Q9Y490	ITGB1|P05556
CDC42EP4|Q9H3Q1	FXYD1|O00168
MAP1B|P46821	MAP7D2|Q96T17
ATP5A1|P25705	UQCRC1|P31930
CNP|P09543	TSPAN15|O95858
UBLCP1|Q8WVY7	SRSF5|Q13243
YWHAB|P31946	STXBP1|P61764-2
AKAP5|P24588	SYNGAP1|Q96PV0
NDUFB9|Q9Y6M9	NDUFS2|O75306
SMC1A|Q14683	RAD21|O60216
KCTD16|Q68DU8	CAMKV|Q8NCB2
CDK2|P24941	RNF144A|P50876
ATP1B1|P05026	ATP1A1|P05023
SERBP1|Q8NC51	ATXN2L|Q8WWM7
MRPS33|C9JBY7	MRPS9|P82933
MOG|Q16653-13	PHLDA3|Q9Y5J5
MAP4|E7EVA0	EPB41L2|E9PHY5
SMC1A|Q14683	CHD4|A0A0C4DGG9
SV2B|Q7L1I2	AP2B1|P63010
CHD4|A0A0C4DGG9	TPR|P12270
XRCC5|P13010	HMGB1|Q5T7C4
0|P01769	0|P01623
CCT5|P48643	YWHAE|P62258
GFAP|K7ELP4	UBA1|Q5JRS3
ERC2|O15083	SYT1|P21579
COL5A2|P05997	COL11A1|P12107
H2AFY2|Q9P0M6	LMNB2|J9JID7
PLP1|P60201	ENDOD1|O94919
HSPA4|P34932	STIP1|P31948
ILK|A0A0A0MTH3	PARVA|J3KNQ4
GRIA3|P42263	DLG4|P78352
COX5B|P10606	COX4I1|P13073
GRIA2|P42262	GABBR2|O75899
XRCC5|P13010	NFIX|Q14938-5
NCL|P19338	HNRNPUL2|Q1KMD3
FOLH1|Q04609	MOG|Q16653-13
GRIA2|P42262	ACTN1|P12814-3
BCAS1|H0Y542	FAM177A1|Q8N128
AKAP5|P24588	HOMER1|Q86YM7
BCAS1|H0Y542	EVI2A|P22794
ACTN2|P35609-2	ACTN1|P12814-3
SYN1|P17600	VAMP2|F8WCA0
RPLP0|P05388	RPL10A|P62906
HNRNPU|Q00839	U2AF2|P26368
RBBP7|Q16576	DHX15|O43143
TJP2|Q9UDY2	TJP2|Q9UDY2-6
ERC2|O15083	PPFIA2|O75334
APEX1|P27695	XRCC5|P13010
NDUFB6|O95139	NDUFA9|Q16795
PTPRC|P08575	ITGB2|P05107
CP|P00450	ITIH4|Q14624
AP2M1|Q96CW1	AP2A1|O95782
MCUR1|Q96AQ8	CCDC90B|Q9GZT6
MTMR3|Q13615	MSH3|P20585
XRCC5|P13010	HNRNPLL|Q8WVV9
SNRNP200|O75643	EFTUD2|Q15029
SNRPC|P09234	ATXN2L|Q8WWM7
HIP1|O00291	CTNNA3|Q9UI47
0|P06313	0|P01623
U2AF1|Q01081	SNRNP200|O75643
H2AFV|Q71UI9	PDS5B|Q9NTI5
PARP1|P09874	TALDO1|P37837
SF3B2|Q13435	ELAVL1|Q15717
PARVA|J3KNQ4	LIMS1|P48059-3
GC|P02774	C9|P02748
PMP2|P02689	MBP|H7BYR8
TLN1|Q9Y490	FLNA|P21333
CCAR2|Q8N163	KHSRP|Q92945
NFASC|O94856-8	MOG|Q16653-13
DLGAP2|Q9P1A6	SYNGAP1|Q96PV0
CCT8|P50990	STIP1|P31948
MRPL45|A0A087X2D5	MRPL49|Q13405
MRPL9|Q9BYD2	MRPL11|Q9Y3B7
PTPRC|P08575	NCKAP1L|P55160
SMC1A|Q14683	TPR|P12270
MAG|P20916	BCAS1|O75363
HNRNPL|P14866	NUDT21|O43809
MAP1LC3B|Q9GZQ8	NSF|K7EQD6
ALDH7A1|P49419-2	GSN|P06396-3
BCLAF1|Q9NYF8	SRSF4|Q08170
IGHV3-30|A0A0B4J2B7	IGKC|A0A087X130
HIP1|O00291	PCLO|Q9Y6V0-5
NDUFS1|P28331	UQCRC1|P31930
PDS5B|Q9NTI5	H2AFY|O75367
SF3B3|Q15393	TPR|P12270
ITGB4|P16144-3	ITGA6|P23229
MECP2|P51608	HCFC1|A6NEM2
NDUFV1|G3V0I5	NDUFB4|O95168
MRPL50|Q8N5N7	MRPL11|Q9Y3B7
MRPL33|O75394	MRPL37|Q9BZE1
SYT1|P21579	SV2A|Q7L0J3
NOP58|Q9Y2X3	NOP56|O00567
RDX|P35241	GSN|P06396
C7orf55-LUC7L2|Q9Y383	LUC7L3|J3KPP4
HSP90AA1|P07900	HSPH1|Q92598
SYPL1|Q16563	ACTN3|Q08043
CNP|P09543	BCAS1|A0A0A0MRP7
ITGA2|P17301	LIPE|Q05469
FUS|P35637	NONO|Q15233
ATP5J2-PTCD1|G3V325	MOG|Q16653
APEX1|P27695	XRCC6|P12956
ATP2B2|Q01814	ATP2A2|P16615
ERMN|Q8TAM6	CMTM5|C9JAI6
SEPT11|D6RER5	SEPT7|Q16181-2
IDH3B|O43837	IDH3A|P50213
RBBP7|Q16576	C7orf55-LUC7L2|Q9Y383
PPFIA3|O75145	SEPT5|Q99719
HSPA4|P34932	HSPH1|Q92598
MRPL16|Q9NX20	MRPL24|Q96A35
C5|P01031	C9|P02748
HIP1|O00291	DNM2|P50570-2
LAMP2|P13473	HSPA2|P54652
RPA1|P27694	XRCC6|P12956
PCNP|Q8WW12	C11orf58|O00193
RBMX|P38159	C11orf58|O00193
ANP32A|P39687	SET|Q01105-2
RBP7|Q96R05	MOBP|Q13875
GDA|Q9Y2T3	BAIAP2|Q9UQB8-4
NDUFA13|Q9P0J0	NDUFA3|O95167
MT-CO2|P00403	COX5A|P20674
CLTB|P09497-2	CLTA|P09496-3
DOCK10|Q96BY6	HIP1|O00291
UBA2|Q9UBT2	XRCC6|P12956
HSP90AA1|P07900	AHSA1|O95433
IGKV3-11|A0A087WZW8	IGKC|A0A087X130
CCT8|P50990	CCT6A|P40227
SRSF3|P84103	SNRNP70|P08621-2
NDUFAF1|Q9Y375	ACAD9|Q9H845
HLA-DPA1|P20036	HLA-DRA|P01903
PRELP|P51888	TGFBI|Q15582
ANKS1B|Q7Z6G8	GRIN2B|Q13224
ATP6V0A1|Q93050-1	SLC17A7|Q9P2U7
ETFB|P38117	ETFA|P13804
GDI1|P31150	CCT2|P78371
HTATSF1|O43719	C7orf55-LUC7L2|Q9Y383
MRPL1|Q9BYD6	MRPL11|Q9Y3B7
KMT2A|Q03164	CEP76|Q8TAP6
CEP152|O94986-1	ACTN3|Q08043
CCT7|Q99832	CCT6A|P40227
NDUFV1|G3V0I5	NDUFA6|P56556
SF3B1|O75533	U2AF1|Q01081
LMNB2|J9JID7	SRSF3|P84103
ARHGDIB|P52566	NCKAP1L|P55160
SEPT5|Q99719	STX1A|Q16623
HOMER1|Q86YM7	KIAA1549L|Q6ZVL6
KHSRP|Q92945	SAFB|Q15424-4
HMGB1|Q5T7C4	ANP32A|P39687
LCP1|P13796	ARHGDIB|P52566
RBM14|Q96PK6	SAFB|Q15424-4
UQCR11|O14957	ALDH7A1|P49419-2
DLG3|Q5JUW8	GRIN1|Q05586-5
MYO5A|Q9Y4I1-2	AP2B1|P63010
RPS10|P46783	SERBP1|Q8NC51
MYO5A|Q9Y4I1-2	BCAP29|Q9UHQ4
LMO7|F8WD26	MAP2|P11137-3
SORBS1|Q9BX66-12	SORBS1|Q9BX66
CCT8|P50990	HSPA4|P34932
AP3B2|Q13367	SV2A|Q7L0J3
CREB1|P16220	RBMX|P38159
EMILIN1|Q9Y6C2	FBN1|P35555
IGLL5|A0A087WYR4	0|P01623
HMGCS1|Q01581	FDFT1|P37268
NDUFS8|O00217	NDUFB11|Q9NX14
SF3A3|Q12874	ILF3|Q12906-7
HNRNPC|P07910-2	SRSF3|P84103
VPS35|Q96QK1	USP9X|Q93008
SFPQ|P23246	SF3A2|Q15428
RAB5A|P20339	RAB5B|P61020
ILF2|B4DY09	XRCC6|P12956
SAFB2|Q14151	SAFB|Q15424-4
SCN4B|Q8IWT1	NEFH|P12036
SYP|P08247	AP3B2|Q13367
VAPA|Q9P0L0-2	YWHAE|P62258
PYURF|Q96I23	HIST1H1C|P16403
EPB41L3|Q9Y2J2-4	STXBP1|P61764-2
VCAN|P13611	VCAN|P13611-2
MOG|Q16653	GNB2|P62879-2
G3BP2|Q9UN86	HABP4|Q5JVS0
CRP|P02741	SERPINA3|P01011
SYP|P08247	ERC2|O15083
RBM8A|Q9Y5S9	SAP18|O00422
DLST|P36957	DLAT|P10515
IGLC3|A0A075B6L0	0|P01623
NFIA|B1AKN7	C5orf24|Q7Z6I8
ATP6V1A|P38606	AP3M2|P53677
AHSA1|O95433	HSPH1|Q92598
VPS53|Q5VIR6-4	VPS51|Q9UID3
NEFL|P07196	CFL2|Q9Y281
RBMX|P38159	SNRPC|P09234
GPRC5B|Q9NZH0	DTNA|Q9Y4J8-15
ANKRD20A3|Q5VUR7	NECAB3|Q96P71
MATR3|A8MXP9	HNRNPD|Q14103-3
MOG|Q16653-13	BCAS1|A0A0A0MRP7
PLXNA1|Q9UIW2	SYNGAP1|Q96PV0
C4BPA|P04003	ITIH4|Q14624
HK1|P19367	CLTC|A0A087WVQ6
IGHV3-30|A0A0B4J2B7	0|P01623
HNRNPU|Q00839	HNRNPH3|P31942
ICT1|Q14197	MRPL39|Q9NYK5
SMC1A|Q14683	HTATSF1|O43719
DDX17|Q92841	HNRNPK|P61978-3
IGKC|A0A087X130	0|P01742
KCNA1|Q09470	KCNA2|P16389
KRT77|Q7Z794	KRT2|P35908
MTDH|Q86UE4	UBAP2L|Q14157-5
MOG|Q16653-13	EVI2A|P22794
FAM177A1|Q8N128	SIRT2|Q8IXJ6
NDUFB6|O95139	NDUFA12|Q9UI09
PIP4K2A|P48426	BCAS1|H0Y542
MAG|P20916	CFL2|Q9Y281
CBX1|P83916	HNRNPA1|P09651
STXBP1|P61764-2	YWHAE|P62258
DOCK10|Q96BY6	MYO1E|Q12965
LRRC47|Q8N1G4	UBLCP1|Q8WVY7
CD9|G8JLH6	KIAA1598|A0MZ66
MRPL9|Q9BYD2	MRPL37|Q9BZE1
ICAM5|Q9UMF0	CAMKV|Q8NCB2
MRPS35|P82673	MRPS12|O15235
PTPRC|P08575	LCP1|P13796
H2AFV|Q71UI9	HMGN2|P05204
HOMER1|Q86YM7	FAM81A|Q8TBF8
MRPL48|Q96GC5	MRPL40|Q9NQ50
BUB3|O43684	EIF4A3|P38919
ILK|A0A0A0MTH3	TLN1|Q9Y490
GDA|Q9Y2T3	ATL1|Q8WXF7
DLG3|Q5JUW8	SYNGAP1|Q96PV0
LIPE|Q05469	CARNS1|A5YM72-3
UBA2|Q9UBT2	HNRNPUL2|Q1KMD3
BCAS1|H0Y542	HTATIP2|Q9BUP3-3
PAK1|Q13153	CAP2|P40123
C7orf55-LUC7L2|Q9Y383	DDX46|Q7L014
MRPL11|Q9Y3B7	MRPS23|Q9Y3D9
RAB6B|Q9NRW1	CCT5|P48643
LAMA5|O15230	COL18A1|P39060
MRPL16|Q9NX20	MRPL37|Q9BZE1
U2AF2|P26368	HNRNPK|P61978-3
AMER2|Q8N7J2	C1orf198|Q9H425
TSC22D4|Q9Y3Q8	TSC22D4|H7BZ77
C3|P01024	C9|P02748
GABBR1|Q9UBS5	GABBR2|O75899
GOLGB1|Q14789-2	MTMR3|Q13615
PAK1|Q13153	SEPT5|Q99719
UBE2Z|Q9H832	COPS3|Q9UNS2
PPP3R1|D3YTA9	GNB2|P62879-2
PAK1|Q13153	ADD2|P35612
FMNL2|Q96PY5-3	QKI|Q96PU8-3
HSP90AA1|P07900	CHORDC1|Q9UHD1
PLEKHA4|Q9H4M7	RNF144A|P50876
IFIT3|O14879	OAS3|Q9Y6K5
SERPINC1|P01008	GC|P02774
DNAJC8|O75937	DDX17|Q92841
RDX|P35241	OTUD7B|Q6GQQ9
SYP|P08247	AP2B1|P63010
IGKV3-11|A0A087WZW8	IGKV2-30|A0A075B6S3
CHERP|Q8IWX8	HNRNPR|O43390
ATP6V1B2|P21281	AP2M1|Q96CW1
SHANK3|Q9BYB0	SYNPO|Q8N3V7
PHLDB1|Q86UU1-2	C1orf198|Q9H425
ATXN2L|Q8WWM7	HABP4|Q5JVS0
ALDH7A1|P49419-2	GNB2|P62879-2
ACTN2|P35609-2	SYNGAP1|Q96PV0
ANKS1B|F8VR14	SHISA7|A6NL88
LRRC7|Q96NW7	CAMKV|Q8NCB2
CA14|Q9ULX7	MAG|P20916
PDE2A|O00408-2	KCTD16|Q68DU8
PARP1|P09874	STAG2|Q8N3U4-2
KCNAB2|Q13303-3	LGI3|Q8N145
ERLEC1|Q96DZ1	SEL1L|Q9UBV2
MRPL45|A0A087X2D5	MRPL24|Q96A35
BCAS1|H0Y542	MBP|H7BYR8
HDAC11|Q96DB2	INF2|Q27J81
PDE2A|O00408-2	SLC2A13|Q96QE2
CEP76|Q8TAP6	RNF144A|P50876
PTPRC|P08575	SCIN|Q9Y6U3
UQCRB|P14927	UQCRFS1|P47985
PDE2A|O00408-2	CACNA1E|F8W9Z1
MOG|Q16653-13	CPM|P14384
DLG4|P78352	CYLD|Q9NQC7
CS|O75390	UQCRC1|P31930
RPS19|P39019	RPS3A|P61247
API5|Q9BZZ5-2	U2AF2|P26368
RBM14|Q96PK6	ZFR|Q96KR1
AP2B1|P63010	DMXL2|Q8TDJ6
KRT2|P35908	KRT1|P04264
RASAL2|Q9UJF2-2	KIAA1549L|Q6ZVL6
SEPT3|Q9UH03-2	ERC2|O15083
PSIP1|O75475	DR1|Q01658
VCL|P18206	PARVA|J3KNQ4
HSP90AB1|P08238	CACYBP|Q9HB71
NCL|P19338	SSB|P05455
FOLH1|Q04609	CNP|P09543
PDE2A|O00408-2	ICAM5|Q9UMF0
PTPRC|P08575	ARHGDIB|P52566
ATP6V0A1|Q93050-1	AP2A2|O94973
PUF60|Q9UHX1-2	HNRNPUL2|Q1KMD3
IGHV3-30|A0A0B4J2B7	IGLL5|A0A087WYR4
CHORDC1|Q9UHD1	HSPH1|Q92598
TRIM28|Q13263	NCL|P19338
SYNGAP1|B7ZCA0	SYNGAP1|Q96PV0
AP3B2|Q13367	AP3M2|P53677
0|P01769	IGKV2-30|A0A075B6S3
MRPS18B|Q9Y676	MRPS23|Q9Y3D9
C5|P01031	F2|P00734
ATL1|Q8WXF7	PLXNA1|Q9UIW2
ATP5A1|P25705	ATP5B|P06576
RIMS1|Q86UR5	PCLO|Q9Y6V0-5
SEPT5|Q99719	TOMM70A|O94826
MAPK1|P28482	ATP8A1|Q9Y2Q0
GABRG2|P18507	GRIN1|Q05586-5
HDGFRP2|Q7Z4V5-2	THRAP3|Q9Y2W1
VDAC2|P45880	VDAC1|P21796
SERBP1|Q8NC51	0|H0YHG0
CHORDC1|Q9UHD1	CACYBP|Q9HB71
SULT4A1|Q9BR01	IPO5|O00410
MRPL41|Q8IXM3	MRPL28|Q13084
C3|P01024	A1BG|P04217
SMC3|Q9UQE7	PRPF40A|O75400
RPL34|P49207	RPL37|P61927
STX1A|Q16623	STXBP1|P61764-2
STXBP1|P61764-2	ADD2|P35612
CNTN2|Q02246	MAG|P20916
VDAC2|P45880	VDAC3|Q9Y277
LSM14A|Q8ND56	RBMX|P38159
PSIP1|O75475	TAF15|Q92804
MRPS26|Q9BYN8	MRPS9|P82933
SEPT5|Q99719	STXBP1|P61764-2
ITGA2|P17301	MYO1D|O94832
SCG5|P05408-2	PAM|P19021
CA14|Q9ULX7	MBP|P02686
GNB3|F5H100	HPS5|Q9UPZ3
MRPL44|Q9H9J2	MRPL57|Q9BQC6
NUDT21|O43809	MYEF2|A0A0A0MR39
RDX|P35241	DYNC1I2|Q13409-2
MYL6|G3V1V0	MYH9|P35579
MAP4|P27816	C1orf198|Q9H425
LMNB2|J9JID7	SNRNP70|P08621-2
PACSIN1|Q9BY11	SEPT3|Q9UH03-2
TPM1|P09493-6	SORBS2|O94875-4
GDA|Q9Y2T3	ICAM5|Q9UMF0
SNRPA1|P09661	ELAVL1|Q15717
HDGFRP3|Q9Y3E1	MECP2|P51608
CDKN1B|P46527	AMER2|Q8N7J2
UQCR11|O14957	PLS3|P13797
PCNP|Q8WW12	C19orf43|Q9BQ61
RTN1|Q16799-3	PPP2R1A|P30153
ATP6V0A1|Q93050-1	SEPT3|Q9UH03-2
HDGFRP3|Q9Y3E1	API5|Q9BZZ5-2
SNRPD2|P62316	ILF3|Q12906-7
PPP2R5D|Q14738	IPO5|O00410
CYFIP2|Q96F07	RAB2B|Q8WUD1
LPPR4|A0A0A6YYH7	SYNPO|Q8N3V7
CASK|O14936	RRBP1|A0A087WVV2
JAM3|Q9BX67	YLPM1|P49750-4
KRT14|P02533	KRT17|Q04695
ANKS1B|Q7Z6G8	LRRTM4|Q86VH4
UBAP2L|Q14157-5	NACA2|Q9H009
ATP6V1G2|O95670	BCAP29|Q9UHQ4
MRPL28|Q13084	MRPL24|Q96A35
LRRTM4|Q86VH4	SYNGAP1|Q96PV0
PLIN3|O60664	C1orf198|Q9H425
LRRC47|Q8N1G4	UCHL5|Q9Y5K5-3
RPS3|P23396	GNB2L1|P63244
BSN|Q9UPA5	DLGAP1|O14490-7
AP2A2|O94973	AP2B1|P63010
SRP14|P37108	DR1|Q01658
CHORDC1|Q9UHD1	AHSA1|O95433
CYFIP2|Q96F07	IPO5|O00410
SIRPB1|O00241	TBKBP1|A7MCY6-2
PHKG1|F6VCX5	PHKA1|P46020-2
COL1A1|P02452	COL11A1|P12107
RBBP7|Q16576	PDS5B|Q9NTI5
CCT8|P50990	CCT2|P78371
GSN|P06396-3	MAP1LC3B|Q9GZQ8
MRPL9|Q9BYD2	MRPL41|Q8IXM3
DLGAP1|O14490-7	PCLO|Q9Y6V0-5
FUS|P35637	HNRNPL|P14866
EPS15|P42566	QKI|Q96PU8-3
AP2M1|Q96CW1	CLTC|A0A087WVQ6
IGLC3|A0A075B6L0	IGKC|A0A087X130
SEPT5|Q99719	PPFIA2|O75334
MYO1E|Q12965	PLD1|Q13393
HDGFRP3|Q9Y3E1	ELAVL1|Q15717
ADD3|Q9UEY8-2	HEPACAM|Q14CZ8
CHD4|A0A0C4DGG9	GTF2I|P78347
LAMP2|P13473	JAM3|Q9BX67
RAD21|O60216	STAG2|Q8N3U4-2
SNRPD2|P62316	ERH|P84090
PSIP1|O75475	SNRPB2|P08579
COX7C|P15954	0|U3KQK5
NLN|Q9BYT8	FKBP4|Q02790
MRPS23|Q9Y3D9	MRPL46|Q9H2W6
MECP2|P51608	SNRPB2|P08579
C4BPA|P04003	C3|P01024
NCKAP1|Q9Y2A7-2	SEPT5|Q99719
KRT77|Q7Z794	KRT14|P02533
PSIP1|O75475	ELAVL1|Q15717
PIP4K2B|A0A087WT35	TUBA8|Q9NY65-2
SORBS2|O94875-4	TPM2|P07951
BSN|Q9UPA5	SGIP1|Q9BQI5
CDK2|P24941	UBA1|Q5JRS3
S100A11|P31949	ARPC1B|O15143
CCT7|Q99832	CCT3|P49368
ELAVL3|Q14576	SF3A3|Q12874
DDX17|Q92841	TOP1|P11387
ATP6V1C1|P21283	AP3B2|Q13367
SNRPA|P09012	SNRNP70|P08621-2
MSH3|P20585	PEX2|P28328
ANXA2|P07355	ANXA1|P04083
HOMER1|Q86YM7	ANKS1B|F8VR14
SERPING1|E9PGN7	ORM2|P19652
GRIA2|P42262	CACNG3|O60359
C5|P01031	PLG|P00747
STX1A|Q16623	SEPT11|D6RER5
PCNP|Q8WW12	0|H0YHG0
HSPA9|P38646	HSPD1|P10809
NFIX|Q14938-5	SF3B1|O75533
RAD21|O60216	NUMA1|Q14980
SH3GL3|Q99963	ATP6V0A1|Q93050-1
CLTC|A0A087WVQ6	AP2B1|P63010
HNRNPH3|P31942	RBM4|Q9BWF3
GOLGB1|Q14789-2	RAB25|A0A0C4DGX5
CP|P00450	CFH|P08603
MTDH|Q86UE4	ZRANB2|O95218-2
ABLIM1|O14639-6	DTNA|Q9Y4J8-15
CFI|P05156	0|B4E1Z4
CFH|P08603	ITIH4|Q14624
HNRNPUL1|Q9BUJ2	SF3A1|Q15459
SYN2|A0A087X2E3	SYN2|A0A087WW96
GABRA1|P14867	GRIN1|Q05586-5
IGHV3-15|A0A0B4J1V0	0|P01623
PAM|P19021	PTPRN|Q16849
KCTD16|Q68DU8	PRKAR2B|P31323
PSPC1|Q8WXF1	HNRNPL|P14866
ATP5H|O75947	ATP5D|P30049
0|P01762	0|P01769
GRIA2|P42262	OLFM3|Q96PB7
HNRNPA3|P51991	HNRNPK|P61978-3
OPTN|Q96CV9-2	NSF|K7EQD6
VGF|O15240	NPTX2|P47972
VCL|P18206	ANXA2|P07355
NDUFA4|O00483	COX6B1|P14854
SCIN|Q9Y6U3	NCKAP1L|P55160
HOMER1|Q86YM7	BSN|Q9UPA5
RBM14|Q96PK6	SART1|O43290
ADD3|Q9UEY8-2	AQP4|P55087
VPS35|Q96QK1	PPP2R5D|Q14738
S100A12|P80511	LTF|E7EQB2
SNRNP200|O75643	U2SURP|O15042
BSN|Q9UPA5	SEPT5|Q99719
ALYREF|E9PB61	PSIP1|O75475
SF3A1|Q15459	SF3A2|Q15428
SART3|Q15020	XRCC6|P12956
STIP1|P31948	FKBP4|Q02790
RAP2A|P10114	BASP1|P80723
PPP1CA|P62136	UBE2D2|P62837
LCP1|P13796	NCKAP1L|P55160
OMG|P23515	NFASC|X6RKN2
UBE2I|P63279	HNRNPH3|P31942
PLXNC1|O60486	NEFH|P12036
SYNJ1|C9JFZ1	ATP6V1H|Q9UI12
EIF4A3|P38919	PABPN1|Q86U42
UQCR11|O14957	GNB2|P62879-2
SERPING1|E9PGN7	ORM1|P02763
HBB|P68871	CAT|P04040
STIP1|P31948	CCT5|P48643
PPP1R9B|D3DTX6	SYNPO|Q8N3V7
H2AFY|O75367	U2AF1|Q01081
ATP5H|O75947	ATP5A1|P25705
CPSF6|Q16630	SF3A2|Q15428
ARPC5L|Q9BPX5	ARPC2|O15144
PSMA6|P60900	PSMA7|O14818
RPS10|P46783	G3BP2|Q9UN86
FLNA|P21333	CSRP2|Q16527
SYN1|P17600	SYT1|P21579
RAB3GAP2|Q9H2M9	RAB3GAP1|Q15042-3
ATP6V0D1|F5GYQ1	SLC17A7|Q9P2U7
SERPING1|E9PGN7	SERPINA1|P01009
MAP4|E7EVA0	C1orf198|Q9H425
IMMT|Q16891-2	ATP5C1|P36542-2
HNRNPH3|P31942	TOP1|P11387
YWHAB|P31946	EPB41L3|Q9Y2J2-4
FLNB|O75369-8	LMNA|P02545
XRCC5|P13010	SUPT16H|Q9Y5B9
GOLGB1|Q14789-2	POTEI|P0CG38
RTN1|Q16799-3	VPS35|Q96QK1
DDX6|P26196	ILF3|Q12906-7
HNRNPUL2|Q1KMD3	TRA2B|P62995
IGLL5|A0A087WYR4	IGLV3-10|A0A075B6K4
CFL2|Q9Y281	CADM4|Q8NFZ8
FLNA|P21333	PGM5|Q15124
GRIA2|P42262	SCAI|Q8N9R8
LCP1|P13796	CLIC1|O00299
NUMA1|Q14980-2	NUMA1|Q14980
CAMK2A|Q9UQM7	PRKCB|P05771
CTTN|Q14247	UBAP2L|Q14157-5
TPR|P12270	NUP93|Q8N1F7
KNG1|P01042	APOH|P02749
TLN1|Q9Y490	CALD1|Q05682
MRPL28|Q13084	MRPL37|Q9BZE1
ACIN1|E7EQT4	ELAVL1|Q15717
MRPS15|P82914	MRPS5|P82675
PRPF19|F5H2I0	SLC9A2|Q9UBY0
TSHZ3|Q63HK5	PLEKHA4|Q9H4M7
ERC2|O15083	SEPT11|D6RER5
HOMER3|Q9NSC5	GRID2|O43424
PIP4K2A|P48426	SIRT2|Q8IXJ6
KCNA2|P16389	ADAM22|Q9P0K1
MRPS24|Q96EL2	DAP3|P51398
IGHV3OR16-12|A0A075B7B8	0|P01769
SRSF4|Q08170	SRSF2|Q01130
ANKRD29|Q8N6D5	ACAN|E7EX88
HSP90AB1|P08238	FKBP4|Q02790
DCTN1|Q14203	DCTN4|Q9UJW0
NLN|Q9BYT8	UBLCP1|Q8WVY7
NDUFB8|O95169	NDUFA13|Q9P0J0
SYNGAP1|Q96PV0	KIAA1045|Q9UPV7
CLIC4|Q9Y696	QKI|Q96PU8-3
PLCL1|Q15111	SIRT2|Q8IXJ6
PGK2|P07205	POTEI|P0CG38
CYB5R2|Q6BCY4	QDPR|P09417
ATP5J2-PTCD1|G3V325	MT-ND1|P03886
UBE2Z|Q9H832	VAPA|Q9P0L0
TSHZ3|Q63HK5	PRMT9|Q6P2P2
PSD|A5PKW4	LRRC7|Q96NW7
TNPO3|Q9Y5L0	VPS35|Q96QK1
HMGN2|P05204	HMGN1|P05114
GPRC5B|Q9NZH0	C1orf198|Q9H425
C3|P01024	ITIH4|Q14624
BASP1|P80723	NEGR1|Q7Z3B1
MAP2|P11137-3	HABP4|Q5JVS0
YWHAB|P31946	CDC37|Q16543
PRPF6|O94906	PRPF8|Q6P2Q9
ATP6V1A|P38606	ATP6V1E1|P36543
0|P01769	0|P01742
BCLAF1|Q9NYF8	SNRNP70|P08621-2
KNG1|P01042-2	KNG1|P01042
RBM3|P98179	SRSF5|Q13243
FCER1G|P30273	CD14|P08571
ADD3|Q9UEY8-2	DTNA|Q9Y4J8-15
MRPS22|P82650	MRPL11|Q9Y3B7
HSPA4|P34932	CCT2|P78371
UTP20|O75691	TUBA8|Q9NY65-2
NEFM|E7ESP9	SPTBN4|Q9H254
ELMO1|Q92556	PCLO|Q9Y6V0-5
SH3GL3|Q99963	ERC2|O15083
HNRNPH2|P55795	MYEF2|A0A0A0MR39
HMGB1|Q5T7C4	THYN1|Q9P016
ISCU|Q9H1K1	NFS1|Q9Y697
C1QC|P02747	FCER1G|P30273
ARMCX1|Q9P291	ARMCX2|Q7L311
CIRBP|Q14011	UBLCP1|Q8WVY7
RAB5C|P51148	RAB5A|P20339
HDGFRP3|Q9Y3E1	HNRNPK|P61978-3
HNRNPA2B1|P22626	SRRT|Q9BXP5
RAB3C|Q96E17	SLC17A7|Q9P2U7
OR1M1|Q8NGA1	ANXA5|P08758
PGK1|P00558	PKM|P14618
TAGLN|Q01995	CRIP1|P50238
NAPG|Q99747	SYNJ1|C9JFZ1
ANK1|P16157-21	EPB41|P11171
ATP2B1|P20020-4	GRIA2|P42262
MRPS5|P82675	MRPS12|O15235
ATP6V1C1|P21283	ATP6V1H|Q9UI12
HTATSF1|O43719	PDS5B|Q9NTI5
TLN1|Q9Y490	S100A11|P31949
TLN1|Q9Y490	LMNA|P02545
SGSM1|Q2NKQ1	PTPRN2|Q92932
STX1B|P61266	STXBP1|P61764-2
ADAM23|E7EWD3	LGI3|Q8N145
MT-ND1|P03886	PLS3|P13797
NDUFA8|P51970	NDUFA2|O43678
LAMP2|P13473	CNP|P09543
UBE2Z|Q9H832	EPB41L3|Q9Y2J2-4
ATP6V1A|P38606	DNM1|Q05193-2
POTEJ|P0CG39	GNAQ|B1AM21
HSPA5|P11021	PDIA6|Q15084
IGHV3-30|A0A0B4J2B7	0|P01742
CYFIP2|Q96F07	AP3D1|O14617-5
CNTNAP1|P78357	CNTN2|Q02246
HMGB1|Q5T7C4	HDGF|P51858
MRPS27|Q92552	MRPL46|Q9H2W6
LAMTOR4|C9JXA7	ROMO1|P60602
SUMO3|A8MU27	SUMO2|P61956
HRNR|Q86YZ3	KRT1|P04264
RTCB|Q9Y3I0	ERH|P84090
CCT2|P78371	YWHAE|P62258
MBP|P02686	CADM4|Q8NFZ8
YWHAB|P31946	TCEB1|Q15369
RTCB|Q9Y3I0	DDX1|Q92499
CTNNA2|P26232-5	CTNNB1|P35222
IGHV3-15|A0A0B4J1V0	IGKV2-30|A0A075B6S3
CDC42EP4|Q9H3Q1	MTSS1L|Q765P7
CDC37|Q16543	CCT5|P48643
HNRNPA3|P51991	HNRNPU|Q00839
ATP6V1H|Q9UI12	ATP6V1D|Q9Y5K8
CDC42EP4|Q9H3Q1	ABLIM1|O14639-6
ZNF638|Q14966	SAFB|Q15424-4
CHAMP1|Q96JM3	HCFC1|A6NEM2
UBE2Z|Q9H832	WRB|O00258
LCP1|P13796	CD14|P08571
LMO7|F8WD26	SYNPO|Q8N3V7
AP2A2|O94973	ARPC2|O15144
SPTBN1|Q01082	STXBP1|P61764-2
NDUFS1|P28331	NDUFB6|O95139
PPP2R1A|P30153	IPO5|O00410
YBX1|P67809	RRBP1|Q9P2E9-2
PLG|P00747	GC|P02774
HNRNPC|P07910-2	PABPN1|Q86U42
RPL6|Q02878	RPL4|P36578
ATP8A1|Q9Y2Q0	MAPK3|P27361
TLN1|Q9Y490	PARVA|J3KNQ4
LAMB2|P55268	NID2|Q14112
FCER1G|P30273	HCLS1|P14317
CLIC1|O00299	ITGB2|P05107
CIT|O14578-4	EPHA4|P54764
RTKN|Q9BST9-2	ELOVL1|Q9BW60
TPM2|P07951	CSRP2|Q16527
RBM17|Q96I25	ELAVL1|Q15717
SAE1|Q9UBE0	XRCC6|P12956
PSMD4|P55036	PSMD11|O00231
XRCC6|P12956	SUPT16H|Q9Y5B9
HIST2H2BF|Q5QNW6	TPR|P12270
COX4I1|P13073	NDUFA13|Q9P0J0
HNRNPH3|P31942	SRRT|Q9BXP5
EPHA4|P54764	PRKAR2B|P31323
COL23A1|Q86Y22	COL11A1|P12107
PCNP|Q8WW12	CREB1|P16220
HNRNPLL|Q8WVV9	PRPF8|Q6P2Q9
FUBP1|Q96AE4	HNRNPK|P61978-3
DDX6|P26196	MYEF2|A0A0A0MR39
SERPINC1|P01008	APOH|P02749
IMMT|Q16891-2	TOMM70A|O94826
SMARCC2|F8VXC8	HNRNPUL2|Q1KMD3
ICAM5|Q9UMF0	FAM81A|Q8TBF8
ERC2|O15083	DLG2|Q15700-2
PLD1|Q13393	MYO1D|O94832
RBMX|P38159	SERBP1|Q8NC51
RPS18|P62269	RPL28|P46779
ANK2|I6L894	L1CAM|P32004
USP9X|Q93008	IPO5|O00410
SYT2|Q8N9I0	KCNA1|Q09470
STAT1|P42224	OAS3|Q9Y6K5
SMARCC2|F8VXC8	HNRNPU|Q00839
CFI|P05156	C3|P01024
ATP6V1H|Q9UI12	AP2A1|O95782
HIST1H1C|P16403	NSF|K7EQD6
IQSEC2|Q5JU85-2	DLGAP1|O14490-7
IGKV2-30|A0A075B6S3	IGKC|A0A087X130
PLCB1|Q9NQ66	KIAA1549L|Q6ZVL6
UQCRB|P14927	UQCRC1|P31930
C5|P01031	A1BG|P04217
RAB15|P59190	SCAMP5|Q8TAC9
DTX3|Q8N9I9	UBLCP1|Q8WVY7
RPL15|P61313	RPL7|P18124
KNG1|P01042	ITIH1|P19827
MOG|Q16653-13	PLCL1|Q15111
RAB6B|Q9NRW1	CCT8|P50990
NDUFB8|O95169	NDUFB11|Q9NX14
ATP6V1C1|P21283	AP2B1|P63010
SAP18|O00422	SRSF4|Q08170
LUC7L|Q9NQ29	RBM4|Q9BWF3
RPL10A|P62906	RPS15|P62841
KCNA2|P16389	LGI3|Q8N145
RAB34|Q9BZG1	PEX2|P28328
HSP90AA1|P07900	CNPY3|Q9BT09
ZFR|Q96KR1	ACIN1|E7EQT4
KALRN|H7BXZ5	FBXL16|Q8N461
CP|P00450	ORM2|P19652
CTTN|Q14247	SYNPO|Q8N3V7
HNRNPC|P07910-2	CBX1|P83916
XRCC6|P12956	U2SURP|O15042
CCT6A|P40227	CCT5|P48643
RTN1|Q16799-3	PPP2R5D|Q14738
S100A12|P80511	RNF144A|P50876
MRPS22|P82650	MRPL1|Q9BYD6
GNB5|O14775	ATP2A2|P16615
APEX1|P27695	ANP32A|P39687
IGKV3-11|A0A087WZW8	0|P01608
DLG4|P78352	SCAI|Q8N9R8
SEPT5|Q99719	CAP2|P40123
SCG5|P05408-2	PCSK2|P16519
HNRNPK|P61978-3	PTBP2|Q9UKA9
ANKS1B|Q7Z6G8-3	SYNGAP1|Q96PV0
ATL1|Q8WXF7	PRKCE|Q02156
GDA|Q9Y2T3	PDE2A|O00408-2
ITGB2|P05107	NCKAP1L|P55160
TLN1|Q9Y490	LIMS1|P48059-3
GPRC5B|Q9NZH0	TWF1|F8VS81
0|P06313	IGKV2-30|A0A075B6S3
CACYBP|Q9HB71	STIP1|P31948
SYT2|Q8N9I0	PVALB|P20472
C1QB|P02746	FCER1G|P30273
DLGAP1|O14490-6	HOMER1|Q86YM7
CREB1|P16220	IK|Q13123
MAP4|E7EVA0	GPRC5B|Q9NZH0
BGN|P21810	TNXB|P22105
CBX1|P83916	HNRNPU|Q00839
DCLK1|O15075	PLCB1|Q9NQ66
MRPL43|B1AL05	MRPL11|Q9Y3B7
CLIC1|O00299	CD163|Q86VB7
UFL1|O94874	CDK5RAP3|Q96JB5
NDUFV1|G3V0I5	NDUFV2|E7EPT4
CACYBP|Q9HB71	DNAJA1|P31689
EPB41L3|Q9Y2J2-4	CDC37|Q16543
SIRPB1|O00241	SIRPB1|Q5TFQ8
PMP2|P02689	GPD1|P21695
CCAR2|Q8N163	RBMX|P38159
AMER2|Q8N7J2	GAB1|Q13480-2
PDE8A|O60658	MYO1D|O94832
FMNL2|Q96PY5-3	EPS15|P42566
PSMA3|P25788	PSMA6|P60900
HOMER1|Q86YM7	SCAI|Q8N9R8
DMTN|Q08495	MAP2|P11137-3
SYN1|P17600	ATP6V0A1|Q93050-1
EPN1|Q9Y6I3	RTN1|Q16799
ADAM23|E7EWD3	ADAM22|Q9P0K1
CIRBP|Q14011	UCHL5|Q9Y5K5-3
AQP4|P55087	HEPACAM|Q14CZ8
GDA|Q9Y2T3	GRM5|P41594
ANK2|I6L894	EPHA4|P54764
C14orf166|Q9Y224	DDX1|Q92499
HIST1H1C|P16403	OPTN|Q96CV9-2
CDC42EP4|Q9H3Q1	GPRC5B|Q9NZH0
CASK|O14936	MT-ND1|P03886
SPTB|P11277-2	EPB41|P11171
GDA|Q9Y2T3	PLXNA1|Q9UIW2
RTN3|O95197	RTN1|Q16799
KCNAB2|Q13303-3	KCNA1|Q09470
MAGOH|P61326	ILF3|Q12906-7
PDCD6|O75340	YWHAE|P62258
ELMO1|Q92556	ENPP2|E7EUF1
PCNP|Q8WW12	CDKN1B|P46527
INF2|Q27J81	SIRT2|Q8IXJ6
S100A12|P80511	LCN2|P80188
NFIA|B1AKN7	HOMER3|Q9NSC5
MAP2|P11137-3	UBAP2L|Q14157-5
DLGAP1|O14490-6	SHISA7|A6NL88
IGLC3|A0A075B6L0	IGLV1-51|A0A075B6I5
AP3M2|P53677	SV2A|Q7L0J3
ATP6V1G2|O95670	ATP6V1F|Q16864
PXK|W5RWE6	HIP1|O00291
CIT|O14578-4	CIT|H7BYJ3
SGSM1|Q2NKQ1	PTPRN|Q16849
SRSF3|P84103	SRSF4|Q08170
PACSIN1|Q9BY11	SEPT5|Q99719
ATXN2|V9GY86	UBAP2L|Q14157-5
ERC1|X6RLX0	CALB2|P22676
IK|Q13123	0|H0YHG0
ATP5J2-PTCD1|G3V325	ISOC2|Q96AB3
NDUFA6|P56556	NDUFA9|Q16795
ISOC2|Q96AB3	RTN4|Q9NQC3-3
GAP43|P17677	PACSIN1|Q9BY11
MRPS35|P82673	MRPS2|Q9Y399
CREB1|P16220	KHSRP|Q92945
ATP5F1|P24539	ATP5C1|P36542-2
CD14|P08571	CD163|Q86VB7
GRM5|P41594	CACNA1E|F8W9Z1
SF3A1|Q15459	CPSF6|Q16630
TBKBP1|A7MCY6-2	PRPH|P41219
NEFL|P07196	SPTBN4|Q9H254
BCAS1|H0Y542	ENPP2|E7EUF1
ATP6V0D1|F5GYQ1	RAB15|P59190
PITPNA|Q00169	SULT4A1|Q9BR01
PSAP|C9JIZ6	SHISA4|Q96DD7
PTPRC|P08575	FCER1G|P30273
TJP1|G3V1L9	C1orf198|Q9H425
CLTC|A0A087WVQ6	DNM1|Q05193-2
SYNJ1|C9JFZ1	ATP6V1E1|P36543
GPRIN1|Q7Z2K8	IQSEC2|Q5JU85-2
GSTM1|P09488	GSTM5|P46439
FAM107A|O95990	DTNA|Q9Y4J8-15
HSPE1-MOB4|S4R3N1	TIMM10|P62072
FUS|P35637	HNRNPK|P61978-3
PSMA1|P25786	PSMA7|O14818
AMER2|Q8N7J2	PLIN3|O60664
FMNL2|Q96PY5-3	PHLDB1|Q86UU1-2
0|P01762	IGKV2-30|A0A075B6S3
GPRIN1|Q7Z2K8	PSD3|B4DKF8
VIM|P08670	ANXA1|P04083
VWA1|Q6PCB0	LAMB2|P55268
HTATSF1|O43719	ARGLU1|Q9NWB6
MAG|P20916	CADM4|Q8NFZ8
RPLP1|P05386	ISOC2|Q96AB3
GPRC5B|Q9NZH0	ABLIM1|O14639-6
ATP6V1B2|P21281	DNM1|Q05193-2
MRPS18A|Q9NVS2	MRPL37|Q9BZE1
MRPS18A|Q9NVS2	MRPL11|Q9Y3B7
FMNL2|Q96PY5-3	TJP1|H0YLT6
ATP5J2-PTCD1|G3V325	GNB2|P62879-2
PAK1|Q13153	SEPT11|D6RER5
ITPR1|Q14643-2	CA8|P35219
GC|P02774	HPX|P02790
PNN|Q9H307	ACIN1|E7EQT4
SH3GL1|Q99961	SEPT5|Q99719
EFR3B|Q9Y2G0	PI4KA|J3KN10
GRM5|P41594	SLC2A13|Q96QE2
TCEB1|Q15369	EPB41L3|Q9Y2J2-4
HNRNPLL|Q8WVV9	SMARCA2|P51531
PLIN3|O60664	GAB1|Q13480-2
SART1|O43290	ACIN1|E7EQT4
PLXNC1|O60486	KCNA1|Q09470
MRPS22|P82650	UCHL5|Q9Y5K5-3
CHERP|Q8IWX8	SF3A1|Q15459
SPTA1|A0A087WZE4	BPGM|P07738
ANK2|I6L894	EHD3|Q9NZN3
HNRNPR|O43390	TRIM28|Q13263
FXYD1|O00168	GPRC5B|Q9NZH0
WDR47|O94967	ATCAY|Q86WG3
MRPS24|Q96EL2	PTCD3|Q96EY7
BASP1|P80723	DNAJC5|Q9H3Z4
RTN1|Q16799-3	ERI3|O43414
CFI|P05156	A1BG|P04217
PCLO|Q9Y6V0-5	CTBP1|Q13363
PLCB1|Q9NQ66	HOMER1|Q86YM7
RBM8A|Q9Y5S9	SRSF4|Q08170
ZNF638|Q14966	ACIN1|E7EQT4
SYT2|Q8N9I0	NEFH|P12036
H2AFV|Q71UI9	MCAM|P43121
RPS10|P46783	NACA2|Q9H009
GLS|O94925	PDHB|P11177
SYT17|Q9BSW7	SYN2|A0A087WW96
IGLL5|A0A087WYR4	IGLV1-51|A0A075B6I5
TINAGL1|Q9GZM7	HSPG2|P98160
GDI1|P31150	SPTBN1|Q01082
F2|P00734	C9|P02748
FERMT3|Q86UX7	ITGB2|P05107
ALDH7A1|P49419-2	RTN4|Q9NQC3-3
IGHA1|P01876	IGLL5|A0A087WYR4
S100P|P25815	RNF144A|P50876
DCTN4|Q9UJW0	ACTR1A|P61163
CA14|Q9ULX7	CARNS1|A5YM72-3
ANKS1B|Q7Z6G8	GRIN1|Q05586-5
OLA1|Q9NTK5	STIP1|P31948
BSN|Q9UPA5	PPFIA2|O75334
NSF|P46459	NAPB|Q9H115
LMNA|P02545	ITGB1|P05556
AP2A2|O94973	AP2S1|M0R0N4
GTF2I|P78347	H2AFY|O75367
DLGAP2|Q9P1A6	HOMER1|Q86YM7
SLC12A2|P55011	LGI3|Q8N145
TPM2|P07951-3	CRIP1|P50238
JAM3|Q9BX67	TTYH2|B4DKD1
IGLL5|A0A087WYR4	IGHG3|A0A087WVW2
MRPS15|P82914	MRPS23|Q9Y3D9
EDIL3|O43854	TTYH2|B4DKD1
VPS53|Q5VIR6-4	CCDC132|Q96JG6
ANP32A|P39687	HMGA1|P17096
MATR3|A8MXP9	RBM25|P49756
CS|O75390	PDHB|P11177
ACTN4|K7EJH8	EPB41L3|Q9Y2J2-4
SCG2|P13521	PTPRN|Q16849
RPS6KA5|O75582	DGKG|P49619
KHSRP|Q92945	0|H0YHG0
PHACTR1|Q9C0D0	CAP2|P40123
FAM175A|A0A087WWJ9	PRMT9|Q6P2P2
PSMD2|Q13200	PSMD1|A0A087WW66
MPP2|B4DZ84	LIN7A|O14910
DAP3|P51398	MRPS2|Q9Y399
SPTA1|A0A087WZE4	ANK1|P16157-21
[truncated: 23,123 more rows]

## Sheet: Page2.ROSMAP.protein net member
ProteinIDs	Protein accession	Symbol	is.hub	module	Region	Cohort
FGB|P02675	P02675	FGB		M2	PFC	ROSMAP
COL6A3|P12111	P12111	COL6A3		M2	PFC	ROSMAP
COL1A1|P02452	P02452	COL1A1		M2	PFC	ROSMAP
COL6A2|P12110	P12110	COL6A2		M2	PFC	ROSMAP
PRELP|P51888	P51888	PRELP	hub	M2	PFC	ROSMAP
COL23A1|Q86Y22	Q86Y22	COL23A1		M2	PFC	ROSMAP
FGA|P02671	P02671	FGA		M2	PFC	ROSMAP
LAMB2|P55268	P55268	LAMB2	hub	M2	PFC	ROSMAP
MYH11|P35749	P35749	MYH11	hub	M2	PFC	ROSMAP
C1QC|P02747	P02747	C1QC		M2	PFC	ROSMAP
H3F3B|P84243	P84243	H3F3B		M2	PFC	ROSMAP
TPM2|P07951-3	P07951-3	TPM2	hub	M2	PFC	ROSMAP
ANXA2|P07355	P07355	ANXA2		M2	PFC	ROSMAP
C1QB|P02746	P02746	C1QB		M2	PFC	ROSMAP
TPM1|P09493-6	P09493-6	TPM1	hub	M2	PFC	ROSMAP
COL6A3|C9JNG9	C9JNG9	COL6A3		M2	PFC	ROSMAP
BGN|P21810	P21810	BGN		M2	PFC	ROSMAP
ORM1|P02763	P02763	ORM1		M2	PFC	ROSMAP
IFIT3|O14879	O14879	IFIT3		M2	PFC	ROSMAP
COL6A6|A6NMZ7	A6NMZ7	COL6A6		M2	PFC	ROSMAP
DCN|P07585	P07585	DCN	hub	M2	PFC	ROSMAP
FBN1|P35555	P35555	FBN1		M2	PFC	ROSMAP
KRT14|P02533	P02533	KRT14		M2	PFC	ROSMAP
KRT77|Q7Z794	Q7Z794	KRT77		M2	PFC	ROSMAP
OGN|P20774	P20774	OGN		M2	PFC	ROSMAP
COL12A1|Q99715	Q99715	COL12A1		M2	PFC	ROSMAP
CNN1|P51911	P51911	CNN1		M2	PFC	ROSMAP
XRCC5|P13010	P13010	XRCC5	hub	M2	PFC	ROSMAP
HIST2H3PS2|Q5TEC6	Q5TEC6	HIST2H3PS2		M2	PFC	ROSMAP
KRT2|P35908	P35908	KRT2		M2	PFC	ROSMAP
CAV1|Q03135	Q03135	CAV1		M2	PFC	ROSMAP
AOC3|Q16853	Q16853	AOC3		M2	PFC	ROSMAP
COL4A1|P02462	P02462	COL4A1		M2	PFC	ROSMAP
FLNA|P21333	P21333	FLNA	hub	M2	PFC	ROSMAP
MYL9|P24844	P24844	MYL9		M2	PFC	ROSMAP
TPM1|P09493-9	P09493-9	TPM1		M2	PFC	ROSMAP
TAGLN|Q01995	Q01995	TAGLN		M2	PFC	ROSMAP
EHD2|Q9NZN4	Q9NZN4	EHD2		M2	PFC	ROSMAP
VCL|P18206	P18206	VCL	hub	M2	PFC	ROSMAP
IFIT1|P09914	P09914	IFIT1	hub	M2	PFC	ROSMAP
COL2A1|P02458	P02458	COL2A1		M2	PFC	ROSMAP
SMOC1|Q9H4F8	Q9H4F8	SMOC1	hub	M2	PFC	ROSMAP
LAMA5|O15230	O15230	LAMA5	hub	M2	PFC	ROSMAP
IGKV3-11|A0A087WZW8	A0A087WZW8	IGKV3-11	hub	M2	PFC	ROSMAP
ITIH2|P19823	P19823	ITIH2		M2	PFC	ROSMAP
LUM|P51884	P51884	LUM		M2	PFC	ROSMAP
FARSB|Q9NSD9	Q9NSD9	FARSB		M2	PFC	ROSMAP
KRT10|P13645	P13645	KRT10		M2	PFC	ROSMAP
MDK|P21741	P21741	MDK		M2	PFC	ROSMAP
COL5A2|P05997	P05997	COL5A2		M2	PFC	ROSMAP
COL1A2|A0A087WTA8	A0A087WTA8	COL1A2		M2	PFC	ROSMAP
LMNB2|J9JID7	J9JID7	LMNB2	hub	M2	PFC	ROSMAP
KRT1|P04264	P04264	KRT1		M2	PFC	ROSMAP
FMOD|Q06828	Q06828	FMOD		M2	PFC	ROSMAP
0|P80748	P80748	0		M2	PFC	ROSMAP
PRPF8|Q6P2Q9	Q6P2Q9	PRPF8	hub	M2	PFC	ROSMAP
LAMC1|P11047	P11047	LAMC1		M2	PFC	ROSMAP
SFPQ|P23246	P23246	SFPQ	hub	M2	PFC	ROSMAP
IGHM|A0A087WYJ9	A0A087WYJ9	IGHM		M2	PFC	ROSMAP
HNRNPU|Q00839	Q00839	HNRNPU	hub	M2	PFC	ROSMAP
SF3B1|O75533	O75533	SF3B1	hub	M2	PFC	ROSMAP
HSPG2|P98160	P98160	HSPG2	hub	M2	PFC	ROSMAP
HNRNPC|P07910-2	P07910-2	HNRNPC	hub	M2	PFC	ROSMAP
SAE1|Q9UBE0	Q9UBE0	SAE1		M2	PFC	ROSMAP
C1R|B4DPQ0	B4DPQ0	C1R		M2	PFC	ROSMAP
MFAP2|P55001	P55001	MFAP2		M2	PFC	ROSMAP
HIST2H2BF|Q5QNW6	Q5QNW6	HIST2H2BF	hub	M2	PFC	ROSMAP
RBMX|P38159	P38159	RBMX	hub	M2	PFC	ROSMAP
CTHRC1|Q96CG8	Q96CG8	CTHRC1		M2	PFC	ROSMAP
THRAP3|Q9Y2W1	Q9Y2W1	THRAP3		M2	PFC	ROSMAP
PSIP1|O75475	O75475	PSIP1	hub	M2	PFC	ROSMAP
H2AFV|Q71UI9	Q71UI9	H2AFV	hub	M2	PFC	ROSMAP
XRCC6|P12956	P12956	XRCC6	hub	M2	PFC	ROSMAP
IGLC3|A0A075B6L0	A0A075B6L0	IGLC3	hub	M2	PFC	ROSMAP
APOA2|V9GYM3	V9GYM3	APOA2		M2	PFC	ROSMAP
HNRNPK|P61978-3	P61978-3	HNRNPK	hub	M2	PFC	ROSMAP
ILF3|Q12906-7	Q12906-7	ILF3	hub	M2	PFC	ROSMAP
MAP2|P11137-3	P11137-3	MAP2	hub	M2	PFC	ROSMAP
MYO1C|O00159	O00159	MYO1C		M2	PFC	ROSMAP
COL3A1|P02461	P02461	COL3A1		M2	PFC	ROSMAP
HADHA|P40939	P40939	HADHA		M2	PFC	ROSMAP
SMC1A|Q14683	Q14683	SMC1A	hub	M2	PFC	ROSMAP
C3|P01024	P01024	C3	hub	M2	PFC	ROSMAP
GC|P02774	P02774	GC		M2	PFC	ROSMAP
PDS5B|Q9NTI5	Q9NTI5	PDS5B	hub	M2	PFC	ROSMAP
DHX15|O43143	O43143	DHX15	hub	M2	PFC	ROSMAP
KRT6A|P02538	P02538	KRT6A		M2	PFC	ROSMAP
LAMA2|P24043	P24043	LAMA2		M2	PFC	ROSMAP
HNRNPL|P14866	P14866	HNRNPL	hub	M2	PFC	ROSMAP
TRIM28|Q13263	Q13263	TRIM28		M2	PFC	ROSMAP
TPM1|P09493	P09493	TPM1		M2	PFC	ROSMAP
PSME2|A0A087X1Z3	A0A087X1Z3	PSME2		M2	PFC	ROSMAP
HRNR|Q86YZ3	Q86YZ3	HRNR		M2	PFC	ROSMAP
LRG1|P02750	P02750	LRG1		M2	PFC	ROSMAP
H1F0|P07305	P07305	H1F0		M2	PFC	ROSMAP
UBAP2L|Q14157-5	Q14157-5	UBAP2L	hub	M2	PFC	ROSMAP
DDX17|Q92841	Q92841	DDX17	hub	M2	PFC	ROSMAP
KHSRP|Q92945	Q92945	KHSRP	hub	M2	PFC	ROSMAP
C4BPA|P04003	P04003	C4BPA		M2	PFC	ROSMAP
MTDH|Q86UE4	Q86UE4	MTDH		M2	PFC	ROSMAP
NUMA1|Q14980	Q14980	NUMA1	hub	M2	PFC	ROSMAP
A1BG|P04217	P04217	A1BG		M2	PFC	ROSMAP
C11orf58|O00193	O00193	C11orf58	hub	M2	PFC	ROSMAP
HNRNPA2B1|P22626	P22626	HNRNPA2B1	hub	M2	PFC	ROSMAP
H2AFY|O75367	O75367	H2AFY	hub	M2	PFC	ROSMAP
ISG15|A0A096LNZ9	A0A096LNZ9	ISG15		M2	PFC	ROSMAP
SNRNP200|O75643	O75643	SNRNP200	hub	M2	PFC	ROSMAP
HNRNPM|P52272	P52272	HNRNPM		M2	PFC	ROSMAP
NTN1|O95631	O95631	NTN1		M2	PFC	ROSMAP
SAP18|O00422	O00422	SAP18	hub	M2	PFC	ROSMAP
TIMP3|P35625	P35625	TIMP3		M2	PFC	ROSMAP
H2AFX|P16104	P16104	H2AFX	hub	M2	PFC	ROSMAP
MATR3|A8MXP9	A8MXP9	MATR3	hub	M2	PFC	ROSMAP
ATXN2L|Q8WWM7	Q8WWM7	ATXN2L	hub	M2	PFC	ROSMAP
HNRNPR|O43390	O43390	HNRNPR		M2	PFC	ROSMAP
CALD1|Q05682	Q05682	CALD1	hub	M2	PFC	ROSMAP
EMILIN1|Q9Y6C2	Q9Y6C2	EMILIN1		M2	PFC	ROSMAP
PRKDC|P78527	P78527	PRKDC		M2	PFC	ROSMAP
COL18A1|P39060	P39060	COL18A1		M2	PFC	ROSMAP
SERBP1|Q8NC51	Q8NC51	SERBP1	hub	M2	PFC	ROSMAP
LMNB1|P20700	P20700	LMNB1	hub	M2	PFC	ROSMAP
KHDRBS1|Q07666	Q07666	KHDRBS1		M2	PFC	ROSMAP
SERPINA1|P01009	P01009	SERPINA1		M2	PFC	ROSMAP
ACIN1|E7EQT4	E7EQT4	ACIN1	hub	M2	PFC	ROSMAP
C7orf55-LUC7L2|Q9Y383	Q9Y383	C7orf55-LUC7L2	hub	M2	PFC	ROSMAP
CREB1|P16220	P16220	CREB1	hub	M2	PFC	ROSMAP
DDX23|Q9BUQ8	Q9BUQ8	DDX23		M2	PFC	ROSMAP
OLFML3|Q9NRN5	Q9NRN5	OLFML3		M2	PFC	ROSMAP
CLIC1|O00299	O00299	CLIC1	hub	M2	PFC	ROSMAP
PF4|P02776	P02776	PF4		M2	PFC	ROSMAP
APOC4-APOC2|P02655	P02655	APOC4-APOC2		M2	PFC	ROSMAP
HIST1H4A|P62805	P62805	HIST1H4A		M2	PFC	ROSMAP
CCAR2|Q8N163	Q8N163	CCAR2	hub	M2	PFC	ROSMAP
TCEAL3|Q969E4	Q969E4	TCEAL3		M2	PFC	ROSMAP
RBM4|Q9BWF3	Q9BWF3	RBM4	hub	M2	PFC	ROSMAP
TGFBI|Q15582	Q15582	TGFBI		M2	PFC	ROSMAP
SF3B3|Q15393	Q15393	SF3B3	hub	M2	PFC	ROSMAP
HNRNPUL2|Q1KMD3	Q1KMD3	HNRNPUL2	hub	M2	PFC	ROSMAP
C5|P01031	P01031	C5	hub	M2	PFC	ROSMAP
MECP2|P51608	P51608	MECP2	hub	M2	PFC	ROSMAP
PTRF|Q6NZI2	Q6NZI2	PTRF	hub	M2	PFC	ROSMAP
SRSF1|J3KTL2	J3KTL2	SRSF1		M2	PFC	ROSMAP
CHD4|A0A0C4DGG9	A0A0C4DGG9	CHD4		M2	PFC	ROSMAP
HNRNPH3|P31942	P31942	HNRNPH3	hub	M2	PFC	ROSMAP
API5|Q9BZZ5-2	Q9BZZ5-2	API5	hub	M2	PFC	ROSMAP
TAP2|Q03519	Q03519	TAP2		M2	PFC	ROSMAP
NONO|Q15233	Q15233	NONO		M2	PFC	ROSMAP
IGKV2-30|A0A075B6S3	A0A075B6S3	IGKV2-30		M2	PFC	ROSMAP
SERPING1|E9PGN7	E9PGN7	SERPING1		M2	PFC	ROSMAP
SMTN|A0A087WVP4	A0A087WVP4	SMTN		M2	PFC	ROSMAP
TMPO|P42166	P42166	TMPO		M2	PFC	ROSMAP
U2AF2|P26368	P26368	U2AF2		M2	PFC	ROSMAP
IGHV3-30|A0A0B4J2B7	A0A0B4J2B7	IGHV3-30		M2	PFC	ROSMAP
HNRNPH1|P31943	P31943	HNRNPH1		M2	PFC	ROSMAP
RUVBL2|Q9Y230	Q9Y230	RUVBL2		M2	PFC	ROSMAP
ILF2|B4DY09	B4DY09	ILF2		M2	PFC	ROSMAP
0|B4E1Z4	B4E1Z4	0		M2	PFC	ROSMAP
HMGB1|Q5T7C4	Q5T7C4	HMGB1	hub	M2	PFC	ROSMAP
SNRPC|P09234	P09234	SNRPC	hub	M2	PFC	ROSMAP
SLC4A10|C9J240	C9J240	SLC4A10	hub	M2	PFC	ROSMAP
RBM14|Q96PK6	Q96PK6	RBM14	hub	M2	PFC	ROSMAP
ANP32A|P39687	P39687	ANP32A	hub	M2	PFC	ROSMAP
NID1|P14543	P14543	NID1		M2	PFC	ROSMAP
PUF60|Q9UHX1-2	Q9UHX1-2	PUF60		M2	PFC	ROSMAP
ORM2|P19652	P19652	ORM2		M2	PFC	ROSMAP
LCP1|P13796	P13796	LCP1	hub	M2	PFC	ROSMAP
H2AFY2|Q9P0M6	Q9P0M6	H2AFY2	hub	M2	PFC	ROSMAP
IGHG1|A0A087WYC5	A0A087WYC5	IGHG1		M2	PFC	ROSMAP
TNXB|P22105	P22105	TNXB		M2	PFC	ROSMAP
HCFC1|A6NEM2	A6NEM2	HCFC1	hub	M2	PFC	ROSMAP
ITIH4|Q14624	Q14624	ITIH4	hub	M2	PFC	ROSMAP
DDX6|P26196	P26196	DDX6		M2	PFC	ROSMAP
0|P01769	P01769	0		M2	PFC	ROSMAP
DSP|P15924	P15924	DSP		M2	PFC	ROSMAP
IGKC|A0A087X130	A0A087X130	IGKC	hub	M2	PFC	ROSMAP
SRSF4|Q08170	Q08170	SRSF4		M2	PFC	ROSMAP
ALYREF|E9PB61	E9PB61	ALYREF		M2	PFC	ROSMAP
CFH|P08603	P08603	CFH	hub	M2	PFC	ROSMAP
PARP1|P09874	P09874	PARP1	hub	M2	PFC	ROSMAP
SART3|Q15020	Q15020	SART3		M2	PFC	ROSMAP
HDGFRP3|Q9Y3E1	Q9Y3E1	HDGFRP3		M2	PFC	ROSMAP
ITIH5|G5E9D8	G5E9D8	ITIH5		M2	PFC	ROSMAP
HNRNPH2|P55795	P55795	HNRNPH2		M2	PFC	ROSMAP
SNRPD2|P62316	P62316	SNRPD2	hub	M2	PFC	ROSMAP
AIF1|Q5STX8	Q5STX8	AIF1		M2	PFC	ROSMAP
PSPC1|Q8WXF1	Q8WXF1	PSPC1		M2	PFC	ROSMAP
APEX1|P27695	P27695	APEX1		M2	PFC	ROSMAP
VIM|P08670	P08670	VIM		M2	PFC	ROSMAP
PLG|P00747	P00747	PLG		M2	PFC	ROSMAP
G3BP2|Q9UN86	Q9UN86	G3BP2	hub	M2	PFC	ROSMAP
SERPINC1|P01008	P01008	SERPINC1		M2	PFC	ROSMAP
CAMK2N2|Q96S95	Q96S95	CAMK2N2		M2	PFC	ROSMAP
TLN1|Q9Y490	Q9Y490	TLN1	hub	M2	PFC	ROSMAP
ILK|A0A0A0MTH3	A0A0A0MTH3	ILK		M2	PFC	ROSMAP
NCL|P19338	P19338	NCL		M2	PFC	ROSMAP
RBBP7|Q16576	Q16576	RBBP7	hub	M2	PFC	ROSMAP
PTPRC|P08575	P08575	PTPRC	hub	M2	PFC	ROSMAP
CP|P00450	P00450	CP		M2	PFC	ROSMAP
0|P06313	P06313	0		M2	PFC	ROSMAP
U2AF1|Q01081	Q01081	U2AF1		M2	PFC	ROSMAP
SF3B2|Q13435	Q13435	SF3B2	hub	M2	PFC	ROSMAP
PARVA|J3KNQ4	J3KNQ4	PARVA		M2	PFC	ROSMAP
BCLAF1|Q9NYF8	Q9NYF8	BCLAF1		M2	PFC	ROSMAP
ITGB4|P16144-3	P16144-3	ITGB4		M2	PFC	ROSMAP
NOP58|Q9Y2X3	Q9Y2X3	NOP58		M2	PFC	ROSMAP
FUS|P35637	P35637	FUS		M2	PFC	ROSMAP
RPA1|P27694	P27694	RPA1		M2	PFC	ROSMAP
PCNP|Q8WW12	Q8WW12	PCNP	hub	M2	PFC	ROSMAP
UBA2|Q9UBT2	Q9UBT2	UBA2		M2	PFC	ROSMAP
SRSF3|P84103	P84103	SRSF3	hub	M2	PFC	ROSMAP
HLA-DPA1|P20036	P20036	HLA-DPA1		M2	PFC	ROSMAP
HTATSF1|O43719	O43719	HTATSF1		M2	PFC	ROSMAP
ARHGDIB|P52566	P52566	ARHGDIB		M2	PFC	ROSMAP
RPS10|P46783	P46783	RPS10	hub	M2	PFC	ROSMAP
LMO7|F8WD26	F8WD26	LMO7	hub	M2	PFC	ROSMAP
IGLL5|A0A087WYR4	A0A087WYR4	IGLL5	hub	M2	PFC	ROSMAP
SF3A3|Q12874	Q12874	SF3A3		M2	PFC	ROSMAP
SAFB2|Q14151	Q14151	SAFB2		M2	PFC	ROSMAP
CRP|P02741	P02741	CRP		M2	PFC	ROSMAP
RBM8A|Q9Y5S9	Q9Y5S9	RBM8A		M2	PFC	ROSMAP
NFIA|B1AKN7	B1AKN7	NFIA		M2	PFC	ROSMAP
CBX1|P83916	P83916	CBX1		M2	PFC	ROSMAP
BUB3|O43684	O43684	BUB3		M2	PFC	ROSMAP
DNAJC8|O75937	O75937	DNAJC8		M2	PFC	ROSMAP
CHERP|Q8IWX8	Q8IWX8	CHERP		M2	PFC	ROSMAP
SHANK3|Q9BYB0	Q9BYB0	SHANK3	hub	M2	PFC	ROSMAP
HDGFRP2|Q7Z4V5-2	Q7Z4V5-2	HDGFRP2		M2	PFC	ROSMAP
SMC3|Q9UQE7	Q9UQE7	SMC3	hub	M2	PFC	ROSMAP
LSM14A|Q8ND56	Q8ND56	LSM14A		M2	PFC	ROSMAP
NUDT21|O43809	O43809	NUDT21		M2	PFC	ROSMAP
MYL6|G3V1V0	G3V1V0	MYL6		M2	PFC	ROSMAP
SNRPA1|P09661	P09661	SNRPA1		M2	PFC	ROSMAP
CDKN1B|P46527	P46527	CDKN1B		M2	PFC	ROSMAP
LPPR4|A0A0A6YYH7	A0A0A6YYH7	LPPR4		M2	PFC	ROSMAP
SRP14|P37108	P37108	SRP14		M2	PFC	ROSMAP
RAD21|O60216	O60216	RAD21		M2	PFC	ROSMAP
SORBS2|O94875-4	O94875-4	SORBS2		M2	PFC	ROSMAP
S100A11|P31949	P31949	S100A11	hub	M2	PFC	ROSMAP
ELAVL3|Q14576	Q14576	ELAVL3		M2	PFC	ROSMAP
SNRPA|P09012	P09012	SNRPA		M2	PFC	ROSMAP
NFIX|Q14938-5	Q14938-5	NFIX		M2	PFC	ROSMAP
CFI|P05156	P05156	CFI		M2	PFC	ROSMAP
HNRNPUL1|Q9BUJ2	Q9BUJ2	HNRNPUL1		M2	PFC	ROSMAP
IGHV3-15|A0A0B4J1V0	A0A0B4J1V0	IGHV3-15		M2	PFC	ROSMAP
0|P01762	P01762	0		M2	PFC	ROSMAP
HNRNPA3|P51991	P51991	HNRNPA3	hub	M2	PFC	ROSMAP
SCIN|Q9Y6U3	Q9Y6U3	SCIN		M2	PFC	ROSMAP
SF3A1|Q15459	Q15459	SF3A1	hub	M2	PFC	ROSMAP
UBE2I|P63279	P63279	UBE2I		M2	PFC	ROSMAP
EIF4A3|P38919	P38919	EIF4A3	hub	M2	PFC	ROSMAP
PPP1R9B|D3DTX6	D3DTX6	PPP1R9B	hub	M2	PFC	ROSMAP
CPSF6|Q16630	Q16630	CPSF6		M2	PFC	ROSMAP
FLNB|O75369-8	O75369-8	FLNB		M2	PFC	ROSMAP
NUMA1|Q14980-2	Q14980-2	NUMA1		M2	PFC	ROSMAP
CTTN|Q14247	Q14247	CTTN	hub	M2	PFC	ROSMAP
TPR|P12270	P12270	TPR	hub	M2	PFC	ROSMAP
KNG1|P01042	P01042	KNG1	hub	M2	PFC	ROSMAP
HOMER3|Q9NSC5	Q9NSC5	HOMER3	hub	M2	PFC	ROSMAP
IGHV3OR16-12|A0A075B7B8	A0A075B7B8	IGHV3OR16-12		M2	PFC	ROSMAP
HMGN2|P05204	P05204	HMGN2	hub	M2	PFC	ROSMAP
PRPF6|O94906	O94906	PRPF6		M2	PFC	ROSMAP
KNG1|P01042-2	P01042-2	KNG1		M2	PFC	ROSMAP
FCER1G|P30273	P30273	FCER1G	hub	M2	PFC	ROSMAP
OR1M1|Q8NGA1	Q8NGA1	OR1M1		M2	PFC	ROSMAP
SUMO3|A8MU27	A8MU27	SUMO3		M2	PFC	ROSMAP
RTCB|Q9Y3I0	Q9Y3I0	RTCB	hub	M2	PFC	ROSMAP
ZNF638|Q14966	Q14966	ZNF638	hub	M2	PFC	ROSMAP
CHAMP1|Q96JM3	Q96JM3	CHAMP1	hub	M2	PFC	ROSMAP
TPM2|P07951	P07951	TPM2	hub	M2	PFC	ROSMAP
RBM17|Q96I25	Q96I25	RBM17		M2	PFC	ROSMAP
HNRNPLL|Q8WVV9	Q8WVV9	HNRNPLL	hub	M2	PFC	ROSMAP
FUBP1|Q96AE4	Q96AE4	FUBP1		M2	PFC	ROSMAP
SMARCC2|F8VXC8	F8VXC8	SMARCC2		M2	PFC	ROSMAP
STAT1|P42224	P42224	STAT1		M2	PFC	ROSMAP
LUC7L|Q9NQ29	Q9NQ29	LUC7L		M2	PFC	ROSMAP
ZFR|Q96KR1	Q96KR1	ZFR		M2	PFC	ROSMAP
ITGB2|P05107	P05107	ITGB2	hub	M2	PFC	ROSMAP
UFL1|O94874	O94874	UFL1		M2	PFC	ROSMAP
DMTN|Q08495	Q08495	DMTN		M2	PFC	ROSMAP
C14orf166|Q9Y224	Q9Y224	C14orf166		M2	PFC	ROSMAP
MAGOH|P61326	P61326	MAGOH		M2	PFC	ROSMAP
ATXN2|V9GY86	V9GY86	ATXN2		M2	PFC	ROSMAP
ERC1|X6RLX0	X6RLX0	ERC1	hub	M2	PFC	ROSMAP
IK|Q13123	Q13123	IK		M2	PFC	ROSMAP
CD14|P08571	P08571	CD14	hub	M2	PFC	ROSMAP
VWA1|Q6PCB0	Q6PCB0	VWA1		M2	PFC	ROSMAP
ITPR1|Q14643-2	Q14643-2	ITPR1	hub	M2	PFC	ROSMAP
PNN|Q9H307	Q9H307	PNN		M2	PFC	ROSMAP
SART1|O43290	O43290	SART1		M2	PFC	ROSMAP
TINAGL1|Q9GZM7	Q9GZM7	TINAGL1		M2	PFC	ROSMAP
F2|P00734	P00734	F2		M2	PFC	ROSMAP
FERMT3|Q86UX7	Q86UX7	FERMT3		M2	PFC	ROSMAP
IGHA1|P01876	P01876	IGHA1		M2	PFC	ROSMAP
LMNA|P02545	P02545	LMNA	hub	M2	PFC	ROSMAP
GTF2I|P78347	P78347	GTF2I		M2	PFC	ROSMAP
EWSR1|B0QYK0	B0QYK0	EWSR1		M2	PFC	ROSMAP
KANK2|Q63ZY3	Q63ZY3	KANK2		M2	PFC	ROSMAP
SSB|P05455	P05455	SSB	hub	M2	PFC	ROSMAP
IGLV1-51|A0A075B6I5	A0A075B6I5	IGLV1-51		M2	PFC	ROSMAP
FBLN1|P23142-4	P23142-4	FBLN1		M2	PFC	ROSMAP
U2SURP|O15042	O15042	U2SURP		M2	PFC	ROSMAP
CALB2|P22676	P22676	CALB2	hub	M2	PFC	ROSMAP
ZRANB2|O95218-2	O95218-2	ZRANB2		M2	PFC	ROSMAP
DR1|Q01658	Q01658	DR1		M2	PFC	ROSMAP
CPSF7|Q8N684	Q8N684	CPSF7		M2	PFC	ROSMAP
CDC5L|Q99459	Q99459	CDC5L		M2	PFC	ROSMAP
FAM195B|I3L2L5	I3L2L5	FAM195B	hub	M2	PFC	ROSMAP
LAMA4|A0A0A0MTC7	A0A0A0MTC7	LAMA4		M2	PFC	ROSMAP
PLCB4|Q15147-4	Q15147-4	PLCB4		M2	PFC	ROSMAP
MTA1|Q13330	Q13330	MTA1		M2	PFC	ROSMAP
CYBB|P04839	P04839	CYBB		M2	PFC	ROSMAP
SYNPO|Q8N3V7	Q8N3V7	SYNPO	hub	M2	PFC	ROSMAP
A2M|P01023	P01023	A2M		M2	PFC	ROSMAP
PRPF38B|Q5VTL8	Q5VTL8	PRPF38B		M2	PFC	ROSMAP
PPP1R2|P41236	P41236	PPP1R2		M2	PFC	ROSMAP
SQRDL|Q9Y6N5	Q9Y6N5	SQRDL		M2	PFC	ROSMAP
SERPINB6|P35237	P35237	SERPINB6		M2	PFC	ROSMAP
SUMO4|Q6EEV6	Q6EEV6	SUMO4		M2	PFC	ROSMAP
HNRNPA0|Q13151	Q13151	HNRNPA0	hub	M2	PFC	ROSMAP
PTBP1|A6NLN1	A6NLN1	PTBP1	hub	M2	PFC	ROSMAP
ITGB1|P05556	P05556	ITGB1	hub	M2	PFC	ROSMAP
AHSG|C9JV77	C9JV77	AHSG		M2	PFC	ROSMAP
KRT17|Q04695	Q04695	KRT17		M2	PFC	ROSMAP
TALDO1|P37837	P37837	TALDO1		M2	PFC	ROSMAP
S100A10|P60903	P60903	S100A10		M2	PFC	ROSMAP
RBM12|Q9NTZ6	Q9NTZ6	RBM12		M2	PFC	ROSMAP
RANBP2|P49792	P49792	RANBP2		M2	PFC	ROSMAP
ANXA4|P09525	P09525	ANXA4		M2	PFC	ROSMAP
POLDIP3|Q9BY77	Q9BY77	POLDIP3	hub	M2	PFC	ROSMAP
0|H0YHG0	H0YHG0	0	hub	M2	PFC	ROSMAP
AGO2|Q9UKV8	Q9UKV8	AGO2		M2	PFC	ROSMAP
NCBP1|Q09161	Q09161	NCBP1		M2	PFC	ROSMAP
LAMB1|P07942	P07942	LAMB1		M2	PFC	ROSMAP
PPP1R12A|O14974	O14974	PPP1R12A		M2	PFC	ROSMAP
CBLN1|P23435	P23435	CBLN1	hub	M2	PFC	ROSMAP
SRRM2|Q9UQ35	Q9UQ35	SRRM2	hub	M2	PFC	ROSMAP
PYCARD|Q9ULZ3	Q9ULZ3	PYCARD		M2	PFC	ROSMAP
NOVA2|Q9UNW9	Q9UNW9	NOVA2		M2	PFC	ROSMAP
IGJ|P01591	P01591	IGJ		M2	PFC	ROSMAP
LBP|P18428	P18428	LBP		M2	PFC	ROSMAP
FLT1|P17948	P17948	FLT1		M2	PFC	ROSMAP
PKP2|Q99959-2	Q99959-2	PKP2		M2	PFC	ROSMAP
SERPINA6|P08185	P08185	SERPINA6		M2	PFC	ROSMAP
FAM169A|Q9Y6X4	Q9Y6X4	FAM169A		M2	PFC	ROSMAP
LMOD1|P29536	P29536	LMOD1		M2	PFC	ROSMAP
SMARCA5|O60264	O60264	SMARCA5		M2	PFC	ROSMAP
PNMA1|Q8ND90	Q8ND90	PNMA1		M2	PFC	ROSMAP
PRPF4B|Q13523	Q13523	PRPF4B		M2	PFC	ROSMAP
COQ3|Q9NZJ6	Q9NZJ6	COQ3		M2	PFC	ROSMAP
C6|P13671	P13671	C6		M2	PFC	ROSMAP
LGALS9|O00182	O00182	LGALS9		M2	PFC	ROSMAP
SLIT2|O94813-2	O94813-2	SLIT2		M2	PFC	ROSMAP
HNRNPDL|O14979	O14979	HNRNPDL		M2	PFC	ROSMAP
ATL3|Q6DD88	Q6DD88	ATL3		M2	PFC	ROSMAP
C5orf24|Q7Z6I8	Q7Z6I8	C5orf24		M2	PFC	ROSMAP
EHD1|A0A024R571	A0A024R571	EHD1		M2	PFC	ROSMAP
TP53BP1|Q12888	Q12888	TP53BP1		M2	PFC	ROSMAP
RCC1|P18754	P18754	RCC1		M2	PFC	ROSMAP
ILKAP|Q9H0C8	Q9H0C8	ILKAP		M2	PFC	ROSMAP
SET|Q01105-2	Q01105-2	SET		M2	PFC	ROSMAP
H1FX|Q92522	Q92522	H1FX		M2	PFC	ROSMAP
0|P01623	P01623	0	hub	M2	PFC	ROSMAP
TOP2B|Q02880-2	Q02880-2	TOP2B		M2	PFC	ROSMAP
BAZ1B|Q9UIG0	Q9UIG0	BAZ1B		M2	PFC	ROSMAP
GBP2|P32456	P32456	GBP2		M2	PFC	ROSMAP
SIPA1L1|O43166	O43166	SIPA1L1		M2	PFC	ROSMAP
SSRP1|Q08945	Q08945	SSRP1		M2	PFC	ROSMAP
TCOF1|Q13428-3	Q13428-3	TCOF1		M2	PFC	ROSMAP
FGG|P02679	P02679	FGG		M2	PFC	ROSMAP
ERH|P84090	P84090	ERH		M2	PFC	ROSMAP
HMGA1|P17096-2	P17096-2	HMGA1		M2	PFC	ROSMAP
ANXA1|P04083	P04083	ANXA1		M2	PFC	ROSMAP
HNRNPAB|Q99729-3	Q99729-3	HNRNPAB		M2	PFC	ROSMAP
HABP4|Q5JVS0	Q5JVS0	HABP4	hub	M2	PFC	ROSMAP
UTRN|P46939	P46939	UTRN		M2	PFC	ROSMAP
IGHG1|A0A087WV47	A0A087WV47	IGHG1		M2	PFC	ROSMAP
SRP9|P49458	P49458	SRP9		M2	PFC	ROSMAP
TRIM72|Q6ZMU5	Q6ZMU5	TRIM72		M2	PFC	ROSMAP
ITGAM|P11215	P11215	ITGAM		M2	PFC	ROSMAP
ARHGAP32|A7KAX9	A7KAX9	ARHGAP32		M2	PFC	ROSMAP
APOC1|P02654	P02654	APOC1		M2	PFC	ROSMAP
SMARCE1|Q969G3	Q969G3	SMARCE1		M2	PFC	ROSMAP
HMGA1|P17096	P17096	HMGA1		M2	PFC	ROSMAP
HDGF|P51858	P51858	HDGF		M2	PFC	ROSMAP
NOVA1|P51513	P51513	NOVA1	hub	M2	PFC	ROSMAP
EGFL7|Q9UHF1	Q9UHF1	EGFL7		M2	PFC	ROSMAP
NUFIP2|Q7Z417	Q7Z417	NUFIP2		M2	PFC	ROSMAP
PTPN6|P29350	P29350	PTPN6		M2	PFC	ROSMAP
CALB1|P05937	P05937	CALB1		M2	PFC	ROSMAP
NUP35|Q8NFH5	Q8NFH5	NUP35		M2	PFC	ROSMAP
TIAM1|Q13009	Q13009	TIAM1		M2	PFC	ROSMAP
RCC2|Q9P258	Q9P258	RCC2		M2	PFC	ROSMAP
LUC7L3|J3KPP4	J3KPP4	LUC7L3		M2	PFC	ROSMAP
RNASET2|D6RHI9	D6RHI9	RNASET2		M2	PFC	ROSMAP
ANP32E|Q9BTT0	Q9BTT0	ANP32E		M2	PFC	ROSMAP
BCAM|P50895	P50895	BCAM		M2	PFC	ROSMAP
SF3B4|Q15427	Q15427	SF3B4		M2	PFC	ROSMAP
NOLC1|A0A0A0MRM9	A0A0A0MRM9	NOLC1		M2	PFC	ROSMAP
IGHV5-51|A0A0C4DH38	A0A0C4DH38	IGHV5-51		M2	PFC	ROSMAP
NXF1|Q9UBU9	Q9UBU9	NXF1		M2	PFC	ROSMAP
AGO1|Q9UL18	Q9UL18	AGO1		M2	PFC	ROSMAP
PSMB10|P40306	P40306	PSMB10	hub	M2	PFC	ROSMAP
GRIN2A|Q12879	Q12879	GRIN2A		M2	PFC	ROSMAP
NUP88|Q99567	Q99567	NUP88		M2	PFC	ROSMAP
AKAP8L|Q9ULX6	Q9ULX6	AKAP8L		M2	PFC	ROSMAP
CCAR1|Q8IX12	Q8IX12	CCAR1		M2	PFC	ROSMAP
CBX3|Q13185	Q13185	CBX3		M2	PFC	ROSMAP
MCAM|P43121	P43121	MCAM		M2	PFC	ROSMAP
UBTD1|Q9HAC8	Q9HAC8	UBTD1		M2	PFC	ROSMAP
RALY|Q9UKM9-2	Q9UKM9-2	RALY		M2	PFC	ROSMAP
SNRPB|P14678	P14678	SNRPB		M2	PFC	ROSMAP
HCN1|O60741	O60741	HCN1		M2	PFC	ROSMAP
MYH9|P35579	P35579	MYH9		M2	PFC	ROSMAP
KIAA1107|Q9UPP5-2	Q9UPP5-2	KIAA1107	hub	M2	PFC	ROSMAP
SYK|P43405	P43405	SYK		M2	PFC	ROSMAP
IGHG2|P01859	P01859	IGHG2		M2	PFC	ROSMAP
WDR5|P61964	P61964	WDR5		M2	PFC	ROSMAP
NFIC|P08651	P08651	NFIC		M2	PFC	ROSMAP
TGFB1I1|O43294	O43294	TGFB1I1		M2	PFC	ROSMAP
THUMPD1|Q9NXG2	Q9NXG2	THUMPD1		M2	PFC	ROSMAP
FAM129A|Q9BZQ8	Q9BZQ8	FAM129A		M2	PFC	ROSMAP
PCBP1|Q15365	Q15365	PCBP1		M2	PFC	ROSMAP
PRPF3|O43395	O43395	PRPF3		M2	PFC	ROSMAP
AMBP|P02760	P02760	AMBP		M2	PFC	ROSMAP
FHL5|Q5TD97	Q5TD97	FHL5		M2	PFC	ROSMAP
IGHV4-34|A0A0A0MS12	A0A0A0MS12	IGHV4-34		M2	PFC	ROSMAP
ALB|P02768	P02768	ALB		M2	PFC	ROSMAP
CD163|Q86VB7	Q86VB7	CD163	hub	M2	PFC	ROSMAP
SPP1|P10451-5	P10451-5	SPP1		M2	PFC	ROSMAP
NUP50|Q9UKX7	Q9UKX7	NUP50		M2	PFC	ROSMAP
TMPO|P42167	P42167	TMPO		M2	PFC	ROSMAP
TCEAL5|Q5H9L2	Q5H9L2	TCEAL5		M2	PFC	ROSMAP
PON1|P27169	P27169	PON1		M2	PFC	ROSMAP
NFIB|O00712	O00712	NFIB		M2	PFC	ROSMAP
MSN|P26038	P26038	MSN	hub	M2	PFC	ROSMAP
TERF2IP|Q9NYB0	Q9NYB0	TERF2IP		M2	PFC	ROSMAP
PRPF4|O43172	O43172	PRPF4		M2	PFC	ROSMAP
ROCK1|Q13464	Q13464	ROCK1	hub	M2	PFC	ROSMAP
NUP205|Q92621	Q92621	NUP205		M2	PFC	ROSMAP
HP|P00738	P00738	HP		M2	PFC	ROSMAP
RBM22|Q9NW64	Q9NW64	RBM22		M2	PFC	ROSMAP
RPRD1B|Q9NQG5	Q9NQG5	RPRD1B		M2	PFC	ROSMAP
WBP11|Q9Y2W2	Q9Y2W2	WBP11		M2	PFC	ROSMAP
MLLT1|Q03111	Q03111	MLLT1		M2	PFC	ROSMAP
ANP32B|Q92688	Q92688	ANP32B		M2	PFC	ROSMAP
DDN|O94850	O94850	DDN		M2	PFC	ROSMAP
0|P01779	P01779	0		M2	PFC	ROSMAP
VTN|P04004	P04004	VTN		M2	PFC	ROSMAP
LSM14B|Q5TBP9	Q5TBP9	LSM14B		M2	PFC	ROSMAP
HNRNPD|Q14103-3	Q14103-3	HNRNPD	hub	M2	PFC	ROSMAP
ALOX5AP|A0A087WW23	A0A087WW23	ALOX5AP		M2	PFC	ROSMAP
TBXAS1|Q53F23	Q53F23	TBXAS1		M2	PFC	ROSMAP
TAPBP|A2AB90	A2AB90	TAPBP		M2	PFC	ROSMAP
EIF1AX|P47813	P47813	EIF1AX		M2	PFC	ROSMAP
COQ6|G3XA86	G3XA86	COQ6		M2	PFC	ROSMAP
MGARP|Q8TDB4	Q8TDB4	MGARP		M2	PFC	ROSMAP
HP1BP3|Q5SSJ5	Q5SSJ5	HP1BP3		M2	PFC	ROSMAP
0|P01714	P01714	0		M2	PFC	ROSMAP
TERF2|Q15554	Q15554	TERF2		M2	PFC	ROSMAP
MNDA|P41218	P41218	MNDA		M2	PFC	ROSMAP
SLTM|Q9NWH9	Q9NWH9	SLTM		M2	PFC	ROSMAP
SRSF7|Q16629	Q16629	SRSF7		M2	PFC	ROSMAP
PSMB9|A2ACR1	A2ACR1	PSMB9		M2	PFC	ROSMAP
NUP133|Q8WUM0	Q8WUM0	NUP133		M2	PFC	ROSMAP
MFGE8|Q08431	Q08431	MFGE8		M2	PFC	ROSMAP
APCS|P02743	P02743	APCS		M2	PFC	ROSMAP
IGLV3-27|A0A075B6J3	A0A075B6J3	IGLV3-27		M2	PFC	ROSMAP
SRGAP2|O75044	O75044	SRGAP2		M2	PFC	ROSMAP
NUP107|P57740	P57740	NUP107		M2	PFC	ROSMAP
GABPB1|Q06547	Q06547	GABPB1		M2	PFC	ROSMAP
IGHV1-69|A0A0B4J1V5	A0A0B4J1V5	IGHV1-69		M2	PFC	ROSMAP
ITGA7|Q13683	Q13683	ITGA7		M2	PFC	ROSMAP
SYNPO2|Q9UMS6-2	Q9UMS6-2	SYNPO2		M2	PFC	ROSMAP
GDF10|P55107	P55107	GDF10		M2	PFC	ROSMAP
SYNCRIP|O60506	O60506	SYNCRIP		M2	PFC	ROSMAP
SAA1|P0DJI8	P0DJI8	SAA1		M2	PFC	ROSMAP
LZTS3|O60299	O60299	LZTS3		M2	PFC	ROSMAP
EIF4G3|A0A0A0MSA7	A0A0A0MSA7	EIF4G3		M2	PFC	ROSMAP
PBRM1|Q86U86	Q86U86	PBRM1		M2	PFC	ROSMAP
NOP56|O00567	O00567	NOP56		M2	PFC	ROSMAP
SLC4A8|Q2Y0W8	Q2Y0W8	SLC4A8		M2	PFC	ROSMAP
PROS1|P07225	P07225	PROS1		M2	PFC	ROSMAP
SRSF10|O75494	O75494	SRSF10		M2	PFC	ROSMAP
SMARCA2|P51531	P51531	SMARCA2		M2	PFC	ROSMAP
SKAP2|O75563	O75563	SKAP2		M2	PFC	ROSMAP
MLIP|Q5VWP3-3	Q5VWP3-3	MLIP		M2	PFC	ROSMAP
UBASH3B|Q8TF42	Q8TF42	UBASH3B	hub	M2	PFC	ROSMAP
PKIB|Q9C010	Q9C010	PKIB		M2	PFC	ROSMAP
SERPIND1|P05546	P05546	SERPIND1		M2	PFC	ROSMAP
RALYL|Q86SE5-3	Q86SE5-3	RALYL		M2	PFC	ROSMAP
APOB|A0A087WTM7	A0A087WTM7	APOB		M2	PFC	ROSMAP
TAP1|Q03518	Q03518	TAP1		M2	PFC	ROSMAP
PDLIM1|O00151	O00151	PDLIM1		M2	PFC	ROSMAP
POLR2A|A0A0C4DGZ0	A0A0C4DGZ0	POLR2A		M2	PFC	ROSMAP
IGHV3-72|A0A087WW89	A0A087WW89	IGHV3-72		M2	PFC	ROSMAP
CTNNA1|P35221	P35221	CTNNA1		M2	PFC	ROSMAP
TYMP|P19971	P19971	TYMP		M2	PFC	ROSMAP
DDX3X|O00571	O00571	DDX3X		M2	PFC	ROSMAP
AZGP1|P25311	P25311	AZGP1		M2	PFC	ROSMAP
SNRPD3|P62318	P62318	SNRPD3		M2	PFC	ROSMAP
UNC13C|Q8NB66	Q8NB66	UNC13C		M2	PFC	ROSMAP
THBS1|P07996	P07996	THBS1		M2	PFC	ROSMAP
MYOF|Q9NZM1	Q9NZM1	MYOF		M2	PFC	ROSMAP
SNRPG|P62308	P62308	SNRPG		M2	PFC	ROSMAP
ABI3|Q9P2A4	Q9P2A4	ABI3		M2	PFC	ROSMAP
RNF40|O75150	O75150	RNF40		M2	PFC	ROSMAP
NUP214|P35658	P35658	NUP214		M2	PFC	ROSMAP
SUPT5H|O00267-2	O00267-2	SUPT5H		M2	PFC	ROSMAP
SKIV2L2|P42285	P42285	SKIV2L2		M2	PFC	ROSMAP
C19orf43|Q9BQ61	Q9BQ61	C19orf43		M2	PFC	ROSMAP
WDR82|Q6UXN9	Q6UXN9	WDR82		M2	PFC	ROSMAP
AGAP3|H7C4U6	H7C4U6	AGAP3		M2	PFC	ROSMAP
PQBP1|O60828	O60828	PQBP1		M2	PFC	ROSMAP
RBBP4|Q09028-2	Q09028-2	RBBP4		M2	PFC	ROSMAP
HIST1H1B|P16401	P16401	HIST1H1B		M2	PFC	ROSMAP
GRM1|Q13255	Q13255	GRM1		M2	PFC	ROSMAP
APBB1IP|Q7Z5R6	Q7Z5R6	APBB1IP		M2	PFC	ROSMAP
NUP98|P52948	P52948	NUP98		M2	PFC	ROSMAP
GPRIN3|Q6ZVF9	Q6ZVF9	GPRIN3		M2	PFC	ROSMAP
PJA2|O43164	O43164	PJA2		M2	PFC	ROSMAP
SERPINH1|P50454	P50454	SERPINH1		M2	PFC	ROSMAP
SPON1|Q9HCB6	Q9HCB6	SPON1		M2	PFC	ROSMAP
LSM14B|Q9BX40-2	Q9BX40-2	LSM14B		M2	PFC	ROSMAP
ITSN2|Q9NZM3	Q9NZM3	ITSN2		M2	PFC	ROSMAP
HIST2H2AB|Q8IUE6	Q8IUE6	HIST2H2AB		M2	PFC	ROSMAP
POLR2G|P62487	P62487	POLR2G		M2	PFC	ROSMAP
SFRP1|Q8N474	Q8N474	SFRP1		M2	PFC	ROSMAP
LSM7|Q9UK45	Q9UK45	LSM7		M2	PFC	ROSMAP
SERPINF2|P08697	P08697	SERPINF2		M2	PFC	ROSMAP
DOCK2|Q92608	Q92608	DOCK2		M2	PFC	ROSMAP
NOSIP|Q9Y314	Q9Y314	NOSIP		M2	PFC	ROSMAP
INIP|Q9NRY2	Q9NRY2	INIP		M2	PFC	ROSMAP
B2M|H0YL18	H0YL18	B2M		M2	PFC	ROSMAP
FCGR2A|P12318	P12318	FCGR2A		M2	PFC	ROSMAP
CIC|I3L2J0	I3L2J0	CIC		M2	PFC	ROSMAP
ITGA1|P56199	P56199	ITGA1		M2	PFC	ROSMAP
KIAA1462|Q9P266	Q9P266	KIAA1462		M2	PFC	ROSMAP
HMGN1|P05114	P05114	HMGN1		M2	PFC	ROSMAP
ITIH3|Q06033	Q06033	ITIH3		M2	PFC	ROSMAP
SMU1|Q2TAY7	Q2TAY7	SMU1		M2	PFC	ROSMAP
CWC15|Q9P013	Q9P013	CWC15		M2	PFC	ROSMAP
MCF2L|O15068-9	O15068-9	MCF2L		M2	PFC	ROSMAP
HPR|P00739	P00739	HPR		M2	PFC	ROSMAP
BRAF|H7C560	H7C560	BRAF		M2	PFC	ROSMAP
NUP210|Q8TEM1	Q8TEM1	NUP210		M2	PFC	ROSMAP
ELAVL2|A0A0A0MRX1	A0A0A0MRX1	ELAVL2		M2	PFC	ROSMAP
0|P01625	P01625	0		M2	PFC	ROSMAP
MGAT1|P26572	P26572	MGAT1		M2	PFC	ROSMAP
RNF20|Q5VTR2	Q5VTR2	RNF20		M2	PFC	ROSMAP
ATOX1|O00244	O00244	ATOX1		M2	PFC	ROSMAP
CTNNBL1|Q8WYA6	Q8WYA6	CTNNBL1		M2	PFC	ROSMAP
0|P01717	P01717	0		M2	PFC	ROSMAP
ADARB1|P78563	P78563	ADARB1		M2	PFC	ROSMAP
PCBP3|E9PFP8	E9PFP8	PCBP3		M2	PFC	ROSMAP
EEF2|P13639	P13639	EEF2		M2	PFC	ROSMAP
RBM25|P49756	P49756	RBM25		M2	PFC	ROSMAP
EIF3A|Q14152	Q14152	EIF3A		M2	PFC	ROSMAP
SRRT|Q9BXP5	Q9BXP5	SRRT	hub	M2	PFC	ROSMAP
PIANP|Q8IYJ0	Q8IYJ0	PIANP		M2	PFC	ROSMAP
SEPHS1|P49903	P49903	SEPHS1		M2	PFC	ROSMAP
EPM2AIP1|Q7L775	Q7L775	EPM2AIP1		M2	PFC	ROSMAP
C11orf31|Q8IZQ5	Q8IZQ5	C11orf31		M2	PFC	ROSMAP
INPP5D|Q92835	Q92835	INPP5D		M2	PFC	ROSMAP
REEP1|Q9H902	Q9H902	REEP1		M2	PFC	ROSMAP
SRP68|Q9UHB9	Q9UHB9	SRP68		M2	PFC	ROSMAP
DAGLA|Q9Y4D2	Q9Y4D2	DAGLA		M2	PFC	ROSMAP
FBLL1|R4GMW7	R4GMW7	FBLL1		M2	PFC	ROSMAP
SAMHD1|Q9Y3Z3	Q9Y3Z3	SAMHD1		M2	PFC	ROSMAP
CHN2|P52757	P52757	CHN2		M2	PFC	ROSMAP
GATAD2B|Q8WXI9	Q8WXI9	GATAD2B		M2	PFC	ROSMAP
PHF5A|Q7RTV0	Q7RTV0	PHF5A		M2	PFC	ROSMAP
PHC2|A0A0A0MSI2	A0A0A0MSI2	PHC2		M2	PFC	ROSMAP
SNRNP40|Q96DI7	Q96DI7	SNRNP40		M2	PFC	ROSMAP
MYO1F|O00160	O00160	MYO1F		M2	PFC	ROSMAP
STXBP2|A0A087WWS7	A0A087WWS7	STXBP2		M2	PFC	ROSMAP
CD74|P04233-2	P04233-2	CD74		M2	PFC	ROSMAP
C9orf78|Q9NZ63	Q9NZ63	C9orf78		M2	PFC	ROSMAP
FYB|O15117	O15117	FYB		M2	PFC	ROSMAP
TPM4|P67936-2	P67936-2	TPM4		M2	PFC	ROSMAP
RTF1|Q92541	Q92541	RTF1		M2	PFC	ROSMAP
ARHGAP17|Q68EM7	Q68EM7	ARHGAP17		M2	PFC	ROSMAP
PEX5L|Q8IYB4-2	Q8IYB4-2	PEX5L		M2	PFC	ROSMAP
CELF1|E9PSH0	E9PSH0	CELF1		M2	PFC	ROSMAP
SAA2-SAA4|A0A096LPE2	A0A096LPE2	SAA2-SAA4		M2	PFC	ROSMAP
FBLN1|P23142	P23142	FBLN1		M2	PFC	ROSMAP
SHF|H0YLM1	H0YLM1	SHF		M2	PFC	ROSMAP
NHP2L1|P55769	P55769	NHP2L1		M2	PFC	ROSMAP
ADNP|Q9H2P0	Q9H2P0	ADNP		M2	PFC	ROSMAP
ELAVL4|B1APY8	B1APY8	ELAVL4		M2	PFC	ROSMAP
DBNL|Q9UJU6	Q9UJU6	DBNL		M2	PFC	ROSMAP
VAPB|O95292	O95292	VAPB		M2	PFC	ROSMAP
SCAF1|Q9H7N4	Q9H7N4	SCAF1		M2	PFC	ROSMAP
VEZF1|J3QSH4	J3QSH4	VEZF1		M2	PFC	ROSMAP
PRKRA|O75569	O75569	PRKRA		M2	PFC	ROSMAP
ARGLU1|Q9NWB6	Q9NWB6	ARGLU1		M2	PFC	ROSMAP
RP2|O75695	O75695	RP2		M2	PFC	ROSMAP
MYO18A|Q92614	Q92614	MYO18A		M2	PFC	ROSMAP
LIG3|P49916	P49916	LIG3		M2	PFC	ROSMAP
ERLIN1|O75477	O75477	ERLIN1		M2	PFC	ROSMAP
REEP2|Q9BRK0-2	Q9BRK0-2	REEP2		M2	PFC	ROSMAP
ERLIN2|O94905	O94905	ERLIN2	hub	M2	PFC	ROSMAP
LDB3|O75112	O75112	LDB3		M2	PFC	ROSMAP
ADAR|P55265	P55265	ADAR		M2	PFC	ROSMAP
RAD50|Q92878	Q92878	RAD50		M2	PFC	ROSMAP
PURB|Q96QR8	Q96QR8	PURB		M2	PFC	ROSMAP
SON|P18583-5	P18583-5	SON		M2	PFC	ROSMAP
FTO|Q9C0B1	Q9C0B1	FTO		M2	PFC	ROSMAP
SF3B5|Q9BWJ5	Q9BWJ5	SF3B5		M2	PFC	ROSMAP
RING1|Q06587	Q06587	RING1		M2	PFC	ROSMAP
C1S|P09871	P09871	C1S		M2	PFC	ROSMAP
HMGB3|O15347	O15347	HMGB3		M2	PFC	ROSMAP
FCGBP|Q9Y6R7	Q9Y6R7	FCGBP		M2	PFC	ROSMAP
NUP155|O75694	O75694	NUP155		M2	PFC	ROSMAP
DDX1|Q92499	Q92499	DDX1		M2	PFC	ROSMAP
LPP|Q93052	Q93052	LPP		M2	PFC	ROSMAP
SPHKAP|Q2M3C7	Q2M3C7	SPHKAP		M2	PFC	ROSMAP
CES1|P23141	P23141	CES1		M2	PFC	ROSMAP
CALML5|Q9NZT1	Q9NZT1	CALML5		M2	PFC	ROSMAP
SP3|H0Y7L6	H0Y7L6	SP3		M2	PFC	ROSMAP
C9orf172|C9J069	C9J069	C9orf172		M2	PFC	ROSMAP
CTPS2|Q9NRF8	Q9NRF8	CTPS2		M2	PFC	ROSMAP
TCF4|H3BTP3	H3BTP3	TCF4		M2	PFC	ROSMAP
NEXN|Q0ZGT2-2	Q0ZGT2-2	NEXN		M2	PFC	ROSMAP
CSTA|P01040	P01040	CSTA		M2	PFC	ROSMAP
RBM39|Q14498	Q14498	RBM39		M2	PFC	ROSMAP
UBXN7|O94888	O94888	UBXN7		M2	PFC	ROSMAP
ARPP19|P56211	P56211	ARPP19	hub	M2	PFC	ROSMAP
GRID2|O43424	O43424	GRID2		M2	PFC	ROSMAP
AGRN|O00468-3	O00468-3	AGRN		M2	PFC	ROSMAP
RBM15|A0A087WWP4	A0A087WWP4	RBM15		M2	PFC	ROSMAP
CBX5|P45973	P45973	CBX5		M2	PFC	ROSMAP
MTA2|O94776	O94776	MTA2		M2	PFC	ROSMAP
CSTF3|Q12996	Q12996	CSTF3		M2	PFC	ROSMAP
FAM98B|Q52LJ0-2	Q52LJ0-2	FAM98B		M2	PFC	ROSMAP
VPS72|Q15906	Q15906	VPS72		M2	PFC	ROSMAP
PRPF40A|O75400-3	O75400-3	PRPF40A		M2	PFC	ROSMAP
DDX58|O95786	O95786	DDX58		M2	PFC	ROSMAP
TNS2|Q63HR2	Q63HR2	TNS2		M2	PFC	ROSMAP
HOPX|Q9BPY8-3	Q9BPY8-3	HOPX		M2	PFC	ROSMAP
CAMK1G|Q96NX5	Q96NX5	CAMK1G		M2	PFC	ROSMAP
PPIL4|Q8WUA2	Q8WUA2	PPIL4		M2	PFC	ROSMAP
STAB1|Q9NY15	Q9NY15	STAB1		M2	PFC	ROSMAP
COQ5|Q5HYK3	Q5HYK3	COQ5		M2	PFC	ROSMAP
BST2|Q10589	Q10589	BST2		M2	PFC	ROSMAP
SIN3A|Q96ST3	Q96ST3	SIN3A		M2	PFC	ROSMAP
FNIP1|Q8TF40	Q8TF40	FNIP1		M2	PFC	ROSMAP
CTSC|P53634	P53634	CTSC		M2	PFC	ROSMAP
FMR1|Q06787-6	Q06787-6	FMR1		M2	PFC	ROSMAP
MORF4L2|Q15014	Q15014	MORF4L2		M2	PFC	ROSMAP
ZC3H18|Q86VM9	Q86VM9	ZC3H18		M2	PFC	ROSMAP
PACSIN2|Q9UNF0	Q9UNF0	PACSIN2		M2	PFC	ROSMAP
DIS3|Q9Y2L1	Q9Y2L1	DIS3		M2	PFC	ROSMAP
MRC1|P22897	P22897	MRC1		M2	PFC	ROSMAP
PYGL|P06737	P06737	PYGL		M2	PFC	ROSMAP
NUCKS1|Q9H1E3	Q9H1E3	NUCKS1		M2	PFC	ROSMAP
NUP54|Q7Z3B4	Q7Z3B4	NUP54		M2	PFC	ROSMAP
MOAP1|Q96BY2	Q96BY2	MOAP1		M2	PFC	ROSMAP
MFAP1|P55081	P55081	MFAP1		M2	PFC	ROSMAP
CAMK2N1|Q7Z7J9	Q7Z7J9	CAMK2N1		M2	PFC	ROSMAP
EIF4A1|P60842	P60842	EIF4A1		M2	PFC	ROSMAP
PRRT1|Q99946	Q99946	PRRT1		M2	PFC	ROSMAP
CELF1|Q92879	Q92879	CELF1		M2	PFC	ROSMAP
CTDSPL2|Q05D32	Q05D32	CTDSPL2		M2	PFC	ROSMAP
NCBP2|P52298	P52298	NCBP2		M2	PFC	ROSMAP
POLB|P06746	P06746	POLB		M2	PFC	ROSMAP
CDV3|Q9UKY7	Q9UKY7	CDV3		M2	PFC	ROSMAP
C8A|P07357	P07357	C8A		M2	PFC	ROSMAP
SPP1|P10451	P10451	SPP1		M2	PFC	ROSMAP
SPATS2L|Q9NUQ6	Q9NUQ6	SPATS2L		M2	PFC	ROSMAP
NCF1B|A6NI72	A6NI72	NCF1B		M2	PFC	ROSMAP
MXRA7|Q6ZR64	Q6ZR64	MXRA7		M2	PFC	ROSMAP
RNPS1|H3BMM9	H3BMM9	RNPS1		M2	PFC	ROSMAP
DRAP1|C9JCC6	C9JCC6	DRAP1		M2	PFC	ROSMAP
LEMD3|Q9Y2U8	Q9Y2U8	LEMD3		M2	PFC	ROSMAP
ZNF512B|Q96KM6	Q96KM6	ZNF512B		M2	PFC	ROSMAP
MARCKS|A0A087WZH7	A0A087WZH7	MARCKS		M2	PFC	ROSMAP
TMOD3|Q9NYL9	Q9NYL9	TMOD3		M2	PFC	ROSMAP
NACA2|Q9H009	Q9H009	NACA2		M2	PFC	ROSMAP
SKP1|P63208	P63208	SKP1		M2	PFC	ROSMAP
DAZAP1|Q96EP5	Q96EP5	DAZAP1		M2	PFC	ROSMAP
YTHDC1|J3QR07	J3QR07	YTHDC1		M2	PFC	ROSMAP
DCPS|Q96C86	Q96C86	DCPS		M2	PFC	ROSMAP
ARPP21|Q9UBL0-2	Q9UBL0-2	ARPP21		M2	PFC	ROSMAP
SBSN|Q6UWP8	Q6UWP8	SBSN		M2	PFC	ROSMAP
C4A|P0C0L4	P0C0L4	C4A		M2	PFC	ROSMAP
CCDC12|Q8WUD4	Q8WUD4	CCDC12		M2	PFC	ROSMAP
LAMC3|Q9Y6N6	Q9Y6N6	LAMC3		M2	PFC	ROSMAP
PCDH7|O60245	O60245	PCDH7		M2	PFC	ROSMAP
VASP|P50552	P50552	VASP		M2	PFC	ROSMAP
IGHV3-74|A0A0B4J1X5	A0A0B4J1X5	IGHV3-74		M2	PFC	ROSMAP
NFYB|F8VSL3	F8VSL3	NFYB		M2	PFC	ROSMAP
UBTF|P17480	P17480	UBTF		M2	PFC	ROSMAP
AEBP1|Q8IUX7	Q8IUX7	AEBP1		M2	PFC	ROSMAP
PHF2|O75151	O75151	PHF2		M2	PFC	ROSMAP
TBCA|O75347	O75347	TBCA		M2	PFC	ROSMAP
COPG1|Q9Y678	Q9Y678	COPG1		M2	PFC	ROSMAP
RECQL|P46063	P46063	RECQL		M2	PFC	ROSMAP
CEP170|Q5SW79	Q5SW79	CEP170		M2	PFC	ROSMAP
GGT5|P36269	P36269	GGT5		M2	PFC	ROSMAP
HOOK3|Q86VS8	Q86VS8	HOOK3		M2	PFC	ROSMAP
PGGT1B|P53609	P53609	PGGT1B		M2	PFC	ROSMAP
MICAL3|Q7RTP6	Q7RTP6	MICAL3		M2	PFC	ROSMAP
TGM2|P21980	P21980	TGM2		M2	PFC	ROSMAP
ICMT|O60725	O60725	ICMT		M2	PFC	ROSMAP
UFD1L|Q92890-1	Q92890-1	UFD1L		M2	PFC	ROSMAP
BRD4|O60885	O60885	BRD4		M2	PFC	ROSMAP
APOC3|P02656	P02656	APOC3		M2	PFC	ROSMAP
FBLN5|G3V4U0	G3V4U0	FBLN5		M2	PFC	ROSMAP
CMAS|Q8NFW8	Q8NFW8	CMAS		M2	PFC	ROSMAP
ZNF207|X6R4W8	X6R4W8	ZNF207		M2	PFC	ROSMAP
LSM6|P62312	P62312	LSM6		M2	PFC	ROSMAP
C16orf58|H3BSM7	H3BSM7	C16orf58		M2	PFC	ROSMAP
SHANK1|H9KV90	H9KV90	SHANK1		M2	PFC	ROSMAP
TNRC6B|Q9UPQ9	Q9UPQ9	TNRC6B		M2	PFC	ROSMAP
SUMO2|P61956	P61956	SUMO2		M2	PFC	ROSMAP
FARSA|K7ER00	K7ER00	FARSA		M2	PFC	ROSMAP
MATR3|P43243	P43243	MATR3		M2	PFC	ROSMAP
EIF4G1|Q04637	Q04637	EIF4G1		M2	PFC	ROSMAP
YIPF4|Q9BSR8	Q9BSR8	YIPF4		M2	PFC	ROSMAP
PLRG1|O43660	O43660	PLRG1		M2	PFC	ROSMAP
SYNRG|Q9UMZ2	Q9UMZ2	SYNRG		M2	PFC	ROSMAP
TRIM33|E7EN20	E7EN20	TRIM33		M2	PFC	ROSMAP
CSTF2T|Q9H0L4	Q9H0L4	CSTF2T		M2	PFC	ROSMAP
PSMB8|P28062	P28062	PSMB8		M2	PFC	ROSMAP
WTAP|Q15007	Q15007	WTAP		M2	PFC	ROSMAP
PAG1|Q9NWQ8	Q9NWQ8	PAG1		M2	PFC	ROSMAP
ATP2A3|Q93084	Q93084	ATP2A3		M2	PFC	ROSMAP
TKT|P29401	P29401	TKT		M2	PFC	ROSMAP
SUSD2|Q9UGT4	Q9UGT4	SUSD2		M2	PFC	ROSMAP
CAPRIN1|Q14444	Q14444	CAPRIN1		M2	PFC	ROSMAP
PDAP1|Q13442	Q13442	PDAP1		M2	PFC	ROSMAP
CDKN2AIP|Q9NXV6	Q9NXV6	CDKN2AIP		M2	PFC	ROSMAP
EIF4A2|Q14240	Q14240	EIF4A2		M2	PFC	ROSMAP
NPM1|P06748	P06748	NPM1		M2	PFC	ROSMAP
PAF1|Q8N7H5	Q8N7H5	PAF1		M2	PFC	ROSMAP
SMEK1|Q6IN85	Q6IN85	SMEK1		M2	PFC	ROSMAP
DDX5|P17844	P17844	DDX5		M2	PFC	ROSMAP
CDK5RAP3|Q96JB5	Q96JB5	CDK5RAP3		M2	PFC	ROSMAP
RCOR3|Q9P2K3	Q9P2K3	RCOR3		M2	PFC	ROSMAP
PRRC2C|Q9Y520	Q9Y520	PRRC2C		M2	PFC	ROSMAP
RBM26|Q5T8P6	Q5T8P6	RBM26		M2	PFC	ROSMAP
PLAT|P00750	P00750	PLAT		M2	PFC	ROSMAP
RPRD2|Q5VT52	Q5VT52	RPRD2		M2	PFC	ROSMAP
GABRD|O14764	O14764	GABRD		M2	PFC	ROSMAP
PECAM1|A0A075B738	A0A075B738	PECAM1		M2	PFC	ROSMAP
RBM10|A0A0A0MR66	A0A0A0MR66	RBM10		M2	PFC	ROSMAP
ALS2|Q96Q42	Q96Q42	ALS2		M2	PFC	ROSMAP
SAA2|P0DJI9	P0DJI9	SAA2		M2	PFC	ROSMAP
TENM4|Q6N022	Q6N022	TENM4		M2	PFC	ROSMAP
MAGI3|Q5TCQ9-3	Q5TCQ9-3	MAGI3		M2	PFC	ROSMAP
CENPV|Q7Z7K6-3	Q7Z7K6-3	CENPV		M2	PFC	ROSMAP
EEA1|Q15075	Q15075	EEA1		M2	PFC	ROSMAP
PLEKHA5|Q9HAU0-6	Q9HAU0-6	PLEKHA5		M2	PFC	ROSMAP
PML|P29590	P29590	PML		M2	PFC	ROSMAP
EZR|P15311	P15311	EZR		M2	PFC	ROSMAP
NCKIPSD|Q9NZQ3	Q9NZQ3	NCKIPSD		M2	PFC	ROSMAP
TBL1XR1|Q9BZK7	Q9BZK7	TBL1XR1		M2	PFC	ROSMAP
ADPRHL2|Q9NX46	Q9NX46	ADPRHL2		M2	PFC	ROSMAP
ASH2L|Q9UBL3	Q9UBL3	ASH2L		M2	PFC	ROSMAP
GABPA|Q06546	Q06546	GABPA		M2	PFC	ROSMAP
ANXA5|P08758	P08758	ANXA5		M2	PFC	ROSMAP
PLTP|P55058	P55058	PLTP		M2	PFC	ROSMAP
PARP9|Q8IXQ6-2	Q8IXQ6-2	PARP9		M2	PFC	ROSMAP
SYNE1|Q8NF91	Q8NF91	SYNE1		M2	PFC	ROSMAP
CHI3L1|P36222	P36222	CHI3L1		M2	PFC	ROSMAP
PPM1A|P35813	P35813	PPM1A		M2	PFC	ROSMAP
STAT3|P40763-2	P40763-2	STAT3		M2	PFC	ROSMAP
TMA7|Q9Y2S6	Q9Y2S6	TMA7		M2	PFC	ROSMAP
MYD88|A0A0A0MS70	A0A0A0MS70	MYD88		M2	PFC	ROSMAP
KCND2|Q9NZV8	Q9NZV8	KCND2		M2	PFC	ROSMAP
SREK1|Q8WXA9-2	Q8WXA9-2	SREK1		M2	PFC	ROSMAP
BPNT1|O95861	O95861	BPNT1		M2	PFC	ROSMAP
GRIP1|F5H4N6	F5H4N6	GRIP1		M2	PFC	ROSMAP
HMGN4|O00479	O00479	HMGN4		M2	PFC	ROSMAP
WIBG|Q9BRP8	Q9BRP8	WIBG		M2	PFC	ROSMAP
TP53I11|E9PIN5	E9PIN5	TP53I11		M2	PFC	ROSMAP
NUP62|P37198	P37198	NUP62		M2	PFC	ROSMAP
PABPN1|Q86U42	Q86U42	PABPN1		M2	PFC	ROSMAP
PNISR|Q8TF01	Q8TF01	PNISR		M2	PFC	ROSMAP
HERPUD2|Q9BSE4	Q9BSE4	HERPUD2		M2	PFC	ROSMAP
ADCK3|Q8NI60	Q8NI60	ADCK3		M2	PFC	ROSMAP
NAT8L|Q8N9F0	Q8N9F0	NAT8L		M2	PFC	ROSMAP
EIF1|P41567	P41567	EIF1		M2	PFC	ROSMAP
ZMYM4|Q5VZL5	Q5VZL5	ZMYM4		M2	PFC	ROSMAP
TOMM20|Q15388	Q15388	TOMM20		M2	PFC	ROSMAP
STAG1|Q8WVM7	Q8WVM7	STAG1		M2	PFC	ROSMAP
SF1|Q15637-5	Q15637-5	SF1		M2	PFC	ROSMAP
LPCAT2|Q7L5N7	Q7L5N7	LPCAT2		M2	PFC	ROSMAP
NFYC|E9PI99	E9PI99	NFYC		M2	PFC	ROSMAP
LMAN1|P49257	P49257	LMAN1		M2	PFC	ROSMAP
JUP|P14923	P14923	JUP		M2	PFC	ROSMAP
FCGR1A|P12314	P12314	FCGR1A		M2	PFC	ROSMAP
HLA-B|P01889	P01889	HLA-B		M2	PFC	ROSMAP
RPA3|P35244	P35244	RPA3		M2	PFC	ROSMAP
FN1|P02751	P02751	FN1		M2	PFC	ROSMAP
SORD|Q00796	Q00796	SORD		M2	PFC	ROSMAP
SUPT4H1|P63272	P63272	SUPT4H1		M2	PFC	ROSMAP
DLGAP4|Q9Y2H0-1	Q9Y2H0-1	DLGAP4		M2	PFC	ROSMAP
SMAP2|Q8WU79	Q8WU79	SMAP2		M2	PFC	ROSMAP
RAB3IP|Q96QF0	Q96QF0	RAB3IP		M2	PFC	ROSMAP
PTN|P21246	P21246	PTN		M2	PFC	ROSMAP
SERPINB1|P30740	P30740	SERPINB1		M2	PFC	ROSMAP
CABP1|Q9NZU7	Q9NZU7	CABP1		M2	PFC	ROSMAP
AFF4|Q9UHB7	Q9UHB7	AFF4		M2	PFC	ROSMAP
SUGP2|Q8IX01	Q8IX01	SUGP2		M2	PFC	ROSMAP
ATRNL1|Q5VV63	Q5VV63	ATRNL1		M2	PFC	ROSMAP
GIMAP4|Q9NUV9	Q9NUV9	GIMAP4		M2	PFC	ROSMAP
YTHDF3|Q7Z739	Q7Z739	YTHDF3		M2	PFC	ROSMAP
EP400|Q96L91	Q96L91	EP400		M2	PFC	ROSMAP
CPN2|P22792	P22792	CPN2		M2	PFC	ROSMAP
CCNT2|O60583-2	O60583-2	CCNT2		M2	PFC	ROSMAP
VAT1L|Q9HCJ6	Q9HCJ6	VAT1L		M2	PFC	ROSMAP
CDC26|Q8NHZ8	Q8NHZ8	CDC26		M2	PFC	ROSMAP
TCEA1|P23193	P23193	TCEA1		M2	PFC	ROSMAP
IGLV3-21|A0A075B6J7	A0A075B6J7	IGLV3-21		M2	PFC	ROSMAP
RSF1|Q96T23	Q96T23	RSF1		M2	PFC	ROSMAP
ARPC1B|O15143	O15143	ARPC1B		M2	PFC	ROSMAP
SRSF6|Q13247	Q13247	SRSF6		M2	PFC	ROSMAP
LIN7C|Q9NUP9	Q9NUP9	LIN7C		M2	PFC	ROSMAP
MARCKSL1|P49006	P49006	MARCKSL1		M2	PFC	ROSMAP
SNRNP70|P08621-2	P08621-2	SNRNP70	hub	M2	PFC	ROSMAP
STAT5B|P51692	P51692	STAT5B		M2	PFC	ROSMAP
SDPR|O95810	O95810	SDPR		M2	PFC	ROSMAP
KCNB1|Q14721	Q14721	KCNB1		M2	PFC	ROSMAP
CYB5A|P00167	P00167	CYB5A		M2	PFC	ROSMAP
KCTD8|Q6ZWB6	Q6ZWB6	KCTD8		M2	PFC	ROSMAP
SF3A2|Q15428	Q15428	SF3A2		M2	PFC	ROSMAP
ZFAND5|O76080	O76080	ZFAND5		M2	PFC	ROSMAP
DNAJC9|Q8WXX5	Q8WXX5	DNAJC9		M2	PFC	ROSMAP
ZMYND11|Q15326	Q15326	ZMYND11		M2	PFC	ROSMAP
ARHGEF2|V9GYF0	V9GYF0	ARHGEF2		M2	PFC	ROSMAP
BOD1L1|Q8NFC6	Q8NFC6	BOD1L1		M2	PFC	ROSMAP
CXorf56|Q9H5V9	Q9H5V9	CXorf56		M2	PFC	ROSMAP
APPL1|Q9UKG1	Q9UKG1	APPL1		M2	PFC	ROSMAP
SORBS2|O94875-11	O94875-11	SORBS2		M2	PFC	ROSMAP
ENTPD1|P49961	P49961	ENTPD1		M2	PFC	ROSMAP
ZNF830|Q96NB3	Q96NB3	ZNF830		M2	PFC	ROSMAP
CPSF1|Q10570	Q10570	CPSF1		M2	PFC	ROSMAP
GPATCH11|Q8N954	Q8N954	GPATCH11		M2	PFC	ROSMAP
WASF2|Q9Y6W5	Q9Y6W5	WASF2		M2	PFC	ROSMAP
ALKBH5|Q6P6C2	Q6P6C2	ALKBH5		M2	PFC	ROSMAP
RPRD1A|Q96P16	Q96P16	RPRD1A		M2	PFC	ROSMAP
RUVBL1|Q9Y265	Q9Y265	RUVBL1		M2	PFC	ROSMAP
AMIGO1|Q86WK6	Q86WK6	AMIGO1		M2	PFC	ROSMAP
SNRNP27|Q8WVK2	Q8WVK2	SNRNP27		M2	PFC	ROSMAP
NTHL1|P78549	P78549	NTHL1		M2	PFC	ROSMAP
ZMYND8|Q9ULU4	Q9ULU4	ZMYND8		M2	PFC	ROSMAP
PTMA|H7C2N1	H7C2N1	PTMA		M2	PFC	ROSMAP
CLINT1|Q14677-3	Q14677-3	CLINT1		M2	PFC	ROSMAP
LMAN2L|Q9H0V9	Q9H0V9	LMAN2L		M2	PFC	ROSMAP
SH3GLB2|Q9NR46-2	Q9NR46-2	SH3GLB2		M2	PFC	ROSMAP
ORC2|Q13416	Q13416	ORC2		M2	PFC	ROSMAP
USP39|Q53GS9	Q53GS9	USP39		M2	PFC	ROSMAP
TF|P02787	P02787	TF		M2	PFC	ROSMAP
TAF4|O00268	O00268	TAF4		M2	PFC	ROSMAP
DHX8|F5H658	F5H658	DHX8		M2	PFC	ROSMAP
CASP1|P29466	P29466	CASP1		M2	PFC	ROSMAP
TCEAL6|Q6IPX3	Q6IPX3	TCEAL6		M2	PFC	ROSMAP
NR2C2|P49116	P49116	NR2C2		M2	PFC	ROSMAP
NACC2|Q96BF6	Q96BF6	NACC2		M2	PFC	ROSMAP
CAPN7|Q9Y6W3	Q9Y6W3	CAPN7		M2	PFC	ROSMAP
ARCN1|P48444	P48444	ARCN1		M2	PFC	ROSMAP
LEMD2|Q8NC56	Q8NC56	LEMD2		M2	PFC	ROSMAP
LYN|P07948	P07948	LYN		M2	PFC	ROSMAP
OSBPL6|Q9BZF3-5	Q9BZF3-5	OSBPL6		M2	PFC	ROSMAP
ERGIC1|Q969X5	Q969X5	ERGIC1		M2	PFC	ROSMAP
MPRIP|Q6WCQ1-2	Q6WCQ1-2	MPRIP		M2	PFC	ROSMAP
FOLR2|P14207	P14207	FOLR2		M2	PFC	ROSMAP
C7|P10643	P10643	C7		M2	PFC	ROSMAP
INPP5F|Q9Y2H2	Q9Y2H2	INPP5F		M2	PFC	ROSMAP
PCBP2|Q15366-6	Q15366-6	PCBP2		M2	PFC	ROSMAP
SMIM13|P0DJ93	P0DJ93	SMIM13		M2	PFC	ROSMAP
ITGA5|P08648	P08648	ITGA5		M2	PFC	ROSMAP
TMX1|Q9H3N1	Q9H3N1	TMX1		M2	PFC	ROSMAP
TTC33|Q6PID6	Q6PID6	TTC33		M2	PFC	ROSMAP
IGHG4|P01861	P01861	IGHG4		M2	PFC	ROSMAP
STAU2|Q9NUL3	Q9NUL3	STAU2		M2	PFC	ROSMAP
SCAF8|Q9UPN6	Q9UPN6	SCAF8		M2	PFC	ROSMAP
MINA|Q8IUF8	Q8IUF8	MINA		M2	PFC	ROSMAP
NUDT16L1|Q9BRJ7	Q9BRJ7	NUDT16L1		M2	PFC	ROSMAP
GNAI3|P08754	P08754	GNAI3		M2	PFC	ROSMAP
JPH3|Q8WXH2	Q8WXH2	JPH3		M2	PFC	ROSMAP
HTRA1|Q92743	Q92743	HTRA1		M2	PFC	ROSMAP
ZNF687|Q8N1G0	Q8N1G0	ZNF687		M2	PFC	ROSMAP
EIF4ENIF1|Q9NRA8	Q9NRA8	EIF4ENIF1		M2	PFC	ROSMAP
RBM15B|Q8NDT2	Q8NDT2	RBM15B		M2	PFC	ROSMAP
STMN4|Q9H169	Q9H169	STMN4		M2	PFC	ROSMAP
SERPINB9|P50453	P50453	SERPINB9		M2	PFC	ROSMAP
MTSS1|O43312	O43312	MTSS1		M2	PFC	ROSMAP
IQGAP2|Q13576	Q13576	IQGAP2		M2	PFC	ROSMAP
DAK|Q3LXA3	Q3LXA3	DAK		M2	PFC	ROSMAP
GRIK2|Q13002	Q13002	GRIK2		M2	PFC	ROSMAP
THOC5|Q13769	Q13769	THOC5		M2	PFC	ROSMAP
NASP|P49321	P49321	NASP		M2	PFC	ROSMAP
GMPS|P49915	P49915	GMPS		M2	PFC	ROSMAP
MYO1C|O00159-3	O00159-3	MYO1C		M2	PFC	ROSMAP
LSM2|Q9Y333	Q9Y333	LSM2		M2	PFC	ROSMAP
SAFB|Q15424-4	Q15424-4	SAFB	hub	M2	PFC	ROSMAP
IGKV2D-24|A0A075B6R9	A0A075B6R9	IGKV2D-24		M2	PFC	ROSMAP
SVIL|O95425	O95425	SVIL		M2	PFC	ROSMAP
GIMAP1|Q8WWP7	Q8WWP7	GIMAP1		M2	PFC	ROSMAP
HLA-DRA|P01903	P01903	HLA-DRA		M2	PFC	ROSMAP
SHISA6|Q6ZSJ9	Q6ZSJ9	SHISA6		M2	PFC	ROSMAP
RSL1D1|O76021	O76021	RSL1D1		M2	PFC	ROSMAP
COL14A1|Q05707	Q05707	COL14A1		M2	PFC	ROSMAP
DDX18|Q9NVP1	Q9NVP1	DDX18		M2	PFC	ROSMAP
SF3B6|Q9Y3B4	Q9Y3B4	SF3B6		M2	PFC	ROSMAP
FAM19A1|Q7Z5A9	Q7Z5A9	FAM19A1		M2	PFC	ROSMAP
PKN2|Q16513	Q16513	PKN2		M2	PFC	ROSMAP
HVCN1|Q96D96	Q96D96	HVCN1		M2	PFC	ROSMAP
SYNGR2|O43760	O43760	SYNGR2		M2	PFC	ROSMAP
GTF2A2|P52657	P52657	GTF2A2		M2	PFC	ROSMAP
SPOCK3|Q9BQ16	Q9BQ16	SPOCK3		M2	PFC	ROSMAP
C8B|P07358	P07358	C8B		M2	PFC	ROSMAP
ANKFY1|Q9P2R3	Q9P2R3	ANKFY1		M2	PFC	ROSMAP
DNAH2|Q9P225	Q9P225	DNAH2		M2	PFC	ROSMAP
FYCO1|Q9BQS8	Q9BQS8	FYCO1		M2	PFC	ROSMAP
CRABP2|P29373	P29373	CRABP2		M2	PFC	ROSMAP
MYLK|Q15746	Q15746	MYLK		M2	PFC	ROSMAP
MDGA1|Q8NFP4	Q8NFP4	MDGA1		M2	PFC	ROSMAP
PABPC4|Q13310-3	Q13310-3	PABPC4		M2	PFC	ROSMAP
SGCD|Q92629	Q92629	SGCD		M2	PFC	ROSMAP
NAMPT|P43490	P43490	NAMPT		M2	PFC	ROSMAP
KANK1|Q14678	Q14678	KANK1		M2	PFC	ROSMAP
TCF20|Q9UGU0	Q9UGU0	TCF20		M2	PFC	ROSMAP
CTBP2|Q5SQP8	Q5SQP8	CTBP2		M2	PFC	ROSMAP
MSH2|P43246	P43246	MSH2		M2	PFC	ROSMAP
ITGA6|P23229-6	P23229-6	ITGA6		M2	PFC	ROSMAP
NUP188|Q5SRE5	Q5SRE5	NUP188		M2	PFC	ROSMAP
TACC2|D6RAA5	D6RAA5	TACC2		M2	PFC	ROSMAP
LYVE1|Q9Y5Y7	Q9Y5Y7	LYVE1		M2	PFC	ROSMAP
TRIM21|P19474	P19474	TRIM21		M2	PFC	ROSMAP
RRAS|P10301	P10301	RRAS		M2	PFC	ROSMAP
ORC5|O43913	O43913	ORC5		M2	PFC	ROSMAP
CYB5R1|Q9UHQ9	Q9UHQ9	CYB5R1		M2	PFC	ROSMAP
CNOT1|A5YKK6	A5YKK6	CNOT1		M2	PFC	ROSMAP
TIAL1|Q01085-2	Q01085-2	TIAL1		M2	PFC	ROSMAP
CLIC2|O15247	O15247	CLIC2		M2	PFC	ROSMAP
CNTFR|P26992	P26992	CNTFR		M2	PFC	ROSMAP
PITPNB|P48739-2	P48739-2	PITPNB		M2	PFC	ROSMAP
PPFIBP1|Q86W92	Q86W92	PPFIBP1		M2	PFC	ROSMAP
MORF4L1|H0YMJ0	H0YMJ0	MORF4L1		M2	PFC	ROSMAP
PPP4R2|Q9NY27	Q9NY27	PPP4R2		M2	PFC	ROSMAP
HS1BP3|Q53T59	Q53T59	HS1BP3		M2	PFC	ROSMAP
DNAJC12|Q9UKB3	Q9UKB3	DNAJC12		M2	PFC	ROSMAP
MAP2|P11137-4	P11137-4	MAP2		M2	PFC	ROSMAP
CABIN1|Q9Y6J0	Q9Y6J0	CABIN1		M2	PFC	ROSMAP
BLOC1S5-TXNDC5|Q86UY0	Q86UY0	BLOC1S5-TXNDC5		M2	PFC	ROSMAP
POLR2C|P19387	P19387	POLR2C		M2	PFC	ROSMAP
BCAT2|O15382	O15382	BCAT2		M2	PFC	ROSMAP
TCHP|Q9BT92	Q9BT92	TCHP		M2	PFC	ROSMAP
CBS|P35520	P35520	CBS		M2	PFC	ROSMAP
IRF2BPL|Q9H1B7	Q9H1B7	IRF2BPL		M2	PFC	ROSMAP
PTGS1|P23219	P23219	PTGS1		M2	PFC	ROSMAP
CTCF|P49711	P49711	CTCF		M2	PFC	ROSMAP
SEC16A|J3KNL6	J3KNL6	SEC16A		M2	PFC	ROSMAP
ZC3HC1|Q86WB0	Q86WB0	ZC3HC1		M2	PFC	ROSMAP
IFI35|P80217	P80217	IFI35		M2	PFC	ROSMAP
SYNE1|F5GXQ8	F5GXQ8	SYNE1		M2	PFC	ROSMAP
FLT1|P17948-2	P17948-2	FLT1		M2	PFC	ROSMAP
DNMT1|P26358	P26358	DNMT1		M2	PFC	ROSMAP
SPTAN1|Q13813-3	Q13813-3	SPTAN1		M2	PFC	ROSMAP
TRADD|Q15628	Q15628	TRADD		M2	PFC	ROSMAP
CYP20A1|Q6UW02	Q6UW02	CYP20A1		M2	PFC	ROSMAP
ZDHHC5|Q9C0B5	Q9C0B5	ZDHHC5		M2	PFC	ROSMAP
KIF13A|H0Y307	H0Y307	KIF13A		M2	PFC	ROSMAP
UBA7|P41226	P41226	UBA7		M2	PFC	ROSMAP
ZC3HAV1|C9J6P4	C9J6P4	ZC3HAV1		M2	PFC	ROSMAP
SMCHD1|A6NHR9	A6NHR9	SMCHD1		M2	PFC	ROSMAP
BCL9L|Q86UU0	Q86UU0	BCL9L		M2	PFC	ROSMAP
DDX42|Q86XP3	Q86XP3	DDX42		M2	PFC	ROSMAP
CPSF2|Q9P2I0	Q9P2I0	CPSF2		M2	PFC	ROSMAP
VCPIP1|Q96JH7	Q96JH7	VCPIP1		M2	PFC	ROSMAP
METTL14|Q9HCE5	Q9HCE5	METTL14		M2	PFC	ROSMAP
CAV2|E9PCT3	E9PCT3	CAV2		M2	PFC	ROSMAP
NETO1|Q8TDF5	Q8TDF5	NETO1		M2	PFC	ROSMAP
DEK|P35659	P35659	DEK	hub	M2	PFC	ROSMAP
AHCTF1|Q8WYP5	Q8WYP5	AHCTF1		M2	PFC	ROSMAP
GRSF1|F5H5I6	F5H5I6	GRSF1		M2	PFC	ROSMAP
SLC4A1AP|A0A087X0M4	A0A087X0M4	SLC4A1AP		M2	PFC	ROSMAP
MYT1L|Q9UL68	Q9UL68	MYT1L		M2	PFC	ROSMAP
ERCC1|P07992	P07992	ERCC1		M2	PFC	ROSMAP
TLE1|Q04724	Q04724	TLE1		M2	PFC	ROSMAP
TOR1AIP1|Q5JTV8	Q5JTV8	TOR1AIP1		M2	PFC	ROSMAP
CREBBP|Q92793	Q92793	CREBBP		M2	PFC	ROSMAP
ARHGEF1|M0QZR4	M0QZR4	ARHGEF1		M2	PFC	ROSMAP
CDYL2|Q8N8U2	Q8N8U2	CDYL2		M2	PFC	ROSMAP
GAR1|Q9NY12	Q9NY12	GAR1		M2	PFC	ROSMAP
NUP37|Q8NFH4	Q8NFH4	NUP37		M2	PFC	ROSMAP
COPZ1|P61923	P61923	COPZ1		M2	PFC	ROSMAP
GOLGA5|Q8TBA6	Q8TBA6	GOLGA5		M2	PFC	ROSMAP
WAPAL|Q7Z5K2	Q7Z5K2	WAPAL		M2	PFC	ROSMAP
PES1|B5MCF9	B5MCF9	PES1		M2	PFC	ROSMAP
UHRF1BP1L|A0JNW5	A0JNW5	UHRF1BP1L		M2	PFC	ROSMAP
DKC1|O60832	O60832	DKC1		M2	PFC	ROSMAP
CLASP1|Q7Z460	Q7Z460	CLASP1		M2	PFC	ROSMAP
ALCAM|Q13740-2	Q13740-2	ALCAM		M2	PFC	ROSMAP
MUSTN1|C9JYJ2	C9JYJ2	MUSTN1		M2	PFC	ROSMAP
KCNJ3|P48549	P48549	KCNJ3		M2	PFC	ROSMAP
CASC3|O15234	O15234	CASC3		M2	PFC	ROSMAP
CRNKL1|Q9BZJ0	Q9BZJ0	CRNKL1		M2	PFC	ROSMAP
LAMA1|P25391	P25391	LAMA1		M2	PFC	ROSMAP
BCL2L2|Q92843	Q92843	BCL2L2		M2	PFC	ROSMAP
EPB41L1|Q9H4G0-2	Q9H4G0-2	EPB41L1		M2	PFC	ROSMAP
CAMK2B|Q13554-6	Q13554-6	CAMK2B		M2	PFC	ROSMAP
LAMTOR5|O43504	O43504	LAMTOR5		M2	PFC	ROSMAP
ZNF512|Q96ME7	Q96ME7	ZNF512		M2	PFC	ROSMAP
ARL6IP4|F8WCT1	F8WCT1	ARL6IP4		M2	PFC	ROSMAP
TBPL1|P62380	P62380	TBPL1		M2	PFC	ROSMAP
RPS27A|P62979	P62979	RPS27A		M2	PFC	ROSMAP
COBL|O75128-2	O75128-2	COBL		M2	PFC	ROSMAP
UBR2|Q8IWV8	Q8IWV8	UBR2		M2	PFC	ROSMAP
CSTF2|E7EWR4	E7EWR4	CSTF2		M2	PFC	ROSMAP
PLSCR1|C9J9P4	C9J9P4	PLSCR1		M2	PFC	ROSMAP
FAM219A|Q8IW50-6	Q8IW50-6	FAM219A		M2	PFC	ROSMAP
SRSF9|Q13242	Q13242	SRSF9		M2	PFC	ROSMAP
NHSL2|D6RBM4	D6RBM4	NHSL2		M2	PFC	ROSMAP
TUBB4A|M0QYM7	M0QYM7	TUBB4A		M2	PFC	ROSMAP
CNNM3|Q8NE01	Q8NE01	CNNM3		M2	PFC	ROSMAP
GNG10|P50151	P50151	GNG10		M2	PFC	ROSMAP
SMARCD1|Q96GM5	Q96GM5	SMARCD1		M2	PFC	ROSMAP
FRMPD1|Q5SYB0	Q5SYB0	FRMPD1		M2	PFC	ROSMAP
ADH1B|P00325	P00325	ADH1B		M2	PFC	ROSMAP
ENAH|Q8N8S7-2	Q8N8S7-2	ENAH		M2	PFC	ROSMAP
0|P01613	P01613	0		M2	PFC	ROSMAP
SEZ6L2|A0A087WYL5	A0A087WYL5	SEZ6L2		M2	PFC	ROSMAP
CSNK1D|P48730	P48730	CSNK1D		M2	PFC	ROSMAP
TRA2A|Q13595	Q13595	TRA2A		M2	PFC	ROSMAP
CCDC158|Q5M9N0	Q5M9N0	CCDC158		M2	PFC	ROSMAP
HDAC1|Q13547	Q13547	HDAC1		M2	PFC	ROSMAP
EMILIN2|Q9BXX0	Q9BXX0	EMILIN2		M2	PFC	ROSMAP
CDK5R1|Q15078	Q15078	CDK5R1		M2	PFC	ROSMAP
PURA|Q00577	Q00577	PURA		M2	PFC	ROSMAP
SMAD5|Q99717	Q99717	SMAD5		M2	PFC	ROSMAP
ITGA6|P23229	P23229	ITGA6		M2	PFC	ROSMAP
MAPK8|P45983-2	P45983-2	MAPK8		M2	PFC	ROSMAP
PURG|Q9UJV8	Q9UJV8	PURG		M2	PFC	ROSMAP
SASH3|O75995	O75995	SASH3		M2	PFC	ROSMAP
FYTTD1|Q96QD9	Q96QD9	FYTTD1		M2	PFC	ROSMAP
CUX1|P39880-3	P39880-3	CUX1		M2	PFC	ROSMAP
GPC5|P78333	P78333	GPC5		M2	PFC	ROSMAP
RBBP6|Q7Z6E9	Q7Z6E9	RBBP6		M2	PFC	ROSMAP
PUM1|Q5T1Z8	Q5T1Z8	PUM1		M2	PFC	ROSMAP
AKAP8|O43823	O43823	AKAP8		M2	PFC	ROSMAP
WARS|P23381	P23381	WARS		M2	PFC	ROSMAP
LGMN|Q99538	Q99538	LGMN		M2	PFC	ROSMAP
CLGN|O14967	O14967	CLGN		M2	PFC	ROSMAP
THYN1|Q9P016	Q9P016	THYN1		M2	PFC	ROSMAP
RIPK1|Q13546	Q13546	RIPK1		M2	PFC	ROSMAP
DHRS7|Q9Y394	Q9Y394	DHRS7		M2	PFC	ROSMAP
TDP2|O95551	O95551	TDP2		M2	PFC	ROSMAP
PLCG2|P16885	P16885	PLCG2		M2	PFC	ROSMAP
PRPF40A|O75400	O75400	PRPF40A		M2	PFC	ROSMAP
KAT7|O95251	O95251	KAT7		M2	PFC	ROSMAP
TMA16|H0Y9X1	H0Y9X1	TMA16		M2	PFC	ROSMAP
SALL2|Q9Y467	Q9Y467	SALL2		M2	PFC	ROSMAP
PLEK|P08567	P08567	PLEK		M2	PFC	ROSMAP
SYNCRIP|O60506-3	O60506-3	SYNCRIP		M2	PFC	ROSMAP
KCNQ5|F8WEA4	F8WEA4	KCNQ5		M2	PFC	ROSMAP
PHF20L1|A0A0A0MQS0	A0A0A0MQS0	PHF20L1		M2	PFC	ROSMAP
GTPBP1|O00178	O00178	GTPBP1		M2	PFC	ROSMAP
TCEB3|A0A024RAC6	A0A024RAC6	TCEB3		M2	PFC	ROSMAP
TBC1D5|Q92609-2	Q92609-2	TBC1D5		M2	PFC	ROSMAP
SUN1|O94901-9	O94901-9	SUN1		M2	PFC	ROSMAP
MEPCE|Q7L2J0	Q7L2J0	MEPCE		M2	PFC	ROSMAP
RSRC2|Q7L4I2	Q7L4I2	RSRC2		M2	PFC	ROSMAP
DDX39B|Q13838	Q13838	DDX39B		M2	PFC	ROSMAP
RPS6KA3|P51812	P51812	RPS6KA3		M2	PFC	ROSMAP
STIM1|G0XQ39	G0XQ39	STIM1		M2	PFC	ROSMAP
GLCCI1|Q86VQ1	Q86VQ1	GLCCI1		M2	PFC	ROSMAP
CBX7|O95931	O95931	CBX7		M2	PFC	ROSMAP
COL25A1|Q9BXS0	Q9BXS0	COL25A1		M2	PFC	ROSMAP
KIAA0907|Q7Z7F0	Q7Z7F0	KIAA0907		M2	PFC	ROSMAP
CRTC1|Q6UUV9	Q6UUV9	CRTC1		M2	PFC	ROSMAP
PPWD1|Q96BP3	Q96BP3	PPWD1		M2	PFC	ROSMAP
PAPOLA|P51003	P51003	PAPOLA		M2	PFC	ROSMAP
UTP18|Q9Y5J1	Q9Y5J1	UTP18		M2	PFC	ROSMAP
FAM129B|Q96TA1	Q96TA1	FAM129B		M2	PFC	ROSMAP
USP47|Q96K76-4	Q96K76-4	USP47		M2	PFC	ROSMAP
FOXK1|P85037	P85037	FOXK1		M2	PFC	ROSMAP
TRAF3|Q13114	Q13114	TRAF3		M2	PFC	ROSMAP
MX1|P20591	P20591	MX1		M2	PFC	ROSMAP
GNG5|P63218	P63218	GNG5		M2	PFC	ROSMAP
TMEM230|Q96A57	Q96A57	TMEM230		M2	PFC	ROSMAP
MAP4|P27816-7	P27816-7	MAP4		M2	PFC	ROSMAP
C15orf57|Q9BV29	Q9BV29	C15orf57		M2	PFC	ROSMAP
XPR1|Q9UBH6	Q9UBH6	XPR1		M2	PFC	ROSMAP
ATXN1|P54253	P54253	ATXN1		M2	PFC	ROSMAP
ARHGAP5|Q13017	Q13017	ARHGAP5		M2	PFC	ROSMAP
ERCC3|P19447	P19447	ERCC3		M2	PFC	ROSMAP
FRZB|Q92765	Q92765	FRZB		M2	PFC	ROSMAP
MSL1|J3QQY0	J3QQY0	MSL1		M2	PFC	ROSMAP
NMT1|P30419	P30419	NMT1		M2	PFC	ROSMAP
FBXO38|Q6PIJ6	Q6PIJ6	FBXO38		M2	PFC	ROSMAP
ANXA11|P50995	P50995	ANXA11		M2	PFC	ROSMAP
EBAG9|E9PN10	E9PN10	EBAG9		M2	PFC	ROSMAP
RIF1|Q5UIP0	Q5UIP0	RIF1		M2	PFC	ROSMAP
ZNF787|A0A087WUD1	A0A087WUD1	ZNF787		M2	PFC	ROSMAP
CDK11B|B7ZVY7	B7ZVY7	CDK11B		M2	PFC	ROSMAP
ZBTB20|Q9HC78	Q9HC78	ZBTB20		M2	PFC	ROSMAP
COL11A1|P12107	P12107	COL11A1		M2	PFC	ROSMAP
STRBP|Q96SI9	Q96SI9	STRBP		M2	PFC	ROSMAP
SGCE|C9JR67	C9JR67	SGCE		M2	PFC	ROSMAP
SEC61A1|B4DR61	B4DR61	SEC61A1		M2	PFC	ROSMAP
RNF214|Q8ND24	Q8ND24	RNF214		M2	PFC	ROSMAP
USF2|Q15853	Q15853	USF2		M2	PFC	ROSMAP
APP|P05067	P05067	APP		M2	PFC	ROSMAP
GMFG|O60234	O60234	GMFG		M2	PFC	ROSMAP
ARHGEF10L|Q9HCE6	Q9HCE6	ARHGEF10L		M2	PFC	ROSMAP
TMEM43|Q9BTV4	Q9BTV4	TMEM43		M2	PFC	ROSMAP
AKAP1|Q92667	Q92667	AKAP1		M2	PFC	ROSMAP
STAC2|Q6ZMT1	Q6ZMT1	STAC2		M2	PFC	ROSMAP
APOA4|P06727	P06727	APOA4		M2	PFC	ROSMAP
F11R|Q9Y624	Q9Y624	F11R		M2	PFC	ROSMAP
ARL6IP4|Q66PJ3	Q66PJ3	ARL6IP4		M2	PFC	ROSMAP
SAP30BP|Q9UHR5	Q9UHR5	SAP30BP		M2	PFC	ROSMAP
TMEM199|Q8N511	Q8N511	TMEM199		M2	PFC	ROSMAP
XAB2|Q9HCS7	Q9HCS7	XAB2		M2	PFC	ROSMAP
PALLD|Q8WX93	Q8WX93	PALLD		M2	PFC	ROSMAP
RBFOX1|F8VZG9	F8VZG9	RBFOX1		M2	PFC	ROSMAP
CDC40|O60508	O60508	CDC40		M2	PFC	ROSMAP
FLYWCH2|Q96CP2	Q96CP2	FLYWCH2		M2	PFC	ROSMAP
GTF2H2|Q13888	Q13888	GTF2H2		M2	PFC	ROSMAP
CPSF4|O95639	O95639	CPSF4		M2	PFC	ROSMAP
TTR|P02766	P02766	TTR		M2	PFC	ROSMAP
APTX|Q7Z2E3	Q7Z2E3	APTX		M2	PFC	ROSMAP
FAM50A|Q14320	Q14320	FAM50A		M2	PFC	ROSMAP
MBNL2|Q5VZF2	Q5VZF2	MBNL2		M2	PFC	ROSMAP
EHD4|Q9H223	Q9H223	EHD4		M2	PFC	ROSMAP
GTPBP4|Q9BZE4	Q9BZE4	GTPBP4		M2	PFC	ROSMAP
FRY|Q5TBA9	Q5TBA9	FRY		M2	PFC	ROSMAP
TMEM9|Q9P0T7	Q9P0T7	TMEM9		M2	PFC	ROSMAP
KDM3B|Q7LBC6	Q7LBC6	KDM3B		M2	PFC	ROSMAP
GTF2F2|P13984	P13984	GTF2F2		M2	PFC	ROSMAP
HM13|Q8TCT9-2	Q8TCT9-2	HM13		M2	PFC	ROSMAP
DTYMK|P23919	P23919	DTYMK		M2	PFC	ROSMAP
FLRT3|Q9NZU0	Q9NZU0	FLRT3		M2	PFC	ROSMAP
HERC1|Q15751	Q15751	HERC1		M2	PFC	ROSMAP
PKIG|Q9Y2B9	Q9Y2B9	PKIG		M2	PFC	ROSMAP
VTI1B|Q9UEU0	Q9UEU0	VTI1B		M2	PFC	ROSMAP
RNASE4|P34096	P34096	RNASE4		M2	PFC	ROSMAP
HCLS1|P14317	P14317	HCLS1		M2	PFC	ROSMAP
RNF213|A0A0A0MTR7	A0A0A0MTR7	RNF213		M2	PFC	ROSMAP
SNRPF|P62306	P62306	SNRPF		M2	PFC	ROSMAP
ULK1|O75385	O75385	ULK1		M2	PFC	ROSMAP
COLGALT1|Q8NBJ5	Q8NBJ5	COLGALT1		M2	PFC	ROSMAP
SYNPO2|Q9UMS6	Q9UMS6	SYNPO2		M2	PFC	ROSMAP
TMEM209|Q96SK2	Q96SK2	TMEM209		M2	PFC	ROSMAP
AKT2|P31751	P31751	AKT2		M2	PFC	ROSMAP
CDK7|P50613	P50613	CDK7		M2	PFC	ROSMAP
NUP153|P49790	P49790	NUP153		M2	PFC	ROSMAP
IRF2BP1|Q8IU81	Q8IU81	IRF2BP1		M2	PFC	ROSMAP
LRWD1|Q9UFC0	Q9UFC0	LRWD1		M2	PFC	ROSMAP
GPALPP1|A0A0A0MRI1	A0A0A0MRI1	GPALPP1		M2	PFC	ROSMAP
SETD3|Q86TU7	Q86TU7	SETD3		M2	PFC	ROSMAP
GNG11|P61952	P61952	GNG11		M2	PFC	ROSMAP
YBX3|P16989	P16989	YBX3		M2	PFC	ROSMAP
METTL16|Q86W50	Q86W50	METTL16		M2	PFC	ROSMAP
GNL3|Q9BVP2	Q9BVP2	GNL3		M2	PFC	ROSMAP
CPEB2|Q7Z5Q1-9	Q7Z5Q1-9	CPEB2		M2	PFC	ROSMAP
TCEAL1|Q15170-2	Q15170-2	TCEAL1		M2	PFC	ROSMAP
PEF1|Q9UBV8	Q9UBV8	PEF1		M2	PFC	ROSMAP
PRRC1|Q96M27	Q96M27	PRRC1		M2	PFC	ROSMAP
RNF2|Q99496	Q99496	RNF2		M2	PFC	ROSMAP
MPPED2|Q15777	Q15777	MPPED2		M2	PFC	ROSMAP
OCLN|Q16625	Q16625	OCLN		M2	PFC	ROSMAP
CEP170B|Q9Y4F5-2	Q9Y4F5-2	CEP170B		M2	PFC	ROSMAP
ZMYM2|Q9UBW7	Q9UBW7	ZMYM2		M2	PFC	ROSMAP
SPEN|Q96T58	Q96T58	SPEN		M2	PFC	ROSMAP
SERF2|P84101	P84101	SERF2		M2	PFC	ROSMAP
SUGP1|Q8IWZ8	Q8IWZ8	SUGP1		M2	PFC	ROSMAP
CPVL|Q9H3G5	Q9H3G5	CPVL		M2	PFC	ROSMAP
ZNF483|Q8TF39	Q8TF39	ZNF483		M2	PFC	ROSMAP
SUPT6H|Q7KZ85	Q7KZ85	SUPT6H		M2	PFC	ROSMAP
NELFE|P18615	P18615	NELFE		M2	PFC	ROSMAP
AQR|O60306	O60306	AQR		M2	PFC	ROSMAP
PRPF40B|F8VU11	F8VU11	PRPF40B		M2	PFC	ROSMAP
COA4|Q9NYJ1	Q9NYJ1	COA4		M2	PFC	ROSMAP
ITM2B|Q9Y287	Q9Y287	ITM2B		M2	PFC	ROSMAP
STXBP6|Q8NFX7	Q8NFX7	STXBP6		M2	PFC	ROSMAP
TRIQK|E5RGJ1	E5RGJ1	TRIQK		M2	PFC	ROSMAP
SLC7A1|P30825	P30825	SLC7A1		M2	PFC	ROSMAP
CTIF|O43310-2	O43310-2	CTIF		M2	PFC	ROSMAP
CHCHD2|Q9Y6H1	Q9Y6H1	CHCHD2		M2	PFC	ROSMAP
PPP1R8|Q12972	Q12972	PPP1R8		M2	PFC	ROSMAP
MPP3|D3DX46	D3DX46	MPP3		M2	PFC	ROSMAP
CORO1B|Q9BR76	Q9BR76	CORO1B		M2	PFC	ROSMAP
JPH4|A0A087WWT0	A0A087WWT0	JPH4		M2	PFC	ROSMAP
BTF3L4|Q96K17	Q96K17	BTF3L4		M2	PFC	ROSMAP
CYBA|P13498	P13498	CYBA		M2	PFC	ROSMAP
FAM117B|Q6P1L5	Q6P1L5	FAM117B		M2	PFC	ROSMAP
MBD1|Q9UIS9	Q9UIS9	MBD1		M2	PFC	ROSMAP
SYTL2|Q9HCH5-8	Q9HCH5-8	SYTL2		M2	PFC	ROSMAP
BMP2K|Q9NSY1	Q9NSY1	BMP2K		M2	PFC	ROSMAP
NIFK|Q9BYG3	Q9BYG3	NIFK		M2	PFC	ROSMAP
DDX39A|O00148	O00148	DDX39A		M2	PFC	ROSMAP
COPB1|P53618	P53618	COPB1		M2	PFC	ROSMAP
RAB32|Q13637	Q13637	RAB32		M2	PFC	ROSMAP
SLC9A7|A0A087WXD1	A0A087WXD1	SLC9A7		M2	PFC	ROSMAP
CLDN5|D3DX19	D3DX19	CLDN5		M2	PFC	ROSMAP
PRCC|Q92733	Q92733	PRCC		M2	PFC	ROSMAP
PDZRN3|Q9UPQ7	Q9UPQ7	PDZRN3		M2	PFC	ROSMAP
HS6ST3|Q8IZP7	Q8IZP7	HS6ST3		M2	PFC	ROSMAP
PICALM|H0YEY8	H0YEY8	PICALM		M2	PFC	ROSMAP
ALG13|Q9NP73-2	Q9NP73-2	ALG13		M2	PFC	ROSMAP
GYG1|P46976	P46976	GYG1		M2	PFC	ROSMAP
SUMO1|P63165	P63165	SUMO1		M2	PFC	ROSMAP
TSPYL5|Q86VY4	Q86VY4	TSPYL5		M2	PFC	ROSMAP
PPP1R9A|Q9ULJ8-5	Q9ULJ8-5	PPP1R9A		M2	PFC	ROSMAP
NCK1|P16333	P16333	NCK1		M2	PFC	ROSMAP
SMIM20|Q8N5G0	Q8N5G0	SMIM20		M2	PFC	ROSMAP
MBD2|Q9UBB5	Q9UBB5	MBD2		M2	PFC	ROSMAP
SATB1|Q01826	Q01826	SATB1		M2	PFC	ROSMAP
HM13|Q8TCT9	Q8TCT9	HM13		M2	PFC	ROSMAP
ZBTB4|Q9P1Z0	Q9P1Z0	ZBTB4		M2	PFC	ROSMAP
PRPF38A|Q8NAV1	Q8NAV1	PRPF38A		M2	PFC	ROSMAP
PCOLCE|Q15113	Q15113	PCOLCE		M2	PFC	ROSMAP
NRF1|Q16656	Q16656	NRF1		M2	PFC	ROSMAP
F12|P00748	P00748	F12		M2	PFC	ROSMAP
CHRDL1|Q9BU40-4	Q9BU40-4	CHRDL1		M2	PFC	ROSMAP
VPS18|Q9P253	Q9P253	VPS18		M2	PFC	ROSMAP
TRMT1L|Q7Z2T5	Q7Z2T5	TRMT1L		M2	PFC	ROSMAP
PAFAH1B2|P68402	P68402	PAFAH1B2		M2	PFC	ROSMAP
SRP72|O76094	O76094	SRP72		M2	PFC	ROSMAP
ELOF1|P60002	P60002	ELOF1		M2	PFC	ROSMAP
MRE11A|P49959	P49959	MRE11A		M2	PFC	ROSMAP
DNPH1|O43598	O43598	DNPH1		M2	PFC	ROSMAP
EFEMP1|Q12805	Q12805	EFEMP1		M2	PFC	ROSMAP
KDELC2|Q7Z4H8	Q7Z4H8	KDELC2		M2	PFC	ROSMAP
BRIX1|Q8TDN6	Q8TDN6	BRIX1		M2	PFC	ROSMAP
ARID1B|Q8NFD5	Q8NFD5	ARID1B		M2	PFC	ROSMAP
CNN2|B4DDF4	B4DDF4	CNN2		M2	PFC	ROSMAP
FRG1|Q14331	Q14331	FRG1		M2	PFC	ROSMAP
FAM89B|Q8N5H3	Q8N5H3	FAM89B		M2	PFC	ROSMAP
SAMD12|B8ZZB7	B8ZZB7	SAMD12		M2	PFC	ROSMAP
NTRK2|Q16620-2	Q16620-2	NTRK2		M2	PFC	ROSMAP
NEDD8-MDP1|E9PL57	E9PL57	NEDD8-MDP1		M2	PFC	ROSMAP
CNOT3|O75175	O75175	CNOT3		M2	PFC	ROSMAP
RBM5|P52756	P52756	RBM5		M2	PFC	ROSMAP
PPP1R10|Q96QC0	Q96QC0	PPP1R10		M2	PFC	ROSMAP
RTFDC1|A0A0A0MQR2	A0A0A0MQR2	RTFDC1		M2	PFC	ROSMAP
PRKCZ|Q05513	Q05513	PRKCZ		M2	PFC	ROSMAP
RELN|J3KQ66	J3KQ66	RELN		M2	PFC	ROSMAP
EIF3G|O75821	O75821	EIF3G		M2	PFC	ROSMAP
ZCCHC17|Q9NP64	Q9NP64	ZCCHC17		M2	PFC	ROSMAP
ASIC2|Q16515	Q16515	ASIC2		M2	PFC	ROSMAP
IRF9|Q00978	Q00978	IRF9		M2	PFC	ROSMAP
ARFRP1|Q13795	Q13795	ARFRP1		M2	PFC	ROSMAP
C6orf57|Q5VUM1	Q5VUM1	C6orf57		M2	PFC	ROSMAP
AGFG1|P52594	P52594	AGFG1		M2	PFC	ROSMAP
TAF9|Q16594	Q16594	TAF9		M2	PFC	ROSMAP
MCM6|Q14566	Q14566	MCM6		M2	PFC	ROSMAP
TSC22D3|Q99576-3	Q99576-3	TSC22D3		M2	PFC	ROSMAP
MARK3|A0A0A0MT23	A0A0A0MT23	MARK3		M2	PFC	ROSMAP
SLC25A44|E9PGQ0	E9PGQ0	SLC25A44		M2	PFC	ROSMAP
MMGT1|Q8N4V1	Q8N4V1	MMGT1		M2	PFC	ROSMAP
ZNF326|Q5BKZ1	Q5BKZ1	ZNF326		M2	PFC	ROSMAP
PRPF31|Q8WWY3	Q8WWY3	PRPF31		M2	PFC	ROSMAP
PAK1IP1|Q9NWT1	Q9NWT1	PAK1IP1		M2	PFC	ROSMAP
DIDO1|Q9BTC0	Q9BTC0	DIDO1		M2	PFC	ROSMAP
GTF3C4|Q9UKN8	Q9UKN8	GTF3C4		M2	PFC	ROSMAP
FNBP1L|S4R347	S4R347	FNBP1L		M2	PFC	ROSMAP
HSD17B10|Q99714	Q99714	HSD17B10		M2	PFC	ROSMAP
LTA4H|P09960	P09960	LTA4H		M2	PFC	ROSMAP
SPATA13|Q96N96-6	Q96N96-6	SPATA13		M2	PFC	ROSMAP
TBC1D1|Q86TI0-2	Q86TI0-2	TBC1D1		M2	PFC	ROSMAP
LRRC16A|Q5VZK9	Q5VZK9	LRRC16A		M2	PFC	ROSMAP
MAP9|Q49MG5	Q49MG5	MAP9		M2	PFC	ROSMAP
RAF1|P04049	P04049	RAF1		M2	PFC	ROSMAP
AMT|P48728	P48728	AMT		M2	PFC	ROSMAP
PDE4D|Q08499-11	Q08499-11	PDE4D		M2	PFC	ROSMAP
ZNF148|Q9UQR1	Q9UQR1	ZNF148		M2	PFC	ROSMAP
BAI1|O14514	O14514	BAI1		M2	PFC	ROSMAP
PCDH7|H0YAH0	H0YAH0	PCDH7		M2	PFC	ROSMAP
NCOR2|C9J0Q5	C9J0Q5	NCOR2		M2	PFC	ROSMAP
THOC1|Q96FV9	Q96FV9	THOC1		M2	PFC	ROSMAP
MTHFD2L|Q9H903	Q9H903	MTHFD2L		M2	PFC	ROSMAP
GPKOW|Q92917	Q92917	GPKOW		M2	PFC	ROSMAP
SLMAP|Q14BN4-3	Q14BN4-3	SLMAP		M2	PFC	ROSMAP
MTHFD1L|B7ZM99	B7ZM99	MTHFD1L		M2	PFC	ROSMAP
PIP5KL1|Q5T9C9	Q5T9C9	PIP5KL1		M2	PFC	ROSMAP
ALPL|P05186	P05186	ALPL		M2	PFC	ROSMAP
LRBA|P50851-2	P50851-2	LRBA		M2	PFC	ROSMAP
KIAA1324|Q6UXG2	Q6UXG2	KIAA1324		M2	PFC	ROSMAP
CALCRL|Q16602	Q16602	CALCRL		M2	PFC	ROSMAP
EHBP1|Q8NDI1	Q8NDI1	EHBP1		M2	PFC	ROSMAP
HMG20A|Q9NP66	Q9NP66	HMG20A		M2	PFC	ROSMAP
NDRG4|H3BVF3	H3BVF3	NDRG4		M2	PFC	ROSMAP
NUP160|Q12769	Q12769	NUP160		M2	PFC	ROSMAP
APOL1|O14791	O14791	APOL1		M2	PFC	ROSMAP
CSTF1|Q05048	Q05048	CSTF1		M2	PFC	ROSMAP
DCP1B|Q8IZD4	Q8IZD4	DCP1B		M2	PFC	ROSMAP
CNOT11|Q9UKZ1	Q9UKZ1	CNOT11		M2	PFC	ROSMAP
FAM172A|Q8WUF8	Q8WUF8	FAM172A		M2	PFC	ROSMAP
USP43|Q70EL4	Q70EL4	USP43		M2	PFC	ROSMAP
ASNS|P08243	P08243	ASNS		M2	PFC	ROSMAP
TMEM263|Q8WUH6	Q8WUH6	TMEM263		M2	PFC	ROSMAP
GRM4|B7ZLU9	B7ZLU9	GRM4		M2	PFC	ROSMAP
CDC27|P30260-2	P30260-2	CDC27		M2	PFC	ROSMAP
DNAJC17|Q9NVM6	Q9NVM6	DNAJC17		M2	PFC	ROSMAP
TIA1|F8W8I6	F8W8I6	TIA1		M2	PFC	ROSMAP
EXOSC9|Q06265	Q06265	EXOSC9		M2	PFC	ROSMAP
TMEM55B|Q86T03	Q86T03	TMEM55B		M2	PFC	ROSMAP
IGF1R|C9J5X1	C9J5X1	IGF1R		M2	PFC	ROSMAP
SLC41A3|Q96GZ6-9	Q96GZ6-9	SLC41A3		M2	PFC	ROSMAP
WDR20|A0A088AWN2	A0A088AWN2	WDR20		M2	PFC	ROSMAP
ZNF346|Q9UL40	Q9UL40	ZNF346		M2	PFC	ROSMAP
NOL4|O94818	O94818	NOL4		M2	PFC	ROSMAP
SLC13A3|Q8WWT9	Q8WWT9	SLC13A3		M2	PFC	ROSMAP
BRD3|Q15059	Q15059	BRD3		M2	PFC	ROSMAP
DCP1A|Q9NPI6	Q9NPI6	DCP1A		M2	PFC	ROSMAP
TOX4|O94842	O94842	TOX4		M2	PFC	ROSMAP
NBN|O60934	O60934	NBN		M2	PFC	ROSMAP
SSPN|Q14714	Q14714	SSPN		M2	PFC	ROSMAP
WRNIP1|Q96S55	Q96S55	WRNIP1		M2	PFC	ROSMAP
BCCIP|Q9P287	Q9P287	BCCIP		M2	PFC	ROSMAP
ARMC9|A0A087X1I8	A0A087X1I8	ARMC9		M2	PFC	ROSMAP
ZCCHC6|Q5VYS8	Q5VYS8	ZCCHC6		M2	PFC	ROSMAP
DBR1|Q9UK59	Q9UK59	DBR1		M2	PFC	ROSMAP
RFC4|P35249	P35249	RFC4		M2	PFC	ROSMAP
TNFRSF21|O75509	O75509	TNFRSF21		M2	PFC	ROSMAP
DISP2|A7MBM2	A7MBM2	DISP2		M2	PFC	ROSMAP
SUPT16H|Q9Y5B9	Q9Y5B9	SUPT16H	hub	M2	PFC	ROSMAP
ADPRHL1|Q8NDY3	Q8NDY3	ADPRHL1		M2	PFC	ROSMAP
RAB40C|Q96S21	Q96S21	RAB40C		M2	PFC	ROSMAP
LSM11|P83369	P83369	LSM11		M2	PFC	ROSMAP
BRD2|H0Y6K2	H0Y6K2	BRD2		M2	PFC	ROSMAP
CLPP|Q16740	Q16740	CLPP		M2	PFC	ROSMAP
RNF157|Q96PX1	Q96PX1	RNF157		M2	PFC	ROSMAP
CDC73|Q6P1J9	Q6P1J9	CDC73		M2	PFC	ROSMAP
MTMR6|Q9Y217	Q9Y217	MTMR6		M2	PFC	ROSMAP
COA5|Q86WW8	Q86WW8	COA5		M2	PFC	ROSMAP
DDX47|Q9H0S4	Q9H0S4	DDX47		M2	PFC	ROSMAP
ANAPC5|Q9UJX4	Q9UJX4	ANAPC5		M2	PFC	ROSMAP
SPRY2|A0A0A0MTG9	A0A0A0MTG9	SPRY2		M2	PFC	ROSMAP
SHB|Q15464	Q15464	SHB		M2	PFC	ROSMAP
APLP2|Q06481	Q06481	APLP2		M2	PFC	ROSMAP
FBP1|P09467	P09467	FBP1		M2	PFC	ROSMAP
EGFR|P00533	P00533	EGFR		M2	PFC	ROSMAP
DDX50|Q9BQ39	Q9BQ39	DDX50		M2	PFC	ROSMAP
PDZD4|Q76G19	Q76G19	PDZD4		M2	PFC	ROSMAP
MMRN2|Q9H8L6	Q9H8L6	MMRN2		M2	PFC	ROSMAP
PQLC1|Q8N2U9	Q8N2U9	PQLC1		M2	PFC	ROSMAP
CHTF8|P0CG12	P0CG12	CHTF8		M2	PFC	ROSMAP
ZNF706|Q9Y5V0	Q9Y5V0	ZNF706		M2	PFC	ROSMAP
FOXO3|O43524	O43524	FOXO3		M2	PFC	ROSMAP
NIPBL|Q6KC79	Q6KC79	NIPBL		M2	PFC	ROSMAP
SS18L1|O75177	O75177	SS18L1		M2	PFC	ROSMAP
RCBTB2|B4DWG0	B4DWG0	RCBTB2		M2	PFC	ROSMAP
SORCS1|Q8WY21	Q8WY21	SORCS1		M2	PFC	ROSMAP
SERBP1|Q8NC51-3	Q8NC51-3	SERBP1		M2	PFC	ROSMAP
COQ7|H3BP28	H3BP28	COQ7		M2	PFC	ROSMAP
NKAIN3|Q8N8D7	Q8N8D7	NKAIN3		M2	PFC	ROSMAP
C12orf45|A0A087WT30	A0A087WT30	C12orf45		M2	PFC	ROSMAP
FAM65A|Q6ZS17	Q6ZS17	FAM65A		M2	PFC	ROSMAP
POLR3F|Q9H1D9	Q9H1D9	POLR3F		M2	PFC	ROSMAP
C1orf35|Q9BU76	Q9BU76	C1orf35		M2	PFC	ROSMAP
CALD1|Q05682-4	Q05682-4	CALD1		M2	PFC	ROSMAP
WDR91|A4D1P6	A4D1P6	WDR91		M2	PFC	ROSMAP
ECI1|P42126	P42126	ECI1		M2	PFC	ROSMAP
C1orf216|Q8TAB5	Q8TAB5	C1orf216		M2	PFC	ROSMAP
DMXL1|F5H269	F5H269	DMXL1		M2	PFC	ROSMAP
PCIF1|Q9H4Z3	Q9H4Z3	PCIF1		M2	PFC	ROSMAP
MXRA7|P84157-3	P84157-3	MXRA7		M2	PFC	ROSMAP
PBDC1|Q9BVG4	Q9BVG4	PBDC1		M2	PFC	ROSMAP
MAP4|P27816-5	P27816-5	MAP4		M2	PFC	ROSMAP
LBR|Q14739	Q14739	LBR		M2	PFC	ROSMAP
ATE1|F5GXE4	F5GXE4	ATE1		M2	PFC	ROSMAP
CTNNAL1|Q9UBT7	Q9UBT7	CTNNAL1		M2	PFC	ROSMAP
RAVER1|A0A087WZ13	A0A087WZ13	RAVER1		M2	PFC	ROSMAP
TTL|Q8NG68	Q8NG68	TTL		M2	PFC	ROSMAP
NAT10|Q9H0A0	Q9H0A0	NAT10		M2	PFC	ROSMAP
FHL1|Q13642	Q13642	FHL1		M2	PFC	ROSMAP
TSPAN2|B1AKP2	B1AKP2	TSPAN2		M2	PFC	ROSMAP
SLC39A7|Q92504	Q92504	SLC39A7		M2	PFC	ROSMAP
SMARCA4|P51532	P51532	SMARCA4		M2	PFC	ROSMAP
AGT|P01019	P01019	AGT		M2	PFC	ROSMAP
RNF113A|O15541	O15541	RNF113A		M2	PFC	ROSMAP
RBBP4|Q09028	Q09028	RBBP4		M2	PFC	ROSMAP
SNW1|Q13573	Q13573	SNW1		M2	PFC	ROSMAP
KRT5|P13647	P13647	KRT5		M2	PFC	ROSMAP
SMARCD3|Q6STE5	Q6STE5	SMARCD3		M2	PFC	ROSMAP
POFUT2|Q9Y2G5	Q9Y2G5	POFUT2		M2	PFC	ROSMAP
MDC1|Q14676	Q14676	MDC1		M2	PFC	ROSMAP
FAM19A2|Q8N3H0	Q8N3H0	FAM19A2		M2	PFC	ROSMAP
CLSTN3|Q9BQT9	Q9BQT9	CLSTN3		M2	PFC	ROSMAP
SRCIN1|Q9C0H9-5	Q9C0H9-5	SRCIN1		M2	PFC	ROSMAP
MEN1|O00255	O00255	MEN1		M2	PFC	ROSMAP
CTR9|Q6PD62	Q6PD62	CTR9		M2	PFC	ROSMAP
EEFSEC|P57772	P57772	EEFSEC		M2	PFC	ROSMAP
CFD|P00746	P00746	CFD		M2	PFC	ROSMAP
GTF2F1|P35269	P35269	GTF2F1		M2	PFC	ROSMAP
SLC6A8|P48029	P48029	SLC6A8		M2	PFC	ROSMAP
POU3F3|P20264	P20264	POU3F3		M2	PFC	ROSMAP
IGKC|A0A087WYL9	A0A087WYL9	IGKC		M2	PFC	ROSMAP
C11orf96|Q7Z7L8	Q7Z7L8	C11orf96		M2	PFC	ROSMAP
RFXAP|O00287	O00287	RFXAP		M2	PFC	ROSMAP
RARRES2|Q99969	Q99969	RARRES2		M2	PFC	ROSMAP
IGFBP6|P24592	P24592	IGFBP6		M2	PFC	ROSMAP
IFIT5|Q13325	Q13325	IFIT5		M2	PFC	ROSMAP
UNKL|E9PDK2	E9PDK2	UNKL		M2	PFC	ROSMAP
PRAM1|Q96QH2	Q96QH2	PRAM1		M2	PFC	ROSMAP
SOWAHA|Q2M3V2	Q2M3V2	SOWAHA		M2	PFC	ROSMAP
MICAL1|Q8TDZ2	Q8TDZ2	MICAL1		M2	PFC	ROSMAP
MACF1|E9PLY0	E9PLY0	MACF1		M2	PFC	ROSMAP
ABCA3|H0Y3H2	H0Y3H2	ABCA3		M2	PFC	ROSMAP
LSP1|P33241	P33241	LSP1		M2	PFC	ROSMAP
TRNT1|Q96Q11	Q96Q11	TRNT1		M2	PFC	ROSMAP
SYT11|Q9BT88	Q9BT88	SYT11		M2	PFC	ROSMAP
CCDC124|Q96CT7	Q96CT7	CCDC124		M2	PFC	ROSMAP
IGF2R|P11717	P11717	IGF2R		M2	PFC	ROSMAP
PJA1|Q8NG27	Q8NG27	PJA1		M2	PFC	ROSMAP
WAC|Q9BTA9	Q9BTA9	WAC		M2	PFC	ROSMAP
PALD1|Q9ULE6	Q9ULE6	PALD1		M2	PFC	ROSMAP
ABCC8|Q09428	Q09428	ABCC8		M2	PFC	ROSMAP
TCEA2|Q15560	Q15560	TCEA2		M2	PFC	ROSMAP
SYNRG|Q9UMZ2-7	Q9UMZ2-7	SYNRG		M2	PFC	ROSMAP
HNRNPF|P52597	P52597	HNRNPF	hub	M2	PFC	ROSMAP
NRIP3|Q9NQ35	Q9NQ35	NRIP3		M2	PFC	ROSMAP
MED6|G3V4A5	G3V4A5	MED6		M2	PFC	ROSMAP
SS18|J3QQW2	J3QQW2	SS18		M2	PFC	ROSMAP
POLR2E|P19388	P19388	POLR2E		M2	PFC	ROSMAP
FBXL2|Q9UKC9	Q9UKC9	FBXL2		M2	PFC	ROSMAP
DMAP1|Q9NPF5	Q9NPF5	DMAP1		M2	PFC	ROSMAP
NKRF|O15226	O15226	NKRF		M2	PFC	ROSMAP
EPHB1|P54762	P54762	EPHB1		M2	PFC	ROSMAP
PPP2R5B|Q15173	Q15173	PPP2R5B		M2	PFC	ROSMAP
TMEM55A|Q8N4L2	Q8N4L2	TMEM55A		M2	PFC	ROSMAP
HNRNPCL3|P0DMR1	P0DMR1	HNRNPCL3		M2	PFC	ROSMAP
RGMA|Q96B86	Q96B86	RGMA		M2	PFC	ROSMAP
LNPEP|Q9UIQ6	Q9UIQ6	LNPEP		M2	PFC	ROSMAP
MZT2B|H7BZ50	H7BZ50	MZT2B		M2	PFC	ROSMAP
C7orf50|Q9BRJ6	Q9BRJ6	C7orf50		M2	PFC	ROSMAP
GSDMD|P57764	P57764	GSDMD		M2	PFC	ROSMAP
FUBP1|Q96AE4-2	Q96AE4-2	FUBP1		M2	PFC	ROSMAP
SDC2|P34741	P34741	SDC2		M2	PFC	ROSMAP
ANK3|A0A087WTF3	A0A087WTF3	ANK3		M2	PFC	ROSMAP
NCOR1|O75376	O75376	NCOR1		M2	PFC	ROSMAP
MPG|P29372	P29372	MPG		M2	PFC	ROSMAP
TMEM132D|Q14C87	Q14C87	TMEM132D		M2	PFC	ROSMAP
AKAP11|Q9UKA4	Q9UKA4	AKAP11		M2	PFC	ROSMAP
SPAG9|O60271	O60271	SPAG9		M2	PFC	ROSMAP
LEO1|Q8WVC0	Q8WVC0	LEO1		M2	PFC	ROSMAP
SOD3|P08294	P08294	SOD3		M2	PFC	ROSMAP
FAM160A2|Q8N612	Q8N612	FAM160A2		M2	PFC	ROSMAP
SLC35F3|Q8IY50	Q8IY50	SLC35F3		M2	PFC	ROSMAP
SDK2|Q58EX2	Q58EX2	SDK2		M2	PFC	ROSMAP
GPBP1|D4PHA4	D4PHA4	GPBP1		M2	PFC	ROSMAP
SBNO1|A3KN83	A3KN83	SBNO1		M2	PFC	ROSMAP
MAPK8IP1|E9PBB9	E9PBB9	MAPK8IP1		M2	PFC	ROSMAP
FHL3|Q13643	Q13643	FHL3		M2	PFC	ROSMAP
GTF3C2|Q8WUA4	Q8WUA4	GTF3C2		M2	PFC	ROSMAP
GPR150|Q8NGU9	Q8NGU9	GPR150		M2	PFC	ROSMAP
KIAA1429|Q69YN4	Q69YN4	KIAA1429		M2	PFC	ROSMAP
CTIF|O43310	O43310	CTIF		M2	PFC	ROSMAP
INAFM2|P0DMQ5	P0DMQ5	INAFM2		M2	PFC	ROSMAP
ZNF384|Q8TF68	Q8TF68	ZNF384		M2	PFC	ROSMAP
CNOT10|Q9H9A5	Q9H9A5	CNOT10		M2	PFC	ROSMAP
PRDX4|Q13162	Q13162	PRDX4		M2	PFC	ROSMAP
SEC11A|H0YNG3	H0YNG3	SEC11A		M2	PFC	ROSMAP
HMGCLL1|Q8TB92	Q8TB92	HMGCLL1		M2	PFC	ROSMAP
SPG11|Q96JI7	Q96JI7	SPG11		M2	PFC	ROSMAP
NCKAP1L|P55160	P55160	NCKAP1L	hub	M2	PFC	ROSMAP
MGST2|Q99735	Q99735	MGST2		M2	PFC	ROSMAP
UTP15|Q8TED0	Q8TED0	UTP15		M2	PFC	ROSMAP
SPOCK1|Q08629	Q08629	SPOCK1		M2	PFC	ROSMAP
PON2|J3QT77	J3QT77	PON2		M2	PFC	ROSMAP
NOS1AP|O75052	O75052	NOS1AP		M2	PFC	ROSMAP
ACOX2|Q99424	Q99424	ACOX2		M2	PFC	ROSMAP
C17orf80|Q9BSJ5	Q9BSJ5	C17orf80		M2	PFC	ROSMAP
PIH1D1|Q9NWS0	Q9NWS0	PIH1D1		M2	PFC	ROSMAP
BOD1|Q96IK1	Q96IK1	BOD1		M2	PFC	ROSMAP
KBTBD6|Q86V97	Q86V97	KBTBD6		M2	PFC	ROSMAP
PTPRS|G8JL96	G8JL96	PTPRS		M2	PFC	ROSMAP
PBX1|P40424	P40424	PBX1		M2	PFC	ROSMAP
RRAGD|Q9NQL2	Q9NQL2	RRAGD		M2	PFC	ROSMAP
RNF25|Q96BH1	Q96BH1	RNF25		M2	PFC	ROSMAP
C17orf49|Q8IXM2	Q8IXM2	C17orf49		M2	PFC	ROSMAP
GIPC1|O14908	O14908	GIPC1		M2	PFC	ROSMAP
BIN3|Q9NQY0	Q9NQY0	BIN3		M2	PFC	ROSMAP
RRS1|Q15050	Q15050	RRS1		M2	PFC	ROSMAP
PPIL2|Q13356	Q13356	PPIL2		M2	PFC	ROSMAP
TBCD|J3KR97	J3KR97	TBCD		M2	PFC	ROSMAP
NUCB2|V9HW75	V9HW75	NUCB2		M2	PFC	ROSMAP
WASF3|Q9UPY6	Q9UPY6	WASF3		M2	PFC	ROSMAP
RBP1|A0A0A0MQT0	A0A0A0MQT0	RBP1		M2	PFC	ROSMAP
LSM3|P62310	P62310	LSM3		M2	PFC	ROSMAP
FZD1|Q9UP38	Q9UP38	FZD1		M2	PFC	ROSMAP
ATXN3|G3V3R7	G3V3R7	ATXN3		M2	PFC	ROSMAP
C3orf18|C9IYC4	C9IYC4	C3orf18		M2	PFC	ROSMAP
C15orf27|Q2M3C6	Q2M3C6	C15orf27		M2	PFC	ROSMAP
SLC2A5|P22732	P22732	SLC2A5		M2	PFC	ROSMAP
SERINC5|D6RHG7	D6RHG7	SERINC5		M2	PFC	ROSMAP
DCLK1|Q5VZY9	Q5VZY9	DCLK1		M2	PFC	ROSMAP
NCAM1|A0A087X1V2	A0A087X1V2	NCAM1		M2	PFC	ROSMAP
LPA|A0A087WWY0	A0A087WWY0	LPA		M2	PFC	ROSMAP
EMILIN3|Q9NT22	Q9NT22	EMILIN3		M2	PFC	ROSMAP
SLC22A17|Q8WUG5	Q8WUG5	SLC22A17		M2	PFC	ROSMAP
EIF4E3|Q8N5X7	Q8N5X7	EIF4E3		M2	PFC	ROSMAP
ORC4|O43929	O43929	ORC4		M2	PFC	ROSMAP
CLIP1|F5H0N7	F5H0N7	CLIP1		M2	PFC	ROSMAP
BCKDK|O14874	O14874	BCKDK		M2	PFC	ROSMAP
RBM42|Q9BTD8	Q9BTD8	RBM42		M2	PFC	ROSMAP
ATE1|O95260	O95260	ATE1		M2	PFC	ROSMAP
CCDC117|Q8IWD4	Q8IWD4	CCDC117		M2	PFC	ROSMAP
PAXBP1|Q9Y5B6	Q9Y5B6	PAXBP1		M2	PFC	ROSMAP
ABCC1|I3L4X2	I3L4X2	ABCC1		M2	PFC	ROSMAP
DARS2|Q6PI48	Q6PI48	DARS2		M2	PFC	ROSMAP
LHFPL2|Q6ZUX7	Q6ZUX7	LHFPL2		M2	PFC	ROSMAP
GRAMD1B|E7EPH8	E7EPH8	GRAMD1B		M2	PFC	ROSMAP
SNAPC5|O75971	O75971	SNAPC5		M2	PFC	ROSMAP
FAM208A|Q9UK61	Q9UK61	FAM208A		M2	PFC	ROSMAP
TLE4|Q04727	Q04727	TLE4		M2	PFC	ROSMAP
POLR2D|O15514	O15514	POLR2D		M2	PFC	ROSMAP
HERPUD1|Q15011	Q15011	HERPUD1		M2	PFC	ROSMAP
MGMT|P16455	P16455	MGMT		M2	PFC	ROSMAP
GET4|Q7L5D6	Q7L5D6	GET4		M2	PFC	ROSMAP
0|G3V599	G3V599	0		M2	PFC	ROSMAP
HLA-DRB1|P20039	P20039	HLA-DRB1		M2	PFC	ROSMAP
THNSL2|Q86YJ6	Q86YJ6	THNSL2		M2	PFC	ROSMAP
CLIP1|P30622-2	P30622-2	CLIP1		M2	PFC	ROSMAP
RNF14|Q9UBS8	Q9UBS8	RNF14		M2	PFC	ROSMAP
TTYH1|Q9H313-3	Q9H313-3	TTYH1		M2	PFC	ROSMAP
RBFOX3|J3QRF4	J3QRF4	RBFOX3		M2	PFC	ROSMAP
PRDM11|A0A087WWZ6	A0A087WWZ6	PRDM11		M2	PFC	ROSMAP
ADAM9|Q13443	Q13443	ADAM9		M2	PFC	ROSMAP
DDX27|Q96GQ7	Q96GQ7	DDX27		M2	PFC	ROSMAP
NDUFAF5|Q5TEU4	Q5TEU4	NDUFAF5		M2	PFC	ROSMAP
KCTD1|Q719H9	Q719H9	KCTD1		M2	PFC	ROSMAP
IGFBP2|P18065	P18065	IGFBP2		M2	PFC	ROSMAP
VPS13C|Q709C8	Q709C8	VPS13C		M2	PFC	ROSMAP
YEATS4|O95619	O95619	YEATS4		M2	PFC	ROSMAP
DEPDC5|O75140-1	O75140-1	DEPDC5		M2	PFC	ROSMAP
SEMA6A|Q9H2E6	Q9H2E6	SEMA6A		M2	PFC	ROSMAP
ENG|P17813	P17813	ENG		M2	PFC	ROSMAP
SSBP2|A0A087X159	A0A087X159	SSBP2		M2	PFC	ROSMAP
ATN1|P54259	P54259	ATN1		M2	PFC	ROSMAP
SLC33A1|O00400	O00400	SLC33A1		M2	PFC	ROSMAP
FHL2|Q14192	Q14192	FHL2		M2	PFC	ROSMAP
FAT1|Q14517	Q14517	FAT1		M2	PFC	ROSMAP
RAB8A|P61006	P61006	RAB8A		M2	PFC	ROSMAP
CKMT1A|P12532	P12532	CKMT1A		M2	PFC	ROSMAP
NDFIP2|A0A0C4DGW0	A0A0C4DGW0	NDFIP2		M2	PFC	ROSMAP
MUL1|Q969V5	Q969V5	MUL1		M2	PFC	ROSMAP
CACNG2|Q9Y698	Q9Y698	CACNG2		M2	PFC	ROSMAP
IFI30|P13284	P13284	IFI30		M2	PFC	ROSMAP
ENTHD2|Q96N21-2	Q96N21-2	ENTHD2		M2	PFC	ROSMAP
AP1S2|P56377	P56377	AP1S2		M2	PFC	ROSMAP
VPS4B|O75351	O75351	VPS4B		M2	PFC	ROSMAP
NPTN|Q9Y639	Q9Y639	NPTN		M2	PFC	ROSMAP
TSPAN9|O75954	O75954	TSPAN9		M2	PFC	ROSMAP
AFTPH|Q6ULP2	Q6ULP2	AFTPH		M2	PFC	ROSMAP
LRCH2|Q5VUJ6	Q5VUJ6	LRCH2		M2	PFC	ROSMAP
SPINT2|O43291	O43291	SPINT2		M2	PFC	ROSMAP
LRRFIP1|C9JTC6	C9JTC6	LRRFIP1		M2	PFC	ROSMAP
RBM27|Q9P2N5	Q9P2N5	RBM27		M2	PFC	ROSMAP
RASD1|Q9Y272	Q9Y272	RASD1		M2	PFC	ROSMAP
EDNRB|P24530	P24530	EDNRB		M2	PFC	ROSMAP
SLC4A4|Q9Y6R1	Q9Y6R1	SLC4A4		M2	PFC	ROSMAP
RCBTB1|Q8NDN9	Q8NDN9	RCBTB1		M2	PFC	ROSMAP
HEXIM1|O94992	O94992	HEXIM1		M2	PFC	ROSMAP
IGHMBP2|P38935	P38935	IGHMBP2		M2	PFC	ROSMAP
HSPA12B|Q96MM6	Q96MM6	HSPA12B		M2	PFC	ROSMAP
EPHX1|P07099	P07099	EPHX1		M2	PFC	ROSMAP
DNMBP|Q6XZF7	Q6XZF7	DNMBP		M2	PFC	ROSMAP
SMPD4|B1PBA3	B1PBA3	SMPD4		M2	PFC	ROSMAP
TANC2|J3KRP9	J3KRP9	TANC2		M2	PFC	ROSMAP
CSRP1|E9PND2	E9PND2	CSRP1		M2	PFC	ROSMAP
NOP16|Q9Y3C1	Q9Y3C1	NOP16		M2	PFC	ROSMAP
FMNL3|Q8IVF7	Q8IVF7	FMNL3		M2	PFC	ROSMAP
SGPL1|O95470	O95470	SGPL1		M2	PFC	ROSMAP
AAMDC|E9PNP3	E9PNP3	AAMDC		M2	PFC	ROSMAP
ASCC3|Q8N3C0	Q8N3C0	ASCC3		M2	PFC	ROSMAP
MED15|Q96RN5	Q96RN5	MED15		M2	PFC	ROSMAP
CPEB4|Q17RY0	Q17RY0	CPEB4		M2	PFC	ROSMAP
KCNH5|Q8NCM2	Q8NCM2	KCNH5		M2	PFC	ROSMAP
SLIT1|O75093	O75093	SLIT1		M2	PFC	ROSMAP
USP22|Q9UPT9	Q9UPT9	USP22		M2	PFC	ROSMAP
BTAF1|A0A0A0MTH9	A0A0A0MTH9	BTAF1		M2	PFC	ROSMAP
YOD1|Q5VVQ6	Q5VVQ6	YOD1		M2	PFC	ROSMAP
LPHN2|B1ALU1	B1ALU1	LPHN2		M2	PFC	ROSMAP
GORASP2|Q9H8Y8	Q9H8Y8	GORASP2		M2	PFC	ROSMAP
SELT|A0A087WTN3	A0A087WTN3	SELT		M2	PFC	ROSMAP
FAM84A|Q96KN4	Q96KN4	FAM84A		M2	PFC	ROSMAP
RBM12B|Q8IXT5	Q8IXT5	RBM12B		M2	PFC	ROSMAP
PID1|Q7Z2X4-4	Q7Z2X4-4	PID1		M2	PFC	ROSMAP
PPP1R14B|Q96C90	Q96C90	PPP1R14B		M2	PFC	ROSMAP
FAM47E-STBD1|O95210	O95210	FAM47E-STBD1		M2	PFC	ROSMAP
CPNE2|Q96FN4	Q96FN4	CPNE2		M2	PFC	ROSMAP
HLA-A|P13746	P13746	HLA-A		M2	PFC	ROSMAP
SNRPD1|P62314	P62314	SNRPD1		M2	PFC	ROSMAP
REM2|Q8IYK8	Q8IYK8	REM2		M2	PFC	ROSMAP
MEF2C|Q06413	Q06413	MEF2C		M2	PFC	ROSMAP
CPS1|P31327	P31327	CPS1		M2	PFC	ROSMAP
UBE2A|P49459	P49459	UBE2A		M2	PFC	ROSMAP
PAPSS2|O95340	O95340	PAPSS2		M2	PFC	ROSMAP
TMED5|Q9Y3A6	Q9Y3A6	TMED5		M2	PFC	ROSMAP
SPIN1|Q9Y657	Q9Y657	SPIN1		M2	PFC	ROSMAP
RND1|Q92730	Q92730	RND1		M2	PFC	ROSMAP
ANO4|Q32M45	Q32M45	ANO4		M2	PFC	ROSMAP
AGPAT6|Q86UL3	Q86UL3	AGPAT6		M2	PFC	ROSMAP
HLA-A|P01892	P01892	HLA-A		M2	PFC	ROSMAP
MYH11|P35749-3	P35749-3	MYH11		M2	PFC	ROSMAP
GRWD1|Q9BQ67	Q9BQ67	GRWD1		M2	PFC	ROSMAP
CAPRIN2|Q6IMN6	Q6IMN6	CAPRIN2		M2	PFC	ROSMAP
KCTD15|Q96SI1	Q96SI1	KCTD15		M2	PFC	ROSMAP
ANPEP|P15144	P15144	ANPEP		M2	PFC	ROSMAP
AAGAB|Q6PD74	Q6PD74	AAGAB		M2	PFC	ROSMAP
ABL1|P00519	P00519	ABL1		M2	PFC	ROSMAP
MAD2L1|Q13257	Q13257	MAD2L1		M2	PFC	ROSMAP
PPAPDC3|X6R886	X6R886	PPAPDC3		M2	PFC	ROSMAP
TMEM151A|Q8N4L1	Q8N4L1	TMEM151A		M2	PFC	ROSMAP
PRX|Q9BXM0	Q9BXM0	PRX		M2	PFC	ROSMAP
PTPN1|P18031	P18031	PTPN1		M2	PFC	ROSMAP
OSBPL9|Q96SU4-6	Q96SU4-6	OSBPL9		M2	PFC	ROSMAP
ITGB5|P18084	P18084	ITGB5		M2	PFC	ROSMAP
IGFBP7|Q16270	Q16270	IGFBP7		M2	PFC	ROSMAP
BCL7A|Q4VC05-2	Q4VC05-2	BCL7A		M2	PFC	ROSMAP
PALMD|Q9NP74	Q9NP74	PALMD		M2	PFC	ROSMAP
GIMAP7|Q8NHV1	Q8NHV1	GIMAP7		M2	PFC	ROSMAP
CDH12|P55289	P55289	CDH12		M2	PFC	ROSMAP
HDAC9|Q9UKV0-7	Q9UKV0-7	HDAC9		M2	PFC	ROSMAP
ANKRD45|Q5TZF3	Q5TZF3	ANKRD45		M2	PFC	ROSMAP
ANKRD65|E5RJM6	E5RJM6	ANKRD65		M2	PFC	ROSMAP
ARRDC1|Q8N5I2	Q8N5I2	ARRDC1		M2	PFC	ROSMAP
DFNA5|O60443	O60443	DFNA5		M2	PFC	ROSMAP
HOGA1|Q86XE5	Q86XE5	HOGA1		M2	PFC	ROSMAP
CTDSP1|H7C270	H7C270	CTDSP1		M2	PFC	ROSMAP
RBP4|Q5VY30	Q5VY30	RBP4		M2	PFC	ROSMAP
BTN3A3|O00478	O00478	BTN3A3		M2	PFC	ROSMAP
RANBP3|B7Z7F3	B7Z7F3	RANBP3		M2	PFC	ROSMAP
IGKC|A0A087WTX5	A0A087WTX5	IGKC		M2	PFC	ROSMAP
LPPR2|Q96GM1-2	Q96GM1-2	LPPR2		M2	PFC	ROSMAP
PLA2G6|O60733	O60733	PLA2G6		M2	PFC	ROSMAP
XPO6|Q96QU8	Q96QU8	XPO6		M2	PFC	ROSMAP
DACT3|Q96B18	Q96B18	DACT3		M2	PFC	ROSMAP
SLC25A26|F8WAB8	F8WAB8	SLC25A26		M2	PFC	ROSMAP
CHCHD7|Q9BUK0	Q9BUK0	CHCHD7		M2	PFC	ROSMAP
MOXD1|Q6UVY6	Q6UVY6	MOXD1		M2	PFC	ROSMAP
DBNL|Q9UJU6-3	Q9UJU6-3	DBNL		M2	PFC	ROSMAP
HECA|Q9UBI9	Q9UBI9	HECA		M2	PFC	ROSMAP
ZC3H14|Q6PJT7	Q6PJT7	ZC3H14		M2	PFC	ROSMAP
MLF1|P58340	P58340	MLF1		M2	PFC	ROSMAP
LYRM5|Q6IPR1	Q6IPR1	LYRM5		M2	PFC	ROSMAP
USP30|Q70CQ3	Q70CQ3	USP30		M2	PFC	ROSMAP
HLA-C|A0A087WWL9	A0A087WWL9	HLA-C		M2	PFC	ROSMAP
MEGF8|Q7Z7M0	Q7Z7M0	MEGF8		M2	PFC	ROSMAP
RPL7L1|Q6DKI1	Q6DKI1	RPL7L1		M2	PFC	ROSMAP
PIBF1|A0A087WUI6	A0A087WUI6	PIBF1		M2	PFC	ROSMAP
MAN1A2|O60476	O60476	MAN1A2		M2	PFC	ROSMAP
ADCY6|O43306	O43306	ADCY6		M2	PFC	ROSMAP
C16orf91|Q4G0I0	Q4G0I0	C16orf91		M2	PFC	ROSMAP
SAMD14|Q8IZD0	Q8IZD0	SAMD14		M2	PFC	ROSMAP
PEX5L|Q8IYB4-3	Q8IYB4-3	PEX5L		M2	PFC	ROSMAP
ZFYVE9|O95405	O95405	ZFYVE9		M2	PFC	ROSMAP
ZMIZ1|Q9ULJ6	Q9ULJ6	ZMIZ1		M2	PFC	ROSMAP
ZFAND6|Q6FIF0	Q6FIF0	ZFAND6		M2	PFC	ROSMAP
EMC6|Q9BV81	Q9BV81	EMC6		M2	PFC	ROSMAP
EXOSC7|Q15024	Q15024	EXOSC7		M2	PFC	ROSMAP
HEBP1|Q9NRV9	Q9NRV9	HEBP1		M2	PFC	ROSMAP
CASP7|P55210	P55210	CASP7		M2	PFC	ROSMAP
ASS1|P00966	P00966	ASS1		M2	PFC	ROSMAP
MEF2A|Q02078-2	Q02078-2	MEF2A		M2	PFC	ROSMAP
NAA20|P61599	P61599	NAA20		M2	PFC	ROSMAP
KLHDC9|Q8NEP7	Q8NEP7	KLHDC9		M2	PFC	ROSMAP
BTN2A1|Q7KYR7	Q7KYR7	BTN2A1		M2	PFC	ROSMAP
PIP5K1B|O14986	O14986	PIP5K1B		M2	PFC	ROSMAP
ACY3|Q96HD9	Q96HD9	ACY3		M2	PFC	ROSMAP
VMA21|Q3ZAQ7	Q3ZAQ7	VMA21		M2	PFC	ROSMAP
DENND6B|Q8NEG7	Q8NEG7	DENND6B		M2	PFC	ROSMAP
THBS4|P35443	P35443	THBS4		M2	PFC	ROSMAP
RSU1|Q15404	Q15404	RSU1		M2	PFC	ROSMAP
MORC3|Q14149	Q14149	MORC3		M2	PFC	ROSMAP
MAFG|O15525	O15525	MAFG		M2	PFC	ROSMAP
TFIP11|Q9UBB9	Q9UBB9	TFIP11		M2	PFC	ROSMAP
PYCRL|Q53H96	Q53H96	PYCRL		M2	PFC	ROSMAP
FAM171A1|Q5VUB5	Q5VUB5	FAM171A1		M2	PFC	ROSMAP
DCLK2|Q8N568-3	Q8N568-3	DCLK2		M2	PFC	ROSMAP
MEAF6|Q9HAF1	Q9HAF1	MEAF6		M2	PFC	ROSMAP
TXNRD2|Q9NNW7	Q9NNW7	TXNRD2		M2	PFC	ROSMAP
NOL11|Q9H8H0	Q9H8H0	NOL11		M2	PFC	ROSMAP
CRK|P46108-2	P46108-2	CRK		M2	PFC	ROSMAP
SIPA1|Q96FS4	Q96FS4	SIPA1		M2	PFC	ROSMAP
CHD8|Q9HCK8	Q9HCK8	CHD8		M2	PFC	ROSMAP
XRCC6BP1|Q9Y6H3	Q9Y6H3	XRCC6BP1		M2	PFC	ROSMAP
CAND2|O75155	O75155	CAND2		M2	PFC	ROSMAP
VWF|P04275	P04275	VWF		M2	PFC	ROSMAP
CCDC9|Q9Y3X0	Q9Y3X0	CCDC9		M2	PFC	ROSMAP
HHATL|Q9HCP6	Q9HCP6	HHATL		M2	PFC	ROSMAP
CASP9|P55211	P55211	CASP9		M2	PFC	ROSMAP
UBBP4|J3QRK5	J3QRK5	UBBP4		M2	PFC	ROSMAP
ERAP1|Q9NZ08-2	Q9NZ08-2	ERAP1		M2	PFC	ROSMAP
MNAT1|P51948	P51948	MNAT1		M2	PFC	ROSMAP
CTSF|Q9UBX1	Q9UBX1	CTSF		M2	PFC	ROSMAP
NOP14|P78316	P78316	NOP14		M2	PFC	ROSMAP
SRGAP1|Q7Z6B7-2	Q7Z6B7-2	SRGAP1		M2	PFC	ROSMAP
SEMA4C|Q9C0C4	Q9C0C4	SEMA4C		M2	PFC	ROSMAP
RBM28|Q9NW13	Q9NW13	RBM28		M2	PFC	ROSMAP
WDR43|Q15061	Q15061	WDR43		M2	PFC	ROSMAP
MPHOSPH8|Q99549	Q99549	MPHOSPH8		M2	PFC	ROSMAP
TSPAN14|Q8NG11	Q8NG11	TSPAN14		M2	PFC	ROSMAP
HDDC2|Q7Z4H3	Q7Z4H3	HDDC2		M2	PFC	ROSMAP
SUDS3|Q9H7L9	Q9H7L9	SUDS3		M2	PFC	ROSMAP
YY1|P25490	P25490	YY1		M2	PFC	ROSMAP
RGN|Q15493	Q15493	RGN		M2	PFC	ROSMAP
VSTM2B|A6NLU5	A6NLU5	VSTM2B		M2	PFC	ROSMAP
KCNMB4|Q86W47	Q86W47	KCNMB4		M2	PFC	ROSMAP
WDR18|Q9BV38	Q9BV38	WDR18		M2	PFC	ROSMAP
SNAP91|O60641-4	O60641-4	SNAP91		M2	PFC	ROSMAP
JOSD1|Q15040	Q15040	JOSD1		M2	PFC	ROSMAP
PPIG|Q13427	Q13427	PPIG		M2	PFC	ROSMAP
CISD2|Q8N5K1	Q8N5K1	CISD2		M2	PFC	ROSMAP
IWS1|Q96ST2	Q96ST2	IWS1		M2	PFC	ROSMAP
CNOT6L|Q96LI5	Q96LI5	CNOT6L		M2	PFC	ROSMAP
GCAT|O75600	O75600	GCAT		M2	PFC	ROSMAP
OLFML1|Q6UWY5	Q6UWY5	OLFML1		M2	PFC	ROSMAP
NOL3|H3BUN4	H3BUN4	NOL3		M2	PFC	ROSMAP
LDB2|O43679	O43679	LDB2		M2	PFC	ROSMAP
C1QTNF4|Q9BXJ3	Q9BXJ3	C1QTNF4		M2	PFC	ROSMAP
PSMD4|Q5VWC4	Q5VWC4	PSMD4		M2	PFC	ROSMAP
MFN1|A0A0C4DFN1	A0A0C4DFN1	MFN1		M2	PFC	ROSMAP
FBXO6|Q9NRD1	Q9NRD1	FBXO6		M2	PFC	ROSMAP
FABP1|P07148	P07148	FABP1		M2	PFC	ROSMAP
CNOT8|Q9UFF9	Q9UFF9	CNOT8		M2	PFC	ROSMAP
PCF11|O94913	O94913	PCF11		M2	PFC	ROSMAP
KIF7|Q2M1P5	Q2M1P5	KIF7		M2	PFC	ROSMAP
FAS|P25445	P25445	FAS		M2	PFC	ROSMAP
TMEM168|H7C268	H7C268	TMEM168		M2	PFC	ROSMAP
CGREF1|Q99674	Q99674	CGREF1		M2	PFC	ROSMAP
MPHOSPH10|O00566	O00566	MPHOSPH10		M2	PFC	ROSMAP
HLA-A|P05534	P05534	HLA-A		M2	PFC	ROSMAP
EIF2B4|E7ERK9	E7ERK9	EIF2B4		M2	PFC	ROSMAP
NAGA|P17050	P17050	NAGA		M2	PFC	ROSMAP
COL6A1|P12109	P12109	COL6A1	hub	M2	PFC	ROSMAP
C1QA|P02745	P02745	C1QA		M2	PFC	ROSMAP
COL4A2|P08572	P08572	COL4A2		M2	PFC	ROSMAP
PDLIM7|Q9NR12	Q9NR12	PDLIM7		M2	PFC	ROSMAP
ITIH1|P19827	P19827	ITIH1		M2	PFC	ROSMAP
CD5L|O43866	O43866	CD5L		M2	PFC	ROSMAP
KRT9|P35527	P35527	KRT9		M2	PFC	ROSMAP
APOA1|P02647	P02647	APOA1		M2	PFC	ROSMAP
DSC2|Q02487	Q02487	DSC2		M2	PFC	ROSMAP
HNRNPA1|P09651	P09651	HNRNPA1		M2	PFC	ROSMAP
HADHB|P55084	P55084	HADHB		M2	PFC	ROSMAP
STAG2|Q8N3U4-2	Q8N3U4-2	STAG2	hub	M2	PFC	ROSMAP
PRKCDBP|Q969G5	Q969G5	PRKCDBP		M2	PFC	ROSMAP
KRT16|P08779	P08779	KRT16		M2	PFC	ROSMAP
MYEF2|A0A0A0MR39	A0A0A0MR39	MYEF2	hub	M2	PFC	ROSMAP
DHX9|Q08211	Q08211	DHX9		M2	PFC	ROSMAP
PSME1|Q06323	Q06323	PSME1		M2	PFC	ROSMAP
HIST1H1E|P10412	P10412	HIST1H1E		M2	PFC	ROSMAP
HIST3H2BB|Q8N257	Q8N257	HIST3H2BB		M2	PFC	ROSMAP
ELAVL1|Q15717	Q15717	ELAVL1	hub	M2	PFC	ROSMAP
PPBP|P02775	P02775	PPBP		M2	PFC	ROSMAP
SERPINA3|P01011	P01011	SERPINA3		M2	PFC	ROSMAP
EFTUD2|Q15029	Q15029	EFTUD2		M2	PFC	ROSMAP
TAF15|Q92804	Q92804	TAF15		M2	PFC	ROSMAP
OAS3|Q9Y6K5	Q9Y6K5	OAS3		M2	PFC	ROSMAP
C9|P02748	P02748	C9	hub	M2	PFC	ROSMAP
SLC4A10|Q6U841	Q6U841	SLC4A10	hub	M2	PFC	ROSMAP
IGLV3-10|A0A075B6K4	A0A075B6K4	IGLV3-10		M2	PFC	ROSMAP
SNRPB2|P08579	P08579	SNRPB2		M2	PFC	ROSMAP
TRA2B|P62995	P62995	TRA2B		M2	PFC	ROSMAP
TOP1|P11387	P11387	TOP1		M2	PFC	ROSMAP
RBMXL1|Q96E39	Q96E39	RBMXL1		M2	PFC	ROSMAP
LIMS1|P48059-3	P48059-3	LIMS1		M2	PFC	ROSMAP
0|P01742	P01742	0		M2	PFC	ROSMAP
DDX46|Q7L014	Q7L014	DDX46		M2	PFC	ROSMAP
CSRP2|Q16527	Q16527	CSRP2		M2	PFC	ROSMAP
PGM5|Q15124	Q15124	PGM5		M2	PFC	ROSMAP
NUP93|Q8N1F7	Q8N1F7	NUP93		M2	PFC	ROSMAP
APOH|P02749	P02749	APOH		M2	PFC	ROSMAP
SRSF2|Q01130	Q01130	SRSF2		M2	PFC	ROSMAP
CRIP1|P50238	P50238	CRIP1		M2	PFC	ROSMAP
NID2|Q14112	Q14112	NID2		M2	PFC	ROSMAP
0|P01608	P01608	0		M2	PFC	ROSMAP
PTBP2|Q9UKA9	Q9UKA9	PTBP2		M2	PFC	ROSMAP
CA8|P35219	P35219	CA8	hub	M2	PFC	ROSMAP
HPX|P02790	P02790	HPX		M2	PFC	ROSMAP
IGHG3|A0A087WVW2	A0A087WVW2	IGHG3		M2	PFC	ROSMAP
TARDBP|Q13148	Q13148	TARDBP		M2	PFC	ROSMAP
TAGLN2|P37802	P37802	TAGLN2		M2	PFC	ROSMAP
HDAC2|Q92769	Q92769	HDAC2		M2	PFC	ROSMAP
IFI16|Q16666	Q16666	IFI16	hub	M2	PFC	ROSMAP
PABPC1|P11940	P11940	PABPC1		M2	PFC	ROSMAP
IQGAP1|P46940	P46940	IQGAP1	hub	M2	PFC	ROSMAP
TCERG1|O14776	O14776	TCERG1		M2	PFC	ROSMAP
BTF3|P20290	P20290	BTF3		M2	PFC	ROSMAP
EIF2AK2|P19525	P19525	EIF2AK2		M2	PFC	ROSMAP
RAC2|P15153	P15153	RAC2		M2	PFC	ROSMAP
PNMA2|Q9UL42	Q9UL42	PNMA2		M2	PFC	ROSMAP
GBP1|P32455	P32455	GBP1		M2	PFC	ROSMAP
0|P01598	P01598	0		M2	PFC	ROSMAP
FBL|P22087	P22087	FBL		M2	PFC	ROSMAP
IGHA2|P01877	P01877	IGHA2		M2	PFC	ROSMAP
CGGBP1|Q9UFW8	Q9UFW8	CGGBP1		M2	PFC	ROSMAP
GNA11|P29992	P29992	GNA11		M2	PFC	ROSMAP
PHIP|Q8WWQ0	Q8WWQ0	PHIP		M2	PFC	ROSMAP
BRCA2|P51587	P51587	BRCA2		M2	PFC	ROSMAP
PTMS|P20962	P20962	PTMS		M2	PFC	ROSMAP
VSIG4|Q9Y279	Q9Y279	VSIG4		M2	PFC	ROSMAP
PA2G4|Q9UQ80	Q9UQ80	PA2G4		M2	PFC	ROSMAP
APOB|P04114	P04114	APOB		M2	PFC	ROSMAP
ZFP91|Q96JP5	Q96JP5	ZFP91		M2	PFC	ROSMAP
TNS1|E9PGF5	E9PGF5	TNS1		M2	PFC	ROSMAP
MAP2K5|Q13163	Q13163	MAP2K5		M2	PFC	ROSMAP
SCAF4|O95104	O95104	SCAF4		M2	PFC	ROSMAP
FAM120A|Q9NZB2	Q9NZB2	FAM120A		M2	PFC	ROSMAP
RPL26L1|Q9UNX3	Q9UNX3	RPL26L1		M2	PFC	ROSMAP
MAP7D1|Q3KQU3	Q3KQU3	MAP7D1		M2	PFC	ROSMAP
ATF2|B8ZZU6	B8ZZU6	ATF2		M2	PFC	ROSMAP
F13A1|P00488	P00488	F13A1		M2	PFC	ROSMAP
HMGB2|P26583	P26583	HMGB2		M2	PFC	ROSMAP
ZMAT2|Q96NC0	Q96NC0	ZMAT2		M2	PFC	ROSMAP
FLNC|Q14315	Q14315	FLNC		M2	PFC	ROSMAP
TMEM201|Q5SNT2	Q5SNT2	TMEM201		M2	PFC	ROSMAP
NCOA5|Q9HCD5	Q9HCD5	NCOA5		M2	PFC	ROSMAP
GABRG2|P18507-2	P18507-2	GABRG2		M2	PFC	ROSMAP
PDK3|Q15120	Q15120	PDK3		M2	PFC	ROSMAP
SMNDC1|O75940	O75940	SMNDC1		M2	PFC	ROSMAP
PNP|P00491	P00491	PNP		M2	PFC	ROSMAP
POM121|Q96HA1	Q96HA1	POM121		M2	PFC	ROSMAP
SRRM1|A9Z1X7	A9Z1X7	SRRM1		M2	PFC	ROSMAP
KIAA1191|Q96A73	Q96A73	KIAA1191		M2	PFC	ROSMAP
ARVCF|O00192	O00192	ARVCF		M2	PFC	ROSMAP
ZC3H4|Q9UPT8	Q9UPT8	ZC3H4		M2	PFC	ROSMAP
PHF6|Q8IWS0	Q8IWS0	PHF6		M2	PFC	ROSMAP
KDSR|Q06136	Q06136	KDSR		M2	PFC	ROSMAP
TCEAL2|Q9H3H9	Q9H3H9	TCEAL2		M2	PFC	ROSMAP
KLKB1|H0YAC1	H0YAC1	KLKB1		M2	PFC	ROSMAP
POGZ|Q7Z3K3	Q7Z3K3	POGZ		M2	PFC	ROSMAP
CD47|Q08722-4	Q08722-4	CD47		M2	PFC	ROSMAP
ABLIM3|O94929	O94929	ABLIM3		M2	PFC	ROSMAP
POLR2M|Q6EEV4	Q6EEV4	POLR2M		M2	PFC	ROSMAP
SUN2|Q9UH99	Q9UH99	SUN2		M2	PFC	ROSMAP
KCTD12|Q96CX2	Q96CX2	KCTD12		M2	PFC	ROSMAP
L2HGDH|Q9H9P8	Q9H9P8	L2HGDH		M2	PFC	ROSMAP
C4B|P0C0L5	P0C0L5	C4B		M2	PFC	ROSMAP
AFM|P43652	P43652	AFM		M2	PFC	ROSMAP
GLYR1|Q49A26	Q49A26	GLYR1		M2	PFC	ROSMAP
CMPK2|Q5EBM0	Q5EBM0	CMPK2		M2	PFC	ROSMAP
CCAR2|E5RFJ3	E5RFJ3	CCAR2		M2	PFC	ROSMAP
CHTOP|Q9Y3Y2	Q9Y3Y2	CHTOP		M2	PFC	ROSMAP
PPM1B|O75688	O75688	PPM1B		M2	PFC	ROSMAP
XRN2|Q9H0D6	Q9H0D6	XRN2		M2	PFC	ROSMAP
SEPT2|Q15019	Q15019	SEPT2		M2	PFC	ROSMAP
MEF2D|Q14814	Q14814	MEF2D		M2	PFC	ROSMAP
FAM192A|Q9GZU8	Q9GZU8	FAM192A		M2	PFC	ROSMAP
RAD23B|P54727	P54727	RAD23B		M2	PFC	ROSMAP
CFHR1|Q03591	Q03591	CFHR1		M2	PFC	ROSMAP
MORC2|Q9Y6X9	Q9Y6X9	MORC2		M2	PFC	ROSMAP
FZD7|O75084	O75084	FZD7		M2	PFC	ROSMAP
ALOX5|P09917	P09917	ALOX5		M2	PFC	ROSMAP
SMS|P52788	P52788	SMS		M2	PFC	ROSMAP
EIF4B|P23588	P23588	EIF4B		M2	PFC	ROSMAP
RPL29|P47914	P47914	RPL29		M2	PFC	ROSMAP
RPA2|P15927	P15927	RPA2		M2	PFC	ROSMAP
FBLN2|P98095	P98095	FBLN2		M2	PFC	ROSMAP
CPNE6|O95741	O95741	CPNE6		M2	PFC	ROSMAP
SPAG9|O60271-4	O60271-4	SPAG9		M2	PFC	ROSMAP
SND1|Q7KZF4	Q7KZF4	SND1		M2	PFC	ROSMAP
SYMPK|Q92797	Q92797	SYMPK		M2	PFC	ROSMAP
LINGO2|Q7L985	Q7L985	LINGO2		M2	PFC	ROSMAP
GIMAP5|A0A087WTJ2	A0A087WTJ2	GIMAP5		M2	PFC	ROSMAP
ZC3H11A|O75152	O75152	ZC3H11A		M2	PFC	ROSMAP
AKAP17A|Q02040	Q02040	AKAP17A		M2	PFC	ROSMAP
UBAP2|Q5T6F2	Q5T6F2	UBAP2		M2	PFC	ROSMAP
COTL1|Q14019	Q14019	COTL1		M2	PFC	ROSMAP
CCDC92|Q53HC0	Q53HC0	CCDC92		M2	PFC	ROSMAP
GTF2H1|P32780	P32780	GTF2H1		M2	PFC	ROSMAP
GABRA4|P48169	P48169	GABRA4		M2	PFC	ROSMAP
KRT78|Q8N1N4	Q8N1N4	KRT78		M2	PFC	ROSMAP
BUD31|P41223	P41223	BUD31		M2	PFC	ROSMAP
ZC2HC1A|H0YAP0	H0YAP0	ZC2HC1A		M2	PFC	ROSMAP
PRRC2A|P48634	P48634	PRRC2A		M2	PFC	ROSMAP
MSI1|O43347	O43347	MSI1		M2	PFC	ROSMAP
PLCXD3|Q63HM9	Q63HM9	PLCXD3		M2	PFC	ROSMAP
TMEM178B|H3BS89	H3BS89	TMEM178B		M2	PFC	ROSMAP
HNRNPD|Q14103-4	Q14103-4	HNRNPD		M2	PFC	ROSMAP
APMAP|Q9HDC9	Q9HDC9	APMAP		M2	PFC	ROSMAP
RAB13|P51153	P51153	RAB13		M2	PFC	ROSMAP
COX19|Q49B96	Q49B96	COX19		M2	PFC	ROSMAP
EEF1A1|P68104	P68104	EEF1A1		M2	PFC	ROSMAP
RBBP5|Q15291	Q15291	RBBP5		M2	PFC	ROSMAP
PYDC1|Q8WXC3	Q8WXC3	PYDC1		M2	PFC	ROSMAP
BAG4|O95429	O95429	BAG4		M2	PFC	ROSMAP
SLC6A13|Q9NSD5	Q9NSD5	SLC6A13		M2	PFC	ROSMAP
KIAA1143|Q96AT1	Q96AT1	KIAA1143		M2	PFC	ROSMAP
NOP9|Q86U38	Q86U38	NOP9		M2	PFC	ROSMAP
C8G|P07360	P07360	C8G		M2	PFC	ROSMAP
CRABP1|P29762	P29762	CRABP1		M2	PFC	ROSMAP
CD99|H7C2F2	H7C2F2	CD99		M2	PFC	ROSMAP
CFAP74|Q9C0B2-2	Q9C0B2-2	CFAP74		M2	PFC	ROSMAP
FIP1L1|A0A0B4J203	A0A0B4J203	FIP1L1		M2	PFC	ROSMAP
MESDC1|Q9H1K6	Q9H1K6	MESDC1		M2	PFC	ROSMAP
PSMD10|O75832	O75832	PSMD10		M2	PFC	ROSMAP
CNTN4|Q8IWV2	Q8IWV2	CNTN4		M2	PFC	ROSMAP
RPS6KC1|Q96S38	Q96S38	RPS6KC1		M2	PFC	ROSMAP
TMEM57|Q8N5G2	Q8N5G2	TMEM57		M2	PFC	ROSMAP
NOL7|Q9UMY1	Q9UMY1	NOL7		M2	PFC	ROSMAP
GIT2|Q14161	Q14161	GIT2		M2	PFC	ROSMAP
PPHLN1|F8W0Q9	F8W0Q9	PPHLN1		M2	PFC	ROSMAP
MLF2|Q15773	Q15773	MLF2		M2	PFC	ROSMAP
FXR2|P51116	P51116	FXR2		M2	PFC	ROSMAP
C18orf25|Q5BIX2	Q5BIX2	C18orf25		M2	PFC	ROSMAP
SRSF11|Q05519	Q05519	SRSF11		M2	PFC	ROSMAP
ZHX1|Q9UKY1	Q9UKY1	ZHX1		M2	PFC	ROSMAP
ENAH|Q8N8S7	Q8N8S7	ENAH		M2	PFC	ROSMAP
HGF|P14210	P14210	HGF		M2	PFC	ROSMAP
EIF3F|O00303	O00303	EIF3F		M2	PFC	ROSMAP
NUBP1|P53384	P53384	NUBP1		M2	PFC	ROSMAP
COPA|P53621	P53621	COPA		M2	PFC	ROSMAP
WDR12|Q9GZL7	Q9GZL7	WDR12		M2	PFC	ROSMAP
INSR|P06213	P06213	INSR		M2	PFC	ROSMAP
TRIM25|Q14258	Q14258	TRIM25		M2	PFC	ROSMAP
CD2AP|Q9Y5K6	Q9Y5K6	CD2AP		M2	PFC	ROSMAP
ORC3|Q9UBD5	Q9UBD5	ORC3		M2	PFC	ROSMAP
SMIM12|Q96EX1	Q96EX1	SMIM12		M2	PFC	ROSMAP
PRR7|Q8TB68	Q8TB68	PRR7		M2	PFC	ROSMAP
NACC1|Q96RE7	Q96RE7	NACC1		M2	PFC	ROSMAP
STK10|O94804	O94804	STK10		M2	PFC	ROSMAP
GFAP|K7EPI4	K7EPI4	GFAP		M2	PFC	ROSMAP
FNBP4|Q8N3X1	Q8N3X1	FNBP4		M2	PFC	ROSMAP
SMARCA1|A0A0A0MRP6	A0A0A0MRP6	SMARCA1		M2	PFC	ROSMAP
GRM8|O00222-2	O00222-2	GRM8		M2	PFC	ROSMAP
SDC4|P31431	P31431	SDC4		M2	PFC	ROSMAP
ISLR2|Q6UXK2	Q6UXK2	ISLR2		M2	PFC	ROSMAP
RBM6|P78332	P78332	RBM6		M2	PFC	ROSMAP
SPECC1|Q5M775	Q5M775	SPECC1		M2	PFC	ROSMAP
MAPK14|Q16539	Q16539	MAPK14		M2	PFC	ROSMAP
TOM1|O60784-2	O60784-2	TOM1		M2	PFC	ROSMAP
PSMD5|Q16401	Q16401	PSMD5		M2	PFC	ROSMAP
ANAPC1|Q9H1A4	Q9H1A4	ANAPC1		M2	PFC	ROSMAP
SPOCK2|Q92563	Q92563	SPOCK2		M2	PFC	ROSMAP
APC|P25054	P25054	APC		M2	PFC	ROSMAP
ERCC4|Q92889	Q92889	ERCC4		M2	PFC	ROSMAP
HNMT|P50135	P50135	HNMT		M2	PFC	ROSMAP
KDM1A|O60341	O60341	KDM1A		M2	PFC	ROSMAP
TCEAL4|Q96EI5	Q96EI5	TCEAL4		M2	PFC	ROSMAP
GKAP1|Q5VSY0-2	Q5VSY0-2	GKAP1		M2	PFC	ROSMAP
EPB41L5|Q9HCM4	Q9HCM4	EPB41L5		M2	PFC	ROSMAP
HYPK|Q9NX55	Q9NX55	HYPK		M2	PFC	ROSMAP
PENK|P01210	P01210	PENK		M2	PFC	ROSMAP
ING1|Q9UK53	Q9UK53	ING1		M2	PFC	ROSMAP
NPL|Q9BXD5	Q9BXD5	NPL		M2	PFC	ROSMAP
DIMT1|Q9UNQ2	Q9UNQ2	DIMT1		M2	PFC	ROSMAP
LSM8|O95777	O95777	LSM8		M2	PFC	ROSMAP
ENY2|Q9NPA8	Q9NPA8	ENY2		M2	PFC	ROSMAP
FBXW9|Q5XUX1-3	Q5XUX1-3	FBXW9		M2	PFC	ROSMAP
C4orf3|Q8WVX3	Q8WVX3	C4orf3		M2	PFC	ROSMAP
PAWR|Q96IZ0	Q96IZ0	PAWR		M2	PFC	ROSMAP
RSBN1L|A0A087X239	A0A087X239	RSBN1L		M2	PFC	ROSMAP
SNCG|O76070	O76070	SNCG		M2	PFC	ROSMAP
GTF2A1|P52655	P52655	GTF2A1		M2	PFC	ROSMAP
ZC3H6|P61129	P61129	ZC3H6		M2	PFC	ROSMAP
TMEM119|Q4V9L6	Q4V9L6	TMEM119		M2	PFC	ROSMAP
PHF14|O94880	O94880	PHF14		M2	PFC	ROSMAP
UBR7|Q8N806	Q8N806	UBR7		M2	PFC	ROSMAP
CTTNBP2|Q8WZ74	Q8WZ74	CTTNBP2		M2	PFC	ROSMAP
PHAX|Q9H814	Q9H814	PHAX		M2	PFC	ROSMAP
BPTF|Q12830	Q12830	BPTF		M2	PFC	ROSMAP
POLR2H|C9JLU1	C9JLU1	POLR2H		M2	PFC	ROSMAP
CDK9|P50750	P50750	CDK9		M2	PFC	ROSMAP
UHRF2|Q96PU4	Q96PU4	UHRF2		M2	PFC	ROSMAP
CWC27|Q6UX04	Q6UX04	CWC27		M2	PFC	ROSMAP
YTHDF2|Q9Y5A9	Q9Y5A9	YTHDF2		M2	PFC	ROSMAP
LARP6|Q9BRS8	Q9BRS8	LARP6		M2	PFC	ROSMAP
LMO7|Q8WWI1-2	Q8WWI1-2	LMO7		M2	PFC	ROSMAP
DCD|P81605	P81605	DCD		M2	PFC	ROSMAP
BCAS2|O75934	O75934	BCAS2		M2	PFC	ROSMAP
HAGHL|Q6PII5-2	Q6PII5-2	HAGHL		M2	PFC	ROSMAP
EDC4|Q6P2E9	Q6P2E9	EDC4		M2	PFC	ROSMAP
ARID1A|O14497	O14497	ARID1A		M2	PFC	ROSMAP
ACSL1|P33121	P33121	ACSL1		M2	PFC	ROSMAP
FRA10AC1|Q70Z53	Q70Z53	FRA10AC1		M2	PFC	ROSMAP
NDUFA4L2|Q9NRX3	Q9NRX3	NDUFA4L2		M2	PFC	ROSMAP
STON2|H0YJ05	H0YJ05	STON2		M2	PFC	ROSMAP
DCUN1D5|Q9BTE7	Q9BTE7	DCUN1D5		M2	PFC	ROSMAP
SC5D|O75845	O75845	SC5D		M2	PFC	ROSMAP
CDC42BPA|Q5VT25-2	Q5VT25-2	CDC42BPA		M2	PFC	ROSMAP
RRP15|Q9Y3B9	Q9Y3B9	RRP15		M2	PFC	ROSMAP
PFKFB2|O60825-2	O60825-2	PFKFB2		M2	PFC	ROSMAP
CAMK2B|Q13554-3	Q13554-3	CAMK2B		M2	PFC	ROSMAP
PSD2|Q9BQI7	Q9BQI7	PSD2		M2	PFC	ROSMAP
IFIT2|P09913	P09913	IFIT2		M2	PFC	ROSMAP
SIN3B|O75182	O75182	SIN3B		M2	PFC	ROSMAP
NEO1|Q92859	Q92859	NEO1		M2	PFC	ROSMAP
C3orf38|Q5JPI3	Q5JPI3	C3orf38		M2	PFC	ROSMAP
COIL|P38432	P38432	COIL		M2	PFC	ROSMAP
ATG4D|Q86TL0	Q86TL0	ATG4D		M2	PFC	ROSMAP
C19orf66|Q9NUL5	Q9NUL5	C19orf66		M2	PFC	ROSMAP
FIP1L1|Q6UN15	Q6UN15	FIP1L1		M2	PFC	ROSMAP
CORO6|Q6QEF8-5	Q6QEF8-5	CORO6		M2	PFC	ROSMAP
RGS10|O43665	O43665	RGS10		M2	PFC	ROSMAP
FAM76A|Q8TAV0	Q8TAV0	FAM76A		M2	PFC	ROSMAP
DCUN1D4|Q92564	Q92564	DCUN1D4		M2	PFC	ROSMAP
DTNBP1|Q96EV8	Q96EV8	DTNBP1		M2	PFC	ROSMAP
RBM33|Q96EV2	Q96EV2	RBM33		M2	PFC	ROSMAP
PPP1R18|Q6NYC8	Q6NYC8	PPP1R18		M2	PFC	ROSMAP
[truncated: 26,488 more rows]

## Sheet: page3.ROSMAP module hierarchy
module	mod.parent	module.size
M2	M1	2115
M4	M2	594
M5	M2	1521
M6	M3	1016
M7	M3	1280
M8	M3	150
M9	M3	997
M10	M3	276
M11	M3	618
M12	M3	332
M13	M3	935
M14	M3	183
M15	M3	443
M17	M3	459
M18	M4	81
M19	M4	176
M20	M4	72
M21	M4	53
M22	M4	18
M23	M4	25
M24	M4	43
M25	M4	123
M26	M5	482
M27	M5	389
M28	M5	33
M29	M5	280
M30	M5	233
M31	M5	87
M32	M5	15
M33	M6	811
M34	M6	205
M35	M7	25
M36	M7	28
M37	M7	108
M38	M7	18
M39	M7	94
M40	M7	16
M41	M7	98
M42	M7	45
M43	M7	29
M44	M7	88
M45	M7	14
M46	M7	58
M47	M7	15
M48	M7	78
M49	M7	67
M50	M7	69
M51	M7	58
M52	M7	51
M53	M7	18
M54	M7	15
M55	M7	30
M56	M7	26
M57	M7	44
M58	M7	38
M59	M7	26
M60	M7	23
M61	M7	20
M62	M7	23
M63	M7	11
M65	M7	14
M68	M8	83
M69	M8	32
M74	M9	349
M75	M9	643
M76	M10	232
M77	M10	44
M78	M11	67
M79	M11	132
M80	M11	352
M81	M11	66
M82	M12	19
M83	M12	51
M84	M12	56
M85	M12	47
M86	M12	18
M87	M12	20
M88	M12	50
M89	M12	18
M90	M12	24
M91	M12	18
M93	M13	113
M94	M13	90
M95	M13	123
M96	M13	46
M97	M13	47
M98	M13	63
M99	M13	25
M100	M13	60
M101	M13	54
M102	M13	60
M103	M13	34
M104	M13	25
M105	M13	30
M106	M13	49
M107	M13	15
M108	M13	19
M109	M13	27
M110	M13	11
M112	M13	26
M113	M14	83
M114	M14	75
M115	M14	24
M116	M15	54
M117	M15	17
M118	M15	95
M119	M15	49
M120	M15	90
M121	M15	21
M122	M15	46
M123	M15	22
M124	M15	36
M125	M15	10
M126	M17	117
M127	M17	156
M128	M17	56
M129	M17	130
M130	M18	35
M131	M18	11
M132	M18	34
M133	M19	53
M134	M19	21
M135	M19	25
M137	M19	13
M138	M19	39
M141	M20	25
M142	M20	21
M143	M20	19
M144	M21	19
M145	M21	34
M149	M24	13
M150	M25	60
M151	M25	22
M152	M25	13
M153	M25	19
M155	M27	122
M156	M27	23
M157	M27	63
M158	M27	39
M159	M27	38
M160	M27	66
M161	M27	32
M162	M30	19
M163	M30	59
M164	M30	42
M165	M30	29
M166	M30	41
M167	M30	15
M168	M30	19
M170	M31	80
M172	M33	75
M173	M33	165
M174	M33	106
M175	M33	76
M176	M33	164
M177	M33	28
M178	M33	42
M179	M33	27
M180	M33	37
M181	M33	11
M182	M33	25
M183	M33	26
M184	M33	18
M186	M34	41
M187	M34	34
M188	M34	27
M189	M34	92
M196	M37	65
M198	M39	88
M200	M41	77
M201	M41	10
M203	M42	23
M205	M42	16
M206	M43	24
M208	M44	68
M211	M46	51
M213	M48	57
M214	M48	21
M215	M50	24
M217	M50	23
M218	M50	13
M219	M51	19
M220	M51	38
M221	M52	44
M225	M55	20
M227	M56	10
M230	M57	10
M232	M58	24
M234	M59	10
M235	M59	16
M236	M61	10
M239	M62	13
M240	M74	229
M241	M74	120
M242	M75	259
M243	M75	128
M244	M75	26
M245	M75	101
M246	M75	71
M247	M75	55
M248	M76	25
M249	M76	47
M250	M76	35
M251	M76	40
M252	M76	17
M253	M76	16
M254	M76	10
M255	M76	15
M256	M76	18
M259	M78	58
M261	M79	85
M263	M80	43
M264	M80	47
M266	M80	10
M267	M80	91
M268	M80	58
M269	M80	29
M270	M80	15
M271	M80	34
M275	M81	10
M276	M81	14
M277	M81	12
M278	M81	16
M284	M83	13
M286	M84	33
M291	M86	14
M292	M88	11
M293	M88	18
M297	M89	10
M300	M93	72
M307	M94	55
M308	M94	29
M312	M96	14
M314	M96	11
M315	M98	52
M319	M100	36
M320	M100	24
M321	M101	36
M322	M101	18
M324	M103	16
M326	M104	18
M328	M106	27
M332	M113	66
M335	M114	56
M338	M115	13
M340	M116	43
M345	M118	48
M346	M119	32
M347	M119	17
M349	M120	14
M350	M120	12
M351	M120	45
M352	M121	13
M355	M122	30
M357	M123	15
M360	M124	10
M362	M126	63
M363	M126	12
M365	M127	32
M366	M127	36
M367	M127	17
M368	M127	67
M369	M128	44
M373	M129	101
M375	M130	14
M378	M132	28
M389	M145	24
M391	M150	10
M394	M151	10
M397	M155	27
M398	M155	48
M399	M155	15
M400	M155	15
M403	M156	18
M405	M157	35
M406	M157	12
M408	M158	12
M409	M158	16
M412	M159	34
M413	M160	45
M416	M161	14
M419	M163	31
M422	M163	12
M423	M164	33
M425	M165	23
M430	M170	17
M431	M170	52
M433	M172	23
M435	M172	27
M437	M173	28
M439	M173	72
M440	M173	21
M444	M174	97
M446	M176	103
M447	M176	19
M450	M177	15
M451	M177	13
M455	M178	13
M458	M180	25
M462	M183	17
M464	M187	29
M466	M188	16
M467	M188	11
M468	M200	51
M469	M200	15
M472	M203	15
M476	M213	43
M480	M215	10
M485	M220	26
M489	M225	10
M492	M240	106
M495	M240	20
M496	M240	24
M497	M240	14
M498	M240	10
M499	M240	10
M500	M240	14
M501	M241	11
M502	M241	52
M503	M241	43
M505	M242	43
M506	M242	55
M507	M242	70
M508	M242	38
M511	M242	23
M515	M243	38
M516	M243	21
M517	M243	40
M518	M243	20
M519	M244	13
M521	M245	24
M522	M245	32
M523	M245	24
M524	M245	11
M525	M245	10
M528	M246	59
M529	M248	11
M531	M250	29
M533	M253	10
M540	M261	70
M541	M271	14
M545	M300	24
M548	M319	16
M549	M321	18
M551	M322	13
M557	M345	38
M559	M346	23
M562	M351	36
M567	M362	57
M569	M365	21
M570	M365	11
M571	M366	12
M572	M366	20
M574	M368	18
M575	M368	23
M578	M378	23
M582	M425	13
M586	M431	47
M591	M444	71
M595	M492	59
M597	M492	27
M600	M495	10
M601	M496	10
M603	M508	33
M605	M511	12
M607	M515	32
M609	M517	30
M615	M575	18

## Sheet: Page4.ROSMAP proten.module rank
module	Module.ranking.scores	Down-regulated in High vs. Low	Down-regulated in DefiniteAD vs. NL	Down-regulated in Demented vs. NonDemented	Down-regulated in High vs. Medium	Down-regulated in DefiniteAD vs. IndefiniteAD	Down-regulated in Demented vs. Impaired	Down-regulated in Medium vs. Low	Up-regulated in High vs. Low	Up-regulated in DefiniteAD vs. NL	Up-regulated in Demented vs. Nondemented	Up-regulated in High vs. Medium	Up-regulated in DefiteAD vs. IndefiniteAD	Up-regulated in Demented vs. Impaired	Up-regulated in Medium vs. Low	Up-regulated in IndefiniteAD vs. NL
M23	1	1	1	1	1	1	1	3.83599e-39	3.2555e-15	3.41234e-24	1.06921e-09	1.29365e-23	7.38343e-16	0.00294226	1	1.20198e-45
M9	0.50361	0.433953	4.23127e-13	2.01564e-06	3.54265e-14	1.77578e-05	0.00550433	1	1	2.21758e-06	6.86478e-27	1.41998e-05	0.444151	7.70755e-11	1	1
M74	0.484576	1	1	0.284324	1	1	0.923258	1	1	8.70617e-10	2.04879e-44	9.93194e-08	0.289816	1.25517e-22	1	1
M14	0.443569	1	0.362067	0.0236588	0.0266985	1	0.00198689	3.77619e-05	1	9.46931e-19	2.43524e-10	3.16389e-21	0.1447	9.4335e-17	1	1
M335	0.382795	1	1	1	1	1	1	0.000508225	1	3.57768e-16	1.58512e-12	2.90137e-22	0.352836	1.39293e-13	1	1
M114	0.356816	1	1	1	1	1	1	0.00187888	1	1.29104e-15	7.16899e-11	1.53518e-20	0.54527	7.72971e-14	1	1
M12	0.331259	1	1	1.01431e-28	0.410537	1	6.2684e-29	1	1	1	1	1	1	1	1	1
M240	0.291382	1	1	1	1	1	1	1	1	0.000409217	4.9459e-32	0.00297805	0.915175	3.06613e-13	1	1
M75	0.265741	0.211347	2.59025e-16	1.3087e-05	3.80264e-17	1.13281e-06	0.013141	1	1	1	1	1	1	1	1	1
M492	0.262537	1	1	1	1	1	1	1	1	1.95882e-05	1.1491e-26	0.00649897	0.888984	1.09969e-12	1	1
M7	0.243459	1	4.53655e-10	1.73896e-06	5.06228e-21	0.828152	7.84654e-07	1	1	1	1	1	1	1	1	1
M595	0.239711	1	1	1	1	1	1	1	1	0.000233328	5.32022e-24	0.0408296	0.381589	5.85827e-13	1	1
M241	0.235545	1	0.109134	4.47537e-06	0.0244415	1	0.000120167	1	1	3.86047e-06	3.74749e-11	4.40849e-05	1	6.37686e-09	1	1
M83	0.222901	1	1	5.78445e-16	2.88871e-05	1	5.04361e-19	1	1	1	1	1	1	1	1	1
M4	0.216156	1	1	1	1	1	1	5.02067e-12	8.81328e-06	0.0475499	1	0.595629	0.00152392	1	1	6.2638e-17
M246	0.211381	0.310244	5.67738e-08	2.02186e-10	1.866e-07	0.0119483	6.02315e-08	1	1	0.248068	0.0736441	1	1	0.0895595	1	1
M11	0.20653	1	1	8.51478e-10	1	1	6.19195e-27	1	1	1	1	1	1	1	1	1
M78	0.198552	1	1	1.01987e-16	1	1	1.19193e-18	1	1	1	1	1	1	1	1	1
M259	0.196884	1	1	4.70278e-16	1	1	4.9821e-19	1	1	1	1	1	1	1	1	1
M332	0.187051	1	0.0706408	7.83859e-05	0.00178437	0.573269	0.000126963	0.0122542	1	3.66289e-07	0.00493132	6.03218e-05	0.451426	2.58394e-05	1	1
M528	0.186172	1	5.71003e-07	2.03991e-08	3.86047e-06	0.00614739	1.15617e-06	1	1	0.115591	0.0177622	1	1	0.024121	1	1
M540	0.181521	1	1	1.97107e-11	1	1	5.00245e-21	1	1	1	1	1	1	1	1	1
M261	0.177402	1	1	1.57473e-10	1	1	3.16389e-21	1	1	1	1	1	1	1	1	1
M79	0.173854	1	1	1.77186e-09	1	1	1.13536e-21	1	1	1	1	1	1	1	1	1
M85	0.16477	1	1	5.14846e-15	1	1	1.39149e-14	1	1	1	1	1	1	1	1	1
M113	0.157842	1	0.185692	0.000198417	0.00325877	0.793025	7.95481e-05	0.0263646	1	5.6267e-06	0.0160835	0.000645193	0.637448	0.000147042	1	1
M244	0.157305	1	0.0497394	1	0.276204	1	1	1	1	2.15256e-05	3.2234e-08	1.17346e-07	1	1.20687e-06	1	1
M48	0.157164	1	1.45889e-06	5.54909e-06	7.52731e-07	8.10519e-06	2.88871e-05	1	1	1	1	1	1	1	1	1
M183	0.157119	1	1	1	1	1	1	0.00956017	1	5.65953e-09	0.000209954	1.17346e-07	0.0982259	1.10906e-05	1	1
M245	0.152385	1	0.000130858	1.26507e-06	1.1188e-09	0.0387508	1.30253e-06	1	1	1	1	1	1	1	1	1
M28	0.150309	1	2.67283e-05	2.07044e-07	2.07551e-05	0.000774089	7.19492e-07	1	1	1	0.888148	1	1	1	0.372244	1
M462	0.134643	1	1	1	1	1	1	0.00297805	1	6.48605e-07	0.00256846	3.01577e-07	0.0471874	0.000142064	1	1
M502	0.133455	1	0.109134	0.000171424	0.0815824	1	0.000334158	1	1	0.0159206	1.79487e-05	0.00443711	1	2.47419e-05	1	1
M213	0.128943	1	3.36955e-06	7.95602e-06	2.49743e-06	0.00544219	0.000259029	1	1	1	1	1	1	1	1	1
M15	0.120875	1	1	5.98049e-16	1	1	4.12623e-05	1	1	1	1	1	1	1	0.0913691	1
M37	0.119395	1	0.490914	6.19466e-09	0.000239652	1	5.53555e-09	1	1	1	1	1	1	1	1	1
M196	0.110083	1	0.0658546	3.03621e-08	0.0015646	1	5.02476e-08	1	1	1	1	1	1	1	1	1
M476	0.109644	1	2.16797e-06	6.56073e-05	0.000216739	0.002041	0.00296863	1	1	1	1	1	1	1	1	1
M208	0.0984675	1	2.4501e-06	0.200067	1.48239e-09	1	0.0208533	1	1	1	1	1	1	1	1	1
M505	0.0911501	1	2.14692e-05	0.00514667	6.1288e-07	0.297525	0.037896	1	1	1	1	0.352836	1	1	1	1
M328	0.0867507	1	1	1	1	1	1	1	1	0.00274057	6.48605e-07	0.0640348	0.104899	0.000127313	1	1
M116	0.084846	1	1	2.54156e-09	1	1	1.26507e-06	1	1	1	1	1	1	1	1	1
M605	0.0840294	0.0658546	0.000152078	0.000589027	0.000120167	0.0337939	0.185053	1	1	1	1	1	1	1	1	1
M511	0.0837689	0.116305	0.000331431	0.000298967	7.83098e-05	0.00544225	1	1	1	1	1	1	1	1	1	1
M2	0.0836726	1	1	1	1	1	1	0.00811479	0.00195012	1	1	1	0.944531	0.00101102	1	3.37554e-07
M242	0.0792066	0.880779	7.43837e-06	0.536114	3.21692e-05	0.000261493	1	1	1	1	1	1	1	1	1	1
M284	0.0765101	1	1	0.000102088	0.000197521	1	4.23168e-06	1	1	1	1	1	1	1	1	1
M44	0.0757909	1	3.37455e-05	0.853005	2.28558e-08	1	0.172102	1	1	1	1	1	1	1	1	1
M54	0.0738291	1	0.00709705	3.45018e-05	0.0465922	1	2.14692e-05	1	1	1	1	1	1	1	1	1
M340	0.0732863	1	1	5.4961e-08	0.992157	1	5.56079e-06	1	1	1	1	1	1	1	1	1
M43	0.0716662	0.142326	1	1.31247e-05	0.374877	1	8.18921e-07	1	1	1	1	1	1	1	1	1
M521	0.0686127	1	0.00462626	0.0141564	0.000109736	1	0.000265185	1	1	1	1	1	1	1	1	1
M597	0.0632581	1	1	1	1	1	1	1	1	0.0203776	6.48605e-07	0.0640348	1	0.0250802	1	0.737605
M203	0.0620531	1	2.5733e-05	0.0104835	0.0380319	0.104368	0.0340968	1	1	1	1	0.688838	1	1	1	1
M523	0.0600855	1	0.244338	0.0588168	0.000964334	0.111612	0.161171	1	1	1	0.022707	0.0408296	1	0.235926	1	1
M206	0.0595656	0.120375	1	6.89322e-05	0.216087	1	3.73115e-05	1	1	1	1	1	1	1	1	1
M472	0.0582342	1	2.59691e-05	0.0217792	0.0465922	0.0493003	0.0869352	1	1	1	1	1	1	1	1	1
M525	0.0569624	1	0.287984	0.000125654	0.1027	0.603008	8.31104e-05	1	1	1	1	1	1	1	1	1
M26	0.056117	1	1	1	1	1	1	1	1	1	0.284324	0.00919729	1	9.93194e-08	1	1
M503	0.0532155	1	0.828152	0.386091	1	1	0.65835	1	1	0.00531428	0.000964334	0.10491	1	0.00718404	1	1
M82	0.0481177	1	1	0.00262438	1	1	2.30067e-06	1	1	1	1	1	1	1	1	1
M360	0.0478022	1	1	0.00177066	1	1	3.86047e-06	1	1	1	1	1	1	1	1	1
M106	0.0474733	1	1	1	1	1	1	1	1	0.051414	0.000188045	0.528749	0.286862	0.00530515	1	1
M30	0.047241	1	3.26421e-07	1	0.0578856	0.451116	1	1	1	1	1	1	1	1	1	1
M163	0.0459568	1	4.64896e-06	1	0.046755	0.0649844	1	1	1	1	1	1	1	1	1	1
M419	0.0453891	1	1.74197e-05	0.217996	0.0268501	0.173191	1	1	1	1	1	1	1	1	1	1
M58	0.0442556	1	0.0333825	0.215097	7.55328e-05	1	0.0508503	1	1	1	1	1	1	1	1	1
M447	0.0442476	1	1	1	1	1	1	1	1	0.00424046	0.00528524	0.0148093	0.874797	0.0952861	1	1
M519	0.0433838	1	0.00421876	0.989569	0.0278872	1	1	1	1	0.0918416	0.164255	0.189716	1	0.116628	1	1
M104	0.0424134	1	1	1	1	1	1	1	1	0.00178672	0.000145408	0.801092	1	0.273478	1	1
M501	0.041838	1	1	0.167566	0.130785	0.651138	0.135623	1	1	0.0588168	0.0129006	0.745387	1	0.0652076	1	1
M495	0.0416721	1	1	1	1	1	1	1	1	0.043751	0.000139005	0.512537	1	0.0244415	1	1
M160	0.0414713	1	1	1	1	1	1	1	1	1	0.0433031	0.0736853	1	2.58394e-05	1	1
M45	0.0385323	1	1	0.000197521	1	1	0.00132609	1	1	1	1	1	1	1	1	1
M124	0.0372126	1	1	0.000899744	1	1	0.000489205	1	1	1	1	1	1	1	1	1
M166	0.0361529	1	0.000132113	1	0.00505449	1	1	1	1	1	1	1	1	1	1	1
M352	0.0356041	1	1	0.00110623	1	1	0.000749074	1	1	1	1	1	1	1	1	1
M99	0.0337423	1	1	1	1	1	1	1	1	1	2.17316e-06	1	1	0.793025	1	1
M498	0.0318367	1	1	1	1	1	1	1	1	1	0.00769234	0.0957933	1	0.00494866	1	1
M413	0.0317451	1	1	1	1	1	1	1	1	0.509819	0.0224566	0.127253	1	0.00259479	1	1
M176	0.0316579	1	1	1	1	1	1	1	1	0.000747677	0.573269	0.0423626	0.479185	0.449637	1	1
M5	0.0311682	1	1	1	1	1	1	1	1	1	1	1	1	4.74328e-06	1	1
M115	0.0307925	1	0.244338	0.0588168	0.216087	1	0.00177066	1	1	1	1	1	1	1	1	1
M42	0.0286021	1	0.000249516	0.47731	0.444151	0.318682	0.771996	1	1	1	1	1	1	1	1	1
M188	0.0270934	1	1	1	1	1	1	1	1	0.115591	1	0.000214921	1	0.948194	1	1
M232	0.0253911	1	0.244338	0.606649	0.00718404	1	0.0432093	1	1	1	1	1	1	1	1	1
M49	0.0245545	1	0.273316	0.723536	0.000445605	1	1	1	0.725601	1	1	1	1	1	1	1
M314	0.0244906	1	1	1	1	1	1	1	1	1	0.0925814	1	1	0.000708232	1	1
M6	0.0244733	1	1	1	1	1	1	1	1	0.00125304	1	0.0526847	1	1	1	1
M326	0.0234217	1	1	1	1	1	1	1	1	0.21061	0.000474012	1	1	1	1	1
M121	0.0231822	1	1	0.00540306	1	1	0.0203026	1	1	1	1	1	1	1	1	1
M118	0.0221039	1	1	0.000167639	1	1	1	1	1	1	1	1	1	1	1	1
M135	0.0220873	1	1	0.000689228	0.244816	1	1	1	1	1	1	1	1	1	1	1
M562	0.0217812	1	1	0.000899744	0.211528	1	1	1	1	1	1	1	1	1	1	1
M214	0.0210317	1	0.885008	1	0.603008	0.00435974	0.318922	1	1	1	0.675451	1	1	0.50993	1	1
M450	0.020832	1	1	0.00318001	1	1	0.0869352	1	1	1	1	1	1	1	1	1
M467	0.0194057	1	1	1	1	1	1	1	1	0.479185	1	0.00101102	1	1	1	1
M268	0.0188512	1	1	1	1	1	0.251668	1	1	0.935666	0.120375	1	1	0.0212564	1	1
M286	0.0187757	1	1	0.0304592	1	1	0.0203776	1	1	1	1	1	1	1	1	1
M119	0.0180876	1	1	0.0492736	1	1	1	1	1	1	1	1	1	1	0.0165119	1
M446	0.0177155	1	1	1	1	1	1	1	1	0.00505562	1	0.289816	0.8559	0.751023	1	1
M33	0.0168311	1	1	1	1	1	1	1	1	0.00137083	1	0.97287	1	1	1	1
M84	0.0165336	1	1	0.0491301	1	1	0.0305138	1	1	1	1	1	1	1	1	1
M90	0.0151916	1	1	0.0588168	1	1	0.0432093	1	1	1	1	1	1	1	1	1
M39	0.014911	1	1	1	0.00283794	1	1	1	1	1	1	1	1	1	1	1
M559	0.0147092	1	1	1	0.725601	1	1	1	1	1	1	1	1	1	0.00423428	1
M29	0.0146587	1	1	1	1	1	1	1	1	1	1	1	1	0.00313404	1	1
M351	0.0144393	1	1	0.00769234	0.444151	1	1	1	1	1	1	1	1	1	1	1
M496	0.0138195	1	1	1	1	1	1	1	1	1	0.00435974	1	1	1	1	1
M198	0.0132877	1	1	1	0.00537384	1	1	1	1	1	1	1	1	1	1	1
M346	0.0124388	1	1	1	1	1	1	1	1	1	1	1	1	1	0.00750416	1
M125	0.0109721	1	1	1	1	1	0.0133603	1	1	1	1	1	1	1	1	1
M234	0.0109721	1	1	1	1	1	0.0133603	1	1	1	1	1	1	1	1	1
M59	0.0104463	1	1	1	1	1	0.01643	1	1	1	1	1	1	1	1	1
M600	0.00999119	1	1	1	1	1	1	1	1	1	0.0652076	1	1	0.301356	1	1
M47	0.00985966	1	1	0.444151	0.0465922	1	1	1	1	1	1	1	1	1	1	1
M61	0.00985882	1	0.15623	0.335244	0.542614	1	0.800191	1	1	1	1	1	0.910281	1	1	1
M96	0.00982462	1	1	1	1	1	1	1	1	1	1	1	1	0.0431438	0.486307	1
M347	0.00965695	1	1	0.0423626	1	1	0.529037	1	1	1	1	1	1	1	1	1
M557	0.00949719	1	1	0.0238649	1	1	1	1	1	1	1	1	1	1	1	1
M19	0.0092521	1	1	0.0262799	1	1	1	1	1	1	1	1	1	1	1	1
M34	0.009189	1	1	1	1	1	1	1	1	1	1	0.0269402	1	1	1	1
M338	0.00888622	1	0.440893	0.289816	0.97821	1	0.24279	1	1	1	1	1	1	1	1	1
M189	0.00840457	1	1	1	1	1	1	1	1	1	1	0.382861	1	0.095797	1	1
M345	0.00799168	1	1	0.0431438	1	1	1	1	1	1	1	1	1	1	1	1
M267	0.00774268	1	1	1	1	1	0.0475829	1	1	1	1	1	1	1	1	1
M168	0.00736005	1	0.771439	0.0716983	1	1	1	1	1	1	1	1	1	1	1	1
M236	0.00729126	1	0.287984	0.577828	0.677851	1	0.503802	1	1	1	1	1	1	1	1	1
M81	0.00680522	1	1	0.0687991	1	1	1	1	1	1	1	1	1	1	1	1
M394	0.00639472	1	1	1	1	1	1	1	1	0.412048	1	0.651138	1	0.301356	1	1
M276	0.00632828	1	1	0.0829946	1	1	1	1	1	1	1	1	1	1	1	1
M177	0.00575676	1	1	0.131034	1	1	0.793025	1	1	1	1	1	1	1	1	1
M263	0.00563213	1	1	1	1	1	0.109134	1	1	1	1	1	1	1	1	1
M80	0.00522363	1	1	1	1	1	0.128156	1	1	1	1	1	1	1	1	1
M100	0.00518082	1	1	1	1	1	0.130332	1	1	1	1	1	1	1	1	1
M120	0.00514651	1	1	0.160381	1	1	1	1	1	1	1	1	1	1	0.823676	1
M522	0.00508571	1	1	1	0.1353	1	1	1	1	1	1	1	1	1	1	1
M349	0.00437902	1	1	1	1	1	1	1	1	1	1	1	1	1	0.178652	1
M230	0.00353186	1	1	1	1	1	1	1	1	1	0.382861	0.651138	1	1	1	1
M466	0.0034346	1	1	1	1	1	1	1	1	0.829684	1	0.312186	1	1	1	1
M60	0.00327124	1	1	1	1	1	1	1	1	1	1	1	1	1	0.276204	1
M320	0.00303501	1	1	0.606649	1	1	0.499625	1	1	1	1	1	1	1	1	1
M172	0.00302833	1	1	1	1	1	1	1	1	0.303895	1	1	1	1	1	1
M253	0.00295988	1	1	1	1	1	1	1	1	1	1	0.312186	1	1	1	1
M13	0.0027274	1	1	1	1	1	1	1	1	1	0.342078	1	1	1	1	1
M63	0.00261757	1	1	1	1	1	1	1	1	0.479185	1	0.745387	1	1	1	1
M430	0.00260269	1	1	1	1	1	1	1	1	1	0.38009	1	1	0.945235	1	1
M291	0.00256091	1	1	0.365227	1	1	1	1	1	1	1	1	1	1	1	1
M433	0.00252217	1	1	1	1	1	1	1	1	0.370835	1	1	1	1	1	1
M367	0.0024595	1	1	1	1	1	1	1	1	1	0.38009	1	1	1	1	1
M601	0.00244103	1	1	1	1	1	1	1	1	1	0.382861	1	1	1	1	1
M143	0.00241967	1	1	1	1	1	1	1	1	1	1	1	1	0.386091	1	1
M51	0.00241891	1	1	1	0.386206	1	1	1	1	1	1	1	1	1	1	1
M292	0.00204983	1	1	0.716031	1	1	0.623636	1	1	1	1	1	1	1	1	1
M133	0.00194094	1	1	1	1	1	1	0.466082	1	1	1	1	1	1	1	1
M219	0.00182662	1	1	1	0.487517	1	1	1	1	1	1	1	1	1	1	1
M170	0.00166852	1	1	1	1	1	1	1	1	1	0.688441	1	1	1	0.753578	1
M431	0.00158503	1	1	1	1	1	1	1	1	1	1	1	1	1	0.536114	1
M225	0.00155439	1	1	1	0.542614	1	1	1	1	1	1	1	1	1	1	1
M138	0.00139452	1	1	0.577828	1	1	1	1	1	1	1	1	1	1	1	1
M46	0.00135728	1	1	1	1	1	1	1	1	1	1	1	1	1	0.586352	1
M149	0.00107341	1	1	1	1	1	1	1	1	1	1	1	0.655613	1	1	1
M541	0.000921299	1	1	1	1	1	1	1	1	1	1	1	0.696034	1	1	1
M217	0.000815525	1	1	1	0.725601	1	1	1	1	1	1	1	1	1	1	1
M53	0.000815525	1	1	0.725601	1	1	1	1	1	1	1	1	1	1	1	1
M86	0.000815525	1	1	0.725601	1	1	1	1	1	1	1	1	1	1	1	1
M107	0.000791812	1	1	1	1	1	1	1	1	1	1	1	0.7324	1	1	1
M32	0.000747124	1	1	1	1	1	1	1	1	1	1	1	1	0.745387	1	1
M319	0.000707762	1	1	1	1	1	0.757016	1	1	1	1	1	1	1	1	1
M31	0.00063667	1	1	1	1	1	1	1	1	1	0.97287	1	1	1	0.800191	1
M141	0.000589612	1	1	1	1	1	1	1	1	1	1	1	1	0.793025	1	1
M247	0.000589612	1	1	1	0.793025	1	1	1	1	1	1	1	1	1	1	1
M200	0.000582549	1	1	1	1	1	1	0.795231	1	1	1	1	1	1	1	1
M130	0.000359154	1	1	1	1	1	1	1	1	0.868264	1	1	1	1	1	1
M485	0.000227205	1	1	1	0.914514	1	1	1	1	1	1	1	1	1	1	1
M102	0.00016907	1	1	1	1	1	1	1	1	1	1	1	1	0.935666	1	1
M20	0.000143199	1	1	1	1	1	1	1	1	1	1	1	1	0.945235	1	1
M10	0	1	1	1	1	1	1	1	1	1	1	1	1	1	1	1
M101	0	1	1	1	1	1	1	1	1	1	1	1	1	1	1	1
M103	0	1	1	1	1	1	1	1	1	1	1	1	1	1	1	1
M105	0	1	1	1	1	1	1	1	1	1	1	1	1	1	1	1
M108	0	1	1	1	1	1	1	1	1	1	1	1	1	1	1	1
M109	0	1	1	1	1	1	1	1	1	1	1	1	1	1	1	1
M110	0	1	1	1	1	1	1	1	1	1	1	1	1	1	1	1
M112	0	1	1	1	1	1	1	1	1	1	1	1	1	1	1	1
M117	0	1	1	1	1	1	1	1	1	1	1	1	1	1	1	1
M122	0	1	1	1	1	1	1	1	1	1	1	1	1	1	1	1
M123	0	1	1	1	1	1	1	1	1	1	1	1	1	1	1	1
M126	0	1	1	1	1	1	1	1	1	1	1	1	1	1	1	1
M127	0	1	1	1	1	1	1	1	1	1	1	1	1	1	1	1
M128	0	1	1	1	1	1	1	1	1	1	1	1	1	1	1	1
M129	0	1	1	1	1	1	1	1	1	1	1	1	1	1	1	1
M131	0	1	1	1	1	1	1	1	1	1	1	1	1	1	1	1
M132	0	1	1	1	1	1	1	1	1	1	1	1	1	1	1	1
M134	0	1	1	1	1	1	1	1	1	1	1	1	1	1	1	1
M137	0	1	1	1	1	1	1	1	1	1	1	1	1	1	1	1
M142	0	1	1	1	1	1	1	1	1	1	1	1	1	1	1	1
M144	0	1	1	1	1	1	1	1	1	1	1	1	1	1	1	1
M145	0	1	1	1	1	1	1	1	1	1	1	1	1	1	1	1
M150	0	1	1	1	1	1	1	1	1	1	1	1	1	1	1	1
M151	0	1	1	1	1	1	1	1	1	1	1	1	1	1	1	1
M152	0	1	1	1	1	1	1	1	1	1	1	1	1	1	1	1
M153	0	1	1	1	1	1	1	1	1	1	1	1	1	1	1	1
M155	0	1	1	1	1	1	1	1	1	1	1	1	1	1	1	1
M156	0	1	1	1	1	1	1	1	1	1	1	1	1	1	1	1
M157	0	1	1	1	1	1	1	1	1	1	1	1	1	1	1	1
M158	0	1	1	1	1	1	1	1	1	1	1	1	1	1	1	1
M159	0	1	1	1	1	1	1	1	1	1	1	1	1	1	1	1
M161	0	1	1	1	1	1	1	1	1	1	1	1	1	1	1	1
M162	0	1	1	1	1	1	1	1	1	1	1	1	1	1	1	1
M164	0	1	1	1	1	1	1	1	1	1	1	1	1	1	1	1
M165	0	1	1	1	1	1	1	1	1	1	1	1	1	1	1	1
M167	0	1	1	1	1	1	1	1	1	1	1	1	1	1	1	1
M17	0	1	1	1	1	1	1	1	1	1	1	1	1	1	1	1
M173	0	1	1	1	1	1	1	1	1	1	1	1	1	1	1	1
M174	0	1	1	1	1	1	1	1	1	1	1	1	1	1	1	1
M175	0	1	1	1	1	1	1	1	1	1	1	1	1	1	1	1
M178	0	1	1	1	1	1	1	1	1	1	1	1	1	1	1	1
M179	0	1	1	1	1	1	1	1	1	1	1	1	1	1	1	1
M18	0	1	1	1	1	1	1	1	1	1	1	1	1	1	1	1
M180	0	1	1	1	1	1	1	1	1	1	1	1	1	1	1	1
M181	0	1	1	1	1	1	1	1	1	1	1	1	1	1	1	1
M182	0	1	1	1	1	1	1	1	1	1	1	1	1	1	1	1
M184	0	1	1	1	1	1	1	1	1	1	1	1	1	1	1	1
M186	0	1	1	1	1	1	1	1	1	1	1	1	1	1	1	1
M187	0	1	1	1	1	1	1	1	1	1	1	1	1	1	1	1
M201	0	1	1	1	1	1	1	1	1	1	1	1	1	1	1	1
M205	0	1	1	1	1	1	1	1	1	1	1	1	1	1	1	1
M21	0	1	1	1	1	1	1	1	1	1	1	1	1	1	1	1
M211	0	1	1	1	1	1	1	1	1	1	1	1	1	1	1	1
M215	0	1	1	1	1	1	1	1	1	1	1	1	1	1	1	1
M218	0	1	1	1	1	1	1	1	1	1	1	1	1	1	1	1
M22	0	1	1	1	1	1	1	1	1	1	1	1	1	1	1	1
M220	0	1	1	1	1	1	1	1	1	1	1	1	1	1	1	1
M221	0	1	1	1	1	1	1	1	1	1	1	1	1	1	1	1
M227	0	1	1	1	1	1	1	1	1	1	1	1	1	1	1	1
M235	0	1	1	1	1	1	1	1	1	1	1	1	1	1	1	1
M239	0	1	1	1	1	1	1	1	1	1	1	1	1	1	1	1
M24	0	1	1	1	1	1	1	1	1	1	1	1	1	1	1	1
M243	0	1	1	1	1	1	1	1	1	1	1	1	1	1	1	1
M248	0	1	1	1	1	1	1	1	1	1	1	1	1	1	1	1
M249	0	1	1	1	1	1	1	1	1	1	1	1	1	1	1	1
M25	0	1	1	1	1	1	1	1	1	1	1	1	1	1	1	1
M250	0	1	1	1	1	1	1	1	1	1	1	1	1	1	1	1
M251	0	1	1	1	1	1	1	1	1	1	1	1	1	1	1	1
M252	0	1	1	1	1	1	1	1	1	1	1	1	1	1	1	1
M254	0	1	1	1	1	1	1	1	1	1	1	1	1	1	1	1
M255	0	1	1	1	1	1	1	1	1	1	1	1	1	1	1	1
M256	0	1	1	1	1	1	1	1	1	1	1	1	1	1	1	1
M264	0	1	1	1	1	1	1	1	1	1	1	1	1	1	1	1
M266	0	1	1	1	1	1	1	1	1	1	1	1	1	1	1	1
M269	0	1	1	1	1	1	1	1	1	1	1	1	1	1	1	1
M27	0	1	1	1	1	1	1	1	1	1	1	1	1	1	1	1
M270	0	1	1	1	1	1	1	1	1	1	1	1	1	1	1	1
M271	0	1	1	1	1	1	1	1	1	1	1	1	1	1	1	1
M275	0	1	1	1	1	1	1	1	1	1	1	1	1	1	1	1
M277	0	1	1	1	1	1	1	1	1	1	1	1	1	1	1	1
M278	0	1	1	1	1	1	1	1	1	1	1	1	1	1	1	1
M293	0	1	1	1	1	1	1	1	1	1	1	1	1	1	1	1
M297	0	1	1	1	1	1	1	1	1	1	1	1	1	1	1	1
M300	0	1	1	1	1	1	1	1	1	1	1	1	1	1	1	1
M307	0	1	1	1	1	1	1	1	1	1	1	1	1	1	1	1
M308	0	1	1	1	1	1	1	1	1	1	1	1	1	1	1	1
M312	0	1	1	1	1	1	1	1	1	1	1	1	1	1	1	1
M315	0	1	1	1	1	1	1	1	1	1	1	1	1	1	1	1
M321	0	1	1	1	1	1	1	1	1	1	1	1	1	1	1	1
M322	0	1	1	1	1	1	1	1	1	1	1	1	1	1	1	1
M324	0	1	1	1	1	1	1	1	1	1	1	1	1	1	1	1
M35	0	1	1	1	1	1	1	1	1	1	1	1	1	1	1	1
M350	0	1	1	1	1	1	1	1	1	1	1	1	1	1	1	1
M355	0	1	1	1	1	1	1	1	1	1	1	1	1	1	1	1
M357	0	1	1	1	1	1	1	1	1	1	1	1	1	1	1	1
M36	0	1	1	1	1	1	1	1	1	1	1	1	1	1	1	1
M362	0	1	1	1	1	1	1	1	1	1	1	1	1	1	1	1
M363	0	1	1	1	1	1	1	1	1	1	1	1	1	1	1	1
M365	0	1	1	1	1	1	1	1	1	1	1	1	1	1	1	1
M366	0	1	1	1	1	1	1	1	1	1	1	1	1	1	1	1
M368	0	1	1	1	1	1	1	1	1	1	1	1	1	1	1	1
M369	0	1	1	1	1	1	1	1	1	1	1	1	1	1	1	1
M373	0	1	1	1	1	1	1	1	1	1	1	1	1	1	1	1
M375	0	1	1	1	1	1	1	1	1	1	1	1	1	1	1	1
M378	0	1	1	1	1	1	1	1	1	1	1	1	1	1	1	1
M38	0	1	1	1	1	1	1	1	1	1	1	1	1	1	1	1
M389	0	1	1	1	1	1	1	1	1	1	1	1	1	1	1	1
M391	0	1	1	1	1	1	1	1	1	1	1	1	1	1	1	1
M397	0	1	1	1	1	1	1	1	1	1	1	1	1	1	1	1
M398	0	1	1	1	1	1	1	1	1	1	1	1	1	1	1	1
M399	0	1	1	1	1	1	1	1	1	1	1	1	1	1	1	1
M40	0	1	1	1	1	1	1	1	1	1	1	1	1	1	1	1
M400	0	1	1	1	1	1	1	1	1	1	1	1	1	1	1	1
M403	0	1	1	1	1	1	1	1	1	1	1	1	1	1	1	1
M405	0	1	1	1	1	1	1	1	1	1	1	1	1	1	1	1
M406	0	1	1	1	1	1	1	1	1	1	1	1	1	1	1	1
M408	0	1	1	1	1	1	1	1	1	1	1	1	1	1	1	1
M409	0	1	1	1	1	1	1	1	1	1	1	1	1	1	1	1
M41	0	1	1	1	1	1	1	1	1	1	1	1	1	1	1	1
M412	0	1	1	1	1	1	1	1	1	1	1	1	1	1	1	1
M416	0	1	1	1	1	1	1	1	1	1	1	1	1	1	1	1
M422	0	1	1	1	1	1	1	1	1	1	1	1	1	1	1	1
M423	0	1	1	1	1	1	1	1	1	1	1	1	1	1	1	1
M425	0	1	1	1	1	1	1	1	1	1	1	1	1	1	1	1
M435	0	1	1	1	1	1	1	1	1	1	1	1	1	1	1	1
M437	0	1	1	1	1	1	1	1	1	1	1	1	1	1	1	1
M439	0	1	1	1	1	1	1	1	1	1	1	1	1	1	1	1
M440	0	1	1	1	1	1	1	1	1	1	1	1	1	1	1	1
M444	0	1	1	1	1	1	1	1	1	1	1	1	1	1	1	1
M451	0	1	1	1	1	1	1	1	1	1	1	1	1	1	1	1
M455	0	1	1	1	1	1	1	1	1	1	1	1	1	1	1	1
M458	0	1	1	1	1	1	1	1	1	1	1	1	1	1	1	1
M464	0	1	1	1	1	1	1	1	1	1	1	1	1	1	1	1
M468	0	1	1	1	1	1	1	1	1	1	1	1	1	1	1	1
M469	0	1	1	1	1	1	1	1	1	1	1	1	1	1	1	1
M480	0	1	1	1	1	1	1	1	1	1	1	1	1	1	1	1
M489	0	1	1	1	1	1	1	1	1	1	1	1	1	1	1	1
M497	0	1	1	1	1	1	1	1	1	1	1	1	1	1	1	1
M499	0	1	1	1	1	1	1	1	1	1	1	1	1	1	1	1
M50	0	1	1	1	1	1	1	1	1	1	1	1	1	1	1	1
M500	0	1	1	1	1	1	1	1	1	1	1	1	1	1	1	1
M506	0	1	1	1	1	1	1	1	1	1	1	1	1	1	1	1
M507	0	1	1	1	1	1	1	1	1	1	1	1	1	1	1	1
M508	0	1	1	1	1	1	1	1	1	1	1	1	1	1	1	1
M515	0	1	1	1	1	1	1	1	1	1	1	1	1	1	1	1
M516	0	1	1	1	1	1	1	1	1	1	1	1	1	1	1	1
M517	0	1	1	1	1	1	1	1	1	1	1	1	1	1	1	1
M518	0	1	1	1	1	1	1	1	1	1	1	1	1	1	1	1
M52	0	1	1	1	1	1	1	1	1	1	1	1	1	1	1	1
M524	0	1	1	1	1	1	1	1	1	1	1	1	1	1	1	1
M529	0	1	1	1	1	1	1	1	1	1	1	1	1	1	1	1
M531	0	1	1	1	1	1	1	1	1	1	1	1	1	1	1	1
M533	0	1	1	1	1	1	1	1	1	1	1	1	1	1	1	1
M545	0	1	1	1	1	1	1	1	1	1	1	1	1	1	1	1
M548	0	1	1	1	1	1	1	1	1	1	1	1	1	1	1	1
M549	0	1	1	1	1	1	1	1	1	1	1	1	1	1	1	1
M55	0	1	1	1	1	1	1	1	1	1	1	1	1	1	1	1
M551	0	1	1	1	1	1	1	1	1	1	1	1	1	1	1	1
M56	0	1	1	1	1	1	1	1	1	1	1	1	1	1	1	1
M567	0	1	1	1	1	1	1	1	1	1	1	1	1	1	1	1
M569	0	1	1	1	1	1	1	1	1	1	1	1	1	1	1	1
M57	0	1	1	1	1	1	1	1	1	1	1	1	1	1	1	1
M570	0	1	1	1	1	1	1	1	1	1	1	1	1	1	1	1
M571	0	1	1	1	1	1	1	1	1	1	1	1	1	1	1	1
M572	0	1	1	1	1	1	1	1	1	1	1	1	1	1	1	1
M574	0	1	1	1	1	1	1	1	1	1	1	1	1	1	1	1
M575	0	1	1	1	1	1	1	1	1	1	1	1	1	1	1	1
M578	0	1	1	1	1	1	1	1	1	1	1	1	1	1	1	1
M582	0	1	1	1	1	1	1	1	1	1	1	1	1	1	1	1
M586	0	1	1	1	1	1	1	1	1	1	1	1	1	1	1	1
M591	0	1	1	1	1	1	1	1	1	1	1	1	1	1	1	1
M603	0	1	1	1	1	1	1	1	1	1	1	1	1	1	1	1
M607	0	1	1	1	1	1	1	1	1	1	1	1	1	1	1	1
M609	0	1	1	1	1	1	1	1	1	1	1	1	1	1	1	1
M615	0	1	1	1	1	1	1	1	1	1	1	1	1	1	1	1
M62	0	1	1	1	1	1	1	1	1	1	1	1	1	1	1	1
M65	0	1	1	1	1	1	1	1	1	1	1	1	1	1	1	1
M68	0	1	1	1	1	1	1	1	1	1	1	1	1	1	1	1
M69	0	1	1	1	1	1	1	1	1	1	1	1	1	1	1	1
M76	0	1	1	1	1	1	1	1	1	1	1	1	1	1	1	1
M77	0	1	1	1	1	1	1	1	1	1	1	1	1	1	1	1
M8	0	1	1	1	1	1	1	1	1	1	1	1	1	1	1	1
M87	0	1	1	1	1	1	1	1	1	1	1	1	1	1	1	1
M88	0	1	1	1	1	1	1	1	1	1	1	1	1	1	1	1
M89	0	1	1	1	1	1	1	1	1	1	1	1	1	1	1	1
M91	0	1	1	1	1	1	1	1	1	1	1	1	1	1	1	1
M93	0	1	1	1	1	1	1	1	1	1	1	1	1	1	1	1
M94	0	1	1	1	1	1	1	1	1	1	1	1	1	1	1	1
M95	0	1	1	1	1	1	1	1	1	1	1	1	1	1	1	1
M97	0	1	1	1	1	1	1	1	1	1	1	1	1	1	1	1
M98	0	1	1	1	1	1	1	1	1	1	1	1	1	1	1	1

## Sheet: Page5. module preservation
Module.id	Module.rankingScore	moduleRankingOrder	module.size	msbb.prot2rosmap.prot.preserved.score	msbb.prot2rosmap.prot.olap.test	isConcordant2rosmap.prot	msbb.prot2msbb.gene.preserved.score	msbb.prot2msbb.gene.olap.test	isConcordant2msbb.gene	msbb.prot2rosmap.gene.preserved.score	msbb.prot2rosmap.gene.olap.test	isConcordant2rosmap.gene
M3	1	1	3118	41	no	No	28	no	No	36	significant	Yes
M182	0.37787	2	728	22	no	No	16	no	No	26	significant	Yes
M475	0.356851	3	566	21	no	No	17	significant	Yes	30	significant	Yes
M750	0.34925	4	530	22	no	No	18	significant	Yes	32	significant	Yes
M34	0.344071	5	907	23	no	No	16	no	No	25	significant	Yes
M39	0.316952	6	519	17	no	No	14	no	No	20	significant	Yes
M193	0.249882	7	183	8.7	no	No	8.2	significant	Yes	11	significant	Yes
M492	0.240067	8	152	9.6	no	No	8.5	significant	Yes	12	significant	Yes
M35	0.223031	9	305	11	no	No	9.1	no	No	12	significant	Yes
M210	0.209929	10	285	16	no	No	11	no	No	17	significant	Yes
M245	0.162003	11	135	19	significant	Yes	10	significant	Yes	17	significant	Yes
M762	0.156402	12	134	10	significant	Yes	9	significant	Yes	13	significant	Yes
M46	0.154513	13	183	18	significant	Yes	12	significant	Yes	16	significant	Yes
M510	0.150506	14	146	11	significant	Yes	8.5	significant	Yes	13	significant	Yes
M771	0.14042	15	87	18	significant	Yes	8.9	significant	Yes	15	significant	Yes
M533	0.136052	16	94	16	significant	Yes	10	significant	Yes	15	significant	Yes
M9	0.113302	17	354	49	significant	Yes	12	significant	Yes	17	significant	Yes
M221	0.10035	18	106	12	significant	Yes	6.5	significant	Yes	8.1	significant	Yes
M520	0.0977585	19	92	11	significant	Yes	6.5	significant	Yes	8	significant	Yes
M5	0.0837231	20	698	24	significant	Yes	12	no	No	10	no	No
M70	0.0814928	21	285	30	significant	Yes	10	significant	Yes	15	significant	Yes
M769	0.0813713	22	39	6.7	significant	Yes	5.9	significant	No	4.5	significant	No
M43	0.0775761	23	141	13	significant	Yes	6	significant	No	8.8	significant	Yes
M306	0.0558825	24	87	20	significant	Yes	8.1	significant	Yes	12	no	No
M659	0.0547358	25	200	16	significant	Yes	11	significant	Yes	21	significant	Yes
M806	0.0542116	26	188	15	significant	Yes	11	significant	Yes	21	significant	Yes
M2	0.049969	27	1236	11	no	No	15	no	No	12	no	No
M120	0.0498157	28	101	28	significant	Yes	7.3	significant	Yes	14	no	No
M319	0.0476142	29	230	16	significant	Yes	12	significant	Yes	18	significant	Yes
M186	0.0454742	30	58	9.2	significant	Yes	3.7	no	No	5.4	no	No
M72	0.0428667	31	276	16	significant	Yes	12	significant	Yes	19	significant	Yes
M17	0.0416708	32	477	30	significant	Yes	14	significant	Yes	17	no	No
M196	0.0400237	33	11	6.6	significant	Yes	2.1	no	No	3.3	no	No
M58	0.03653	34	288	16	significant	Yes	8.2	no	No	6.9	no	No
M643	0.0354677	35	32	6	significant	No	5.3	no	No	7.5	significant	Yes
M23	0.0337659	36	111	5.5	no	No	8	no	No	8.1	no	No
M56	0.0330245	37	136	12	no	No	9.6	no	No	7.1	no	No
M278	0.0327827	38	150	14	no	No	9.4	no	No	9.1	no	No
M71	0.0316759	39	69	31	significant	Yes	5.5	significant	No	10	significant	Yes
M478	0.0311049	40	19	2	significant	No	2.7	no	No	1.6	no	No
M308	0.0299392	41	43	6.6	significant	Yes	7.7	significant	Yes	8.9	no	No
M31	0.0288685	42	153	11	no	No	6.1	no	No	7.7	no	No
M733	0.0286228	43	31	20	significant	Yes	5.3	significant	No	8.5	no	No
M512	0.0281594	44	16	2.5	significant	No	3.3	no	No	5	no	No
M10	0.0280101	45	1101	31	significant	Yes	18	no	No	26	no	No
M412	0.0274045	46	59	25	significant	Yes	5.5	significant	No	8.7	no	No
M276	0.0271242	47	93	9.4	significant	Yes	9.5	no	No	13	no	No
M486	0.0256189	48	34	6.8	no	No	2.6	no	No	5.4	no	No
M145	0.0247805	49	33	3.5	no	No	6.9	no	No	6.4	no	No
M511	0.0239706	50	52	7.1	no	No	6.3	no	No	7	no	No
M598	0.0218125	51	10	0.29	no	No	1.7	no	No	2.7	no	No
M595	0.0213952	52	31	8.1	no	No	4.2	no	No	4.5	no	No
M644	0.0210851	53	35	15	significant	Yes	4	significant	No	7.3	significant	Yes
M307	0.0208689	54	40	15	significant	Yes	4.1	significant	No	7.2	significant	Yes
M187	0.019892	55	23	4.1	no	No	0.26	no	No	0.61	no	No
M646	0.0198828	56	11	2.1	significant	No	3.7	no	No	3.5	significant	No
M328	0.0197173	57	137	13	significant	Yes	6.3	no	No	13	no	No
M759	0.0196968	58	16	4.6	significant	No	1.9	no	No	2.9	no	No
M274	0.0194938	59	87	11	no	No	8.8	no	No	4.7	no	No
M154	0.0192009	60	67	6.9	no	No	7.8	no	No	6.6	no	No
M487	0.0188223	61	22	6.4	significant	Yes	2.6	no	No	3.2	no	No
M212	0.0177817	62	19	7.9	significant	Yes	4.4	significant	No	4.3	significant	No
M79	0.0171963	63	177	14	significant	Yes	3.5	no	No	12	no	No
M25	0.0166326	64	82	7	no	No	8.1	no	No	8.2	no	No
M602	0.0161815	65	13	3.7	no	No	6.5	no	No	8	no	No
M599	0.0150555	66	44	8.2	significant	Yes	7.5	no	No	12	no	No
M250	0.0147632	67	19	2.1	no	No	2	no	No	0.73	no	No
M57	0.0146621	68	190	13	significant	Yes	5.3	no	No	12	no	No
M234	0.0143694	69	28	6.8	significant	Yes	6.6	no	No	5.9	no	No
M175	0.0142625	70	91	6.7	no	No	3.3	no	No	6.9	no	No
M50	0.0140277	71	36	2.1	significant	No	0.75	significant	No	3.1	significant	No
M255	0.0138366	72	28	1.9	significant	No	0.6	significant	No	3.3	significant	No
M446	0.0115982	73	15	3.4	no	No	2.2	no	No	4	no	No
M29	0.0113229	74	65	4.4	no	No	5.2	no	No	7.2	no	No
M791	0.0109499	75	28	5.5	no	No	6.2	significant	Yes	2.6	no	No
M45	0.0106868	76	332	17	significant	Yes	16	no	No	16	no	No
M470	0.0101919	77	55	5.3	no	No	1.8	no	No	3.3	no	No
M805	0.0100178	78	10	5	significant	No	3	no	No	1.8	no	No
M603	0.00994801	79	40	6.5	significant	Yes	6.6	significant	Yes	4.5	no	No
M415	0.00914078	80	44	5.2	significant	No	2.9	no	No	3.6	no	No
M48	0.00902774	81	33	1.8	significant	No	1.8	no	No	2.5	no	No
M608	0.0087333	82	13	3.5	significant	No	4.3	no	No	2.8	no	No
M121	0.00872695	83	58	5.4	significant	No	5.5	no	No	6.2	no	No
M613	0.00864653	84	10	4.4	no	No	1.2	no	No	2.2	no	No
M167	0.00748117	85	16	0.88	no	No	1.9	no	No	2.9	no	No
M790	0.00747349	86	13	4	significant	No	2.6	significant	No	2.4	no	No
M666	0.00707444	87	93	12	significant	Yes	3.6	no	No	7.4	no	No
M286	0.00697657	88	28	6	significant	No	6.2	significant	Yes	5.8	significant	No
M59	0.00693212	89	38	6.4	significant	Yes	7.1	significant	Yes	6.9	significant	Yes
M272	0.00684366	90	23	5.5	no	No	2.7	no	No	4.4	no	No
M280	0.0065108	91	22	5.6	no	No	3.6	no	No	4.8	no	No
M505	0.00626073	92	34	5.4	no	No	5.3	no	No	3.4	no	No
M601	0.00624801	93	30	6.5	no	No	1.7	no	No	3.8	no	No
M589	0.00606281	94	19	3.7	no	No	6.2	no	No	3.9	no	No
M331	0.00546987	95	111	11	significant	Yes	4.3	no	No	8.4	no	No
M142	0.0050801	96	51	5.4	significant	No	4.5	no	No	7.8	no	No
M356	0.00453475	97	31	4.4	no	No	2.2	no	No	3	no	No
M61	0.00444379	98	185	13	significant	Yes	8.9	no	No	9.6	no	No
M122	0.00444198	99	208	18	significant	Yes	8.5	significant	Yes	9.4	no	No
M195	0.0044256	100	29	3	no	No	2.6	no	No	5.4	no	No
M73	0.00434306	101	13	-0.59	no	No	1.1	no	No	2.2	no	No
M618	0.00434025	102	84	9.3	significant	Yes	6.4	no	No	11	no	No
M273	0.00431109	103	26	4.4	no	No	8.1	no	No	5.2	no	No
M235	0.00413565	104	106	9.6	significant	Yes	11	no	No	12	no	No
M147	0.00401661	105	22	3.5	no	No	3.3	no	No	3.2	no	No
M689	0.00389601	106	18	3.9	no	No	1.8	no	No	3.3	no	No
M225	0.00384005	107	76	7.4	significant	Yes	8.7	no	No	6	no	No
M406	0.0037533	108	56	24	significant	Yes	3.2	significant	No	8.6	no	No
M80	0.00347495	109	132	11	significant	Yes	3.8	no	No	7.5	no	No
M499	0.00338589	110	16	3.7	no	No	3	no	No	3.6	no	No
M774	0.00334728	111	14	3.5	no	No	2.6	no	No	3.8	no	No
M460	0.00332355	112	36	5.5	significant	No	4.2	no	No	5	no	No
M517	0.00322415	113	11	7.8	significant	Yes	2.1	significant	No	4.6	significant	No
M6	0.00306626	114	255	16	significant	Yes	12	no	No	10	no	No
M95	0.00300633	115	215	8.7	no	No	4.8	no	No	6.3	no	No
M783	0.00288443	116	29	3.1	no	No	4.1	significant	No	2.2	no	No
M718	0.00287241	117	51	21	significant	Yes	3.1	significant	No	6.6	no	No
M282	0.00283478	118	15	2.9	no	No	3.1	no	No	2.7	no	No
M530	0.00279966	119	73	9.6	significant	Yes	9.4	no	No	14	no	No
M44	0.00268101	120	169	11	significant	Yes	9.2	no	No	5.9	no	No
M158	0.00262372	121	49	6.2	no	No	4.1	no	No	4.3	no	No
M208	0.00247319	122	60	5.9	no	No	5.8	no	No	6.6	no	No
M21	0.00244989	123	249	7.7	no	No	12	no	No	9.4	no	No
M508	0.00242557	124	21	-0.98	no	No	1.5	significant	No	-0.98	significant	No
M439	0.00224489	125	83	7.2	no	No	9	no	No	7.7	no	No
M545	0.00218151	126	69	6	no	No	4.8	significant	No	5.2	no	No
M311	0.00216897	127	12	1.1	significant	No	1.1	no	No	1.9	no	No
M338	0.00213761	128	21	3.4	significant	No	3.4	no	No	0.49	no	No
M287	0.00201207	129	134	11	no	No	6.2	no	No	8.1	no	No
M176	0.00197121	130	32	5.2	no	No	4.8	no	No	4.5	no	No
M810	0.00183466	131	17	4.9	no	No	-0.69	no	No	2.5	no	No
M150	0.00182914	132	12	-0.25	no	No	-0.46	no	No	-0.54	no	No
M201	0.00182422	133	87	10	significant	Yes	5.3	no	No	8	no	No
M580	0.00177206	134	41	4.3	no	No	5.9	no	No	2.7	no	No
M391	0.00175816	135	54	1.9	no	No	2.4	no	No	3.2	no	No
M417	0.00169364	136	70	9.8	significant	Yes	5.2	significant	No	6.9	no	No
M209	0.00168998	137	29	-0.53	no	No	1.3	significant	No	0.47	no	No
M26	0.0016638	138	220	10	significant	Yes	4.6	no	No	6.9	no	No
M236	0.00165164	139	17	2.4	no	No	3.1	no	No	3.4	no	No
M141	0.00154954	140	150	7.7	no	No	9.1	significant	Yes	7.4	no	No
M474	0.00146374	141	12	0.45	no	No	0.59	no	No	0.38	no	No
M169	0.0014606	142	27	3.3	no	No	4.7	no	No	5.4	no	No
M136	0.00131337	143	96	4.4	no	No	0.41	no	No	-0.093	no	No
M353	0.00131092	144	39	5.1	no	No	3.8	no	No	4	no	No
M248	0.00118204	145	15	4.3	significant	No	3.3	no	No	5.3	significant	No
M830	0.00118054	146	97	11	significant	Yes	7.9	significant	Yes	11	no	No
M258	0.00116669	147	106	7.1	no	No	5.1	no	No	5.6	no	No
M84	0.00110099	148	27	3.6	significant	No	3.7	no	No	2.7	no	No
M677	0.00106677	149	22	3.9	no	No	-0.42	no	No	2.6	no	No
M785	0.000985296	150	44	6.2	no	No	1.3	no	No	3.6	no	No
M117	0.000950007	151	106	33	significant	Yes	2.9	significant	No	7.6	no	No
M775	0.000943131	152	110	12	significant	Yes	11	significant	Yes	11	no	No
M116	0.000902393	153	44	28	significant	Yes	5.6	significant	No	6.9	no	No
M269	0.000794938	154	59	5.1	no	No	6.1	no	No	2.7	no	No
M300	0.000756593	155	44	8.6	significant	Yes	6.2	significant	Yes	6.7	no	No
M582	0.00067178	156	55	4.8	no	No	1.8	no	No	4.9	no	No
M320	0.000630974	157	14	2.6	no	No	3.7	no	No	4	no	No
M710	0.000583344	158	43	2	no	No	2.6	no	No	3.7	no	No
M653	0.000569726	159	14	5.8	significant	No	5.3	significant	No	1.3	no	No
M36	0.000528356	160	129	10	significant	Yes	7.6	no	No	8	no	No
M309	0.000525284	161	47	16	significant	Yes	6.6	significant	Yes	6.2	no	No
M526	0.000484819	162	30	2.5	no	No	2.1	no	No	0.72	no	No
M433	0.000442299	163	27	-0.036	no	No	-0.014	no	No	-0.54	no	No
M739	0.000432471	164	41	1.8	no	No	-0.16	no	No	-0.66	no	No
M440	0.000420682	165	23	1.8	significant	No	3.3	significant	No	3.2	no	No
M614	0.000409423	166	10	2.9	no	No	3.9	no	No	4	no	No
M38	0.000394561	167	89	6	no	No	6.9	no	No	5.6	no	No
M457	0.000392805	168	87	8	significant	Yes	4.4	no	No	6.3	no	No
M729	0.00036967	169	38	8.6	significant	Yes	7.3	no	No	6.9	no	No
M194	0.00033521	170	25	3.3	significant	No	1.8	no	No	3.9	no	No
M156	0.000330818	171	117	8.2	significant	Yes	3.4	no	No	6.2	no	No
M669	0.000329872	172	81	7.2	significant	Yes	8.9	significant	Yes	11	no	No
M484	0.000329355	173	14	-0.26	no	No	2	no	No	0.36	no	No
M432	0.000321148	174	49	2	no	No	0.56	no	No	-0.42	no	No
M75	0.000312427	175	89	11	significant	Yes	7	no	No	12	no	No
M321	0.000287683	176	17	4.7	no	No	1	no	No	1.1	no	No
M386	0.000283932	177	74	5.9	significant	No	2	no	No	3.8	no	No
M165	0.000278645	178	56	9	significant	Yes	3	no	No	4.9	no	No
M20	0.000250101	179	158	6	no	No	1	no	No	1.5	no	No
M557	0.000244307	180	140	11	significant	Yes	11	significant	Yes	12	no	No
M335	0.00024328	181	95	7.8	significant	Yes	8.3	significant	Yes	14	no	No
M113	0.000228957	182	138	8.5	significant	Yes	3.3	no	No	3.2	no	No
M24	0.000226536	183	91	6.2	no	No	3.7	no	No	5	no	No
M355	0.000210741	184	95	3.8	no	No	4.4	no	No	7.6	no	No
M271	0.000143201	185	100	5	no	No	5.9	no	No	4.2	no	No
M16	0.000139774	186	151	28	significant	Yes	3.2	significant	No	7.6	no	No
M207	0.000136971	187	41	6.4	no	No	4.9	no	No	5.2	no	No
M69	0.00013389	188	67	5.1	significant	No	3	significant	No	5.1	significant	No
M693	7.6e-05	189	46	3.6	no	No	4.3	no	No	7	no	No
M385	7.58e-05	190	48	3.9	no	No	3.5	no	No	1.6	no	No
M11	5.26e-05	191	487	5.6	no	No	4.9	no	No	4.6	no	No
M37	5.15e-05	192	48	6.5	no	No	5.1	no	No	6.3	no	No
M257	4.76e-05	193	44	6	no	No	7.2	no	No	6.1	no	No
M55	4.59e-05	194	108	4.8	no	No	5.6	no	No	4.4	no	No
M260	2.67e-05	195	164	13	significant	Yes	11	significant	Yes	13	no	No
M185	2.07e-05	196	21	0.015	no	No	1.5	no	No	0.41	no	No
M232	9.51e-06	197	54	4.7	no	No	5.3	no	No	5.1	no	No
M100	0	198	94	17	significant	Yes	4.8	no	No	8.2	no	No
M101	0	199	71	13	significant	Yes	4.7	no	No	3.4	no	No
M102	0	200	97	14	significant	Yes	3.5	no	No	6.5	no	No
M103	0	201	50	11	significant	Yes	3.8	no	No	4.8	no	No
M104	0	202	29	3.7	significant	No	2.4	no	No	3.8	no	No
M106	0	203	17	0.039	no	No	2	no	No	1.8	no	No
M107	0	204	39	7.1	significant	Yes	2.7	no	No	4.6	no	No
M109	0	205	11	-0.36	no	No	2.2	no	No	2.7	no	No
M110	0	206	104	13	significant	Yes	1.5	no	No	5.6	no	No
M111	0	207	23	3.9	significant	No	1.8	no	No	3.9	no	No
M114	0	208	326	9.3	significant	Yes	5.2	no	No	3	no	No
M115	0	209	71	22	significant	Yes	4.7	significant	No	2.6	no	No
M118	0	210	45	6.4	significant	Yes	-0.67	no	No	0	significant	No
M119	0	211	101	12	significant	Yes	9.4	significant	Yes	8.6	no	No
M12	0	212	803	40	significant	Yes	3.4	no	No	5.4	no	No
M124	0	213	67	2.4	no	No	2.8	no	No	3	no	No
M125	0	214	21	0.48	no	No	2.3	no	No	1.6	no	No
M127	0	215	14	1.4	no	No	0.66	no	No	0.74	no	No
M128	0	216	51	2	no	No	1.5	no	No	1.7	no	No
M129	0	217	10	-0.11	no	No	-0.38	no	No	-0.44	no	No
M13	0	218	464	13	significant	Yes	6.2	no	No	2.3	no	No
M131	0	219	11	2.2	no	No	6.1	no	No	0.78	no	No
M132	0	220	51	11	significant	Yes	3.6	no	No	2.5	significant	No
M133	0	221	40	11	significant	Yes	1.1	no	No	2.6	no	No
M134	0	222	26	7	significant	Yes	2.4	no	No	2.1	no	No
M135	0	223	23	8.8	significant	Yes	1.6	no	No	2	no	No
M137	0	224	18	-0.081	no	No	0.84	no	No	1.7	no	No
M138	0	225	29	1.9	no	No	1.3	no	No	1.6	no	No
M139	0	226	15	1.2	no	No	-0.39	no	No	-0.056	no	No
M140	0	227	25	2.9	no	No	4.5	no	No	3.7	no	No
M149	0	228	10	1.3	no	No	2	no	No	2.3	no	No
M15	0	229	115	39	significant	Yes	6	significant	No	5.1	no	No
M151	0	230	46	5.4	no	No	3.2	no	No	5.4	no	No
M152	0	231	22	2.9	no	No	1.8	no	No	-0.018	no	No
M157	0	232	16	2.9	no	No	3.3	no	No	2.4	no	No
M159	0	233	31	3.5	no	No	5.7	no	No	5.9	no	No
M161	0	234	23	2.8	no	No	3	no	No	5.1	no	No
M163	0	235	24	4.7	no	No	4.9	no	No	6	no	No
M172	0	236	22	1.2	no	No	3.4	no	No	4	no	No
M173	0	237	11	2.9	significant	No	3	no	No	3.7	no	No
M177	0	238	45	8	significant	Yes	4.2	no	No	2.7	no	No
M178	0	239	31	3.2	no	No	1.8	no	No	2.1	no	No
M179	0	240	10	3.5	no	No	1.7	no	No	2.1	significant	No
M18	0	241	210	4.3	no	No	1.8	no	No	2.5	no	No
M19	0	242	159	22	significant	Yes	5	no	No	2.9	no	No
M198	0	243	15	3.1	no	No	2.5	no	No	3.4	no	No
M215	0	244	15	1	no	No	2.7	significant	No	2.1	significant	No
M216	0	245	10	2.8	no	No	1.2	no	No	1.8	no	No
M217	0	246	10	2.2	significant	No	2.4	no	No	4.2	no	No
M222	0	247	15	3.4	significant	No	1.5	no	No	0.67	no	No
M226	0	248	52	7.5	significant	Yes	4.5	no	No	5.3	no	No
M228	0	249	11	-0.13	no	No	0.28	no	No	1.7	no	No
M237	0	250	40	6.5	no	No	5.3	significant	No	8.8	no	No
M251	0	251	10	-0.25	no	No	2.9	no	No	3.2	no	No
M259	0	252	176	12	significant	Yes	11	no	No	9.1	no	No
M261	0	253	138	10	significant	Yes	6.4	no	No	6.7	no	No
M262	0	254	36	6.1	significant	Yes	4.3	no	No	5.2	no	No
M264	0	255	192	13	significant	Yes	7.8	no	No	7.7	no	No
M265	0	256	17	6.3	significant	Yes	0.97	no	No	2	no	No
M266	0	257	26	4.5	no	No	5.5	no	No	4.1	no	No
M267	0	258	19	4.1	no	No	2.1	no	No	2.8	no	No
M268	0	259	18	2.6	no	No	2.5	significant	No	2.5	significant	No
M27	0	260	27	2.4	no	No	3.4	no	No	4.5	no	No
M279	0	261	34	5.8	no	No	4.2	no	No	2.5	no	No
M28	0	262	100	10	significant	Yes	4.1	no	No	6.6	no	No
M289	0	263	55	7.7	no	No	9.6	no	No	6.2	no	No
M290	0	264	13	0.29	no	No	2.7	no	No	0.96	no	No
M293	0	265	326	41	significant	Yes	11	significant	Yes	17	significant	Yes
M297	0	266	12	1.4	no	No	0.32	no	No	0.98	no	No
M299	0	267	282	22	significant	Yes	9.9	significant	Yes	18	significant	Yes
M30	0	268	33	2.4	no	No	3.8	no	No	5.1	no	No
M302	0	269	43	7.9	significant	Yes	2.2	no	No	3.3	no	No
M303	0	270	67	3.4	significant	No	-0.14	no	No	-0.39	no	No
M304	0	271	36	10	significant	Yes	0.13	no	No	3.5	no	No
M310	0	272	16	3.8	no	No	2.4	no	No	3	no	No
M32	0	273	89	9.2	significant	Yes	4.3	no	No	3.1	no	No
M324	0	274	44	4.7	significant	No	5.3	significant	No	4.8	no	No
M341	0	275	39	5	no	No	3.8	no	No	6.8	significant	Yes
M343	0	276	26	4.1	significant	No	1.3	no	No	3	no	No
M346	0	277	80	4	significant	No	2.3	no	No	5.4	significant	No
M347	0	278	63	4.9	significant	No	1.8	no	No	3.6	no	No
M348	0	279	44	3.4	no	No	2.7	no	No	2.1	no	No
M349	0	280	24	3.5	no	No	1.8	no	No	1.7	no	No
M351	0	281	23	1.4	no	No	0.9	no	No	1.3	no	No
M354	0	282	14	4	significant	No	3	no	No	3.2	no	No
M357	0	283	36	5.5	significant	No	5.2	significant	No	4	significant	No
M358	0	284	63	9.5	significant	Yes	1.1	no	No	3.7	no	No
M360	0	285	45	12	significant	Yes	3.2	no	No	3.4	no	No
M362	0	286	28	11	significant	Yes	3.7	no	No	6.2	no	No
M364	0	287	69	15	significant	Yes	3.9	no	No	6.5	no	No
M365	0	288	12	2.3	significant	No	2.2	no	No	5.3	no	No
M370	0	289	10	3	significant	No	2.4	no	No	1.5	no	No
M371	0	290	16	2.8	no	No	3.6	no	No	4.2	no	No
M372	0	291	80	14	significant	Yes	3	no	No	4.9	no	No
M373	0	292	39	11	significant	Yes	3.9	no	No	4.5	no	No
M376	0	293	10	1.4	significant	No	1.5	no	No	1.5	no	No
M381	0	294	34	7.2	significant	Yes	1.6	no	No	3.7	no	No
M382	0	295	85	13	significant	Yes	1.4	no	No	5.6	no	No
M390	0	296	72	5.1	significant	No	5	no	No	2.4	no	No
M393	0	297	35	3.3	no	No	3.1	no	No	2.2	no	No
M394	0	298	77	4.3	significant	No	4	no	No	2.7	no	No
M395	0	299	18	1.4	no	No	4.2	no	No	4.5	no	No
M399	0	300	16	3.2	significant	No	2.4	no	No	1.7	no	No
M4	0	301	1113	26	significant	Yes	19	no	No	12	no	No
M40	0	302	28	4.2	no	No	4.1	no	No	5	no	No
M404	0	303	51	21	significant	Yes	5.1	significant	No	3.3	no	No
M405	0	304	34	20	significant	Yes	1.7	no	No	3.1	no	No
M407	0	305	16	11	significant	Yes	3.5	no	No	4.2	no	No
M408	0	306	10	3.3	significant	No	0	no	No	0	no	No
M409	0	307	35	6.5	significant	Yes	0	no	No	0	significant	No
M410	0	308	86	11	significant	Yes	10	significant	Yes	9.6	no	No
M411	0	309	15	5.6	significant	No	2.3	no	No	1.2	no	No
M42	0	310	54	11	significant	Yes	2.2	significant	No	4.9	no	No
M420	0	311	67	11	significant	Yes	4.3	significant	No	6.1	no	No
M423	0	312	42	13	significant	Yes	3.1	no	No	2	significant	No
M436	0	313	12	0.74	no	No	0.97	no	No	-0.12	no	No
M437	0	314	19	2.4	no	No	3.9	no	No	3.9	no	No
M445	0	315	17	2.7	significant	No	3.1	no	No	3.1	no	No
M453	0	316	23	3.8	no	No	3.1	no	No	4.7	no	No
M456	0	317	18	2.4	no	No	1.5	no	No	0.1	no	No
M463	0	318	18	2.6	significant	No	3.8	no	No	4.1	no	No
M472	0	319	10	0.25	no	No	0.68	no	No	0.59	no	No
M473	0	320	20	4.1	no	No	1.7	no	No	1.6	no	No
M49	0	321	16	3.7	significant	No	3.8	significant	No	5.1	significant	No
M495	0	322	11	2.4	no	No	1.1	no	No	1.8	no	No
M500	0	323	24	4.1	no	No	4.8	no	No	2.1	no	No
M504	0	324	28	5.7	no	No	4	no	No	4.7	no	No
M506	0	325	12	2.1	no	No	1.7	no	No	3.8	no	No
M522	0	326	12	0.86	no	No	2.9	no	No	2.3	no	No
M525	0	327	11	1.8	no	No	3.5	no	No	2.9	no	No
M531	0	328	10	3.6	significant	No	4.1	no	No	5	no	No
M54	0	329	1005	29	significant	Yes	17	no	No	12	no	No
M547	0	330	15	2.8	no	No	3.1	no	No	3	no	No
M549	0	331	81	11	significant	Yes	9.2	no	No	11	no	No
M550	0	332	13	3.7	significant	No	4	significant	No	1.5	no	No
M551	0	333	17	3	no	No	5.1	no	No	2.6	no	No
M552	0	334	13	1.9	no	No	2.3	no	No	2	no	No
M558	0	335	95	9.1	significant	Yes	5.1	no	No	7.4	no	No
M559	0	336	13	2.4	no	No	3.3	no	No	2.6	no	No
M561	0	337	20	7	significant	Yes	3.1	no	No	4.3	no	No
M563	0	338	10	4.4	significant	No	5	no	No	5.2	no	No
M564	0	339	114	11	significant	Yes	7.2	no	No	7	no	No
M568	0	340	14	3.4	no	No	2.6	no	No	3.5	no	No
M583	0	341	17	0.97	no	No	5.9	no	No	0.83	no	No
M62	0	342	70	7.7	no	No	10	no	No	6.7	no	No
M623	0	343	207	36	significant	Yes	8.9	significant	Yes	16	significant	Yes
M624	0	344	13	3.2	no	No	3.1	significant	No	4	significant	No
M625	0	345	16	5.9	significant	No	4.3	no	No	1	no	No
M626	0	346	26	9.8	significant	Yes	3.4	significant	No	4.7	significant	No
M63	0	347	530	32	significant	Yes	11	significant	Yes	15	significant	Yes
M630	0	348	97	18	significant	Yes	6.1	significant	Yes	13	significant	Yes
M631	0	349	10	2.2	no	No	2.7	significant	No	2.7	significant	No
M632	0	350	99	12	significant	Yes	7.8	significant	Yes	11	significant	Yes
M637	0	351	19	7.5	significant	Yes	2.3	significant	No	3.8	significant	No
M638	0	352	61	2.2	no	No	-0.11	no	No	-0.35	no	No
M65	0	353	332	23	significant	Yes	12	significant	Yes	18	significant	Yes
M673	0	354	43	2.9	significant	No	1.2	no	No	4.7	no	No
M674	0	355	13	3.7	significant	No	2.6	no	No	2.1	no	No
M679	0	356	28	2.7	no	No	4.6	no	No	4.4	no	No
M68	0	357	129	7.6	significant	Yes	1.3	no	No	3	no	No
M680	0	358	10	0.9	no	No	0.36	no	No	0.84	no	No
M681	0	359	12	0.7	no	No	3.8	no	No	2.3	no	No
M697	0	360	26	4.3	significant	No	2.5	significant	No	2.7	significant	No
M7	0	361	1014	40	significant	Yes	17	significant	Yes	20	significant	Yes
M701	0	362	20	9.5	significant	Yes	2	no	No	2.1	no	No
M704	0	363	53	5.3	significant	No	2.1	no	No	3.4	no	No
M707	0	364	33	5.4	significant	No	3.3	no	No	2.7	no	No
M709	0	365	19	2.7	significant	No	1.7	no	No	3.1	no	No
M713	0	366	62	4.7	significant	No	4	no	No	3	no	No
M716	0	367	27	17	significant	Yes	1.8	no	No	2.5	no	No
M734	0	368	14	1.9	significant	No	2.6	no	No	3.1	no	No
M735	0	369	10	3.2	significant	No	2.3	no	No	2	no	No
M738	0	370	21	7.5	significant	Yes	2.4	no	No	2.7	no	No
M74	0	371	13	2.6	no	No	2.1	no	No	3.7	no	No
M76	0	372	57	5.5	significant	No	5.1	significant	No	4.7	no	No
M773	0	373	40	4	no	No	4.1	no	No	3.2	no	No
M8	0	374	196	7.3	significant	Yes	2.8	no	No	4.2	no	No
M81	0	375	120	8.7	significant	Yes	10	significant	Yes	12	no	No
M813	0	376	11	1.1	no	No	0.9	no	No	2.6	no	No
M823	0	377	22	20	significant	Yes	1.7	significant	No	2.4	no	No
M824	0	378	33	2.4	no	No	3.3	no	No	2.3	no	No
M85	0	379	44	5.2	no	No	4.2	no	No	6.7	significant	Yes
M87	0	380	43	4.9	significant	No	3	no	No	4.4	no	No
M88	0	381	10	0.17	no	No	3.7	no	No	3.5	no	No
M89	0	382	11	7.3	significant	Yes	0	no	No	0	no	No
M94	0	383	268	2.8	no	No	3.9	significant	No	5.2	no	No
M97	0	384	76	11	significant	Yes	1.9	no	No	4	no	No
M98	0	385	81	18	significant	Yes	3.5	no	No	5.6	no	No
M99	0	386	42	10	significant	Yes	5.3	no	No	7.1	no	No

## Sheet: Page6.GO analysis for M2 module
ID	Description	GeneRatio	BgRatio	pvalue	p.adjust	qvalue	geneID	Count
GO:0006813	potassium ion transport	46/851	130/8442	4.17681e-15	1.48358e-11	1.38781e-11	ABCC9/NOS1AP/KCNH1/PRNP/ATP1A1/ATP1B1/ATP1A3/ATP1B2/KCNA2/KCNA6/SLC9A1/ATP4A/KCNA3/KCNA5/NOS1/ADORA1/OPRK1/KCNC1/RGS7/ATP1A2/ATP12A/SUMO1/KCNA1/KCNAB2/ATP1A4/KCNC3/KCNB1/KCNAB1/KCNA10/KCNT1/KCNIP4/AMIGO1/KCNH5/KCNC2/CHP1/SLC12A5/KCNQ5/KCND1/KCNIP1/KCND2/SLC12A6/SLC24A2/KCND3/SLC12A4/SLC12A7/KCNMA1	46
GO:0071805	potassium ion transmembrane transport	43/851	117/8442	7.01288e-15	1.48358e-11	1.38781e-11	ABCC9/NOS1AP/KCNH1/PRNP/ATP1A1/ATP1B1/ATP1A3/ATP1B2/KCNA2/KCNA6/SLC9A1/ATP4A/KCNA3/KCNA5/OPRK1/KCNC1/RGS7/ATP1A2/ATP12A/SUMO1/KCNA1/KCNAB2/ATP1A4/KCNC3/KCNB1/KCNAB1/KCNA10/KCNT1/KCNIP4/AMIGO1/KCNH5/KCNC2/SLC12A5/KCNQ5/KCND1/KCNIP1/KCND2/SLC12A6/SLC24A2/KCND3/SLC12A4/SLC12A7/KCNMA1	43
GO:0030001	metal ion transport	91/851	460/8442	9.3572e-11	1.31968e-07	1.23449e-07	ATOX1/CACNA1A/GNB5/ATP2A1/ABCC9/NOS1AP/KCNH1/PRNP/ATP1A1/ATP1B1/ATP1A3/ATP1B2/KCNA2/ATP2A2/KCNA6/SLC9A1/ATP2B1/ATP4A/RYR1/KCNA3/KCNA5/EDNRB/NOS1/SLC6A1/ADORA1/ARRB2/SCN1A/OPRK1/KCNC1/RGS7/ATP1A2/ATP12A/SUMO1/ATP2B2/SCN1B/KCNA1/GRIN2A/KCNAB2/ATP1A4/SHROOM2/KCNC3/ITPR3/KCNB1/KCNAB1/RYR3/KCNA10/ATP2B3/SLC4A8/KCNT1/CACHD1/CNNM4/KCNIP4/SLC4A10/STAC2/HECW1/AMIGO1/SCN4B/LMTK2/KCNH5/STEAP2/JPH3/RYR2/ATP2…	91
GO:0098662	inorganic cation transmembrane transport	87/851	436/8442	1.58333e-10	1.39791e-07	1.30768e-07	CACNA1A/GNB5/ATP2A1/ABCC9/NOS1AP/KCNH1/PRNP/ATP1A1/ATP1B1/ATP1A3/ATP1B2/KCNA2/ATP2A2/KCNA6/SLC9A1/ATP2B1/ATP4A/RYR1/KCNA3/KCNA5/COX7A1/EDNRB/NOS1/SLC6A1/SCN1A/OPRK1/KCNC1/RGS7/ATP1A2/ATP12A/TMSB4X/SUMO1/ATP2B2/SCN1B/KCNA1/GRIN2A/KCNAB2/ATP1A4/SHROOM2/KCNC3/ITPR3/KCNB1/KCNAB1/RYR3/KCNA10/ATP2B3/SLC4A8/KCNT1/CACHD1/CNNM4/KCNIP4/SLC4A10/STAC2/HECW1/AMIGO1/SCN4B/KCNH5/STEAP2/JPH3/RYR2/ATP2A3/TESC/VMP…	87
GO:0098660	inorganic ion transmembrane transport	93/851	479/8442	1.65199e-10	1.39791e-07	1.30768e-07	CACNA1A/GABRD/GNB5/ATP2A1/ABCC9/NOS1AP/KCNH1/PRNP/ATP1A1/ATP1B1/ATP1A3/ATP1B2/GABRA1/KCNA2/ATP2A2/KCNA6/GABRG2/SLC9A1/ATP2B1/ATP4A/RYR1/KCNA3/KCNA5/COX7A1/EDNRB/NOS1/SLC6A1/SCN1A/OPRK1/GABRB2/GABRA4/KCNC1/RGS7/ATP1A2/ATP12A/TMSB4X/SUMO1/ATP2B2/SCN1B/KCNA1/GRIN2A/KCNAB2/ATP1A4/SHROOM2/KCNC3/ITPR3/KCNB1/KCNAB1/RYR3/KCNA10/ATP2B3/SLC4A8/KCNT1/CACHD1/CNNM4/KCNIP4/SLC4A10/STAC2/HECW1/AMIGO1/SCN4B/KCNH…	93
GO:0098655	cation transmembrane transport	93/851	493/8442	8.16032e-10	5.75438e-07	5.38295e-07	CACNA1A/GNB5/ATP2A1/ABCC9/NOS1AP/KCNH1/PRNP/ATP1A1/ATP1B1/ATP1A3/ATP1B2/KCNA2/ATP2A2/KCNA6/SLC9A1/ATP2B1/ATP4A/RYR1/KCNA3/KCNA5/COX7A1/EDNRB/EPHB2/NOS1/SLC6A1/SCN1A/OPRK1/KCNC1/RGS7/ATP1A2/ATP12A/TMSB4X/SUMO1/ATP2B2/MEF2C/SCN1B/KCNA1/GRIN2A/KCNAB2/ATP1A4/SHROOM2/KCNC3/ITPR3/KCNB1/KCNAB1/RYR3/KCNA10/ATP2B3/SLC4A8/KCNT1/CACHD1/CNNM4/KCNIP4/SLC4A10/STAC2/SHISA6/HECW1/AMIGO1/SCN4B/PEX5L/UNC80/SLC43A2…	93
GO:0055075	potassium ion homeostasis	14/851	23/8442	3.46312e-09	2.09321e-06	1.95809e-06	ATP1A1/ATP1B1/ATP1A3/ATP1B2/ATP4A/KCNA5/ATP1A2/ATP12A/ATP1A4/SLC12A5/SLC12A6/SLC12A4/SLC12A7/KCNMA1	14
GO:0034765	regulation of ion transmembrane transport	60/851	287/8442	2.22311e-08	1.17575e-05	1.09985e-05	CACNA1A/GNB5/ATP2A1/ABCC9/NOS1AP/ARL6IP5/KCNH1/PRNP/ATP1B1/ATP1B2/KCNA2/KCNA6/SLC9A1/KCNA3/KCNA5/EPHB2/NOS1/SCN1A/OPRK1/KCNC1/RGS7/ATP1A2/TMSB4X/SUMO1/MEF2C/SCN1B/KCNA1/GRIN2A/KCNAB2/KCNC3/KCNB1/KCNAB1/KCNA10/KCNIP4/STAC2/SHISA6/HECW1/AMIGO1/SCN4B/SLC43A2/KCNH5/JPH3/RYR2/TESC/VMP1/CLIC6/KCNC2/CHP1/KCNQ5/KCND1/KCNIP1/CABP1/KCND2/KCND3/SCN8A/TCAF1/CACNG2/SLC30A1/KCNMA1/PLCG1	60
GO:0099537	trans-synaptic signaling	87/851	490/8442	5.9376e-08	2.68456e-05	2.51127e-05	CACNA1A/GABRD/PCDH17/LRRTM2/OPHN1/BAIAP3/SLITRK3/CLSTN1/STAU1/LGI1/PENK/PRNP/BCHE/TH/KIT/GABRA1/GLUL/ATP2A2/PTPRA/GABRG2/PMCH/PVALB/CALB2/ELAVL4/MAPK1/EPHB2/NOS1/SLC6A1/ADORA1/PRKAR1B/ARRB2/STX2/OPRK1/NSG1/GABRB2/GABRA4/ATP1A2/DGKE/EPHB1/SYNJ2BP/STX1B/STXBP1/ADARB1/GUCY1A1/GUCY1B1/MEF2C/ADCY1/KCNA1/GRIN2A/GRIK3/TPBG/ITPR3/KCNB1/EFNB3/STXBP2/CARTPT/NTRK2/SLC4A8/SV2C/PREPL/SLC4A10/SHISA6/PRRT2/SYT9…	87
GO:0055067	monovalent inorganic cation homeostasis	27/851	88/8442	6.80409e-08	2.68456e-05	2.51127e-05	SLC4A2/ATP1A1/ATP1B1/ATP1A3/ATP1B2/SLC9A1/ATP4A/KCNA5/EDNRB/MAPK3/MAPK1/ADORA1/SLC4A3/ATP1A2/RAB7A/ATP12A/ATP1A4/SLC4A8/SLC4A10/TM9SF4/CHP1/SLC12A5/SLC12A6/SLC12A4/SLC12A7/SLC4A7/KCNMA1	27
GO:0035637	multicellular organismal signaling	29/851	99/8442	6.97947e-08	2.68456e-05	2.51127e-05	ATP2A1/ABCC9/ATP1A1/ATP1B1/ATP1A3/ATP1B2/KCNA2/ATP2A2/SLC9A1/ATP2B1/KCNA5/SCN1A/SLC4A3/ATP1A2/ATP2B2/SCN1B/KCNA1/CARTPT/NTRK2/ATP2B3/SCN4B/RYR2/ATP2A3/SPTBN4/KCND2/CNTNAP2/KCND3/SCN8A/CACNG2	29
GO:0007268	chemical synaptic transmission	85/851	483/8442	1.28383e-07	4.17836e-05	3.90865e-05	CACNA1A/GABRD/PCDH17/LRRTM2/OPHN1/BAIAP3/SLITRK3/CLSTN1/STAU1/LGI1/PENK/PRNP/BCHE/TH/KIT/GABRA1/GLUL/ATP2A2/PTPRA/GABRG2/PMCH/PVALB/CALB2/ELAVL4/MAPK1/EPHB2/SLC6A1/ADORA1/PRKAR1B/ARRB2/STX2/OPRK1/NSG1/GABRB2/GABRA4/ATP1A2/DGKE/EPHB1/SYNJ2BP/STX1B/STXBP1/ADARB1/GUCY1A1/GUCY1B1/MEF2C/ADCY1/KCNA1/GRIN2A/GRIK3/TPBG/ITPR3/KCNB1/EFNB3/STXBP2/CARTPT/NTRK2/SLC4A8/SV2C/PREPL/SLC4A10/SHISA6/PRRT2/SYT9/CADP…	85
GO:0098916	anterograde trans-synaptic signaling	85/851	483/8442	1.28383e-07	4.17836e-05	3.90865e-05	CACNA1A/GABRD/PCDH17/LRRTM2/OPHN1/BAIAP3/SLITRK3/CLSTN1/STAU1/LGI1/PENK/PRNP/BCHE/TH/KIT/GABRA1/GLUL/ATP2A2/PTPRA/GABRG2/PMCH/PVALB/CALB2/ELAVL4/MAPK1/EPHB2/SLC6A1/ADORA1/PRKAR1B/ARRB2/STX2/OPRK1/NSG1/GABRB2/GABRA4/ATP1A2/DGKE/EPHB1/SYNJ2BP/STX1B/STXBP1/ADARB1/GUCY1A1/GUCY1B1/MEF2C/ADCY1/KCNA1/GRIN2A/GRIK3/TPBG/ITPR3/KCNB1/EFNB3/STXBP2/CARTPT/NTRK2/SLC4A8/SV2C/PREPL/SLC4A10/SHISA6/PRRT2/SYT9/CADP…	85
GO:0030007	cellular potassium ion homeostasis	9/851	8442-12-01	1.71648e-07	5.18744e-05	4.85259e-05	ATP1A1/ATP1B1/ATP1A3/ATP1B2/ATP4A/ATP1A2/ATP12A/ATP1A4/KCNMA1	9
GO:0043269	regulation of ion transport	71/851	383/8442	1.93382e-07	5.45466e-05	5.10257e-05	CACNA1A/GNB5/ATP2A1/ABCC9/NOS1AP/ARL6IP5/KCNH1/PRNP/ATP1A1/ATP1B1/ATP1B2/KCNA2/KCNA6/SLC9A1/ATP2B1/KCNA3/KCNA5/EPHB2/NOS1/SLC6A1/ADORA1/ARRB2/SCN1A/OPRK1/KCNC1/RGS7/ATP1A2/STXBP1/TMSB4X/SUMO1/MEF2C/SCN1B/KCNA1/GRIN2A/KCNAB2/KCNC3/KCNB1/KCNAB1/KCNA10/SYT6/KCNIP4/STAC2/SHISA6/HECW1/SYT9/AMIGO1/SCN4B/SLC43A2/KCNH5/JPH3/RYR2/TESC/DTNBP1/VMP1/CLIC6/KCNC2/CHP1/P2RY12/SPTBN4/KCNQ5/KCND1/KCNIP1/CABP1/KCN…	71
GO:0140115	export across plasma membrane	16/851	38/8442	2.5989e-07	6.67776e-05	6.24672e-05	ATP1A1/ATP1B1/ATP1A3/ATP1B2/KCNA2/SLC9A1/ATP2B1/ATP4A/KCNA5/ABCC1/ATP1A2/ATP12A/ATP1A4/KCNB1/ATP2B3/KCND3	16
GO:0042391	regulation of membrane potential	52/851	251/8442	2.6831e-07	6.67776e-05	6.24672e-05	GABRD/NOS1AP/ARL6IP5/KCNH1/ATP1A1/ATP1B1/ATP1A3/ATP1B2/GABRA1/KCNA2/ATP2A2/GABRG2/SLC9A1/KCNA5/ADORA1/PRKAR1B/ARRB2/SCN1A/GABRB2/GABRA4/KCNC1/SLC4A3/ATP1A2/STX1B/SUMO1/MEF2C/SCN1B/KCNA1/GRIN2A/GRIK3/KCNAB2/ATP1A4/KCNB1/NTRK2/SLC4A8/PIP5KL1/SCN4B/SPART/KCNH5/RYR2/SLC25A36/KCNC2/PANK2/RIMS4/KCND2/RIMS3/KCND3/RIMS2/SCN8A/CACNG2/MPP2/KCNMA1	52
GO:0036376	sodium ion export across plasma membrane	9/851	13/8442	5.07861e-07	0.000119376	0.00011167	ATP1A1/ATP1B1/ATP1A3/ATP1B2/SLC9A1/ATP4A/ATP1A2/ATP12A/ATP1A4	9
GO:0034762	regulation of transmembrane transport	63/851	335/8442	5.79234e-07	0.000128986	0.00012066	CACNA1A/GNB5/ATP2A1/ABCC9/NOS1AP/ARL6IP5/KCNH1/PRNP/ATP1B1/ATP1B2/KCNA2/KCNA6/SLC9A1/KCNA3/KCNA5/PIK3R1/EPHB2/NOS1/SCN1A/OPRK1/KCNC1/RGS7/ATP1A2/TMSB4X/SUMO1/MEF2C/SCN1B/KCNA1/GRIN2A/KCNAB2/KCNC3/KCNB1/KCNAB1/PEA15/KCNA10/KCNIP4/STAC2/SHISA6/HECW1/AMIGO1/SCN4B/SLC43A2/KCNH5/JPH3/RYR2/TESC/VMP1/CLIC6/KCNC2/CHP1/KCNQ5/KCND1/KCNIP1/CABP1/KCND2/KCND3/SCN8A/TCAF1/CACNG2/SLC30A1/KCNMA1/SORBS1/PLCG1	63
GO:0050806	positive regulation of synaptic transmission	28/851	106/8442	1.22356e-06	0.000258843	0.000242135	LRRTM2/BAIAP3/CLSTN1/STAU1/LGI1/PRNP/GLUL/CALB2/MAPK1/EPHB2/ADORA1/PRKAR1B/ARRB2/NSG1/STX1B/STXBP1/ADCY1/GRIN2A/ITPR3/NTRK2/SLC4A8/DTNBP1/SLC24A2/RIMS3/RIMS2/NPTN/CACNG2/MPP2	28
GO:0006883	cellular sodium ion homeostasis	9/851	14/8442	1.29469e-06	0.00026085	0.000244013	ATP1A1/ATP1B1/ATP1A3/ATP1B2/SLC9A1/ATP4A/ATP1A2/ATP12A/ATP1A4	9
GO:0061337	cardiac conduction	20/851	63/8442	1.88439e-06	0.000362403	0.00033901	ATP2A1/ABCC9/ATP1A1/ATP1B1/ATP1A3/ATP1B2/ATP2A2/SLC9A1/ATP2B1/KCNA5/SLC4A3/ATP1A2/ATP2B2/SCN1B/ATP2B3/SCN4B/RYR2/ATP2A3/SPTBN4/KCND3	20
GO:0051260	protein homooligomerization	29/851	115/8442	2.22304e-06	0.000408942	0.000382546	PRNP/KCNA2/KCNA6/RYR1/KCNA3/KCNA5/KCNC1/MAT1A/CRYZ/KCNA1/TP53BP1/KCNC3/KCNB1/RYR3/KCNA10/KCTD21/KCTD1/PEG10/PDCD6IP/KCTD4/KCTD12/KCNC2/HSD17B10/OSBPL2/NLRC4/KCND1/KCND2/KCND3/MPP2	29
GO:1990573	potassium ion import across plasma membrane	13/851	30/8442	2.37231e-06	0.000418219	0.000391223	ABCC9/ATP1A1/ATP1B1/ATP1A3/ATP1B2/ATP4A/ATP1A2/ATP12A/ATP1A4/SLC12A5/SLC12A6/SLC12A4/SLC12A7	13
GO:0055078	sodium ion homeostasis	11/851	22/8442	2.54328e-06	0.000430426	0.000402642	ATP1A1/ATP1B1/ATP1A3/ATP1B2/SLC9A1/ATP4A/EDNRB/ADORA1/ATP1A2/ATP12A/ATP1A4	11
GO:0030004	cellular monovalent inorganic cation homeostasis	21/851	70/8442	2.92713e-06	0.000476335	0.000445588	SLC4A2/ATP1A1/ATP1B1/ATP1A3/ATP1B2/SLC9A1/ATP4A/MAPK3/MAPK1/SLC4A3/ATP1A2/RAB7A/ATP12A/ATP1A4/SLC4A8/SLC4A10/TM9SF4/CHP1/SLC12A5/SLC4A7/KCNMA1	21
GO:0019233	sensory perception of pain	16/851	45/8442	3.82808e-06	0.000593189	0.0005549	PENK/KCNA2/SLC9A1/EDNRB/MAPK3/ADORA1/PRKAR1B/ARRB2/SCN1A/OPRK1/CCN3/EPHB1/KCNA1/GRIN2A/LXN/KCND2	16
GO:0008016	regulation of heart contraction	27/851	106/8442	4.034e-06	0.000593189	0.0005549	ATP2A1/ABCC9/NOS1AP/ATP1A1/ATP1B1/TH/CHGA/ATP1A3/ATP1B2/ATP2A2/SLC9A1/ATP2B1/KCNA5/EDNRB/NOS1/ADORA1/SLC4A3/ATP1A2/SUMO1/ATP2B2/SCN1B/ATP2B3/SCN4B/RYR2/ATP2A3/SPTBN4/KCND3	27
GO:0055082	cellular chemical homeostasis	65/851	369/8442	4.06582e-06	0.000593189	0.0005549	ATOX1/ATP2A1/FOXO3/BAIAP3/GJB6/ADCY5/PRNP/SLC4A2/ATP1A1/ATP1B1/TH/ATP1A3/ATP1B2/ATP2A2/SLC9A1/ATP2B1/ATP4A/RYR1/CALB2/MAPK3/PIK3R1/MAPK1/NOS1/ADORA1/OPRK1/SLC4A3/ATP1A2/RAB7A/HK3/EFNA5/ATP12A/VSNL1/FOXK2/ATP2B2/ATP1A4/ENDOG/ITPR3/KCNB1/RYR3/CARTPT/ATP2B3/HKDC1/SLC4A8/SLC4A10/TMEM178A/STEAP2/JPH3/TM9SF4/RYR2/ATP2A3/CHP1/FUNDC2/RAB11FIP5/SLC12A5/BOLA2/SLC12A6/SLC24A2/FIS1/NPTN/SLC12A7/SLC30A1/SLC4A…	65
GO:0043266	regulation of potassium ion transport	19/851	61/8442	4.67305e-06	0.000659055	0.000616514	ABCC9/NOS1AP/PRNP/ATP1B1/ATP1B2/KCNA5/NOS1/ADORA1/OPRK1/KCNC1/RGS7/SUMO1/KCNA1/KCNAB2/KCNAB1/KCNIP4/AMIGO1/KCNC2/KCNIP1	19
GO:0034329	cell junction assembly	55/851	300/8442	6.82412e-06	0.000931383	0.000871263	MYO9A/NRP1/PCDH17/ARHGAP6/DAPK3/LRRTM2/OPHN1/ROCK2/GPC4/SLITRK3/CLSTN1/GJB6/GABRA1/PRKCA/PTPRA/GABRG2/SLC9A1/APC/EPHA2/EPHA3/EPHB2/GABRB2/EFNA5/CAPZA1/EPHB3/EPHB1/CDH6/ARF6/MEF2C/TPBG/PTPRK/NTRK2/SDK2/MPP7/FMN1/CLASP1/HAPLN4/AMIGO1/MDGA1/HDAC7/PDCD6IP/VMP1/SLITRK2/SYNDIG1/LRRC4B/IL1RAPL1/FLRT3/CNTNAP2/CDH7/CORO1C/CORO2B/EPB41L3/GPC6/NPTN/SORBS1	55
GO:0043270	positive regulation of ion transport	33/851	150/8442	1.12238e-05	0.001484	0.00138821	ATP2A1/NOS1AP/ATP1B1/ATP1B2/SLC9A1/ATP2B1/EPHB2/NOS1/SLC6A1/ADORA1/ARRB2/OPRK1/KCNC1/RGS7/STXBP1/TMSB4X/SUMO1/SCN1B/KCNA1/KCNB1/STAC2/AMIGO1/SCN4B/RYR2/TESC/DTNBP1/VMP1/KCNC2/CHP1/P2RY12/TCAF1/CACNG2/PLCG1	33
GO:1903522	regulation of blood circulation	29/851	125/8442	1.30217e-05	0.00166954	0.00156177	ARHGAP42/ATP2A1/ABCC9/NOS1AP/ATP1A1/ATP1B1/TH/CHGA/ATP1A3/ATP1B2/ATP2A2/SLC9A1/ATP2B1/KCNA5/EDNRB/NOS1/ADORA1/SLC4A3/ATP1A2/SUMO1/ATP2B2/SCN1B/ATP2B3/SCN4B/DOCK4/RYR2/ATP2A3/SPTBN4/KCND3	29
GO:0098659	inorganic cation import across plasma membrane	20/851	71/8442	1.43974e-05	0.00174044	0.0016281	CACNA1A/ABCC9/PRNP/ATP1A1/ATP1B1/ATP1A3/ATP1B2/SLC9A1/ATP4A/SLC6A1/ATP1A2/ATP12A/ATP1A4/STEAP2/SLC12A5/SLC12A6/SLC24A2/SLC12A4/SLC12A7/SLC30A1	20
GO:0099587	inorganic ion import across plasma membrane	20/851	71/8442	1.43974e-05	0.00174044	0.0016281	CACNA1A/ABCC9/PRNP/ATP1A1/ATP1B1/ATP1A3/ATP1B2/SLC9A1/ATP4A/SLC6A1/ATP1A2/ATP12A/ATP1A4/STEAP2/SLC12A5/SLC12A6/SLC24A2/SLC12A4/SLC12A7/SLC30A1	20
GO:0044057	regulation of system process	53/851	293/8442	1.4924e-05	0.00175398	0.00164077	ARHGAP42/ATP2A1/DAPK3/FOXO3/ABCC9/NOS1AP/ROCK2/SLC25A12/ATP1A1/ATP1B1/TH/CHGA/KIT/ATP1A3/ATP1B2/ATP2A2/PRKCA/SLC9A1/ATP2B1/KCNA5/EDNRB/IGFBP5/NOS1/ADORA1/PRKAR1B/OPRK1/CCN3/SLC4A3/ATP1A2/MTPN/STX1B/SUMO1/ATP2B2/GUCY1A1/SCN1B/KCNA1/GRIN2A/BECN1/CARTPT/ATP2B3/SHISA6/SETD3/SCN4B/DOCK4/RYR2/JARID2/ATP2A3/FTO/SPTBN4/KCND3/CORO2B/RIMS2/KCNMA1	53
GO:1901888	regulation of cell junction assembly	32/851	146/8442	1.64828e-05	0.00186102	0.00174089	NRP1/ARHGAP6/DAPK3/LRRTM2/ROCK2/GPC4/SLITRK3/CLSTN1/PTPRA/SLC9A1/EPHA2/EPHA3/EPHB2/EFNA5/EPHB3/EPHB1/ARF6/MEF2C/TPBG/NTRK2/FMN1/CLASP1/AMIGO1/MDGA1/SLITRK2/SYNDIG1/LRRC4B/IL1RAPL1/FLRT3/CNTNAP2/CORO1C/GPC6	32
GO:0032414	positive regulation of ion transmembrane transporter activity	19/851	66/8442	1.67144e-05	0.00186102	0.00174089	ATP2A1/NOS1AP/ATP1B1/ATP1B2/SLC9A1/EPHB2/KCNC1/TMSB4X/SUMO1/KCNA1/STAC2/AMIGO1/RYR2/TESC/VMP1/KCNC2/CHP1/TCAF1/CACNG2	19
GO:0051965	positive regulation of synapse assembly	15/851	46/8442	2.54451e-05	0.00276047	0.00258228	LRRTM2/SLITRK3/CLSTN1/EPHB2/EFNA5/EPHB3/EPHB1/TPBG/NTRK2/AMIGO1/SLITRK2/SYNDIG1/LRRC4B/IL1RAPL1/FLRT3	15
GO:0055080	cation homeostasis	56/851	322/8442	2.79981e-05	0.0029615	0.00277034	ATOX1/ATP2A1/PRNP/SLC4A2/ATP1A1/ATP1B1/ATP1A3/ATP1B2/ATP2A2/SLC9A1/ATP2B1/ATP4A/RYR1/KCNA5/CALB2/EDNRB/MAPK3/MAPK1/NOS1/ADORA1/SLC4A3/ATP1A2/RAB7A/ATP12A/ATP2B2/KCNA1/ATP1A4/ITPR3/RYR3/ATP2B3/SLC4A8/CNNM4/SLC4A10/UNC80/TMEM178A/STEAP2/JPH3/TM9SF4/RYR2/ATP2A3/CHP1/SLC12A5/BOLA2/CNNM2/CNNM1/SLC12A6/SLC24A2/SLC12A4/FIS1/NPTN/SLC12A7/SLC30A1/SLC4A7/KCNMA1/ITPR1/PLCG1	56
GO:0051963	regulation of synapse assembly	20/851	75/8442	3.47198e-05	0.00345974	0.00323642	LRRTM2/GPC4/SLITRK3/CLSTN1/EPHB2/EFNA5/EPHB3/EPHB1/ARF6/MEF2C/TPBG/NTRK2/AMIGO1/MDGA1/SLITRK2/SYNDIG1/LRRC4B/IL1RAPL1/FLRT3/GPC6	20
GO:0001508	action potential	22/851	87/8442	3.51616e-05	0.00345974	0.00323642	NOS1AP/ATP1A1/ATP1B1/KCNA2/ATP2A2/SLC9A1/KCNA5/SCN1A/SLC4A3/ATP1A2/SUMO1/SCN1B/KCNA1/KCNAB2/KCNB1/NTRK2/SCN4B/RYR2/KCNC2/KCND2/KCND3/SCN8A	22
GO:1904064	positive regulation of cation transmembrane transport	22/851	87/8442	3.51616e-05	0.00345974	0.00323642	ATP2A1/NOS1AP/ATP1B1/ATP1B2/SLC9A1/EPHB2/NOS1/OPRK1/KCNC1/RGS7/TMSB4X/SUMO1/KCNA1/STAC2/AMIGO1/RYR2/TESC/VMP1/KCNC2/CHP1/CACNG2/PLCG1	22
GO:0060047	heart contraction	28/851	125/8442	3.63021e-05	0.00349078	0.00326545	ATP2A1/ABCC9/NOS1AP/ATP1A1/ATP1B1/TH/CHGA/ATP1A3/ATP1B2/ATP2A2/SLC9A1/ATP2B1/KCNA5/EDNRB/NOS1/ADORA1/SCN1A/SLC4A3/ATP1A2/SUMO1/ATP2B2/SCN1B/ATP2B3/SCN4B/RYR2/ATP2A3/SPTBN4/KCND3	28
GO:1901379	regulation of potassium ion transmembrane transport	16/851	53/8442	4.04939e-05	0.00380732	0.00356157	ABCC9/NOS1AP/PRNP/ATP1B1/ATP1B2/OPRK1/KCNC1/RGS7/SUMO1/KCNA1/KCNAB2/KCNAB1/KCNIP4/AMIGO1/KCNC2/KCNIP1	16
GO:0021953	central nervous system neuron differentiation	22/851	88/8442	4.25109e-05	0.00391008	0.00365769	NRP1/EPHB6/OPHN1/CSF1R/ELAVL4/EPHB2/EPHB3/EPHB1/MTPN/ADARB1/SCN1B/HERC1/NTRK2/TBR1/AGBL4/SLC4A10/GIGYF2/MDGA1/CHD5/FAIM2/SPTBN4/NOVA2	22
GO:0003015	heart process	29/851	133/8442	4.4997e-05	0.00405069	0.00378922	ATP2A1/ABCC9/NOS1AP/ATP1A1/ATP1B1/TH/CHGA/ATP1A3/ATP1B2/ATP2A2/SLC9A1/ATP2B1/KCNA5/EDNRB/NOS1/ADORA1/SCN1A/SLC4A3/ATP1A2/SUMO1/ATP2B2/SCN1B/ATP2B3/SCN4B/RYR2/ATP2A3/SPTBN4/PPCS/KCND3	29
GO:0050801	ion homeostasis	57/851	337/8442	5.38389e-05	0.00465609	0.00435555	ATOX1/ATP2A1/PRNP/SLC4A2/ATP1A1/ATP1B1/ATP1A3/ATP1B2/ATP2A2/SLC9A1/ATP2B1/ATP4A/RYR1/FGFR4/KCNA5/CALB2/EDNRB/MAPK3/MAPK1/NOS1/ADORA1/SLC4A3/ATP1A2/RAB7A/ATP12A/ATP2B2/KCNA1/ATP1A4/ITPR3/RYR3/ATP2B3/SLC4A8/CNNM4/SLC4A10/UNC80/TMEM178A/STEAP2/JPH3/TM9SF4/RYR2/ATP2A3/CHP1/SLC12A5/BOLA2/CNNM2/CNNM1/SLC12A6/SLC24A2/SLC12A4/FIS1/NPTN/SLC12A7/SLC30A1/SLC4A7/KCNMA1/ITPR1/PLCG1	57
GO:0099560	synaptic membrane adhesion	10/851	24/8442	5.39231e-05	0.00465609	0.00435555	PCDH17/GPC4/SLITRK3/EFNA5/SPARCL1/MDGA1/SLITRK2/LRRC4B/FLRT3/GPC6	10
GO:0098771	inorganic ion homeostasis	56/851	330/8442	5.699e-05	0.004745	0.00443872	ATOX1/ATP2A1/PRNP/SLC4A2/ATP1A1/ATP1B1/ATP1A3/ATP1B2/ATP2A2/SLC9A1/ATP2B1/ATP4A/RYR1/FGFR4/KCNA5/CALB2/EDNRB/MAPK3/MAPK1/NOS1/ADORA1/SLC4A3/ATP1A2/RAB7A/ATP12A/ATP2B2/KCNA1/ATP1A4/ITPR3/RYR3/ATP2B3/SLC4A8/CNNM4/SLC4A10/TMEM178A/STEAP2/JPH3/TM9SF4/RYR2/ATP2A3/CHP1/SLC12A5/BOLA2/CNNM2/CNNM1/SLC12A6/SLC24A2/SLC12A4/FIS1/NPTN/SLC12A7/SLC30A1/SLC4A7/KCNMA1/ITPR1/PLCG1	56
GO:0051259	protein complex oligomerization	32/851	155/8442	5.78219e-05	0.004745	0.00443872	PRNP/KCNA2/KCNA6/SLC9A1/RYR1/KCNA3/KCNA5/KCNC1/MAT1A/CRYZ/KCNA1/TP53BP1/KCNC3/KCNB1/RYR3/KCNA10/KCTD21/KCTD1/PEG10/LRRC8C/PDCD6IP/KCTD4/KCTD12/KCNC2/HSD17B10/OSBPL2/TRPM3/NLRC4/KCND1/KCND2/KCND3/MPP2	32
GO:0050804	modulation of chemical synaptic transmission	54/851	315/8442	5.83172e-05	0.004745	0.00443872	CACNA1A/PCDH17/LRRTM2/OPHN1/BAIAP3/CLSTN1/STAU1/LGI1/PRNP/BCHE/KIT/GLUL/ATP2A2/PTPRA/CALB2/ELAVL4/MAPK1/EPHB2/SLC6A1/ADORA1/PRKAR1B/ARRB2/NSG1/ATP1A2/DGKE/EPHB1/STX1B/STXBP1/MEF2C/ADCY1/GRIN2A/GRIK3/ITPR3/KCNB1/NTRK2/SLC4A8/PREPL/SLC4A10/SHISA6/PRRT2/PNKD/CPEB3/JPH3/DTNBP1/ABHD6/RIMS4/SLC24A2/RIMS3/RIMS2/NPTN/CACNG2/SLC30A1/MPP2/DNM1	54
GO:0099177	regulation of trans-synaptic signaling	54/851	316/8442	6.36871e-05	0.00508415	0.00475597	CACNA1A/PCDH17/LRRTM2/OPHN1/BAIAP3/CLSTN1/STAU1/LGI1/PRNP/BCHE/KIT/GLUL/ATP2A2/PTPRA/CALB2/ELAVL4/MAPK1/EPHB2/SLC6A1/ADORA1/PRKAR1B/ARRB2/NSG1/ATP1A2/DGKE/EPHB1/STX1B/STXBP1/MEF2C/ADCY1/GRIN2A/GRIK3/ITPR3/KCNB1/NTRK2/SLC4A8/PREPL/SLC4A10/SHISA6/PRRT2/PNKD/CPEB3/JPH3/DTNBP1/ABHD6/RIMS4/SLC24A2/RIMS3/RIMS2/NPTN/CACNG2/SLC30A1/MPP2/DNM1	54
GO:0034767	positive regulation of ion transmembrane transport	23/851	97/8442	7.01723e-05	0.00549813	0.00514323	ATP2A1/NOS1AP/ATP1B1/ATP1B2/SLC9A1/EPHB2/NOS1/OPRK1/KCNC1/RGS7/TMSB4X/SUMO1/KCNA1/STAC2/AMIGO1/RYR2/TESC/VMP1/KCNC2/CHP1/TCAF1/CACNG2/PLCG1	23
GO:0086003	cardiac muscle cell contraction	15/851	50/8442	7.61166e-05	0.00585544	0.00547748	ATP2A1/ABCC9/NOS1AP/ATP1A1/ATP2A2/SLC9A1/KCNA5/ADORA1/SCN1A/ATP1A2/SUMO1/SCN1B/SCN4B/RYR2/KCND3	15
GO:0032411	positive regulation of transporter activity	19/851	73/8442	7.77699e-05	0.0058758	0.00549652	ATP2A1/NOS1AP/ATP1B1/ATP1B2/SLC9A1/EPHB2/KCNC1/TMSB4X/SUMO1/KCNA1/STAC2/AMIGO1/RYR2/TESC/VMP1/KCNC2/CHP1/TCAF1/CACNG2	19
GO:1901890	positive regulation of cell junction assembly	19/851	74/8442	9.49385e-05	0.0070471	0.00659222	NRP1/LRRTM2/SLITRK3/CLSTN1/EPHA2/EPHB2/EFNA5/EPHB3/EPHB1/TPBG/NTRK2/FMN1/AMIGO1/SLITRK2/SYNDIG1/LRRC4B/IL1RAPL1/FLRT3/CNTNAP2	19
GO:0009084	glutamine family amino acid biosynthetic process	7/851	13/8442	0.00010266	0.00748886	0.00700546	SLC25A12/GLUD1/GLUL/GLUD2/ALDH18A1/PYCR3/GLS2	7
GO:0090257	regulation of muscle system process	27/851	126/8442	0.000111659	0.00800731	0.00749045	ARHGAP42/ATP2A1/DAPK3/FOXO3/ROCK2/ATP1A1/ATP1B1/CHGA/KIT/ATP2A2/PRKCA/SLC9A1/ATP2B1/IGFBP5/NOS1/ADORA1/ATP1A2/MTPN/SUMO1/GUCY1A1/KCNA1/BECN1/SETD3/DOCK4/RYR2/JARID2/KCNMA1	27
GO:0035725	sodium ion transmembrane transport	24/851	108/8442	0.000146712	0.0103456	0.00967783	ATP1A1/ATP1B1/ATP1A3/ATP1B2/SLC9A1/ATP4A/NOS1/SLC6A1/SCN1A/ATP1A2/ATP12A/SCN1B/ATP1A4/SHROOM2/SLC4A8/CNNM4/SLC4A10/HECW1/SCN4B/TESC/CHP1/SLC24A2/SCN8A/SLC4A7	24
GO:1901381	positive regulation of potassium ion transmembrane transport	9/851	22/8442	0.000152429	0.0105726	0.00989015	NOS1AP/ATP1B1/ATP1B2/OPRK1/KCNC1/RGS7/KCNA1/AMIGO1/KCNC2	9
GO:0006940	regulation of smooth muscle contraction	10/851	27/8442	0.00017504	0.0117554	0.0109966	ARHGAP42/DAPK3/KIT/ATP2B1/ADORA1/ATP1A2/GUCY1A1/SETD3/DOCK4/KCNMA1	10
GO:0043268	positive regulation of potassium ion transport	10/851	27/8442	0.00017504	0.0117554	0.0109966	NOS1AP/ATP1B1/ATP1B2/ADORA1/OPRK1/KCNC1/RGS7/KCNA1/AMIGO1/KCNC2	10
GO:1904062	regulation of cation transmembrane transport	40/851	222/8442	0.000180001	0.0118998	0.0111316	GNB5/ATP2A1/ABCC9/NOS1AP/PRNP/ATP1B1/ATP1B2/SLC9A1/EPHB2/NOS1/OPRK1/KCNC1/RGS7/ATP1A2/TMSB4X/SUMO1/MEF2C/SCN1B/KCNA1/GRIN2A/KCNAB2/KCNAB1/KCNIP4/STAC2/SHISA6/HECW1/AMIGO1/SCN4B/SLC43A2/JPH3/RYR2/TESC/VMP1/KCNC2/CHP1/KCNIP1/CABP1/CACNG2/SLC30A1/PLCG1	40
GO:0006937	regulation of muscle contraction	20/851	84/8442	0.000193081	0.0125681	0.0117569	ARHGAP42/ATP2A1/DAPK3/ATP1A1/ATP1B1/CHGA/KIT/ATP2A2/SLC9A1/ATP2B1/NOS1/ADORA1/ATP1A2/SUMO1/GUCY1A1/KCNA1/SETD3/DOCK4/RYR2/KCNMA1	20
GO:0098656	anion transmembrane transport	29/851	144/8442	0.000200112	0.0127098	0.0118894	GABRD/SLC16A7/SLC25A12/ARL6IP5/PRNP/SLC4A2/GABRA1/GABRG2/SLC6A1/ABCC1/GABRB2/GABRA4/SLC4A3/ATP1A2/SLC4A8/EMB/SLC4A10/SLC25A42/SLC43A2/LRRC8C/CLIC6/SLC12A5/TTYH1/SLC12A6/SLC25A13/SLC12A4/TCAF1/SLC12A7/SLC4A7	29
GO:0019725	cellular homeostasis	68/851	441/8442	0.000201266	0.0127098	0.0118894	ATOX1/ATP2A1/FOXO3/BAIAP3/GJB6/ADCY5/PRNP/SLC4A2/ATP1A1/ATP1B1/TH/ATP1A3/ATP1B2/ATP2A2/SLC9A1/ATP2B1/ATP4A/RYR1/CALB2/MAPK3/PIK3R1/MAPK1/NOS1/ADORA1/OPRK1/SLC4A3/ATP1A2/RAB7A/HK3/EFNA5/ATP12A/VSNL1/FOXK2/ATP2B2/ATP1A4/ENDOG/ITPR3/KCNB1/RYR3/CARTPT/ATP2B3/HKDC1/SLC4A8/SLC4A10/TMEM178A/STEAP2/JPH3/TM9SF4/RYR2/ATP2A3/CHP1/FUNDC2/RAB11FIP5/SLC12A5/BOLA2/GLRX2/SLC12A6/SLC24A2/FBXO4/SLC12A4/FIS1/NPTN/S…	68
GO:0032412	regulation of ion transmembrane transporter activity	32/851	166/8442	0.000223782	0.0139238	0.0130251	GNB5/ATP2A1/ABCC9/NOS1AP/PRNP/ATP1B1/ATP1B2/SLC9A1/EPHB2/NOS1/KCNC1/ATP1A2/TMSB4X/SUMO1/MEF2C/SCN1B/KCNA1/KCNAB1/STAC2/SHISA6/HECW1/AMIGO1/SCN4B/JPH3/RYR2/TESC/VMP1/KCNC2/CHP1/CABP1/TCAF1/CACNG2	32
GO:0015837	amine transport	15/851	55/8442	0.000248821	0.0151701	0.0141909	ARL6IP5/TH/CHGA/KCNA2/SLC6A1/ADORA1/OPRK1/ATP1A2/STXBP1/KCNB1/CARTPT/SYT6/SYT9/SLC43A2/DTNBP1	15
GO:0051592	response to calcium ion	23/851	105/8442	0.000250982	0.0151701	0.0141909	SLC25A12/KCNH1/CPNE6/PENK/RYR1/SLC6A1/ANXA11/MEF2C/ADCY1/ENDOG/ITPR3/KCNB1/RYR3/SYT6/SYT9/TPH2/CPNE9/RYR2/CPNE2/CPNE1/SLC25A13/CACNG2/KCNMA1	23
GO:0030003	cellular cation homeostasis	46/851	271/8442	0.000257841	0.0153652	0.0143734	ATOX1/ATP2A1/PRNP/SLC4A2/ATP1A1/ATP1B1/ATP1A3/ATP1B2/ATP2A2/SLC9A1/ATP2B1/ATP4A/RYR1/CALB2/MAPK3/MAPK1/NOS1/ADORA1/SLC4A3/ATP1A2/RAB7A/ATP12A/ATP2B2/ATP1A4/ITPR3/RYR3/ATP2B3/SLC4A8/SLC4A10/TMEM178A/STEAP2/JPH3/TM9SF4/RYR2/ATP2A3/CHP1/SLC12A5/BOLA2/SLC24A2/FIS1/NPTN/SLC30A1/SLC4A7/KCNMA1/ITPR1/PLCG1	46
GO:0015698	inorganic anion transport	21/851	93/8442	0.000296676	0.0169959	0.0158988	GABRD/ABCC9/PRNP/SLC4A2/GABRA1/GABRG2/SLC6A1/ABCC1/GABRB2/GABRA4/SLC4A3/SLC4A8/SLC4A10/LRRC8C/CLIC6/SLC12A5/TTYH1/SLC12A6/SLC12A4/SLC12A7/SLC4A7	21
GO:0050951	sensory perception of temperature stimulus	6/851	8442-11-01	0.000305133	0.0169959	0.0158988	ADORA1/ARRB2/OPRK1/EPHB1/LXN/TRPM3	6
GO:0051930	regulation of sensory perception of pain	6/851	8442-11-01	0.000305133	0.0169959	0.0158988	SLC9A1/EDNRB/ADORA1/PRKAR1B/OPRK1/CCN3	6
GO:0051931	regulation of sensory perception	6/851	8442-11-01	0.000305133	0.0169959	0.0158988	SLC9A1/EDNRB/ADORA1/PRKAR1B/OPRK1/CCN3	6
GO:0010959	regulation of metal ion transport	39/851	220/8442	0.000305291	0.0169959	0.0158988	GNB5/ATP2A1/ABCC9/NOS1AP/PRNP/ATP1A1/ATP1B1/ATP1B2/SLC9A1/ATP2B1/KCNA5/NOS1/ADORA1/ARRB2/OPRK1/KCNC1/RGS7/ATP1A2/SUMO1/SCN1B/KCNA1/KCNAB2/KCNAB1/KCNIP4/STAC2/HECW1/AMIGO1/SCN4B/JPH3/RYR2/TESC/VMP1/KCNC2/CHP1/SPTBN4/KCNIP1/CABP1/SLC30A1/PLCG1	39
GO:0009190	cyclic nucleotide biosynthetic process	7/851	15/8442	0.000321111	0.0171978	0.0160877	ADCY6/ADCY9/ADCY5/GUCY1A2/GUCY1A1/GUCY1B1/ADCY1	7
GO:0052652	cyclic purine nucleotide metabolic process	7/851	15/8442	0.000321111	0.0171978	0.0160877	ADCY6/ADCY9/ADCY5/GUCY1A2/GUCY1A1/GUCY1B1/ADCY1	7
GO:1901018	positive regulation of potassium ion transmembrane transporter activity	7/851	15/8442	0.000321111	0.0171978	0.0160877	NOS1AP/ATP1B1/ATP1B2/KCNC1/KCNA1/AMIGO1/KCNC2	7
GO:0006814	sodium ion transport	27/851	134/8442	0.000325319	0.0172053	0.0160948	ATP1A1/ATP1B1/ATP1A3/ATP1B2/SLC9A1/ATP4A/EDNRB/NOS1/SLC6A1/SCN1A/ATP1A2/ATP12A/SCN1B/ATP1A4/SHROOM2/SLC4A8/CNNM4/SLC4A10/HECW1/SCN4B/TESC/CHP1/SPTBN4/COMMD9/SLC24A2/SCN8A/SLC4A7	27
GO:0022898	regulation of transmembrane transporter activity	32/851	170/8442	0.000350336	0.0182997	0.0171184	GNB5/ATP2A1/ABCC9/NOS1AP/PRNP/ATP1B1/ATP1B2/SLC9A1/EPHB2/NOS1/KCNC1/ATP1A2/TMSB4X/SUMO1/MEF2C/SCN1B/KCNA1/KCNAB1/STAC2/SHISA6/HECW1/AMIGO1/SCN4B/JPH3/RYR2/TESC/VMP1/KCNC2/CHP1/CABP1/TCAF1/CACNG2	32
GO:0007169	transmembrane receptor protein tyrosine kinase signaling pathway	56/851	353/8442	0.000355419	0.0183387	0.017155	GFRA2/PTPRT/NRP1/HGS/EPHB6/FRS3/NCK2/CSF1R/MET/KIT/IGFBP2/PTPRA/FGFR4/FGFR3/CBL/PTPRE/IGFBP5/APC/PIK3R1/MAPK1/EPHA2/EPHA3/EPHB2/ADORA1/FLT3/FRK/RAB7A/EFNA5/EPHB3/EPHB1/GRB2/MST1R/SOS1/TIAM1/EFNB3/NTRK2/SLC27A4/GIGYF2/LMTK2/ABI1/NGEF/PIP4K2C/PIK3R3/MVB12A/WDR54/ZFYVE28/SH2B1/FLRT3/JCAD/ALK/NEU3/NPTN/ROBO1/SORBS1/NCK1/PLCG1	56
GO:0007416	synapse assembly	27/851	135/8442	0.00036864	0.0187918	0.0175788	PCDH17/LRRTM2/GPC4/SLITRK3/CLSTN1/GABRA1/GABRG2/EPHB2/GABRB2/EFNA5/EPHB3/EPHB1/ARF6/MEF2C/TPBG/NTRK2/SDK2/HAPLN4/AMIGO1/MDGA1/SLITRK2/SYNDIG1/LRRC4B/IL1RAPL1/FLRT3/GPC6/NPTN	27
GO:0006873	cellular ion homeostasis	46/851	277/8442	0.000427565	0.0215361	0.0201459	ATOX1/ATP2A1/PRNP/SLC4A2/ATP1A1/ATP1B1/ATP1A3/ATP1B2/ATP2A2/SLC9A1/ATP2B1/ATP4A/RYR1/CALB2/MAPK3/MAPK1/NOS1/ADORA1/SLC4A3/ATP1A2/RAB7A/ATP12A/ATP2B2/ATP1A4/ITPR3/RYR3/ATP2B3/SLC4A8/SLC4A10/TMEM178A/STEAP2/JPH3/TM9SF4/RYR2/ATP2A3/CHP1/SLC12A5/BOLA2/SLC24A2/FIS1/NPTN/SLC30A1/SLC4A7/KCNMA1/ITPR1/PLCG1	46
GO:0006936	muscle contraction	34/851	187/8442	0.00045322	0.0225209	0.0210672	ARHGAP42/ATP2A1/ARHGEF11/DAPK3/ABCC9/NOS1AP/ROCK2/ATP1A1/ATP1B1/CHGA/KIT/ATP2A2/SLC9A1/ATP2B1/RYR1/KCNA5/EDNRB/NOS1/ADORA1/SCN1A/ATP1A2/SUMO1/GUCY1A1/SCN1B/KCNA1/STAC2/SETD3/SCN4B/DOCK4/RYR2/GRIP2/SMPX/KCND3/KCNMA1	34
GO:0098739	import across plasma membrane	24/851	116/8442	0.000457764	0.0225209	0.0210672	CACNA1A/ABCC9/ARL6IP5/PRNP/ATP1A1/ATP1B1/ATP1A3/ATP1B2/SLC9A1/ATP4A/SLC6A1/SLC16A2/ATP1A2/ATP12A/ATP1A4/SLC43A2/STEAP2/LRRC8C/SLC12A5/SLC12A6/SLC24A2/SLC12A4/SLC12A7/SLC30A1	24
GO:0062237	protein localization to postsynapse	10/851	30/8442	0.000470833	0.0226375	0.0211762	GPC4/CLSTN1/LGI1/NSG1/STX1B/GRIN2A/GRIP2/GRIP1/GPC6/CACNG2	10
GO:1903539	protein localization to postsynaptic membrane	10/851	30/8442	0.000470833	0.0226375	0.0211762	GPC4/CLSTN1/LGI1/NSG1/STX1B/GRIN2A/GRIP2/GRIP1/GPC6/CACNG2	10
GO:0034764	positive regulation of transmembrane transport	25/851	124/8442	0.000529337	0.0251643	0.02354	ATP2A1/NOS1AP/ATP1B1/ATP1B2/SLC9A1/PIK3R1/EPHB2/NOS1/OPRK1/KCNC1/RGS7/TMSB4X/SUMO1/KCNA1/STAC2/AMIGO1/RYR2/TESC/VMP1/KCNC2/CHP1/TCAF1/CACNG2/SORBS1/PLCG1	25
GO:0043650	dicarboxylic acid biosynthetic process	6/851	8442-12-01	0.000558376	0.0259614	0.0242856	SLC25A12/GLUD1/MTHFD1/GOT1/GLUD2/GLS2	6
GO:0099550	trans-synaptic signaling, modulating synaptic transmission	6/851	8442-12-01	0.000558376	0.0259614	0.0242856	EPHB2/GUCY1A1/GUCY1B1/EFNB3/NTRK2/NPTN	6
GO:0044089	positive regulation of cellular component biogenesis	52/851	329/8442	0.000625858	0.0287827	0.0269248	NRP1/HGS/LRRTM2/NCK2/ROCK2/SLITRK3/CLSTN1/RAPGEF3/BAG4/MET/CHGA/KIT/PRKCA/APC/PIK3R1/EPHA2/EPHB2/RAB7A/EFNA5/LIMK1/EPHB3/EPHB1/ACTR3/ACTR2/ARF6/GRB2/SUMO1/TPBG/DPYSL3/BECN1/NTRK2/FNBP1L/MPP7/FMN1/TAPT1/CLASP1/AMIGO1/PIP4K2C/PDCD6IP/PPM1E/MOAP1/SLITRK2/P2RY12/SYNDIG1/LRRC4B/IL1RAPL1/FLRT3/CNTNAP2/TENM1/FAF1/SH3GLB1/NCK1	52
GO:0048013	ephrin receptor signaling pathway	12/851	42/8442	0.000646327	0.0294044	0.0275064	EPHB6/NCK2/EPHA2/EPHA3/EPHB2/EFNA5/EPHB3/EPHB1/TIAM1/EFNB3/NGEF/NCK1	12
GO:0060291	long-term synaptic potentiation	16/851	66/8442	0.000666531	0.030001	0.0280645	LRRTM2/STAU1/PRNP/CALB2/MAPK1/EPHB2/ADORA1/PRKAR1B/NSG1/ADCY1/GRIN2A/ITPR3/NTRK2/SLC24A2/NPTN/MPP2	16
GO:0055065	metal ion homeostasis	45/851	275/8442	0.000680769	0.0302759	0.0283217	ATOX1/ATP2A1/PRNP/ATP1A1/ATP1B1/ATP1A3/ATP1B2/ATP2A2/SLC9A1/ATP2B1/ATP4A/RYR1/KCNA5/CALB2/EDNRB/NOS1/ADORA1/ATP1A2/ATP12A/ATP2B2/KCNA1/ATP1A4/ITPR3/RYR3/ATP2B3/CNNM4/TMEM178A/STEAP2/JPH3/RYR2/ATP2A3/SLC12A5/BOLA2/CNNM2/CNNM1/SLC12A6/SLC24A2/SLC12A4/FIS1/NPTN/SLC12A7/SLC30A1/KCNMA1/ITPR1/PLCG1	45
GO:0006885	regulation of pH	15/851	60/8442	0.000688671	0.0302759	0.0283217	SLC4A2/SLC9A1/EDNRB/MAPK3/MAPK1/SLC4A3/RAB7A/ATP12A/ATP1A4/SLC4A8/SLC4A10/TM9SF4/CHP1/SLC12A5/SLC4A7	15
GO:0051952	regulation of amine transport	14/851	54/8442	0.00069645	0.0302759	0.0283217	ARL6IP5/CHGA/KCNA2/SLC6A1/ADORA1/OPRK1/ATP1A2/STXBP1/KCNB1/CARTPT/SYT6/SYT9/SLC43A2/DTNBP1	14
GO:0022406	membrane docking	18/851	79/8442	0.000701262	0.0302759	0.0283217	ESYT2/STX16/YKT6/ATP2A2/STX2/RAB7A/STX1B/STXBP1/STX5/KCNB1/STXBP2/VMP1/CHP1/ESYT1/STX8/EXOC6B/CEP83/PEX16	18
GO:0003012	muscle system process	40/851	238/8442	0.000781437	0.0333965	0.0312408	ARHGAP42/ATP2A1/ARHGEF11/DAPK3/FOXO3/ABCC9/NOS1AP/ROCK2/ATP1A1/ATP1B1/CHGA/KIT/ATP2A2/PRKCA/SLC9A1/ATP2B1/RYR1/KCNA5/EDNRB/IGFBP5/NOS1/ADORA1/SCN1A/ATP1A2/MTPN/SUMO1/GUCY1A1/SCN1B/KCNA1/BECN1/STAC2/SETD3/SCN4B/DOCK4/RYR2/JARID2/GRIP2/SMPX/KCND3/KCNMA1	40
GO:1903779	regulation of cardiac conduction	7/851	17/8442	0.000809979	0.0340643	0.0318655	ATP2A1/ATP2A2/ATP2B1/ATP2B2/ATP2B3/RYR2/ATP2A3	7
GO:0003013	circulatory system process	48/851	301/8442	0.000821524	0.0340643	0.0318655	ARHGAP42/ATP2A1/ADCY6/SLC16A7/ABCC9/NOS1AP/ROCK2/ATP1A1/ATP1B1/TH/CHGA/ATP1A3/ATP1B2/ATP2A2/SLC9A1/ATP2B1/KCNA5/EDNRB/NOS1/SLC6A1/ADORA1/ABCC1/SCN1A/SLC16A2/SLC4A3/ATP1A2/SUMO1/ATP2B2/GUCY1A1/GUCY1B1/SCN1B/ATP1A4/CARTPT/ATP2B3/SLC4A8/SLC27A4/SCN4B/DOCK4/RYR2/ATP2A3/GRIP2/SPTBN4/PPCS/CTNNBIP1/LNPEP/KCND3/CORO2B/KCNMA1	48
GO:0060048	cardiac muscle contraction	18/851	80/8442	0.000821569	0.0340643	0.0318655	ATP2A1/ABCC9/NOS1AP/ATP1A1/ATP1B1/CHGA/ATP2A2/SLC9A1/KCNA5/NOS1/ADORA1/SCN1A/ATP1A2/SUMO1/SCN1B/SCN4B/RYR2/KCND3	18
GO:0006941	striated muscle contraction	21/851	100/8442	0.000829266	0.0340643	0.0318655	ATP2A1/ARHGEF11/ABCC9/NOS1AP/ATP1A1/ATP1B1/CHGA/ATP2A2/SLC9A1/KCNA5/NOS1/ADORA1/SCN1A/ATP1A2/SUMO1/SCN1B/STAC2/SCN4B/RYR2/SMPX/KCND3	21
GO:0098657	import into cell	27/851	142/8442	0.000841971	0.0342537	0.0320426	CACNA1A/SLC27A2/ABCC9/ARL6IP5/PRNP/ATP1A1/ATP1B1/ATP1A3/ATP1B2/SLC9A1/ATP4A/NOS1/SLC6A1/SLC16A2/ATP1A2/ATP12A/ATP1A4/SLC27A4/SLC43A2/STEAP2/LRRC8C/SLC12A5/SLC12A6/SLC24A2/SLC12A4/SLC12A7/SLC30A1	27
GO:0010644	cell communication by electrical coupling	8/851	22/8442	0.000909289	0.0362944	0.0339516	GJB6/ATP1A1/ATP1B1/ATP1A3/ATP1B2/ATP1A2/KCNA1/RYR2	8
GO:0090075	relaxation of muscle	8/851	22/8442	0.000909289	0.0362944	0.0339516	ATP2A1/ATP1A1/ATP1B1/CHGA/ADORA1/ATP1A2/GUCY1A1/KCNMA1	8
GO:0048167	regulation of synaptic plasticity	28/851	150/8442	0.000919225	0.0363481	0.0340018	LRRTM2/STAU1/PRNP/KIT/CALB2/MAPK1/EPHB2/ADORA1/PRKAR1B/NSG1/STXBP1/MEF2C/ADCY1/GRIN2A/ITPR3/KCNB1/NTRK2/SLC4A10/SHISA6/PRRT2/CPEB3/JPH3/ABHD6/SLC24A2/RIMS3/RIMS2/NPTN/MPP2	28
GO:0070252	actin-mediated cell contraction	16/851	68/8442	0.000945007	0.0370215	0.0346318	ATP2A1/ABCC9/NOS1AP/ATP1A1/ATP2A2/SLC9A1/KCNA5/ADORA1/SCN1A/ATP1A2/SUMO1/SCN1B/SCN4B/RYR2/KCND3/EPDR1	16
GO:0032409	regulation of transporter activity	32/851	180/8442	0.000980482	0.0380589	0.0356023	GNB5/ATP2A1/ABCC9/NOS1AP/PRNP/ATP1B1/ATP1B2/SLC9A1/EPHB2/NOS1/KCNC1/ATP1A2/TMSB4X/SUMO1/MEF2C/SCN1B/KCNA1/KCNAB1/STAC2/SHISA6/HECW1/AMIGO1/SCN4B/JPH3/RYR2/TESC/VMP1/KCNC2/CHP1/CABP1/TCAF1/CACNG2	32
GO:0006939	smooth muscle contraction	13/851	50/8442	0.00104119	0.040048	0.037463	ARHGAP42/DAPK3/ROCK2/KIT/ATP2B1/EDNRB/ADORA1/ATP1A2/GUCY1A1/SETD3/DOCK4/GRIP2/KCNMA1	13
GO:0051932	synaptic transmission, GABAergic	11/851	39/8442	0.00121324	0.0449321	0.0420318	BAIAP3/SLITRK3/GABRA1/GABRG2/SLC6A1/ADORA1/GABRB2/GABRA4/STXBP1/TPBG/HAPLN4	11
GO:0009187	cyclic nucleotide metabolic process	9/851	28/8442	0.00121422	0.0449321	0.0420318	ADCY6/ADCY9/ADCY5/EPHA2/GUCY1A2/GUCY1A1/GUCY1B1/ADCY1/PDE10A	9
GO:0051480	regulation of cytosolic calcium ion concentration	9/851	28/8442	0.00121422	0.0449321	0.0420318	ATP2B1/RYR1/CALB2/ADORA1/ATP2B2/ATP2B3/TMEM178A/RYR2/ITPR1	9
GO:0086009	membrane repolarization	9/851	28/8442	0.00121422	0.0449321	0.0420318	NOS1AP/ATP1A1/ATP1B1/ATP1B2/KCNA5/ATP1A2/SCN1B/SCN4B/KCND3	9
GO:0071417	cellular response to organonitrogen compound	56/851	371/8442	0.00122127	0.0449321	0.0420318	CACNA1A/GNB5/ADCY6/RIPK2/FOXO3/TBC1D4/ROCK2/RAPGEF3/ADCY5/PENK/PRNP/TH/UROS/ATP1A3/POR/GOT1/PTPRA/GABRG2/SLC9A1/ATP2B1/RYR1/PTPRE/IGFBP5/APC/MAPK3/PIK3R1/MAPK1/EPHB2/ARRB2/ABCC1/NSG1/RANGAP1/GABRB2/ACTR2/GRB2/MEF2C/RYR3/NTRK2/CPEB4/SLC27A4/CPEB2/AMIGO1/CPEB3/PIP4K2C/SSH1/PIK3R3/RYR2/BCL2L2/DTNBP1/P2RY12/HDAC9/ALK/SESN1/SORBS1/NCK1/ATF2	56

## Sheet: Page7.Microglia gene enrichment
Supplementary Data8c Hypergeometric test of the overlap signatures between PHG protein modules and the MG signatures.
PHG protein modules	MG signatures	Overlap size	Sampling size	Positive size	Background size	Fold enrichment	P value	p.value.FDR	Overlap genes
M46	MG2	20	126	158	9175	9.2174	2.79551e-14	1.6773e-11	DENND3;C1QB;C1QC;HCK;FCGR3A;ALOX5;FCGR1A;FCGR2A;TYMP;SLC2A5;ACSL1;CTSC;DNAJC3;PARP9;STAB1;VSIG4;SCIN;CD14;RBMS1;FCGBP
M245	MG2	17	126	118	9175	10.4907	3.2026e-13	9.6078e-11	DENND3;C1QB;C1QC;HCK;FCGR3A;ALOX5;FCGR1A;FCGR2A;TYMP;SLC2A5;ACSL1;CTSC;DNAJC3;PARP9;STAB1;VSIG4;SCIN
M46	MG3	16	127	158	9175	7.31586	4.39432e-10	8.78865e-08	ITGB2;HLA-DPB1;C1QA;C1QB;C1QC;CD74;FCGR3A;FCGR1A;CYBA;ALOX5AP;FCER1G;S100A11;AIF1;VSIG4;CD14;FCGBP
M245	MG3	14	127	118	9175	8.57133	7.1025e-10	1.06537e-07	ITGB2;HLA-DPB1;C1QA;C1QB;C1QC;CD74;FCGR3A;FCGR1A;CYBA;ALOX5AP;FCER1G;S100A11;AIF1;VSIG4
M533	MG2	10	126	82	9175	8.88018	1.54537e-07	1.85444e-05	ALOX5;FCGR2A;TYMP;SLC2A5;ACSL1;CTSC;DNAJC3;PARP9;STAB1;SCIN
M3	MG11	32	54	2377	9175	2.28735	2.13914e-07	2.13914e-05	JAK2;STAT2;TRIM25;TRIM56;TRIM22;XRN1;DDX60;RGL1;LGALS9;TYMP;IFI16;PARP14;PARP9;VSIG4;SAMHD1;IFIT3;DDX58;IFIT2;MX1;MX2;AXL;STAT1;B2M;PRKCE;RABGAP1L;ZC3HAV1;PPM1K;SIGLEC1;USP25;SAMD4A;OAS3;TTC7B
M771	MG2	9	126	77	9175	8.51113	9.57972e-07	7.18585e-05	ALOX5;FCGR2A;TYMP;SLC2A5;CTSC;DNAJC3;PARP9;STAB1;SCIN
M10	MG12	48	249	863	9175	2.04945	9.58113e-07	7.18585e-05	SMCHD1;PHLPP1;RNGTT;NUP155;PTMA;PARP1;MSH3;RPA1;RDX;RFC1;DEK;BRCA1;MSH2;CBX5;MRE11;KNTC1;BRCA2;HNRNPF;YBX1;PRKDC;RBBP4;NUP160;CBFB;SMC1A;RBBP7;KLHL22;RIF1;ATL3;CERS6;NCAPG2;NETO2;ALMS1;NUP210;STAG1;DNAJC9;TOPBP1;ANP32B;BARD1;VRK1;NDC1;NUP58;FUT8;ADNP;PDS5B;INTS7;ORC3;SMC3;DERA
M245	MG11	7	54	118	9175	10.0793	5.22876e-06	0.000322765	LGALS9;TYMP;IFI16;PARP14;PARP9;VSIG4;SAMHD1
M771	MG11	6	54	77	9175	13.2395	5.37942e-06	0.000322765	LGALS9;TYMP;IFI16;PARP14;PARP9;SAMHD1
M46	MG5	11	119	158	9175	5.36778	5.93143e-06	0.000323533	C1QC;CD74;SRGN;FCGR2A;HCLS1;ACSL1;STAB1;CD14;RBMS1;CD163;FCGBP
M533	MG11	6	54	82	9175	12.4322	7.7682e-06	0.00038841	LGALS9;TYMP;IFI16;PARP14;PARP9;SAMHD1
M771	MG3	8	127	77	9175	7.50588	1.02135e-05	0.000471391	ITGB2;HLA-DPB1;CD74;CYBA;ALOX5AP;FCER1G;S100A11;AIF1
M533	MG3	8	127	82	9175	7.0482	1.63285e-05	0.000699793	ITGB2;HLA-DPB1;CD74;CYBA;ALOX5AP;FCER1G;S100A11;AIF1
M39	MG11	11	54	409	9175	4.56964	2.04088e-05	0.000816353	DDX60;RGL1;IFIT3;DDX58;IFIT2;MX1;MX2;STAT1;B2M;ZC3HAV1;OAS3
M46	MG11	7	54	158	9175	7.52754	3.52969e-05	0.001283	LGALS9;TYMP;IFI16;PARP14;PARP9;VSIG4;SAMHD1
M46	MG10	11	144	158	9175	4.43587	3.63517e-05	0.001283	HCK;SRGN;FCGR1A;FCGR2A;TYMP;ACSL1;FERMT3;SCIN;CD14;VASP;FCGBP
M5	MG3	17	127	486	9175	2.52706	0.00036525	0.012175	EEF1D;GAPDH;EEF1B2;RPL3;RPL35;RPL27A;RPL34;RPL14;RPL15;RPL37A;RPS8;RPS23;RPS6;RPS24;GNAS;RPL19;RPL6
M3	MG2	50	126	2377	9175	1.53171	0.000455341	0.0143792	ITGAV;PDIA3;STAT3;PXN;DPYD;GOLGA4;PHYKPL;MARCH1;ANKS1A;RASSF4;NEK6;PYGL;TBC1D2B;ADGRG1;BACH1;ATP11A;IKBKE;RGL1;DTNB;SLC7A5;DENND3;C1QB;C1QC;HCK;FCGR3A;ALOX5;FCGR1A;FCGR2A;TYMP;SLC2A5;ACSL1;CTSC;DNAJC3;PARP9;STAB1;VSIG4;SCIN;TLR2;KLHL2;RB1;CD14;HSPA5;HSP90B1;RBMS1;PDIA6;DCAF6;GRAMD1A;RANBP9;ARHGAP26;FCGBP
M245	MG10	8	144	118	9175	4.31968	0.000518139	0.0155442	HCK;SRGN;FCGR1A;FCGR2A;TYMP;ACSL1;FERMT3;SCIN
M245	MG5	7	119	118	9175	4.57378	0.000831764	0.0237647	C1QC;CD74;SRGN;FCGR2A;HCLS1;ACSL1;STAB1
M72	MG6	11	178	218	9175	2.60089	0.00342394	0.0933802	SNAP23;GLS;POLB;PSAP;LAP3;ST13;EIF5;GNA13;CERS6;OTULIN;PADI2
M533	MG5	5	119	82	9175	4.70127	0.00415809	0.108472	CD74;FCGR2A;HCLS1;ACSL1;STAB1
M3	MG5	44	119	2377	9175	1.42719	0.00484074	0.121019	HLA-DRA;UTRN;IQGAP1;NOTCH2;DPYD;IQGAP2;LRRK2;MCTP1;MYO5A;PYGL;HLA-DPA1;KCNMA1;PLEKHA5;NHSL1;C1QC;CD74;SRGN;FCGR2A;HCLS1;ACSL1;STAB1;APOE;ABCC5;TLR2;GAS7;TMCC1;RHOBTB3;AP2A2;CD14;MX2;PRKACB;RBMS1;HELZ;NAMPT;PRKCE;LYPLAL1;CD163;ARHGAP18;DMXL2;DENND1A;TANC2;FCGBP;CHPT1;ATG7
M762	MG0	4	61	105	9175	5.7299	0.00512657	0.123038	IL6ST;ANKRD44;APPL2;PLCL2
M510	MG0	4	61	115	9175	5.23165	0.0070587	0.162893	IL6ST;ANKRD44;APPL2;PLCL2
M39	MG4	12	124	409	9175	2.17091	0.00916234	0.197849	HPCAL1;TNFAIP2;PDE4DIP;GGA1;MAP3K2;FARP1;SQSTM1;APOE;WIPF3;SMS;ARHGEF10L;ATG7
M319	MG6	9	178	183	9175	2.535	0.00923295	0.197849	SNAP23;GLS;PSAP;LAP3;ST13;GNA13;CERS6;OTULIN;PADI2
M46	MG7	10	251	158	9175	2.31353	0.0113928	0.235714	LRRFIP1;DENND3;SRGN;FCGR2A;P4HA1;TYMP;SLC2A5;ACSL1;CPVL;CD163
M245	MG7	8	251	118	9175	2.47822	0.0154942	0.304434	DENND3;SRGN;FCGR2A;P4HA1;TYMP;SLC2A5;ACSL1;CPVL
M210	MG0	5	61	222	9175	3.38761	0.0157291	0.304434	IL6ST;SLC15A2;ANKRD44;APPL2;PLCL2
M771	MG5	4	119	77	9175	4.00524	0.0176124	0.321017	CD74;FCGR2A;HCLS1;STAB1
M9	MG5	8	119	256	9175	2.4094	0.0180649	0.321017	F13A1;TGFBI;MRC1;FGL2;ST7;IGF2R;MGAT1;ATP1B3
M3	MG4	43	124	2377	9175	1.33852	0.018191	0.321017	STK10;ITGAX;IQGAP1;LIMS1;ADK;NOTCH2;DPYD;IQGAP2;DENND4C;GPNMB;KCNMA1;HPCAL1;TNFAIP2;PDE4DIP;GGA1;MAP3K2;FARP1;NHSL1;DTNA;SQSTM1;ACSL1;PARVG;SCIN;APOE;WIPF3;ABCC5;DSCAM;GAS7;ATP6V1B2;SMS;PRKCE;SLC18B1;MAP4K3;SAMD12;DMXL2;SNX29;MGLL;TANC2;ARHGEF10L;SAMD4A;TTC7B;ATG7;RABEP1
M308	MG0	2	61	32	9175	9.40061	0.0189752	0.32529	MRC1;HTRA1
M478	MG4	2	124	17	9175	8.70493	0.0215829	0.359715	LIMS1;DPYD
M245	MG8	4	84	118	9175	3.70258	0.0228146	0.369967	SRGN;ACSL1;GALNT2;CPVL
M533	MG7	6	251	82	9175	2.67467	0.0245313	0.387337	FCGR2A;P4HA1;TYMP;SLC2A5;ACSL1;CPVL
M245	MG6	6	178	118	9175	2.62093	0.0270985	0.407364	HMOX1;SRGN;FCGR2A;P4HA1;LCP1;ACSL1
M39	MG6	14	178	409	9175	1.76437	0.0277612	0.407364	CTSB;GATM;DGKD;OGFRL1;PDE4DIP;LRIG1;SQSTM1;HSPB1;B2M;RAPGEF1;ZC3HAV1;FAM49A;ATP13A3;CTSZ
M3	MG0	23	61	2377	9175	1.45537	0.0280051	0.407364	CPED1;ABCC4;PDE4D;ITPR2;RIN2;FRMD4A;FAM149A;RASSF8;IL6ST;SLC15A2;ANKRD44;APPL2;PLCL2;SESN3;DOCK8;PIP5K1B;MCF2L;DSCAM;LPXN;OXR1;SORL1;IGSF21;TANC1
M478	MG10	2	144	17	9175	7.49592	0.0285155	0.407364	LIMS1;BHLHE41
M46	MG6	7	178	158	9175	2.28364	0.0340371	0.467266	HMOX1;SRGN;FCGR2A;P4HA1;LCP1;ACSL1;SERPINH1
M43	MG6	5	178	93	9175	2.77123	0.0343613	0.467266	BAG3;SESN3;SLC7A5;SQSTM1;PPP2R2A
M659	MG6	7	178	159	9175	2.26927	0.0350449	0.467266	SNAP23;GLS;LAP3;ST13;GNA13;CERS6;PADI2
M71	MG5	3	119	57	9175	4.05794	0.0375103	0.489265	IGF2R;MGAT1;ATP1B3
M533	MG8	3	84	82	9175	3.99608	0.0390944	0.496654	ACSL1;GALNT2;CPVL
M533	MG10	4	144	82	9175	3.10806	0.0397323	0.496654	FCGR2A;TYMP;ACSL1;SCIN
M3	MG10	47	144	2377	9175	1.25983	0.0413408	0.506214	PLEK;ANXA5;CTSH;CD58;ITGAX;STAT3;LIMS1;GNA12;GOLGA4;ADAM9;CD276;BHLHE41;CTSB;TNFAIP2;IKBKE;RGL1;SLC7A5;SQSTM1;HCK;SRGN;FCGR1A;FCGR2A;TYMP;ACSL1;FERMT3;SCIN;TLR2;NFAT5;CD14;PRKCH;ABL2;NAMPT;VASP;SIRPA;BASP1;RAPGEF1;TANK;RAB8B;RILPL2;GRAMD1A;RANBP9;EHD4;ATP13A3;ARHGEF10L;SMURF1;RAPGEF2;FCGBP
M2	MG0	11	61	940	9175	1.76012	0.0436754	0.524105	CACNA1A;TBC1D4;KHDRBS3;MEF2C;TIAM1;OSBPL6;P2RY12;SYNDIG1;KCNIP1;HDAC9;SLC4A7
M10	MG6	24	178	863	9175	1.43346	0.0450523	0.528786	SNAP23;BNIP3L;GLS;POLB;PSAP;HMGB1;JUND;LAP3;MAT2A;ST13;EIF5;CYP27A1;SNX1;GNA13;MAN2A1;DENND5A;CERS6;OTULIN;QKI;FMNL2;CLIP2;PADI2;PTGES3;FXR1
M10	MG7	32	251	863	9175	1.35541	0.0462069	0.528786	UBA6;SH3PXD2B;SMCHD1;BNIP3L;FMNL1;PSAP;JUND;PTPN1;HLA-B;MAT2A;RASSF2;RBPJ;FCHO2;MYO9B;ASAH1;GNA13;PDK1;MAN2A1;PGS1;DENND5A;FBXO42;MOB3B;TBC1D22A;ERO1A;FAM210A;FMNL2;NUP58;ZMYM2;SWAP70;PADI2;ZHX2;PTGES3
M221	MG6	4	178	70	9175	2.94543	0.0467094	0.528786	BAG3;SESN3;SLC7A5;SQSTM1
M3	MG7	77	251	2377	9175	1.18412	0.0486708	0.534318	HLA-B;LRRFIP1;REV3L;TFRC;DARS;SHMT1;STAT3;IQGAP1;LIMS1;GNA12;DPYD;GOLGA4;ADAM9;IQGAP2;RAB31;WDR45B;LRRK2;ANKRD11;SBF2;ARFGAP3;PDE4A;SEC14L1;WBP1L;ENO1;AKAP13;PPP4R1;TBC1D2B;APP;KCNMA1;CTSB;HPCAL1;DGKD;PDCD4;PDE4DIP;EGLN1;SNX25;MAP3K2;SLC7A5;SQSTM1;DENND3;SRGN;FCGR2A;P4HA1;TYMP;SLC2A5;ACSL1;CPVL;AP2A2;HLA-A;GPI;YBX3;NAMPT;CSNK1D;DNM2;RPS6KA3;HK2;COPA;B2M;RAB1A;BASP1;PRKCE;RLF;RAPGEF1;ARHGEF7;RPS6K…
M10	MG10	20	144	863	9175	1.4766	0.0489791	0.534318	SNAP23;FMNL1;JUND;PTPN1;LAP3;PSEN1;SERPINB9;SMAD3;AMPD3;ZFP36L1;FKBP5;GNA13;DENND5A;KLHL5;TMEM165;DDX21;PADI2;CLIC4;ZHX2;IVNS1ABP
M520	MG4	3	124	63	9175	3.52343	0.0532755	0.570809	NHSL1;DTNA;SQSTM1
M46	MG8	4	84	158	9175	2.76522	0.0566615	0.596437	SRGN;ACSL1;GALNT2;CPVL
M771	MG7	5	251	77	9175	2.37362	0.0593563	0.606664	FCGR2A;P4HA1;TYMP;SLC2A5;CPVL
M276	MG4	3	124	66	9175	3.36327	0.0596553	0.606664	ALCAM;SNX30;BICD1
M72	MG5	6	119	218	9175	2.12204	0.0639481	0.639481	SH3PXD2B;MTSS1;RBPJ;ASAH1;SCARB2;TNPO1
M659	MG12	8	249	159	9175	1.85396	0.0676969	0.664761	RNGTT;RDX;CBFB;KLHL22;ATL3;CERS6;VRK1;ORC3
M221	MG4	3	124	70	9175	3.17108	0.0686919	0.664761	NHSL1;DTNA;SQSTM1
M34	MG2	15	126	728	9175	1.50036	0.0733786	0.698844	ITGAV;PDIA3;STAT3;PXN;DPYD;GOLGA4;PHYKPL;MARCH1;ANKS1A;RASSF4;NEK6;KLHL2;HSPA5;HSP90B1;PDIA6
M533	MG6	4	178	82	9175	2.51439	0.0747926	0.6994	FCGR2A;P4HA1;LCP1;ACSL1
M308	MG1	1	23	32	9175	12.466	0.0773035	0.6994	WNT2B
M478	MG7	2	251	17	9175	4.30045	0.0774319	0.6994	LIMS1;DPYD
M3	MG8	28	84	2377	9175	1.28664	0.0780997	0.6994	ABCC4;REV3L;UTRN;DPYD;IQGAP2;LRRK2;FGD4;RPS6KA5;KCNMA1;PDCD4;CYBRD1;AKT3;SLC7A5;NHSL1;SRGN;ACSL1;GALNT2;CPVL;SRGAP3;RPS6KA3;PRKCE;RAPGEF1;OXR1;SORL1;FGGY;FAM49A;SPON1;TANC2
M210	MG4	6	124	222	9175	1.99978	0.0801024	0.706786	HPCAL1;TNFAIP2;PDE4DIP;GGA1;MAP3K2;FARP1
M70	MG1	2	23	199	9175	4.00918	0.0879627	0.764866	WNT2B;MPHOSPH8
M319	MG5	5	119	183	9175	2.10658	0.0892344	0.764866	MTSS1;RBPJ;ASAH1;SCARB2;TNPO1
M319	MG4	5	124	183	9175	2.02164	0.101865	0.852656	MTSS1;PSAP;ASAH1;SCARB2;PADI2
M3	MG6	54	178	2377	9175	1.17098	0.102319	0.852656	FXR1;PLEK;CTSH;MSN;STAT3;ARHGAP5;ADAM9;RAB31;APP;CTSB;GATM;DGKD;OGFRL1;PDE4DIP;LRIG1;BAG3;SESN3;SLC7A5;SQSTM1;HMOX1;SRGN;FCGR2A;P4HA1;LCP1;ACSL1;DNAJB6;NFAT5;HSPB1;ATP6V1B2;PRKACB;NAMPT;SERPINH1;DNM2;HK2;COPA;B2M;RAB1A;PPP2R2A;BASP1;RLF;RAPGEF1;ARHGEF7;RTN1;ZC3HAV1;ENGASE;LINGO1;RANBP9;PAPOLG;FAM49A;ATP13A3;CTSZ;SUCO;PITPNC1;MORC3
M58	MG5	5	119	193	9175	1.99743	0.105788	0.86949	SIPA1L1;IFI44L;STARD13;SH3PXD2A;TXNIP
M278	MG5	3	119	91	9175	2.54179	0.11422	0.879478	SIPA1L1;IFI44L;STARD13
M511	MG4	2	124	43	9175	3.44149	0.114463	0.879478	TNFAIP2;GGA1
M70	MG5	5	119	199	9175	1.93721	0.116402	0.879478	F13A1;TGFBI;MRC1;FGL2;ST7
M806	MG12	7	249	151	9175	1.70816	0.116514	0.879478	RNGTT;RDX;CBFB;KLHL22;ATL3;VRK1;ORC3
M196	MG2	1	126	9	9175	8.09083	0.117069	0.879478	BACH1
M511	MG2	2	126	43	9175	3.38686	0.117524	0.879478	ATP11A;IKBKE
M806	MG7	7	251	151	9175	1.69455	0.120121	0.879478	RBPJ;ASAH1;GNA13;PDK1;FBXO42;ERO1A;PADI2
M771	MG10	3	144	77	9175	2.48241	0.120241	0.879478	FCGR2A;TYMP;SCIN
M520	MG6	3	178	63	9175	2.45452	0.123071	0.879478	BAG3;SESN3;SQSTM1
M319	MG12	8	249	183	9175	1.61081	0.124853	0.879478	RNGTT;RDX;CBFB;KLHL22;ATL3;CERS6;VRK1;ORC3
M762	MG11	2	54	105	9175	3.23633	0.126728	0.879478	DDX60;RGL1
M34	MG8	10	84	728	9175	1.50036	0.127303	0.879478	ABCC4;REV3L;UTRN;DPYD;IQGAP2;LRRK2;FGD4;RPS6KA5;PRKCE;SORL1
M319	MG7	8	251	183	9175	1.59798	0.128988	0.879478	PSAP;RBPJ;ASAH1;GNA13;PDK1;FBXO42;ERO1A;PADI2
M43	MG4	3	124	93	9175	2.38684	0.131063	0.879478	NHSL1;DTNA;SQSTM1
M806	MG5	4	119	151	9175	2.04241	0.132701	0.879478	MTSS1;RBPJ;ASAH1;TNPO1
M34	MG11	7	54	728	9175	1.63373	0.133204	0.879478	JAK2;STAT2;TRIM25;TRIM56;AXL;PRKCE;RABGAP1L
M9	MG1	2	23	256	9175	3.11651	0.133905	0.879478	WNT2B;MPHOSPH8
M221	MG8	2	84	70	9175	3.12075	0.134492	0.879478	SLC7A5;NHSL1
M39	MG0	5	61	409	9175	1.83875	0.134853	0.879478	IL6ST;SLC15A2;ANKRD44;APPL2;PLCL2
M186	MG7	3	251	47	9175	2.33322	0.13689	0.880997	PDE4A;SEC14L1;WBP1L
M72	MG7	9	251	218	9175	1.5091	0.14361	0.880997	SH3PXD2B;PSAP;RBPJ;ASAH1;GNA13;PDK1;FBXO42;ERO1A;PADI2
M478	MG8	1	84	17	9175	6.42507	0.144864	0.880997	DPYD
M659	MG7	7	251	159	9175	1.60929	0.145607	0.880997	RBPJ;ASAH1;GNA13;PDK1;FBXO42;ERO1A;PADI2
M70	MG0	3	61	199	9175	2.26748	0.145931	0.880997	PGM5;MRC1;HTRA1
M511	MG10	2	144	43	9175	2.9635	0.145946	0.880997	TNFAIP2;IKBKE
M510	MG11	2	54	115	9175	2.95491	0.146742	0.880997	DDX60;RGL1
M762	MG6	4	178	105	9175	1.96362	0.146833	0.880997	GATM;OGFRL1;PDE4DIP;LRIG1
M659	MG5	4	119	159	9175	1.93964	0.151576	0.900451	MTSS1;RBPJ;ASAH1;TNPO1
M771	MG8	2	84	77	9175	2.83704	0.156602	0.914819	GALNT2;CPVL
M806	MG8	3	84	151	9175	2.17006	0.160332	0.914819	ASAH1;TNPO1;PADI2
M319	MG10	5	144	183	9175	1.74085	0.160428	0.914819	SNAP23;LAP3;GNA13;TMEM165;PADI2
M196	MG6	1	178	9	9175	5.72722	0.161716	0.914819	APP
M806	MG6	5	178	151	9175	1.70679	0.169802	0.914819	SNAP23;GLS;ST13;GNA13;PADI2
M39	MG8	6	84	409	9175	1.60234	0.171229	0.914819	PDCD4;CYBRD1;AKT3;RAPGEF1;FAM49A;SPON1
M308	MG11	1	54	32	9175	5.30961	0.172392	0.914819	MYOF
M72	MG4	5	124	218	9175	1.69706	0.172461	0.914819	MTSS1;PSAP;ASAH1;SCARB2;PADI2
M35	MG7	9	251	228	9175	1.44291	0.172957	0.914819	ENO1;AKAP13;PPP4R1;TBC1D2B;APP;NAMPT;RPS6KA3;RPS6KA2;VAPA
M35	MG5	5	119	228	9175	1.69081	0.174233	0.914819	PYGL;HLA-DPA1;TMCC1;NAMPT;LYPLAL1
M771	MG1	1	23	77	9175	5.18069	0.176402	0.914819	PRAM1
M182	MG2	11	126	584	9175	1.37156	0.178083	0.914819	ITGAV;PDIA3;STAT3;PXN;DPYD;GOLGA4;PHYKPL;MARCH1;ANKS1A;RASSF4;NEK6
M659	MG8	3	84	159	9175	2.06087	0.178283	0.914819	ASAH1;TNPO1;PADI2
M492	MG0	2	61	116	9175	2.59327	0.180087	0.914819	FAM149A;RASSF8
M475	MG10	10	144	459	9175	1.38813	0.184184	0.914819	PLEK;ANXA5;CTSH;CD58;ITGAX;STAT3;LIMS1;GNA12;ADAM9;CD276
M510	MG6	4	178	115	9175	1.79287	0.184279	0.914819	GATM;OGFRL1;PDE4DIP;LRIG1
M72	MG3	5	127	218	9175	1.65697	0.184481	0.914819	RPLP2;RPLP0;PSAP;NPC2;NBEAL1
M34	MG12	24	249	728	9175	1.21475	0.184816	0.914819	XYLB;RTN3;FGFR1OP;EZR;LMNB1;UTRN;IQGAP1;ASPH;DPYD;HLTF;CEP128;SPATS2;DOCK3;KNL1;LNPK;RABEP2;MAP3K20;IDH2;TTI1;CCDC14;PKP4;WWOX;ANKRD26;TFDP1
M533	MG1	1	23	82	9175	4.86479	0.186762	0.914819	PRAM1
M771	MG6	3	178	77	9175	2.00824	0.18779	0.914819	FCGR2A;P4HA1;LCP1
M182	MG0	6	61	584	9175	1.54531	0.190509	0.914819	CPED1;ABCC4;PDE4D;ITPR2;RIN2;FRMD4A
M23	MG1	1	23	84	9175	4.74896	0.190871	0.914819	RYR1
M31	MG0	2	61	121	9175	2.48611	0.192086	0.914819	SYNDIG1;SLC4A7
M39	MG10	9	144	409	9175	1.40205	0.19314	0.914819	CTSB;TNFAIP2;IKBKE;RGL1;SQSTM1;ABL2;RAPGEF1;ATP13A3;ARHGEF10L
M193	MG11	2	54	138	9175	2.46243	0.19486	0.914819	TRIM22;XRN1
M34	MG7	24	251	728	9175	1.20507	0.195405	0.914819	REV3L;TFRC;DARS;SHMT1;STAT3;IQGAP1;LIMS1;GNA12;DPYD;GOLGA4;ADAM9;IQGAP2;RAB31;WDR45B;LRRK2;ANKRD11;SBF2;ARFGAP3;PDE4A;SEC14L1;WBP1L;DNM2;PRKCE;ARHGAP18
M306	MG5	2	119	63	9175	2.44765	0.196686	0.914819	F13A1;TGFBI
M520	MG5	2	119	63	9175	2.44765	0.196686	0.914819	PLEKHA5;NHSL1
M478	MG5	1	119	17	9175	4.53534	0.199187	0.919325	DPYD
M35	MG2	5	126	228	9175	1.59687	0.204201	0.923147	PYGL;TBC1D2B;ADGRG1;BACH1;ARHGAP26
M182	MG10	12	144	584	9175	1.30922	0.205657	0.923147	PLEK;ANXA5;CTSH;CD58;ITGAX;STAT3;LIMS1;GNA12;GOLGA4;ADAM9;CD276;BHLHE41
M34	MG0	7	61	728	9175	1.44625	0.207253	0.923147	CPED1;ABCC4;PDE4D;ITPR2;RIN2;FRMD4A;SORL1
M43	MG8	2	84	93	9175	2.34895	0.209258	0.923147	SLC7A5;NHSL1
M478	MG2	1	126	17	9175	4.28338	0.209654	0.923147	DPYD
M5	MG4	9	124	486	9175	1.37022	0.210579	0.923147	ALCAM;SNX30;BICD1;STARD13;SH3PXD2A;OSBPL8;SAMSN1;ASAP1;ATP6V0A1
M478	MG3	1	127	17	9175	4.24965	0.211139	0.923147	PFDN5
M492	MG2	3	126	116	9175	1.88321	0.213407	0.923147	PYGL;TBC1D2B;ADGRG1
M245	MG4	3	124	118	9175	1.88115	0.213862	0.923147	ACSL1;PARVG;SCIN
M196	MG7	1	251	9	9175	4.06153	0.221007	0.944038	APP
M750	MG4	8	124	428	9175	1.38303	0.221849	0.944038	STK10;ITGAX;IQGAP1;LIMS1;ADK;NOTCH2;IQGAP2;DENND4C
M750	MG10	9	144	428	9175	1.33981	0.229667	0.955347	PLEK;ANXA5;CTSH;CD58;ITGAX;STAT3;LIMS1;GNA12;ADAM9
M39	MG7	14	251	409	9175	1.25123	0.229987	0.955347	CTSB;HPCAL1;DGKD;PDCD4;PDE4DIP;EGLN1;SNX25;MAP3K2;SQSTM1;B2M;RAPGEF1;ZC3HAV1;FAM49A;ATP13A3
M221	MG5	2	119	70	9175	2.20288	0.230033	0.955347	PLEKHA5;NHSL1
M193	MG0	2	61	138	9175	2.17985	0.233565	0.955347	FAM149A;RASSF8
M750	MG2	8	126	428	9175	1.36107	0.234575	0.955347	ITGAV;PDIA3;STAT3;PXN;PHYKPL;ANKS1A;RASSF4;NEK6
M319	MG8	3	84	183	9175	1.79059	0.235007	0.955347	ASAH1;TNPO1;PADI2
M659	MG10	4	144	159	9175	1.6029	0.23961	0.955347	SNAP23;LAP3;GNA13;PADI2
M659	MG11	2	54	159	9175	2.1372	0.240334	0.955347	LAP3;ANKFY1
M72	MG12	8	249	218	9175	1.3522	0.24069	0.955347	RNGTT;RDX;CBFB;KLHL22;ATL3;CERS6;VRK1;ORC3
M9	MG0	3	61	256	9175	1.76262	0.241875	0.955347	PGM5;MRC1;HTRA1
M17	MG1	2	23	376	9175	2.12188	0.242573	0.955347	MT-CO2;MT-ND4
M750	MG11	4	54	428	9175	1.58792	0.243614	0.955347	JAK2;STAT2;TRIM25;TRIM56
M221	MG2	2	126	70	9175	2.0805	0.24983	0.967325	DTNB;SLC7A5
M643	MG5	1	119	22	9175	3.50458	0.249892	0.967325	F13A1
M72	MG10	5	144	218	9175	1.46136	0.257596	0.984901	SNAP23;LAP3;GNA13;TMEM165;PADI2
M245	MG1	1	23	118	9175	3.38062	0.25776	0.984901	PRAM1
M210	MG6	6	178	222	9175	1.39311	0.261867	0.984901	CTSB;GATM;DGKD;OGFRL1;PDE4DIP;LRIG1
M210	MG7	8	251	222	9175	1.31725	0.262692	0.984901	CTSB;HPCAL1;DGKD;PDCD4;PDE4DIP;EGLN1;SNX25;MAP3K2
M31	MG1	1	23	121	9175	3.2968	0.263401	0.984901	SYNDIG1
M58	MG4	4	124	193	9175	1.53351	0.264282	0.984901	STARD13;SH3PXD2A;OSBPL8;SAMSN1
M276	MG12	3	249	66	9175	1.67488	0.265991	0.985152	HAT1;BICD1;GPHN
M56	MG7	4	251	96	9175	1.52307	0.268099	0.986869	GAPDH;PKM;GBE1;ASAP1
M58	MG12	7	249	193	9175	1.33643	0.27043	0.989376	ACTN4;LMO7;OXCT1;MELK;LCLAT1;TMEM163;NUCKS1
M475	MG7	15	251	459	9175	1.19457	0.274741	0.999058	REV3L;TFRC;DARS;SHMT1;STAT3;IQGAP1;LIMS1;GNA12;ADAM9;IQGAP2;RAB31;WDR45B;ANKRD11;SBF2;ARFGAP3
M276	MG10	2	144	66	9175	1.93077	0.277553	1	SLC2A3;NFKB1
M475	MG4	8	124	459	9175	1.28962	0.280654	1	STK10;ITGAX;IQGAP1;LIMS1;ADK;NOTCH2;IQGAP2;DENND4C
M750	MG7	14	251	428	9175	1.19568	0.28295	1	TFRC;DARS;SHMT1;STAT3;IQGAP1;LIMS1;GNA12;ADAM9;IQGAP2;RAB31;WDR45B;ANKRD11;SBF2;ARFGAP3
M475	MG11	4	54	459	9175	1.48067	0.284234	1	JAK2;STAT2;TRIM25;TRIM56
M182	MG8	7	84	584	9175	1.30922	0.286103	1	ABCC4;REV3L;UTRN;DPYD;IQGAP2;LRRK2;FGD4
M319	MG11	2	54	183	9175	1.85691	0.292898	1	LAP3;ANKFY1
M193	MG2	3	126	138	9175	1.58299	0.294519	1	PYGL;TBC1D2B;ADGRG1
M475	MG2	8	126	459	9175	1.26915	0.29535	1	ITGAV;PDIA3;STAT3;PXN;PHYKPL;ANKS1A;RASSF4;NEK6
M70	MG12	7	249	199	9175	1.29614	0.296036	1	FADS1;RFC3;CTDSPL2;LRP8;FAM129A;ST7;MCM8
M221	MG10	2	144	70	9175	1.82044	0.300868	1	SLC7A5;SQSTM1
M533	MG4	2	124	82	9175	1.80468	0.304403	1	ACSL1;SCIN
M769	MG4	1	124	27	9175	2.74044	0.307826	1	DTNA
M2	MG2	15	126	940	9175	1.16198	0.308498	1	MFF;EIF4G3;NCK2;ATP2A2;PRKCA;PTPRE;GRB2;CUL1;CPEB4;IPCEF1;DTNBP1;MKNK1;EML4;OLA1;CYTH4
M769	MG2	1	126	27	9175	2.69694	0.31195	1	DTNB
M769	MG3	1	127	27	9175	2.67571	0.314003	1	PLEKHA7
M750	MG5	7	119	428	9175	1.261	0.319752	1	HLA-DRA;UTRN;IQGAP1;NOTCH2;IQGAP2;MCTP1;MYO5A
M72	MG8	3	84	218	9175	1.50311	0.322139	1	ASAH1;TNPO1;PADI2
M46	MG1	1	23	158	9175	2.52477	0.329687	1	PRAM1
M210	MG8	3	84	222	9175	1.47603	0.332218	1	PDCD4;CYBRD1;AKT3
M182	MG7	18	251	584	9175	1.12666	0.333774	1	REV3L;TFRC;DARS;SHMT1;STAT3;IQGAP1;LIMS1;GNA12;DPYD;GOLGA4;ADAM9;IQGAP2;RAB31;WDR45B;LRRK2;ANKRD11;SBF2;ARFGAP3
M806	MG4	3	124	151	9175	1.47004	0.334482	1	MTSS1;ASAH1;PADI2
M43	MG5	2	119	93	9175	1.65808	0.340457	1	PLEKHA5;NHSL1
M5	MG12	15	249	486	9175	1.13727	0.340738	1	HAT1;BICD1;GPHN;ACTN4;LMO7;FDPS;OXCT1;CACNA1D;DLG1;MELK;LCLAT1;HACE1;TMEM163;SLC20A1;NUCKS1
M308	MG5	1	119	32	9175	2.4094	0.341946	1	MRC1
M34	MG5	11	119	728	9175	1.16499	0.344036	1	HLA-DRA;UTRN;IQGAP1;NOTCH2;DPYD;IQGAP2;LRRK2;MCTP1;MYO5A;PRKCE;ARHGAP18
M306	MG0	1	61	63	9175	2.38746	0.34406	1	PGM5
M520	MG0	1	61	63	9175	2.38746	0.34406	1	SESN3
M182	MG5	9	119	584	9175	1.1882	0.345815	1	HLA-DRA;UTRN;IQGAP1;NOTCH2;DPYD;IQGAP2;LRRK2;MCTP1;MYO5A
M186	MG8	1	84	47	9175	2.32396	0.351682	1	RPS6KA5
M308	MG4	1	124	32	9175	2.31225	0.353493	1	RABEP1
M34	MG10	13	144	728	9175	1.13777	0.355266	1	PLEK;ANXA5;CTSH;CD58;ITGAX;STAT3;LIMS1;GNA12;GOLGA4;ADAM9;CD276;BHLHE41;PRKCH
M308	MG3	1	127	32	9175	2.25763	0.360327	1	HLA-E
M46	MG4	3	124	158	9175	1.40491	0.360437	1	ACSL1;PARVG;SCIN
M659	MG4	3	124	159	9175	1.39607	0.364136	1	MTSS1;ASAH1;PADI2
M475	MG0	4	61	459	9175	1.31076	0.364594	1	CPED1;ABCC4;PDE4D;ITPR2
M43	MG2	2	126	93	9175	1.56597	0.366227	1	DTNB;SLC7A5
M276	MG6	2	178	66	9175	1.56197	0.367541	1	SLC2A3;NFKB1
M120	MG7	3	251	79	9175	1.38812	0.367611	1	PDK3;LRRFIP1;NSMAF
M72	MG11	2	54	218	9175	1.55878	0.36864	1	LAP3;ANKFY1
M412	MG7	2	251	47	9175	1.55548	0.369768	1	PDK3;LRRFIP1
M478	MG12	1	249	17	9175	2.16749	0.373842	1	DPYD
M221	MG0	1	61	70	9175	2.14871	0.374197	1	SESN3
M210	MG11	2	54	222	9175	1.5307	0.377132	1	DDX60;RGL1
M10	MG4	13	124	863	9175	1.11459	0.383216	1	MTSS1;NR3C1;PSAP;ST5;SMAD3;MYO9B;ASAH1;SCARB2;FMNL2;CUEDC1;SWAP70;PADI2;CPQ
M56	MG3	2	127	96	9175	1.50509	0.384747	1	GAPDH;GNAS
M475	MG5	7	119	459	9175	1.17583	0.38585	1	HLA-DRA;UTRN;IQGAP1;NOTCH2;IQGAP2;MCTP1;MYO5A
M35	MG11	2	54	228	9175	1.49042	0.389786	1	TRIM22;XRN1
M182	MG4	9	124	584	9175	1.14029	0.391765	1	STK10;ITGAX;IQGAP1;LIMS1;ADK;NOTCH2;DPYD;IQGAP2;DENND4C
M492	MG7	4	251	116	9175	1.26048	0.39229	1	ENO1;AKAP13;PPP4R1;TBC1D2B
M10	MG8	9	84	863	9175	1.13909	0.392696	1	BNIP3L;CYP27A1;FKBP5;ASAH1;MAN2A1;PPFIBP2;TNPO1;ZBTB20;PADI2
M9	MG12	8	249	256	9175	1.15148	0.393177	1	FADS1;RFC3;CTDSPL2;LRP8;FAM129A;ST7;MCM8;ATP1B3
M308	MG10	1	144	32	9175	1.9911	0.397749	1	PARVB
M71	MG8	1	84	57	9175	1.91625	0.408959	1	MGAT1
M769	MG6	1	178	27	9175	1.90907	0.411231	1	BAG3
M475	MG8	5	84	459	9175	1.18983	0.411738	1	ABCC4;REV3L;UTRN;IQGAP2;FGD4
M762	MG4	2	124	105	9175	1.40937	0.416519	1	PDE4DIP;MAP3K2
M278	MG11	1	54	91	9175	1.86711	0.417152	1	IFI44L
M182	MG12	17	249	584	9175	1.07261	0.418229	1	XYLB;RTN3;FGFR1OP;EZR;LMNB1;UTRN;IQGAP1;ASPH;DPYD;HLTF;CEP128;SPATS2;DOCK3;KNL1;LNPK;RABEP2;MAP3K20
M2	MG1	3	23	940	9175	1.27313	0.423926	1	CACNA1A;RYR1;SYNDIG1
M806	MG10	3	144	151	9175	1.26587	0.423955	1	SNAP23;GNA13;PADI2
M23	MG0	1	61	84	9175	1.79059	0.430444	1	MEF2C
M43	MG10	2	144	93	9175	1.37022	0.430575	1	SLC7A5;SQSTM1
M520	MG8	1	84	63	9175	1.73375	0.440895	1	NHSL1
M492	MG5	2	119	116	9175	1.32932	0.44584	1	PYGL;HLA-DPA1
M2	MG5	13	119	940	9175	1.06629	0.447138	1	PLXNC1;AGFG1;ATXN1;ITSN1;FMN1;NAV1;FAM110B;VMP1;FNDC3A;EPB41L3;SESN1;KCNMA1;PLEKHA5
M35	MG0	2	61	228	9175	1.31938	0.45018	1	FAM149A;RASSF8
M182	MG11	4	54	584	9175	1.16375	0.453105	1	JAK2;STAT2;TRIM25;TRIM56
M276	MG8	1	84	66	9175	1.65494	0.456217	1	ALCAM
M210	MG10	4	144	222	9175	1.14802	0.462042	1	CTSB;TNFAIP2;IKBKE;RGL1
M510	MG4	2	124	115	9175	1.28682	0.462523	1	PDE4DIP;MAP3K2
M43	MG0	1	61	93	9175	1.61731	0.463944	1	SESN3
M71	MG7	2	251	57	9175	1.28259	0.464932	1	MGAT1;ATP1B3
M319	MG3	3	127	183	9175	1.18433	0.466931	1	PSAP;NPC2;NBEAL1
M2	MG8	9	84	940	9175	1.04578	0.49622	1	FOXO3;PLXNC1;FAM117B;FAM110B;TSC22D3;OSBPL3;FNDC3A;KCNMA1;ITPR1
M31	MG2	2	126	121	9175	1.20359	0.497574	1	ATP2A2;CPEB4
M492	MG11	1	54	116	9175	1.46472	0.497963	1	TRIM22
M486	MG7	1	251	25	9175	1.46215	0.500613	1	PDE4A
M193	MG7	4	251	138	9175	1.05953	0.524836	1	ENO1;AKAP13;PPP4R1;TBC1D2B
M412	MG10	1	144	47	9175	1.35564	0.525452	1	LYRM4
M10	MG2	12	126	863	9175	1.01253	0.526852	1	SH3PXD2B;PTPN1;SP100;LAP3;SERPINB9;ZFP36L1;TMED8;PHC2;SLC12A9;XRN2;GAREM1;DDX21
M34	MG4	10	124	728	9175	1.01637	0.526867	1	STK10;ITGAX;IQGAP1;LIMS1;ADK;NOTCH2;DPYD;IQGAP2;DENND4C;PRKCE
M58	MG8	2	84	193	9175	1.13188	0.530775	1	SIPA1L1;TXNIP
M193	MG5	2	119	138	9175	1.1174	0.537454	1	PYGL;HLA-DPA1
M10	MG3	12	127	863	9175	1.00455	0.538286	1	RPLP2;RPLP0;PTMA;PSAP;HLA-B;EIF1;NPC2;RACK1;YBX1;NBEAL1;XPO5;ITM2B
M733	MG7	1	251	28	9175	1.30549	0.540597	1	LRRFIP1
M71	MG4	1	124	57	9175	1.2981	0.540676	1	MGAT1
M276	MG7	2	251	66	9175	1.10769	0.542978	1	SLC2A3;NFKB1
M762	MG12	3	249	105	9175	1.05278	0.54616	1	MAP3K20;ANO6;DPH6
M750	MG0	3	61	428	9175	1.05427	0.546734	1	ABCC4;PDE4D;ITPR2
M245	MG0	1	61	118	9175	1.27466	0.547162	1	DOCK8
M762	MG7	3	251	105	9175	1.04439	0.551619	1	PDCD4;PDE4DIP;MAP3K2
M750	MG8	4	84	428	9175	1.02081	0.555641	1	ABCC4;UTRN;IQGAP2;FGD4
M56	MG6	2	178	96	9175	1.07385	0.559226	1	GNAS;GBE1
M278	MG8	1	84	91	9175	1.20029	0.568774	1	SIPA1L1
M10	MG5	11	119	863	9175	0.982745	0.570799	1	SH3PXD2B;NCKAP5;MTSS1;EPS15;RBPJ;FCHO2;FKBP5;ASAH1;SCARB2;TNPO1;SNX6
M221	MG7	2	251	70	9175	1.04439	0.575049	1	SLC7A5;SQSTM1
M520	MG2	1	126	63	9175	1.15583	0.582784	1	DTNB
M10	MG11	5	54	863	9175	0.9844	0.583077	1	LAP3;RNF213;TDRD7;FMNL2;ANKFY1
M520	MG3	1	127	63	9175	1.14673	0.585688	1	PLEKHA7
M308	MG7	1	251	32	9175	1.14231	0.588992	1	PARVB
M210	MG2	3	126	222	9175	0.98402	0.592049	1	ATP11A;IKBKE;RGL1
M806	MG11	1	54	151	9175	1.12521	0.592915	1	ANKFY1
M475	MG12	12	249	459	9175	0.96333	0.595807	1	XYLB;RTN3;FGFR1OP;EZR;LMNB1;UTRN;IQGAP1;ASPH;DOCK3;LNPK;RABEP2;MAP3K20
M276	MG2	1	126	66	9175	1.10329	0.599855	1	SLC2A3
M412	MG6	1	178	47	9175	1.0967	0.602725	1	PDK3
M5	MG6	9	178	486	9175	0.954536	0.60593	1	SLC2A3;NFKB1;EIF4E;GNAS;GBE1;RYBP;TXNIP;INPP5F;ATP6V0A1
M3	MG3	32	127	2377	9175	0.972575	0.606833	1	HLA-B;HLA-DRA;EEF1A1;PFDN5;ITGB2;HLA-DPA1;EEF1D;HLA-DPB1;PLEKHA7;C1QA;C1QB;C1QC;CD74;FCGR3A;FCGR1A;CYBA;ALOX5AP;FCER1G;S100A11;AIF1;VSIG4;APOE;HLA-A;CD14;HSP90B1;B2M;RPS27A;UBA52;TXNRD1;LINGO1;AMBRA1;FCGBP
M510	MG12	3	249	115	9175	0.961236	0.608179	1	MAP3K20;ANO6;DPH6
M70	MG10	3	144	199	9175	0.960532	0.608389	1	PARVB;TPM3;FAM129A
M5	MG5	6	119	486	9175	0.951862	0.608423	1	SIPA1L1;IFI44L;STARD13;RASA2;SH3PXD2A;TXNIP
M510	MG7	3	251	115	9175	0.953577	0.613632	1	PDCD4;PDE4DIP;MAP3K2
M762	MG8	1	84	105	9175	1.04025	0.621401	1	PDCD4
M35	MG8	2	84	228	9175	0.958124	0.621958	1	RPS6KA3;FGGY
M806	MG3	2	127	151	9175	0.956875	0.622129	1	NPC2;NBEAL1
M221	MG3	1	127	70	9175	1.03206	0.624471	1	PLEKHA7
M520	MG10	1	144	63	9175	1.01135	0.63213	1	SQSTM1
M659	MG3	2	127	159	9175	0.908731	0.650224	1	NPC2;NBEAL1
M771	MG4	1	124	77	9175	0.960934	0.650812	1	SCIN
M46	MG0	1	61	158	9175	0.951961	0.654625	1	DOCK8
M510	MG8	1	84	115	9175	0.949793	0.655054	1	PDCD4
M17	MG11	2	54	376	9175	0.903763	0.655569	1	PNPT1;NAGK
M5	MG8	4	84	486	9175	0.898981	0.657013	1	ALCAM;SIPA1L1;CACNA1D;TXNIP
M39	MG2	5	126	409	9175	0.890189	0.667626	1	PXN;ATP11A;IKBKE;RGL1;RB1
M2	MG7	24	251	940	9175	0.933288	0.672381	1	ESYT2;SLC22A23;RNMT;TOM1;PGK1;GLUL;C5AR1;AGFG1;BCAT1;GRB2;FOXK2;MEF2D;CYTH1;ITSN1;MB21D2;DOCK4;SLC43A2;FAM110B;JARID2;SLC25A36;VMP1;FNDC3A;EPB41L3;KCNMA1
M71	MG6	1	178	57	9175	0.904297	0.673771	1	MGAT1
M23	MG7	2	251	84	9175	0.870328	0.674196	1	SLC22A23;DOCK4
M58	MG11	1	54	193	9175	0.880349	0.683805	1	IFI44L
M9	MG8	2	84	256	9175	0.85333	0.68476	1	IGF1R;MGAT1
M23	MG2	1	126	84	9175	0.866875	0.688665	1	PRKCA
M70	MG11	1	54	199	9175	0.853806	0.695043	1	MYOF
M278	MG4	1	124	91	9175	0.813098	0.711888	1	STARD13
M278	MG12	2	249	91	9175	0.809833	0.71215	1	ACTN4;LMO7
M120	MG10	1	144	79	9175	0.806523	0.714955	1	LYRM4
M56	MG5	1	119	96	9175	0.803134	0.716302	1	RASA2
M278	MG2	1	126	91	9175	0.800192	0.717653	1	IARS
M210	MG12	5	249	222	9175	0.829896	0.72523	1	MAP3K20;PGP;ANO6;DPH6;FARP1
M186	MG12	1	249	47	9175	0.783987	0.726501	1	IDH2
M412	MG12	1	249	47	9175	0.783987	0.726501	1	BRI3BP
M43	MG7	2	251	93	9175	0.786103	0.727479	1	SLC7A5;SQSTM1
M43	MG3	1	127	93	9175	0.776818	0.728253	1	PLEKHA7
M750	MG6	7	178	428	9175	0.843025	0.731004	1	PLEK;CTSH;MSN;STAT3;ARHGAP5;ADAM9;RAB31
M56	MG4	1	124	96	9175	0.770749	0.731027	1	ASAP1
M750	MG12	10	249	428	9175	0.86092	0.73183	1	XYLB;RTN3;EZR;LMNB1;UTRN;IQGAP1;ASPH;DOCK3;LNPK;RABEP2
M58	MG2	2	126	193	9175	0.754585	0.747606	1	IARS;TMEM163
M17	MG4	4	124	376	9175	0.787148	0.754057	1	GK;ARFIP1;PLXDC2;NAGK
M762	MG2	1	126	105	9175	0.6935	0.767834	1	RGL1
M17	MG3	4	127	376	9175	0.768554	0.770425	1	MT-CO2;MT-ND3;UQCRB;ATP5F1E
M762	MG3	1	127	105	9175	0.688039	0.770528	1	PLEKHA7
M9	MG10	3	144	256	9175	0.746663	0.770938	1	PARVB;TPM3;FAM129A
M58	MG7	4	251	193	9175	0.757591	0.779036	1	SIPA1L1;GPRIN3;PCNX1;SAMSN1
M182	MG1	1	23	584	9175	0.68307	0.780087	1	FRMD4A
M5	MG10	6	144	486	9175	0.786608	0.781859	1	SLC2A3;NFKB1;ARHGAP31;BAZ1A;SAMSN1;ATP6V0A1
M5	MG7	11	251	486	9175	0.827349	0.78363	1	SLC2A3;NFKB1;SIPA1L1;GAPDH;PKM;GBE1;GPRIN3;PCNX1;SAMSN1;ASAP1;YEATS2
M9	MG11	1	54	256	9175	0.663701	0.78403	1	MYOF
M120	MG6	1	178	79	9175	0.652468	0.788681	1	PDK3
M71	MG12	1	249	57	9175	0.646445	0.792614	1	ATP1B3
M475	MG6	7	178	459	9175	0.786088	0.794051	1	PLEK;CTSH;MSN;STAT3;ARHGAP5;ADAM9;RAB31
M492	MG4	1	124	116	9175	0.637862	0.795763	1	GPNMB
M510	MG2	1	126	115	9175	0.633195	0.798158	1	RGL1
M510	MG3	1	127	115	9175	0.62821	0.800723	1	PLEKHA7
M492	MG3	1	127	116	9175	0.622794	0.803516	1	HLA-DPA1
M72	MG2	2	126	218	9175	0.66805	0.805549	1	SH3PXD2B;LAP3
M762	MG10	1	144	105	9175	0.606812	0.811864	1	RGL1
M17	MG7	8	251	376	9175	0.77774	0.813835	1	PDK3;LRRFIP1;NSMAF;GK;HSPA9;UBASH3B;FAM162A;INSIG2
M2	MG10	12	144	940	9175	0.813387	0.814673	1	NCK2;CYTH3;TSC22D2;ACTR3;GRB2;MB21D2;ABI1;SLC43A2;IPCEF1;TM9SF4;VMP1;EML4
M210	MG3	2	127	222	9175	0.650848	0.817108	1	HLA-DPB1;PLEKHA7
M39	MG3	4	127	409	9175	0.706544	0.82419	1	HLA-DPB1;PLEKHA7;APOE;B2M
M520	MG7	1	251	63	9175	0.580219	0.826836	1	SQSTM1
M492	MG12	2	249	116	9175	0.6353	0.827706	1	KPNB1;SLF2
M35	MG3	2	127	228	9175	0.63372	0.828592	1	HLA-DPA1;TXNRD1
M10	MG0	4	61	863	9175	0.697149	0.838215	1	SHTN1;MAP4K4;DIP2A;DEPTOR
M510	MG10	1	144	115	9175	0.554046	0.8397	1	RGL1
M70	MG8	1	84	199	9175	0.548875	0.842831	1	IGF1R
M31	MG7	2	251	121	9175	0.604195	0.848313	1	RNMT;C5AR1
M193	MG4	1	124	138	9175	0.536173	0.849237	1	GPNMB
M34	MG1	1	23	728	9175	0.547957	0.851001	1	FRMD4A
M193	MG3	1	127	138	9175	0.523508	0.856029	1	HLA-DPA1
M17	MG6	5	178	376	9175	0.685438	0.860249	1	PDK3;HSPD1;GK;HSPA9;MCU
M9	MG4	2	124	256	9175	0.578062	0.865354	1	RABEP1;MGAT1
M39	MG12	8	249	409	9175	0.720731	0.872351	1	MAP3K20;PGP;ANO6;DPH6;FARP1;RB1;RPA2;VPS13A
M771	MG12	1	249	77	9175	0.478538	0.880868	1	STAB1
M3	MG1	4	23	2377	9175	0.671288	0.883325	1	FRMD4A;PRAM1;LINGO1;ABR
M120	MG12	1	249	79	9175	0.466423	0.887301	1	BRI3BP
M17	MG12	7	249	376	9175	0.685989	0.890551	1	BRI3BP;NNT;KIAA1841;MCU;COA1;SFXN1;CHCHD3
M659	MG2	1	126	159	9175	0.457971	0.891169	1	LAP3
M58	MG6	2	178	193	9175	0.534144	0.892693	1	TXNIP;INPP5F
M193	MG12	2	249	138	9175	0.53402	0.892983	1	KPNB1;SLF2
M533	MG12	1	249	82	9175	0.449358	0.896306	1	STAB1
M10	MG1	1	23	863	9175	0.46224	0.897188	1	PRPF38B
M23	MG12	1	249	84	9175	0.438659	0.901907	1	PRKCA
M2	MG12	20	249	940	9175	0.783987	0.902064	1	CIT;NRP1;RBFOX2;PLXNC1;GLUL;PRKCA;HNRNPH1;GMPS;HLCS;PRPSAP1;DPY19L1;C2CD3;UBAP2;MAGI3;SUGP2;GLMN;SRPK1;OLA1;SEPT9;FAF1
M39	MG5	3	119	409	9175	0.565532	0.905429	1	APOE;MX2;ATG7
M5	MG2	4	126	486	9175	0.599321	0.907276	1	SLC2A3;IARS;PUM3;TMEM163
M34	MG6	10	178	728	9175	0.708035	0.907875	1	PLEK;CTSH;MSN;STAT3;ARHGAP5;ADAM9;RAB31;DNAJB6;DNM2;PITPNC1
M31	MG6	1	178	121	9175	0.425991	0.908033	1	RAB7A
M278	MG7	1	251	91	9175	0.40169	0.920881	1	SIPA1L1
M319	MG2	1	126	183	9175	0.39791	0.922398	1	LAP3
M17	MG0	1	61	376	9175	0.400026	0.922778	1	ARHGAP22
M9	MG7	4	251	256	9175	0.571153	0.924133	1	PARVB;TPM4;MGAT1;ATP1B3
M2	MG11	3	54	940	9175	0.542258	0.925275	1	EPHB2;ADAR;CUL1
M46	MG12	2	249	158	9175	0.466423	0.931648	1	STAB1;FCGBP
M58	MG3	1	127	193	9175	0.374322	0.934053	1	EEF1B2
M70	MG4	1	124	199	9175	0.371819	0.935279	1	RABEP1
M70	MG2	1	126	199	9175	0.365917	0.938094	1	FAM129A
M35	MG6	2	178	228	9175	0.452149	0.938938	1	APP;NAMPT
M70	MG3	1	127	199	9175	0.363036	0.939456	1	HLA-E
M750	MG3	3	127	428	9175	0.506384	0.9401	1	HLA-DRA;EEF1A1;ITGB2
M182	MG6	7	178	584	9175	0.617833	0.941712	1	PLEK;CTSH;MSN;STAT3;ARHGAP5;ADAM9;RAB31
M5	MG11	1	54	486	9175	0.349604	0.947539	1	IFI44L
M58	MG10	1	144	193	9175	0.330131	0.954306	1	SAMSN1
M35	MG4	1	124	228	9175	0.324526	0.956792	1	GPNMB
M475	MG3	3	127	459	9175	0.472184	0.956888	1	HLA-DRA;EEF1A1;ITGB2
M245	MG12	1	249	118	9175	0.312266	0.961911	1	STAB1
M31	MG12	1	249	121	9175	0.304524	0.964967	1	PRPSAP1
M182	MG3	4	127	584	9175	0.494823	0.965207	1	HLA-DRA;EEF1A1;PFDN5;ITGB2
M17	MG2	2	126	376	9175	0.387327	0.968047	1	GK;MFF
M17	MG8	1	84	376	9175	0.290495	0.970732	1	CTTNBP2
M9	MG2	1	126	256	9175	0.284443	0.972415	1	FAM129A
M9	MG3	1	127	256	9175	0.282203	0.973195	1	HLA-E
M35	MG10	1	144	228	9175	0.279453	0.974075	1	NAMPT
M70	MG7	2	251	199	9175	0.367375	0.974663	1	PARVB;TPM4
M2	MG4	7	124	940	9175	0.551004	0.975917	1	CACNA1A;CYTH3;CYTH1;RALGAPA2;FMN1;TBC1D16;KCNMA1
M34	MG3	5	127	728	9175	0.496182	0.977122	1	HLA-DRA;EEF1A1;PFDN5;ITGB2;HSP90B1
M2	MG6	11	178	940	9175	0.603186	0.979463	1	RIPK2;PGK1;GLUL;RAB7A;BCAT1;CYTH1;HIBCH;ABI1;FAM110B;VMP1;ITPR1
M17	MG10	2	144	376	9175	0.338911	0.9833	1	LYRM4;GK
M35	MG12	2	249	228	9175	0.323223	0.986896	1	KPNB1;SLF2
M3	MG12	49	249	2377	9175	0.75958	0.991942	1	XYLB;RTN3;FGFR1OP;EZR;LMNB1;UTRN;IQGAP1;ASPH;DPYD;HLTF;CEP128;SPATS2;DOCK3;KNL1;LNPK;RABEP2;MAP3K20;IDH2;KPNB1;SLF2;PGP;ANO6;DPH6;FARP1;STAB1;TTI1;HPRT1;RB1;RPA2;MGMT;DNA2;PAK1;WRN;CCDC14;CDKAL1;MAST2;AHI1;SRBD1;SPATA5;PARD3B;VPS13A;PKP4;NAP1L4;BRIP1;WWOX;BAZ1B;ANKRD26;FCGBP;TFDP1
M2	MG3	6	127	940	9175	0.461133	0.992343	1	ARPC3;MARCKS;TMSB4X;TMSB10;KCTD12;EEF1D
M9	MG6	1	178	256	9175	0.201347	0.993824	1	MGAT1
M120	MG0	0	61	79	9175	0	1	1
M145	MG0	0	61	23	9175	0	1	1
M186	MG0	0	61	47	9175	0	1	1
M196	MG0	0	61	9	9175	0	1	1
M276	MG0	0	61	66	9175	0	1	1
M278	MG0	0	61	91	9175	0	1	1
M319	MG0	0	61	183	9175	0	1	1
M412	MG0	0	61	47	9175	0	1	1
M478	MG0	0	61	17	9175	0	1	1
M486	MG0	0	61	25	9175	0	1	1
M5	MG0	0	61	486	9175	0	1	1
M511	MG0	0	61	43	9175	0	1	1
M512	MG0	0	61	11	9175	0	1	1
M533	MG0	0	61	82	9175	0	1	1
M56	MG0	0	61	96	9175	0	1	1
M58	MG0	0	61	193	9175	0	1	1
M643	MG0	0	61	22	9175	0	1	1
M659	MG0	0	61	159	9175	0	1	1
M71	MG0	0	61	57	9175	0	1	1
M72	MG0	0	61	218	9175	0	1	1
M733	MG0	0	61	28	9175	0	1	1
M769	MG0	0	61	27	9175	0	1	1
M771	MG0	0	61	77	9175	0	1	1
M806	MG0	0	61	151	9175	0	1	1
M120	MG1	0	23	79	9175	0	1	1
M145	MG1	0	23	23	9175	0	1	1
M186	MG1	0	23	47	9175	0	1	1
M193	MG1	0	23	138	9175	0	1	1
M196	MG1	0	23	9	9175	0	1	1
M210	MG1	0	23	222	9175	0	1	1
M221	MG1	0	23	70	9175	0	1	1
M276	MG1	0	23	66	9175	0	1	1
M278	MG1	0	23	91	9175	0	1	1
M306	MG1	0	23	63	9175	0	1	1
M319	MG1	0	23	183	9175	0	1	1
M35	MG1	0	23	228	9175	0	1	1
M39	MG1	0	23	409	9175	0	1	1
M412	MG1	0	23	47	9175	0	1	1
M43	MG1	0	23	93	9175	0	1	1
M475	MG1	0	23	459	9175	0	1	1
M478	MG1	0	23	17	9175	0	1	1
M486	MG1	0	23	25	9175	0	1	1
M492	MG1	0	23	116	9175	0	1	1
M5	MG1	0	23	486	9175	0	1	1
M510	MG1	0	23	115	9175	0	1	1
M511	MG1	0	23	43	9175	0	1	1
M512	MG1	0	23	11	9175	0	1	1
M520	MG1	0	23	63	9175	0	1	1
M56	MG1	0	23	96	9175	0	1	1
M58	MG1	0	23	193	9175	0	1	1
M643	MG1	0	23	22	9175	0	1	1
M659	MG1	0	23	159	9175	0	1	1
M71	MG1	0	23	57	9175	0	1	1
M72	MG1	0	23	218	9175	0	1	1
M733	MG1	0	23	28	9175	0	1	1
M750	MG1	0	23	428	9175	0	1	1
M762	MG1	0	23	105	9175	0	1	1
M769	MG1	0	23	27	9175	0	1	1
M806	MG1	0	23	151	9175	0	1	1
M145	MG10	0	144	23	9175	0	1	1
M186	MG10	0	144	47	9175	0	1	1
M193	MG10	0	144	138	9175	0	1	1
M196	MG10	0	144	9	9175	0	1	1
M23	MG10	0	144	84	9175	0	1	1
M278	MG10	0	144	91	9175	0	1	1
M306	MG10	0	144	63	9175	0	1	1
M31	MG10	0	144	121	9175	0	1	1
M486	MG10	0	144	25	9175	0	1	1
M492	MG10	0	144	116	9175	0	1	1
M512	MG10	0	144	11	9175	0	1	1
M56	MG10	0	144	96	9175	0	1	1
M643	MG10	0	144	22	9175	0	1	1
M71	MG10	0	144	57	9175	0	1	1
M733	MG10	0	144	28	9175	0	1	1
M769	MG10	0	144	27	9175	0	1	1
M120	MG11	0	54	79	9175	0	1	1
M145	MG11	0	54	23	9175	0	1	1
M186	MG11	0	54	47	9175	0	1	1
M196	MG11	0	54	9	9175	0	1	1
M221	MG11	0	54	70	9175	0	1	1
M23	MG11	0	54	84	9175	0	1	1
M276	MG11	0	54	66	9175	0	1	1
M306	MG11	0	54	63	9175	0	1	1
M31	MG11	0	54	121	9175	0	1	1
M412	MG11	0	54	47	9175	0	1	1
M43	MG11	0	54	93	9175	0	1	1
M478	MG11	0	54	17	9175	0	1	1
M486	MG11	0	54	25	9175	0	1	1
M511	MG11	0	54	43	9175	0	1	1
M512	MG11	0	54	11	9175	0	1	1
M520	MG11	0	54	63	9175	0	1	1
M56	MG11	0	54	96	9175	0	1	1
M643	MG11	0	54	22	9175	0	1	1
M71	MG11	0	54	57	9175	0	1	1
M733	MG11	0	54	28	9175	0	1	1
M769	MG11	0	54	27	9175	0	1	1
M145	MG12	0	249	23	9175	0	1	1
M196	MG12	0	249	9	9175	0	1	1
M221	MG12	0	249	70	9175	0	1	1
M306	MG12	0	249	63	9175	0	1	1
M308	MG12	0	249	32	9175	0	1	1
M43	MG12	0	249	93	9175	0	1	1
M486	MG12	0	249	25	9175	0	1	1
M511	MG12	0	249	43	9175	0	1	1
M512	MG12	0	249	11	9175	0	1	1
M520	MG12	0	249	63	9175	0	1	1
M56	MG12	0	249	96	9175	0	1	1
M643	MG12	0	249	22	9175	0	1	1
M733	MG12	0	249	28	9175	0	1	1
M769	MG12	0	249	27	9175	0	1	1
M120	MG2	0	126	79	9175	0	1	1
M145	MG2	0	126	23	9175	0	1	1
M186	MG2	0	126	47	9175	0	1	1
M306	MG2	0	126	63	9175	0	1	1
M308	MG2	0	126	32	9175	0	1	1
M412	MG2	0	126	47	9175	0	1	1
M486	MG2	0	126	25	9175	0	1	1
M512	MG2	0	126	11	9175	0	1	1
M56	MG2	0	126	96	9175	0	1	1
M643	MG2	0	126	22	9175	0	1	1
M71	MG2	0	126	57	9175	0	1	1
M733	MG2	0	126	28	9175	0	1	1
M806	MG2	0	126	151	9175	0	1	1
M120	MG3	0	127	79	9175	0	1	1
M145	MG3	0	127	23	9175	0	1	1
M186	MG3	0	127	47	9175	0	1	1
M196	MG3	0	127	9	9175	0	1	1
M23	MG3	0	127	84	9175	0	1	1
M276	MG3	0	127	66	9175	0	1	1
M278	MG3	0	127	91	9175	0	1	1
M306	MG3	0	127	63	9175	0	1	1
M31	MG3	0	127	121	9175	0	1	1
M412	MG3	0	127	47	9175	0	1	1
M486	MG3	0	127	25	9175	0	1	1
M511	MG3	0	127	43	9175	0	1	1
M512	MG3	0	127	11	9175	0	1	1
M643	MG3	0	127	22	9175	0	1	1
M71	MG3	0	127	57	9175	0	1	1
M733	MG3	0	127	28	9175	0	1	1
M120	MG4	0	124	79	9175	0	1	1
M145	MG4	0	124	23	9175	0	1	1
M186	MG4	0	124	47	9175	0	1	1
M196	MG4	0	124	9	9175	0	1	1
M23	MG4	0	124	84	9175	0	1	1
M306	MG4	0	124	63	9175	0	1	1
M31	MG4	0	124	121	9175	0	1	1
M412	MG4	0	124	47	9175	0	1	1
M486	MG4	0	124	25	9175	0	1	1
M512	MG4	0	124	11	9175	0	1	1
M643	MG4	0	124	22	9175	0	1	1
M733	MG4	0	124	28	9175	0	1	1
M120	MG5	0	119	79	9175	0	1	1
M145	MG5	0	119	23	9175	0	1	1
M17	MG5	0	119	376	9175	0	1	1
M186	MG5	0	119	47	9175	0	1	1
M196	MG5	0	119	9	9175	0	1	1
M210	MG5	0	119	222	9175	0	1	1
M23	MG5	0	119	84	9175	0	1	1
M276	MG5	0	119	66	9175	0	1	1
M31	MG5	0	119	121	9175	0	1	1
M412	MG5	0	119	47	9175	0	1	1
M486	MG5	0	119	25	9175	0	1	1
M510	MG5	0	119	115	9175	0	1	1
M511	MG5	0	119	43	9175	0	1	1
M512	MG5	0	119	11	9175	0	1	1
M733	MG5	0	119	28	9175	0	1	1
M762	MG5	0	119	105	9175	0	1	1
M769	MG5	0	119	27	9175	0	1	1
M145	MG6	0	178	23	9175	0	1	1
M186	MG6	0	178	47	9175	0	1	1
M193	MG6	0	178	138	9175	0	1	1
M23	MG6	0	178	84	9175	0	1	1
M278	MG6	0	178	91	9175	0	1	1
M306	MG6	0	178	63	9175	0	1	1
M308	MG6	0	178	32	9175	0	1	1
M478	MG6	0	178	17	9175	0	1	1
M486	MG6	0	178	25	9175	0	1	1
M492	MG6	0	178	116	9175	0	1	1
M511	MG6	0	178	43	9175	0	1	1
M512	MG6	0	178	11	9175	0	1	1
M643	MG6	0	178	22	9175	0	1	1
M70	MG6	0	178	199	9175	0	1	1
M733	MG6	0	178	28	9175	0	1	1
M145	MG7	0	251	23	9175	0	1	1
M306	MG7	0	251	63	9175	0	1	1
M511	MG7	0	251	43	9175	0	1	1
M512	MG7	0	251	11	9175	0	1	1
M643	MG7	0	251	22	9175	0	1	1
M769	MG7	0	251	27	9175	0	1	1
M120	MG8	0	84	79	9175	0	1	1
M145	MG8	0	84	23	9175	0	1	1
M193	MG8	0	84	138	9175	0	1	1
M196	MG8	0	84	9	9175	0	1	1
M23	MG8	0	84	84	9175	0	1	1
M306	MG8	0	84	63	9175	0	1	1
M308	MG8	0	84	32	9175	0	1	1
M31	MG8	0	84	121	9175	0	1	1
M412	MG8	0	84	47	9175	0	1	1
M486	MG8	0	84	25	9175	0	1	1
M492	MG8	0	84	116	9175	0	1	1
M511	MG8	0	84	43	9175	0	1	1
M512	MG8	0	84	11	9175	0	1	1
M56	MG8	0	84	96	9175	0	1	1
M643	MG8	0	84	22	9175	0	1	1
M733	MG8	0	84	28	9175	0	1	1
M769	MG8	0	84	27	9175	0	1	1

## Sheet: Page8.TWAS enrichment
Supplementary Data8d Supplementary Data8c Hypergeometric test of the overlap signatures between PHG protein modules and the TWAS signature.
PHG protein modules	TWAS signature	Overlap size	Sampling size	Positive size	Background size	Fold enrichment	P value	p.value.FDR	Overlap genes
M3	TWAS	214	688	2377	9175	1.20061	0.000847584	0.0194741	BRD2;FXR1;MAPKBP1;JAK2;EPM2A;FGFR1OP;LGALS1;CAPN2;ITGB5;LMNB1;MCC;BLVRB;TSPO;GRK5;BMPR1A;TXLNA;LIMS1;RAB28;ADK;NOTCH2;PDE4D;ASPH;TRIM25;KANK1;PON2;PPP2R5A;TSN;RAB11B;BBS9;PHLPP2;AKNA;RELL1;RNF10;SEPT8;SGCD;MTR;BHLHE41;NEK6;MED4;TBC1D22B;TMED5;SNX8;ITGB2;MAP2K3;IDH2;SNAP25;HYI;TAOK2;TRIM33;PIK3C2A;IKBKB;REEP5;KIAA2026;ACSM5;KDELC2;DDX51;CALY;CABIN1;GPR107;UBE2L6;PGRMC2;NRIP1;ADAM17;PDCD4;LPCAT4;PL…
M533	TWAS	15	688	82	9175	2.43947	0.00100602	0.0194741	ITGB2;PTPRC;FBP1;FCGR2A;HCLS1;TBXAS1;CASP1;ARHGDIB;AIF1;DNAJC3;IL18;IFI16;PARP14;ZHX3;SCPEP1
M245	TWAS	19	688	118	9175	2.14728	0.00116881	0.0194741	ITGB2;DENND3;PTPRC;FBP1;FCGR2A;HCLS1;TBXAS1;CTSS;CASP1;ARHGDIB;AIF1;DNAJC3;IL18;IFI16;PARP14;ZHX3;SCPEP1;GMIP;DICER1
M771	TWAS	14	688	77	9175	2.42468	0.00155792	0.0194741	ITGB2;PTPRC;FBP1;FCGR2A;HCLS1;TBXAS1;CASP1;ARHGDIB;AIF1;DNAJC3;IL18;IFI16;PARP14;SCPEP1
M46	TWAS	21	688	158	9175	1.77247	0.00716052	0.0716052	ITGB2;DENND3;PTPRC;FBP1;FCGR2A;HCLS1;TBXAS1;CTSS;CASP1;ARHGDIB;AIF1;DNAJC3;IL18;IFI16;PARP14;ZHX3;SCPEP1;GMIP;DICER1;MFSD10;IKBIP
M39	TWAS	37	688	409	9175	1.20641	0.132408	0.799116	UBE2L6;PGRMC2;NRIP1;ADAM17;PDCD4;LPCAT4;PLEKHA7;QSOX2;TAX1BP1;DGKH;ANKRD44;APPL2;PARD3;DVL3;PBXIP1;MEGF9;BMP2K;TMOD3;SEC63;SQSTM1;APOE;GLCE;ANXA1;STAT1;SULT1A1;PICALM;UBE2V2;ERAP2;UBE2Q1;BBS7;BBS4;ATP13A3;ARHGEF10L;BLOC1S4;HEATR5B;UBQLN1;OAS3
M186	TWAS	6	688	47	9175	1.70244	0.137241	0.799116	MAP2K3;IDH2;SNAP25;HYI;TAOK2;TRIM33
M510	TWAS	12	688	115	9175	1.39156	0.152379	0.799116	UBE2L6;PGRMC2;NRIP1;PDCD4;PLEKHA7;QSOX2;ANKRD44;APPL2;PARD3;PBXIP1;MEGF9;TMOD3
M43	TWAS	10	688	93	9175	1.43395	0.157678	0.799116	PLEKHA7;AGFG2;CGNL1;MOV10;CTNND2;SQSTM1;PSKH1;PPP2R2D;TTC33;TRABD
M762	TWAS	11	688	105	9175	1.39708	0.162441	0.799116	UBE2L6;PGRMC2;NRIP1;PDCD4;PLEKHA7;QSOX2;ANKRD44;APPL2;PARD3;PBXIP1;TMOD3
M5	TWAS	42	688	486	9175	1.15247	0.184103	0.799116	CTNND2;SNX30;FAM81A;CPNE5;GPHN;DNAJC11;KIF3B;IFI44L;LRRC7;UHRF2;WASF3;MSRB2;STARD13;TPD52L2;KIN;PLXNA2;ARID4A;HIBADH;RPL3;RPS6;CHD3;RASA2;ARHGAP31;COX19;RALGPS1;MPRIP;TRMT1L;YTHDF3;GID4;SYNE1;DDA1;PHACTR1;CDH23;ATP13A1;BAZ1A;STRN4;RABAC1;CDV3;CADPS;PUS1;PCLO;TBC1D17
M34	TWAS	61	688	728	9175	1.11742	0.191788	0.799116	MAPKBP1;JAK2;EPM2A;FGFR1OP;LGALS1;CAPN2;ITGB5;LMNB1;MCC;BLVRB;TSPO;GRK5;BMPR1A;TXLNA;LIMS1;RAB28;ADK;NOTCH2;PDE4D;ASPH;TRIM25;KANK1;PON2;PPP2R5A;TSN;RAB11B;BBS9;PHLPP2;AKNA;RELL1;RNF10;SEPT8;SGCD;MTR;BHLHE41;NEK6;MED4;TBC1D22B;TMED5;SNX8;ITGB2;MAP2K3;IDH2;SNAP25;HYI;TAOK2;TRIM33;DNAJB6;KLHL2;TXNDC12;CNTN1;PDIA6;PDK4;RABGAP1L;ARHGAP18;PKP4;EDEM3;SLC38A10;UGGT1;DBR1;PITPNC1
M486	TWAS	3	688	25	9175	1.60029	0.287878	0.92895	HYI;TAOK2;TRIM33
M210	TWAS	19	688	222	9175	1.14135	0.306887	0.92895	UBE2L6;PGRMC2;NRIP1;ADAM17;PDCD4;LPCAT4;PLEKHA7;QSOX2;TAX1BP1;DGKH;ANKRD44;APPL2;PARD3;DVL3;PBXIP1;MEGF9;BMP2K;TMOD3;SEC63
M769	TWAS	3	688	27	9175	1.48175	0.330099	0.92895	PLEKHA7;AGFG2;CTNND2
M520	TWAS	6	688	63	9175	1.27007	0.33354	0.92895	PLEKHA7;AGFG2;CGNL1;MOV10;CTNND2;SQSTM1
M478	TWAS	2	688	17	9175	1.56891	0.368021	0.92895	LIMS1;BHLHE41
M58	TWAS	16	688	193	9175	1.10555	0.37517	0.92895	KIF3B;IFI44L;LRRC7;UHRF2;WASF3;MSRB2;STARD13;ARID4A;TRMT1L;SYNE1;PHACTR1;CDH23;STRN4;CDV3;PUS1;PCLO
M511	TWAS	4	688	43	9175	1.24054	0.404868	0.92895	ADAM17;LPCAT4;DVL3;BMP2K
M221	TWAS	6	688	70	9175	1.14306	0.429413	0.92895	PLEKHA7;AGFG2;CGNL1;MOV10;CTNND2;SQSTM1
M308	TWAS	3	688	32	9175	1.25023	0.434362	0.92895	FLT1;SRPK2;UACA
M35	TWAS	18	688	228	9175	1.05282	0.445651	0.92895	PIK3C2A;IKBKB;REEP5;KIAA2026;ACSM5;KDELC2;DDX51;CALY;CABIN1;GSR;GNAL;NAMPT;YOD1;LYPLAL1;HAUS6;TTC21B;ANO10;AK3
M412	TWAS	4	688	47	9175	1.13496	0.473251	0.92895	NDUFS8;DNAJB14;BRI3BP;LYRM4
M10	TWAS	65	688	863	9175	1.00443	0.505308	0.92895	UBA6;SMCHD1;HMGN4;NCKAP5;EIF3D;PAPSS1;DHX16;WBP4;ACAA1;GTF2F2;YY1;APEX1;LAP3;MSH2;GNAQ;HNRNPF;NUP98;ASAH1;NUMA1;ACOX1;HMGN3;SYPL1;MAN2A1;LONRF2;CCDC88A;GORAB;FAM171A1;MYSM1;ARID2;DENND5A;THADA;NFXL1;ZFYVE16;MRPL55;NLGN1;RCBTB1;OTUD7A;ARHGEF40;PHF10;TOPBP1;CERS2;EHMT2;FAM210A;FMNL2;IWS1;RMDN3;SMAD5;UQCC2;FUT8;XPO4;XRN2;RANBP3;CARS2;ECHDC1;TFIP11;ORC3;ZMYM2;SUN2;MYO6;WDR3;ICK;HDAC5;USP16;BRD2;FXR1
M492	TWAS	9	688	116	9175	1.03467	0.508256	0.92895	PIK3C2A;IKBKB;REEP5;KIAA2026;ACSM5;KDELC2;DDX51;CALY;CABIN1
M145	TWAS	2	688	23	9175	1.15963	0.523331	0.92895	AGBL4;CADM2
M278	TWAS	7	688	91	9175	1.02583	0.529216	0.92895	KIF3B;IFI44L;LRRC7;UHRF2;WASF3;MSRB2;STARD13
M750	TWAS	32	688	428	9175	0.997066	0.534921	0.92895	JAK2;EPM2A;LGALS1;CAPN2;ITGB5;LMNB1;MCC;BLVRB;TSPO;GRK5;BMPR1A;TXLNA;LIMS1;RAB28;ADK;NOTCH2;PDE4D;ASPH;TRIM25;KANK1;PON2;TSN;RAB11B;BBS9;RELL1;SEPT8;SGCD;NEK6;MED4;TBC1D22B;SNX8;ITGB2
M120	TWAS	6	688	79	9175	1.01284	0.548524	0.92895	NDUFS8;DLAT;DNAJB14;BRI3BP;NSMAF;LYRM4
M276	TWAS	5	688	66	9175	1.01028	0.557693	0.92895	SNX30;FAM81A;CPNE5;GPHN;DNAJC11
M512	TWAS	1	688	11	9175	1.21234	0.575949	0.92895	SEC63
M17	TWAS	27	688	376	9175	0.957621	0.623804	0.952466	NDUFS8;DLAT;DNAJB14;BRI3BP;NSMAF;LYRM4;UQCRFS1;RAD23B;MRPS36;TXNL4A;NNT;ACSF3;SLC45A4;XRRA1;ARHGAP22;CEND1;NDUFAF2;MCU;PNPT1;UBASH3B;CTTNBP2;SLC25A32;IARS2;RMND1;PDP1;DNAJC16;SLC27A6
M475	TWAS	33	688	459	9175	0.95878	0.628628	0.952466	JAK2;EPM2A;FGFR1OP;LGALS1;CAPN2;ITGB5;LMNB1;MCC;BLVRB;TSPO;GRK5;BMPR1A;TXLNA;LIMS1;RAB28;ADK;NOTCH2;PDE4D;ASPH;TRIM25;KANK1;PON2;TSN;RAB11B;BBS9;RELL1;SEPT8;SGCD;NEK6;MED4;TBC1D22B;SNX8;ITGB2
M182	TWAS	41	688	584	9175	0.936243	0.698461	1	MAPKBP1;JAK2;EPM2A;FGFR1OP;LGALS1;CAPN2;ITGB5;LMNB1;MCC;BLVRB;TSPO;GRK5;BMPR1A;TXLNA;LIMS1;RAB28;ADK;NOTCH2;PDE4D;ASPH;TRIM25;KANK1;PON2;PPP2R5A;TSN;RAB11B;BBS9;PHLPP2;AKNA;RELL1;RNF10;SEPT8;SGCD;MTR;BHLHE41;NEK6;MED4;TBC1D22B;TMED5;SNX8;ITGB2
M193	TWAS	9	688	138	9175	0.869723	0.716433	1	PIK3C2A;IKBKB;REEP5;KIAA2026;ACSM5;KDELC2;DDX51;CALY;CABIN1
M31	TWAS	7	688	121	9175	0.77149	0.812185	1	GNB5;MAST4;RAB7A;GRIN2A;NTRK2;CPEB3;SYNDIG1
M643	TWAS	1	688	22	9175	0.606171	0.820373	1	ITGA5
M56	TWAS	5	688	96	9175	0.694571	0.856031	1	PLXNA2;HIBADH;RASA2;ATP13A1;CADPS
M23	TWAS	4	688	84	9175	0.635036	0.884311	1	AGBL4;CADM2;ARL6IP5;HECW1
M733	TWAS	1	688	28	9175	0.476277	0.887619	1	NDUFS8
M659	TWAS	8	688	159	9175	0.670981	0.917361	1	LAP3;ASAH1;SYPL1;RCBTB1;PHF10;SMAD5;ECHDC1;ORC3
M71	TWAS	2	688	57	9175	0.467921	0.934469	1	SVIL;SSX2IP
M806	TWAS	7	688	151	9175	0.618214	0.942279	1	ASAH1;SYPL1;RCBTB1;PHF10;SMAD5;ECHDC1;ORC3
M70	TWAS	9	688	199	9175	0.603125	0.967589	1	ITGA5;FLT1;SRPK2;UACA;TPM3;IGF1R;RFC3;TPM4;ST7
M319	TWAS	8	688	183	9175	0.582984	0.969405	1	LAP3;ASAH1;SYPL1;RCBTB1;PHF10;SMAD5;ECHDC1;ORC3
M2	TWAS	56	688	940	9175	0.794471	0.977577	1	AGBL4;CADM2;CACNA1A;GNB5;MAST4;MAP3K7;RIPK2;AKAP10;NUAK1;TOM1;PRKRA;ARL6IP5;ZFYVE9;BAG2;UROS;PRKAR1B;ABCC1;CAPZB;RAB7A;HNRNPA3;BCAT1;CDK17;GRIN2A;SPARCL1;CYTH1;ZYX;NTRK2;KCTD21;PREPL;DCAF10;GPR107;FMN1;HECW1;VPS13B;SLC43A2;CPEB3;PUM2;FAM110B;PANK1;WRNIP1;FAM126A;SPTBN4;SYNDIG1;TRPM3;KCNIP1;UBP1;LRP1B;TENM3;SLC24A2;LNPEP;PNMA2;ANAPC10;STX8;SH3GLB1;SESN1;MAPK10
M72	TWAS	9	688	218	9175	0.550559	0.985761	1	PAPSS1;LAP3;ASAH1;SYPL1;RCBTB1;PHF10;SMAD5;ECHDC1;ORC3
M9	TWAS	11	688	256	9175	0.573021	0.987294	1	ITGA5;FLT1;SRPK2;UACA;TPM3;IGF1R;RFC3;TPM4;ST7;SVIL;SSX2IP
M306	TWAS	1	688	63	9175	0.211679	0.992759	1	ITGA5
M196	TWAS	0	688	9	9175	0	1	1
