# Supplementary material for: Multiscale proteomic modeling reveals protein networks driving Alzheimer’s disease pathogenesis
Source: Cell. Author manuscript; Available in PMC 2026 Jan 28. (PMC12851831; doi:10.1016/j.cell.2025.08.038)
Supplement: 4 [file NIHMS2129767-supplement-4.xlsx]

## Sheet: Table content
Table S3: Validation for the MSBB DEPs, and concordance between DEPs and DEGs.
Page 1 (Related to Figure 3). The list of the ROSMAP differentailly expressed proteins (DEP).
Page 2 (Related to Figure 3). The list of the BLSA differentailly expressed proteins (DEP) in AD vs. normal control (NL).
Page 3 (Related to Figure 3). The list of the composite differentailly expressed proteins (DEP) in the MSBB cohort.
Page 4 (Related to Figure 3). The list of the composite differentailly expressed proteins (DEP) in the ROSMAP cohort.
Page 5 (Related to Figure 3). The list of the mouse differentailly expressed proteins (DEP) in 5xFAD vs. wild-type at the age of 6 months.
Page 6 (Related to Figure 3). The list of the composite differentailly expressed genes (DEG) in the MSBB cohort.
Page 7 (Related to Figure 3). The list of the composite differentailly expressed genes (DEG) in the ROSMAP cohort.

## Sheet: Page1.ROSMAP DEP
ProteinIDs	Protein accession	Gene Symbol	Contrasts	Traits	Directionality	Brain.region	Cohort
SEPT5|Q99719	Q99719	SEPT	High vs. Medium	Braak	Down-regulated	PFC	ROSMAP
SEPT5|G3XAH0	G3XAH0	SEPT	High vs. Medium	Braak	Down-regulated	PFC	ROSMAP
SEPT5|Q99719	Q99719	SEPT	Demented vs. Nondemented	MMSE	Down-regulated	PFC	ROSMAP
SEPT5|Q99719	Q99719	SEPT	Demented vs. Impaired	MMSE	Down-regulated	PFC	ROSMAP
SEPT5|Q99719	Q99719	SEPT	DefiniteAD vs. NL	CERAD	Down-regulated	PFC	ROSMAP
SEPT5|G3XAH0	G3XAH0	SEPT	DefiniteAD vs. NL	CERAD	Down-regulated	PFC	ROSMAP
SEPT11|D6RER5	D6RER5	SEPT11	High vs. Medium	Braak	Down-regulated	PFC	ROSMAP
SEPT11|D6RER5	D6RER5	SEPT11	Demented vs. Nondemented	MMSE	Down-regulated	PFC	ROSMAP
SEP15|A0A0B4J1S4	A0A0B4J1S4	SEPT11	Demented vs. Nondemented	MMSE	Down-regulated	PFC	ROSMAP
SEPT7|Q16181	Q16181	SEPT7	High vs. Medium	Braak	Down-regulated	PFC	ROSMAP
SEPT7|Q16181	Q16181	SEPT7	Demented vs. Nondemented	MMSE	Down-regulated	PFC	ROSMAP
SEPT7|Q16181	Q16181	SEPT7	Demented vs. Impaired	MMSE	Down-regulated	PFC	ROSMAP
SEPT7|Q16181	Q16181	SEPT7	DefiniteAD vs. NL	CERAD	Down-regulated	PFC	ROSMAP
SEPT7|Q16181	Q16181	SEPT7	DefinitedAD vs. IndefiniteAD	CERAD	Down-regulated	PFC	ROSMAP
AADAT|Q8N5Z0	Q8N5Z0	AADAT	High vs. Medium	Braak	Down-regulated	PFC	ROSMAP
AADAT|Q8N5Z0	Q8N5Z0	AADAT	DefiniteAD vs. NL	CERAD	Down-regulated	PFC	ROSMAP
AAK1|Q2M2I8	Q2M2I8	AAK1	High vs. Medium	Braak	Down-regulated	PFC	ROSMAP
AAK1|Q2M2I8	Q2M2I8	AAK1	Demented vs. Nondemented	MMSE	Down-regulated	PFC	ROSMAP
AAK1|Q2M2I8	Q2M2I8	AAK1	Demented vs. Impaired	MMSE	Down-regulated	PFC	ROSMAP
AAK1|Q2M2I8	Q2M2I8	AAK1	DefiniteAD vs. NL	CERAD	Down-regulated	PFC	ROSMAP
AAK1|Q2M2I8	Q2M2I8	AAK1	DefinitedAD vs. IndefiniteAD	CERAD	Down-regulated	PFC	ROSMAP
AAMP|C9JG97	C9JG97	AAMP	High vs. Medium	Braak	Up-regulated	PFC	ROSMAP
AAMP|C9JG97	C9JG97	AAMP	Demented vs. Nondemented	MMSE	Up-regulated	PFC	ROSMAP
AAMP|C9JG97	C9JG97	AAMP	Demented vs. Impaired	MMSE	Up-regulated	PFC	ROSMAP
AAMP|C9JG97	C9JG97	AAMP	DefiniteAD vs. NL	CERAD	Up-regulated	PFC	ROSMAP
AATK|Q6ZMQ8	Q6ZMQ8	AATK	High vs. Medium	Braak	Down-regulated	PFC	ROSMAP
AATK|Q6ZMQ8	Q6ZMQ8	AATK	Demented vs. Nondemented	MMSE	Down-regulated	PFC	ROSMAP
AATK|Q6ZMQ8	Q6ZMQ8	AATK	Demented vs. Impaired	MMSE	Down-regulated	PFC	ROSMAP
ABCA3|H0Y3H2	H0Y3H2	ABCA3	DefiniteAD vs. NL	CERAD	Up-regulated	PFC	ROSMAP
ABCA5|Q8WWZ7	Q8WWZ7	ABCA5	Demented vs. Impaired	MMSE	Down-regulated	PFC	ROSMAP
ABCC10|Q5T3U5	Q5T3U5	ABCC10	Demented vs. Nondemented	MMSE	Down-regulated	PFC	ROSMAP
ABCC5|O15440	O15440	ABCC5	High vs. Medium	Braak	Up-regulated	PFC	ROSMAP
ABCC5|O15440	O15440	ABCC5	Demented vs. Nondemented	MMSE	Up-regulated	PFC	ROSMAP
ABCC5|O15440	O15440	ABCC5	Demented vs. Impaired	MMSE	Up-regulated	PFC	ROSMAP
ABCC5|O15440	O15440	ABCC5	DefiniteAD vs. NL	CERAD	Up-regulated	PFC	ROSMAP
ABCC8|Q09428	Q09428	ABCC8	Demented vs. Nondemented	MMSE	Down-regulated	PFC	ROSMAP
ABCD3|P28288	P28288	ABCD3	Demented vs. Nondemented	MMSE	Down-regulated	PFC	ROSMAP
ABCF2|Q9UG63	Q9UG63	ABCF2	Demented vs. Nondemented	MMSE	Up-regulated	PFC	ROSMAP
ABHD12|Q8N2K0	Q8N2K0	ABHD12	Demented vs. Nondemented	MMSE	Down-regulated	PFC	ROSMAP
ABHD12|Q8N2K0	Q8N2K0	ABHD12	Demented vs. Impaired	MMSE	Down-regulated	PFC	ROSMAP
ABHD16A|O95870	O95870	ABHD16A	Demented vs. Impaired	MMSE	Down-regulated	PFC	ROSMAP
ABHD16A|O95870	O95870	ABHD16A	DefiniteAD vs. NL	CERAD	Down-regulated	PFC	ROSMAP
ABI2|Q9NYB9	Q9NYB9	ABI2	High vs. Medium	Braak	Down-regulated	PFC	ROSMAP
ABI2|Q9NYB9	Q9NYB9	ABI2	DefiniteAD vs. NL	CERAD	Down-regulated	PFC	ROSMAP
ABR|Q12979	Q12979	ABR	High vs. Medium	Braak	Down-regulated	PFC	ROSMAP
ABR|Q12979	Q12979	ABR	Demented vs. Nondemented	MMSE	Down-regulated	PFC	ROSMAP
ABR|Q12979	Q12979	ABR	Demented vs. Impaired	MMSE	Down-regulated	PFC	ROSMAP
ABR|Q12979	Q12979	ABR	DefiniteAD vs. NL	CERAD	Down-regulated	PFC	ROSMAP
ABR|Q12979	Q12979	ABR	DefinitedAD vs. IndefiniteAD	CERAD	Down-regulated	PFC	ROSMAP
ACAA2|P42765	P42765	ACAA2	High vs. Medium	Braak	Down-regulated	PFC	ROSMAP
ACAA2|P42765	P42765	ACAA2	Demented vs. Nondemented	MMSE	Down-regulated	PFC	ROSMAP
ACAA2|P42765	P42765	ACAA2	DefiniteAD vs. NL	CERAD	Down-regulated	PFC	ROSMAP
ACAD10|Q6JQN1	Q6JQN1	ACAD10	Demented vs. Impaired	MMSE	Down-regulated	PFC	ROSMAP
ACAD11|Q709F0	Q709F0	ACAD11	Demented vs. Nondemented	MMSE	Down-regulated	PFC	ROSMAP
ACAD11|Q709F0	Q709F0	ACAD11	Demented vs. Impaired	MMSE	Down-regulated	PFC	ROSMAP
ACAD11|Q709F0	Q709F0	ACAD11	DefiniteAD vs. NL	CERAD	Down-regulated	PFC	ROSMAP
ACAD9|Q9H845	Q9H845	ACAD9	Demented vs. Nondemented	MMSE	Down-regulated	PFC	ROSMAP
ACAD9|Q9H845	Q9H845	ACAD9	Demented vs. Impaired	MMSE	Down-regulated	PFC	ROSMAP
ACADS|P16219	P16219	ACADS	Demented vs. Impaired	MMSE	Down-regulated	PFC	ROSMAP
ACADSB|P45954	P45954	ACADSB	Demented vs. Nondemented	MMSE	Down-regulated	PFC	ROSMAP
ACADSB|P45954	P45954	ACADSB	Demented vs. Impaired	MMSE	Down-regulated	PFC	ROSMAP
ACAP2|Q15057	Q15057	ACAP2	Demented vs. Nondemented	MMSE	Down-regulated	PFC	ROSMAP
ACAP3|Q96P50	Q96P50	ACAP3	High vs. Medium	Braak	Down-regulated	PFC	ROSMAP
ACAP3|Q96P50	Q96P50	ACAP3	Demented vs. Nondemented	MMSE	Down-regulated	PFC	ROSMAP
ACAP3|Q96P50	Q96P50	ACAP3	Demented vs. Impaired	MMSE	Down-regulated	PFC	ROSMAP
ACAP3|Q96P50	Q96P50	ACAP3	DefiniteAD vs. NL	CERAD	Down-regulated	PFC	ROSMAP
ACAT2|Q9BWD1	Q9BWD1	ACAT2	High vs. Medium	Braak	Up-regulated	PFC	ROSMAP
ACAT2|Q9BWD1	Q9BWD1	ACAT2	Demented vs. Nondemented	MMSE	Up-regulated	PFC	ROSMAP
ACAT2|Q9BWD1	Q9BWD1	ACAT2	Demented vs. Impaired	MMSE	Up-regulated	PFC	ROSMAP
ACAT2|Q9BWD1	Q9BWD1	ACAT2	DefiniteAD vs. NL	CERAD	Up-regulated	PFC	ROSMAP
ACIN1|E7EQT4	E7EQT4	ACIN1	Demented vs. Impaired	MMSE	Up-regulated	PFC	ROSMAP
ACOT8|O14734	O14734	ACOT8	Demented vs. Nondemented	MMSE	Up-regulated	PFC	ROSMAP
ACOT8|O14734	O14734	ACOT8	Demented vs. Impaired	MMSE	Up-regulated	PFC	ROSMAP
ACOX1|Q15067-2	Q15067-2	ACOX1	Demented vs. Nondemented	MMSE	Down-regulated	PFC	ROSMAP
ACOX1|Q15067-2	Q15067-2	ACOX1	Demented vs. Impaired	MMSE	Down-regulated	PFC	ROSMAP
ACOX1|Q15067-2	Q15067-2	ACOX1	DefiniteAD vs. NL	CERAD	Down-regulated	PFC	ROSMAP
ACSF2|Q96CM8	Q96CM8	ACSF2	Demented vs. Nondemented	MMSE	Down-regulated	PFC	ROSMAP
ACSF2|Q96CM8	Q96CM8	ACSF2	Demented vs. Impaired	MMSE	Down-regulated	PFC	ROSMAP
ACSL1|P33121	P33121	ACSL1	Demented vs. Nondemented	MMSE	Up-regulated	PFC	ROSMAP
ACSL1|P33121	P33121	ACSL1	Demented vs. Impaired	MMSE	Up-regulated	PFC	ROSMAP
ACSS1|Q9NUB1	Q9NUB1	ACSS1	Demented vs. Nondemented	MMSE	Down-regulated	PFC	ROSMAP
ACTN1|P12814-3	P12814-3	ACTN1	High vs. Medium	Braak	Down-regulated	PFC	ROSMAP
ACTN1|P12814-3	P12814-3	ACTN1	Demented vs. Nondemented	MMSE	Down-regulated	PFC	ROSMAP
ACTN1|P12814-3	P12814-3	ACTN1	Demented vs. Impaired	MMSE	Down-regulated	PFC	ROSMAP
ACTN2|P35609-2	P35609-2	ACTN2	Demented vs. Nondemented	MMSE	Down-regulated	PFC	ROSMAP
ACTN2|P35609-2	P35609-2	ACTN2	Demented vs. Impaired	MMSE	Down-regulated	PFC	ROSMAP
ACTN2|P35609	P35609	ACTN2	Demented vs. Impaired	MMSE	Down-regulated	PFC	ROSMAP
ACTN4|O43707	O43707	ACTN4	High vs. Medium	Braak	Down-regulated	PFC	ROSMAP
ACTN4|K7EJH8	K7EJH8	ACTN4	High vs. Medium	Braak	Down-regulated	PFC	ROSMAP
ACTN4|O43707	O43707	ACTN4	Demented vs. Nondemented	MMSE	Down-regulated	PFC	ROSMAP
ACTN4|K7EJH8	K7EJH8	ACTN4	Demented vs. Nondemented	MMSE	Down-regulated	PFC	ROSMAP
ACTN4|H7C144	H7C144	ACTN4	Demented vs. Nondemented	MMSE	Down-regulated	PFC	ROSMAP
ACTN4|O43707	O43707	ACTN4	Demented vs. Impaired	MMSE	Down-regulated	PFC	ROSMAP
ACTN4|K7EJH8	K7EJH8	ACTN4	Demented vs. Impaired	MMSE	Down-regulated	PFC	ROSMAP
ACTN4|H7C144	H7C144	ACTN4	Demented vs. Impaired	MMSE	Down-regulated	PFC	ROSMAP
ACTN4|O43707	O43707	ACTN4	DefiniteAD vs. NL	CERAD	Down-regulated	PFC	ROSMAP
ACTR3|P61158	P61158	ACTR3	Demented vs. Nondemented	MMSE	Up-regulated	PFC	ROSMAP
ACTR3|P61158	P61158	ACTR3	Demented vs. Impaired	MMSE	Up-regulated	PFC	ROSMAP
ACVR1B|P36896	P36896	ACVR1B	Demented vs. Nondemented	MMSE	Up-regulated	PFC	ROSMAP
ACY1|Q03154	Q03154	ACY1	High vs. Medium	Braak	Up-regulated	PFC	ROSMAP
ADAL|Q6DHV7	Q6DHV7	ADAL	Demented vs. Nondemented	MMSE	Down-regulated	PFC	ROSMAP
ADAL|Q6DHV7	Q6DHV7	ADAL	Demented vs. Impaired	MMSE	Down-regulated	PFC	ROSMAP
ADAM11|O75078	O75078	ADAM11	High vs. Medium	Braak	Down-regulated	PFC	ROSMAP
ADAM11|O75078	O75078	ADAM11	Demented vs. Nondemented	MMSE	Down-regulated	PFC	ROSMAP
ADAM11|O75078	O75078	ADAM11	Demented vs. Impaired	MMSE	Down-regulated	PFC	ROSMAP
ADAM15|Q13444	Q13444	ADAM15	DefiniteAD vs. NL	CERAD	Down-regulated	PFC	ROSMAP
ADCY1|Q08828	Q08828	ADCY1	High vs. Medium	Braak	Down-regulated	PFC	ROSMAP
ADCY1|Q08828	Q08828	ADCY1	Demented vs. Nondemented	MMSE	Down-regulated	PFC	ROSMAP
ADCY1|Q08828	Q08828	ADCY1	Demented vs. Impaired	MMSE	Down-regulated	PFC	ROSMAP
ADCY1|Q08828	Q08828	ADCY1	DefiniteAD vs. NL	CERAD	Down-regulated	PFC	ROSMAP
ADCY2|A0A0A0MTM9	A0A0A0MTM9	ADCY2	High vs. Medium	Braak	Down-regulated	PFC	ROSMAP
ADCY2|A0A0A0MTM9	A0A0A0MTM9	ADCY2	Demented vs. Nondemented	MMSE	Down-regulated	PFC	ROSMAP
ADCY2|A0A0A0MTM9	A0A0A0MTM9	ADCY2	Demented vs. Impaired	MMSE	Down-regulated	PFC	ROSMAP
ADI1|Q9BV57	Q9BV57	ADI1	Demented vs. Impaired	MMSE	Down-regulated	PFC	ROSMAP
ADORA1|A0A087X173	A0A087X173	ADORA1	Demented vs. Nondemented	MMSE	Down-regulated	PFC	ROSMAP
ADRBK1|P25098	P25098	ADRBK1	High vs. Medium	Braak	Down-regulated	PFC	ROSMAP
ADRBK1|P25098	P25098	ADRBK1	Demented vs. Nondemented	MMSE	Down-regulated	PFC	ROSMAP
ADRBK1|P25098	P25098	ADRBK1	Demented vs. Impaired	MMSE	Down-regulated	PFC	ROSMAP
ADRBK1|P25098	P25098	ADRBK1	DefiniteAD vs. NL	CERAD	Down-regulated	PFC	ROSMAP
ADRBK1|P25098	P25098	ADRBK1	DefinitedAD vs. IndefiniteAD	CERAD	Down-regulated	PFC	ROSMAP
AFAP1|Q8N556-2	Q8N556-2	AFAP1	Demented vs. Impaired	MMSE	Down-regulated	PFC	ROSMAP
AFAP1|Q8N556-2	Q8N556-2	AFAP1	DefiniteAD vs. NL	CERAD	Down-regulated	PFC	ROSMAP
AFF4|Q9UHB7	Q9UHB7	AFF4	Demented vs. Nondemented	MMSE	Up-regulated	PFC	ROSMAP
AFF4|Q9UHB7	Q9UHB7	AFF4	Demented vs. Impaired	MMSE	Up-regulated	PFC	ROSMAP
AFG3L2|Q9Y4W6	Q9Y4W6	AFG3L2	Demented vs. Nondemented	MMSE	Down-regulated	PFC	ROSMAP
AFG3L2|Q9Y4W6	Q9Y4W6	AFG3L2	Demented vs. Impaired	MMSE	Down-regulated	PFC	ROSMAP
AGAP2|F8VVT9	F8VVT9	AGAP2	High vs. Medium	Braak	Down-regulated	PFC	ROSMAP
AGAP2|F8VVT9	F8VVT9	AGAP2	DefiniteAD vs. NL	CERAD	Down-regulated	PFC	ROSMAP
AGFG2|O95081	O95081	AGFG2	Demented vs. Impaired	MMSE	Up-regulated	PFC	ROSMAP
AGK|Q53H12	Q53H12	AGK	Demented vs. Nondemented	MMSE	Down-regulated	PFC	ROSMAP
AGK|Q53H12	Q53H12	AGK	Demented vs. Impaired	MMSE	Down-regulated	PFC	ROSMAP
AGPAT1|Q99943	Q99943	AGPAT1	High vs. Medium	Braak	Down-regulated	PFC	ROSMAP
AGPAT1|Q99943	Q99943	AGPAT1	Demented vs. Nondemented	MMSE	Down-regulated	PFC	ROSMAP
AGPAT1|Q99943	Q99943	AGPAT1	Demented vs. Impaired	MMSE	Down-regulated	PFC	ROSMAP
AGPAT1|Q99943	Q99943	AGPAT1	DefinitedAD vs. IndefiniteAD	CERAD	Down-regulated	PFC	ROSMAP
AGPAT3|Q9NRZ7	Q9NRZ7	AGPAT3	Demented vs. Nondemented	MMSE	Down-regulated	PFC	ROSMAP
AGPAT5|Q9NUQ2	Q9NUQ2	AGPAT5	Demented vs. Impaired	MMSE	Down-regulated	PFC	ROSMAP
AGPAT6|Q86UL3	Q86UL3	AGPAT6	Demented vs. Nondemented	MMSE	Up-regulated	PFC	ROSMAP
AHCTF1|Q8WYP5	Q8WYP5	AHCTF1	Demented vs. Nondemented	MMSE	Up-regulated	PFC	ROSMAP
AHCTF1|Q8WYP5	Q8WYP5	AHCTF1	Demented vs. Impaired	MMSE	Up-regulated	PFC	ROSMAP
AHCYL1|O43865	O43865	AHCYL1	High vs. Medium	Braak	Down-regulated	PFC	ROSMAP
AHCYL1|O43865	O43865	AHCYL1	Demented vs. Nondemented	MMSE	Down-regulated	PFC	ROSMAP
AHCYL1|O43865	O43865	AHCYL1	Demented vs. Impaired	MMSE	Down-regulated	PFC	ROSMAP
AHCYL1|O43865	O43865	AHCYL1	DefiniteAD vs. NL	CERAD	Down-regulated	PFC	ROSMAP
AHCYL2|Q96HN2-2	Q96HN2-2	AHCYL2	Demented vs. Nondemented	MMSE	Down-regulated	PFC	ROSMAP
AHCYL2|Q96HN2-2	Q96HN2-2	AHCYL2	Demented vs. Impaired	MMSE	Down-regulated	PFC	ROSMAP
AHNAK2|Q8IVF2	Q8IVF2	AHNAK2	High vs. Medium	Braak	Down-regulated	PFC	ROSMAP
AHSP|Q9NZD4	Q9NZD4	AHSP	Demented vs. Nondemented	MMSE	Down-regulated	PFC	ROSMAP
AIDA|Q96BJ3	Q96BJ3	AIDA	Demented vs. Nondemented	MMSE	Up-regulated	PFC	ROSMAP
AIDA|Q96BJ3	Q96BJ3	AIDA	Demented vs. Impaired	MMSE	Up-regulated	PFC	ROSMAP
AIFM1|O95831	O95831	AIFM1	Demented vs. Nondemented	MMSE	Down-regulated	PFC	ROSMAP
AIFM3|Q96NN9	Q96NN9	AIFM3	Demented vs. Nondemented	MMSE	Up-regulated	PFC	ROSMAP
AIMP1|Q12904	Q12904	AIMP1	Demented vs. Impaired	MMSE	Down-regulated	PFC	ROSMAP
AIMP2|Q13155	Q13155	AIMP2	Demented vs. Nondemented	MMSE	Down-regulated	PFC	ROSMAP
AIMP2|Q13155	Q13155	AIMP2	Demented vs. Impaired	MMSE	Down-regulated	PFC	ROSMAP
AIP|O00170	O00170	AIP	Demented vs. Nondemented	MMSE	Up-regulated	PFC	ROSMAP
AIP|O00170	O00170	AIP	Demented vs. Impaired	MMSE	Up-regulated	PFC	ROSMAP
AK1|P00568	P00568	AK1	High vs. Medium	Braak	Up-regulated	PFC	ROSMAP
AK1|P00568	P00568	AK1	Demented vs. Nondemented	MMSE	Up-regulated	PFC	ROSMAP
AK1|P00568	P00568	AK1	Demented vs. Impaired	MMSE	Up-regulated	PFC	ROSMAP
AK1|P00568	P00568	AK1	DefiniteAD vs. NL	CERAD	Up-regulated	PFC	ROSMAP
AKAP12|Q02952	Q02952	AKAP12	Demented vs. Nondemented	MMSE	Up-regulated	PFC	ROSMAP
AKAP12|Q02952	Q02952	AKAP12	Demented vs. Impaired	MMSE	Up-regulated	PFC	ROSMAP
AKAP12|Q02952	Q02952	AKAP12	DefiniteAD vs. NL	CERAD	Up-regulated	PFC	ROSMAP
AKAP12|Q02952	Q02952	AKAP12	DefinitedAD vs. IndefiniteAD	CERAD	Up-regulated	PFC	ROSMAP
AKAP5|P24588	P24588	AKAP5	DefiniteAD vs. NL	CERAD	Down-regulated	PFC	ROSMAP
AKAP8|O43823	O43823	AKAP8	High vs. Medium	Braak	Up-regulated	PFC	ROSMAP
AKAP8|O43823	O43823	AKAP8	Demented vs. Nondemented	MMSE	Up-regulated	PFC	ROSMAP
AKAP8L|Q9ULX6	Q9ULX6	AKAP8L	Demented vs. Impaired	MMSE	Up-regulated	PFC	ROSMAP
AKR1B1|P15121	P15121	AKR1B1	High vs. Medium	Braak	Up-regulated	PFC	ROSMAP
AKR1B1|P15121	P15121	AKR1B1	Demented vs. Nondemented	MMSE	Up-regulated	PFC	ROSMAP
AKR1B1|P15121	P15121	AKR1B1	Demented vs. Impaired	MMSE	Up-regulated	PFC	ROSMAP
AKR1B1|P15121	P15121	AKR1B1	DefiniteAD vs. NL	CERAD	Up-regulated	PFC	ROSMAP
AKR1B1|P15121	P15121	AKR1B1	DefinitedAD vs. IndefiniteAD	CERAD	Up-regulated	PFC	ROSMAP
AKR1B15|C9JRZ8	C9JRZ8	AKR1B15	DefiniteAD vs. NL	CERAD	Up-regulated	PFC	ROSMAP
AKR1C2|P52895	P52895	AKR1C2	Demented vs. Nondemented	MMSE	Up-regulated	PFC	ROSMAP
ALAD|P13716	P13716	ALAD	High vs. Medium	Braak	Up-regulated	PFC	ROSMAP
ALDH1L1|O75891	O75891	ALDH1L1	High vs. Medium	Braak	Up-regulated	PFC	ROSMAP
ALDH1L1|O75891	O75891	ALDH1L1	DefiniteAD vs. NL	CERAD	Up-regulated	PFC	ROSMAP
ALDH2|P05091	P05091	ALDH2	Demented vs. Nondemented	MMSE	Down-regulated	PFC	ROSMAP
ALDH3A2|P51648	P51648	ALDH3A2	Demented vs. Impaired	MMSE	Up-regulated	PFC	ROSMAP
ALDH3A2|P51648	P51648	ALDH3A2	DefiniteAD vs. NL	CERAD	Up-regulated	PFC	ROSMAP
ALDOA|P04075-2	P04075-2	ALDOA	Demented vs. Nondemented	MMSE	Up-regulated	PFC	ROSMAP
ALG13|Q9NP73-2	Q9NP73-2	ALG13	Demented vs. Nondemented	MMSE	Up-regulated	PFC	ROSMAP
ALOX5|P09917	P09917	ALOX5	Demented vs. Impaired	MMSE	Up-regulated	PFC	ROSMAP
ALPL|P05186	P05186	ALPL	Medium vs. Low	Braak	Up-regulated	PFC	ROSMAP
ALPL|P05186	P05186	ALPL	Demented vs. Nondemented	MMSE	Down-regulated	PFC	ROSMAP
ALPL|P05186	P05186	ALPL	DefiniteAD vs. NL	CERAD	Down-regulated	PFC	ROSMAP
AMD1|P17707	P17707	AMD1	High vs. Medium	Braak	Up-regulated	PFC	ROSMAP
AMD1|P17707	P17707	AMD1	Demented vs. Nondemented	MMSE	Up-regulated	PFC	ROSMAP
AMD1|P17707	P17707	AMD1	Demented vs. Impaired	MMSE	Up-regulated	PFC	ROSMAP
AMD1|P17707	P17707	AMD1	DefiniteAD vs. NL	CERAD	Up-regulated	PFC	ROSMAP
AMOT|Q4VCS5	Q4VCS5	AMOT	Demented vs. Nondemented	MMSE	Down-regulated	PFC	ROSMAP
AMPD2|Q01433	Q01433	AMPD2	High vs. Medium	Braak	Up-regulated	PFC	ROSMAP
AMPD2|Q01433	Q01433	AMPD2	Demented vs. Nondemented	MMSE	Up-regulated	PFC	ROSMAP
AMPD2|Q01433	Q01433	AMPD2	Demented vs. Impaired	MMSE	Up-regulated	PFC	ROSMAP
AMPD2|Q01433	Q01433	AMPD2	DefiniteAD vs. NL	CERAD	Up-regulated	PFC	ROSMAP
ANK2|Q01484-5	Q01484-5	ANK2	Demented vs. Nondemented	MMSE	Up-regulated	PFC	ROSMAP
ANK2|H0Y8Y2	H0Y8Y2	ANK2	Demented vs. Impaired	MMSE	Up-regulated	PFC	ROSMAP
ANKMY2|Q8IV38	Q8IV38	ANKMY2	Demented vs. Nondemented	MMSE	Down-regulated	PFC	ROSMAP
ANKMY2|Q8IV38	Q8IV38	ANKMY2	Demented vs. Impaired	MMSE	Down-regulated	PFC	ROSMAP
ANKRD10|Q9NXR5	Q9NXR5	ANKRD10	High vs. Medium	Braak	Up-regulated	PFC	ROSMAP
ANKRD10|Q9NXR5	Q9NXR5	ANKRD10	Demented vs. Impaired	MMSE	Up-regulated	PFC	ROSMAP
ANKRD18A|Q8IVF6	Q8IVF6	ANKRD18A	High vs. Medium	Braak	Up-regulated	PFC	ROSMAP
ANKRD18A|Q8IVF6	Q8IVF6	ANKRD18A	Demented vs. Nondemented	MMSE	Up-regulated	PFC	ROSMAP
ANKRD18A|Q8IVF6	Q8IVF6	ANKRD18A	Demented vs. Impaired	MMSE	Up-regulated	PFC	ROSMAP
ANKRD24|Q8TF21	Q8TF21	ANKRD24	Demented vs. Nondemented	MMSE	Down-regulated	PFC	ROSMAP
ANKRD24|Q8TF21	Q8TF21	ANKRD24	Demented vs. Impaired	MMSE	Down-regulated	PFC	ROSMAP
ANKRD28|O15084	O15084	ANKRD28	Demented vs. Nondemented	MMSE	Down-regulated	PFC	ROSMAP
ANKRD28|O15084	O15084	ANKRD28	Demented vs. Impaired	MMSE	Down-regulated	PFC	ROSMAP
ANKRD29|Q8N6D5	Q8N6D5	ANKRD29	High vs. Medium	Braak	Up-regulated	PFC	ROSMAP
ANKRD29|Q8N6D5	Q8N6D5	ANKRD29	DefiniteAD vs. NL	CERAD	Up-regulated	PFC	ROSMAP
ANKRD36C|Q5JPF3	Q5JPF3	ANKRD36C	Demented vs. Impaired	MMSE	Down-regulated	PFC	ROSMAP
ANO6|Q4KMQ2	Q4KMQ2	ANO6	High vs. Medium	Braak	Up-regulated	PFC	ROSMAP
ANO6|Q4KMQ2	Q4KMQ2	ANO6	Medium vs. Low	Braak	Down-regulated	PFC	ROSMAP
ANO6|Q4KMQ2	Q4KMQ2	ANO6	Demented vs. Nondemented	MMSE	Up-regulated	PFC	ROSMAP
ANO6|Q4KMQ2	Q4KMQ2	ANO6	Demented vs. Impaired	MMSE	Up-regulated	PFC	ROSMAP
ANO6|Q4KMQ2	Q4KMQ2	ANO6	DefiniteAD vs. NL	CERAD	Up-regulated	PFC	ROSMAP
ANP32B|Q92688	Q92688	ANP32B	High vs. Medium	Braak	Up-regulated	PFC	ROSMAP
ANP32B|Q92688	Q92688	ANP32B	Demented vs. Nondemented	MMSE	Up-regulated	PFC	ROSMAP
ANP32B|Q92688	Q92688	ANP32B	Demented vs. Impaired	MMSE	Up-regulated	PFC	ROSMAP
AOC3|Q16853	Q16853	AOC3	Demented vs. Nondemented	MMSE	Down-regulated	PFC	ROSMAP
AP1B1|Q10567	Q10567	AP1B1	Demented vs. Nondemented	MMSE	Down-regulated	PFC	ROSMAP
AP1B1|Q10567	Q10567	AP1B1	Demented vs. Impaired	MMSE	Down-regulated	PFC	ROSMAP
AP2A1|O95782	O95782	AP2A1	High vs. Medium	Braak	Down-regulated	PFC	ROSMAP
AP2A1|O95782	O95782	AP2A1	Demented vs. Nondemented	MMSE	Down-regulated	PFC	ROSMAP
AP2A1|O95782	O95782	AP2A1	Demented vs. Impaired	MMSE	Down-regulated	PFC	ROSMAP
AP3D1|O14617-5	O14617-5	AP3D1	High vs. Medium	Braak	Down-regulated	PFC	ROSMAP
AP3D1|O14617-5	O14617-5	AP3D1	Demented vs. Nondemented	MMSE	Down-regulated	PFC	ROSMAP
APCS|P02743	P02743	APCS	High vs. Medium	Braak	Up-regulated	PFC	ROSMAP
APCS|P02743	P02743	APCS	Medium vs. Low	Braak	Down-regulated	PFC	ROSMAP
APCS|P02743	P02743	APCS	Demented vs. Nondemented	MMSE	Up-regulated	PFC	ROSMAP
APCS|P02743	P02743	APCS	Demented vs. Impaired	MMSE	Up-regulated	PFC	ROSMAP
APCS|P02743	P02743	APCS	DefiniteAD vs. NL	CERAD	Up-regulated	PFC	ROSMAP
APLP2|Q06481	Q06481	APLP2	High vs. Medium	Braak	Up-regulated	PFC	ROSMAP
APOA1BP|Q8NCW5	Q8NCW5	APOA1BP	Demented vs. Nondemented	MMSE	Up-regulated	PFC	ROSMAP
APOC1|P02654	P02654	APOC1	Demented vs. Nondemented	MMSE	Down-regulated	PFC	ROSMAP
APOE|P02649	P02649	APOE	DefiniteAD vs. NL	CERAD	Up-regulated	PFC	ROSMAP
APOE|P02649	P02649	APOE	IndefiniteAD vs. NL	CERAD	Up-regulated	PFC	ROSMAP
APP|P05067	P05067	APP	High vs. Medium	Braak	Up-regulated	PFC	ROSMAP
APP|P05067	P05067	APP	Medium vs. Low	Braak	Down-regulated	PFC	ROSMAP
APP|P05067	P05067	APP	Demented vs. Nondemented	MMSE	Up-regulated	PFC	ROSMAP
APP|P05067	P05067	APP	Demented vs. Impaired	MMSE	Up-regulated	PFC	ROSMAP
APP|P05067	P05067	APP	DefiniteAD vs. NL	CERAD	Up-regulated	PFC	ROSMAP
APP|P05067	P05067	APP	DefinitedAD vs. IndefiniteAD	CERAD	Up-regulated	PFC	ROSMAP
APP|P05067	P05067	APP	IndefiniteAD vs. NL	CERAD	Up-regulated	PFC	ROSMAP
APPL1|Q9UKG1	Q9UKG1	APPL1	Demented vs. Nondemented	MMSE	Up-regulated	PFC	ROSMAP
APRT|P07741	P07741	APRT	High vs. Medium	Braak	Up-regulated	PFC	ROSMAP
APRT|P07741	P07741	APRT	Demented vs. Nondemented	MMSE	Up-regulated	PFC	ROSMAP
ARAP1|Q96P48	Q96P48	ARAP1	High vs. Medium	Braak	Up-regulated	PFC	ROSMAP
ARAP1|Q96P48	Q96P48	ARAP1	Demented vs. Nondemented	MMSE	Up-regulated	PFC	ROSMAP
ARC|Q7LC44	Q7LC44	ARC	High vs. Medium	Braak	Down-regulated	PFC	ROSMAP
ARC|Q7LC44	Q7LC44	ARC	Demented vs. Nondemented	MMSE	Down-regulated	PFC	ROSMAP
ARC|Q7LC44	Q7LC44	ARC	Demented vs. Impaired	MMSE	Down-regulated	PFC	ROSMAP
ARFGAP1|Q8N6T3	Q8N6T3	ARFGAP1	Demented vs. Impaired	MMSE	Down-regulated	PFC	ROSMAP
ARFGAP2|G5E9L0	G5E9L0	ARFGAP2	High vs. Medium	Braak	Down-regulated	PFC	ROSMAP
ARFGAP2|G5E9L0	G5E9L0	ARFGAP2	Demented vs. Nondemented	MMSE	Down-regulated	PFC	ROSMAP
ARFGAP2|G5E9L0	G5E9L0	ARFGAP2	Demented vs. Impaired	MMSE	Down-regulated	PFC	ROSMAP
ARFGAP2|G5E9L0	G5E9L0	ARFGAP2	DefiniteAD vs. NL	CERAD	Down-regulated	PFC	ROSMAP
ARFGAP3|Q9NP61	Q9NP61	ARFGAP3	Demented vs. Nondemented	MMSE	Up-regulated	PFC	ROSMAP
ARFGAP3|Q9NP61	Q9NP61	ARFGAP3	Demented vs. Impaired	MMSE	Up-regulated	PFC	ROSMAP
ARFGEF1|Q9Y6D6	Q9Y6D6	ARFGEF1	Demented vs. Nondemented	MMSE	Down-regulated	PFC	ROSMAP
ARFGEF1|Q9Y6D6	Q9Y6D6	ARFGEF1	Demented vs. Impaired	MMSE	Down-regulated	PFC	ROSMAP
ARG2|P78540	P78540	ARG2	Demented vs. Nondemented	MMSE	Up-regulated	PFC	ROSMAP
ARG2|P78540	P78540	ARG2	Demented vs. Impaired	MMSE	Up-regulated	PFC	ROSMAP
ARHGAP22|Q7Z5H3	Q7Z5H3	ARHGAP22	High vs. Medium	Braak	Up-regulated	PFC	ROSMAP
ARHGAP22|Q7Z5H3	Q7Z5H3	ARHGAP22	Demented vs. Nondemented	MMSE	Up-regulated	PFC	ROSMAP
ARHGAP22|Q7Z5H3	Q7Z5H3	ARHGAP22	Demented vs. Impaired	MMSE	Up-regulated	PFC	ROSMAP
ARHGAP22|Q7Z5H3	Q7Z5H3	ARHGAP22	DefiniteAD vs. NL	CERAD	Up-regulated	PFC	ROSMAP
ARHGAP23|Q9P227	Q9P227	ARHGAP23	High vs. Medium	Braak	Up-regulated	PFC	ROSMAP
ARHGAP23|Q9P227	Q9P227	ARHGAP23	Demented vs. Nondemented	MMSE	Up-regulated	PFC	ROSMAP
ARHGAP23|Q9P227	Q9P227	ARHGAP23	Demented vs. Impaired	MMSE	Up-regulated	PFC	ROSMAP
ARHGAP23|Q9P227	Q9P227	ARHGAP23	DefiniteAD vs. NL	CERAD	Up-regulated	PFC	ROSMAP
ARHGAP44|Q17R89	Q17R89	ARHGAP44	High vs. Medium	Braak	Down-regulated	PFC	ROSMAP
ARHGAP44|Q17R89	Q17R89	ARHGAP44	Demented vs. Nondemented	MMSE	Down-regulated	PFC	ROSMAP
ARHGAP44|Q17R89	Q17R89	ARHGAP44	Demented vs. Impaired	MMSE	Down-regulated	PFC	ROSMAP
ARHGAP44|Q17R89	Q17R89	ARHGAP44	DefiniteAD vs. NL	CERAD	Down-regulated	PFC	ROSMAP
ARHGEF11|O15085-2	O15085-2	ARHGEF11	Demented vs. Impaired	MMSE	Down-regulated	PFC	ROSMAP
ARHGEF2|V9GYM8	V9GYM8	ARHGEF2	High vs. Medium	Braak	Down-regulated	PFC	ROSMAP
ARHGEF2|V9GYM8	V9GYM8	ARHGEF2	Demented vs. Nondemented	MMSE	Down-regulated	PFC	ROSMAP
ARHGEF2|V9GYM8	V9GYM8	ARHGEF2	Demented vs. Impaired	MMSE	Down-regulated	PFC	ROSMAP
ARHGEF2|V9GYM8	V9GYM8	ARHGEF2	DefinitedAD vs. IndefiniteAD	CERAD	Down-regulated	PFC	ROSMAP
ARHGEF28|Q8N1W1	Q8N1W1	ARHGEF28	Demented vs. Nondemented	MMSE	Up-regulated	PFC	ROSMAP
ARHGEF28|Q8N1W1	Q8N1W1	ARHGEF28	Demented vs. Impaired	MMSE	Up-regulated	PFC	ROSMAP
ARHGEF9|O43307	O43307	ARHGEF9	Demented vs. Nondemented	MMSE	Down-regulated	PFC	ROSMAP
ARHGEF9|O43307	O43307	ARHGEF9	Demented vs. Impaired	MMSE	Down-regulated	PFC	ROSMAP
ARL10|Q8N8L6	Q8N8L6	ARL10	Demented vs. Nondemented	MMSE	Up-regulated	PFC	ROSMAP
ARL10|Q8N8L6	Q8N8L6	ARL10	Demented vs. Impaired	MMSE	Up-regulated	PFC	ROSMAP
ARL3|P36405	P36405	ARL3	Demented vs. Nondemented	MMSE	Up-regulated	PFC	ROSMAP
ARL3|P36405	P36405	ARL3	Demented vs. Impaired	MMSE	Up-regulated	PFC	ROSMAP
ARL6IP4|F8WCT1	F8WCT1	ARL6IP4	High vs. Medium	Braak	Up-regulated	PFC	ROSMAP
ARL6IP4|F8WCT1	F8WCT1	ARL6IP4	Demented vs. Nondemented	MMSE	Up-regulated	PFC	ROSMAP
ARL6IP4|F8WCT1	F8WCT1	ARL6IP4	Demented vs. Impaired	MMSE	Up-regulated	PFC	ROSMAP
ARL6IP4|F8WCT1	F8WCT1	ARL6IP4	DefiniteAD vs. NL	CERAD	Up-regulated	PFC	ROSMAP
ARMC1|Q9NVT9	Q9NVT9	ARMC1	Demented vs. Impaired	MMSE	Down-regulated	PFC	ROSMAP
ARMC10|Q8N2F6-2	Q8N2F6-2	ARMC10	Demented vs. Nondemented	MMSE	Down-regulated	PFC	ROSMAP
ARMC8|Q8IUR7	Q8IUR7	ARMC8	High vs. Medium	Braak	Down-regulated	PFC	ROSMAP
ARMC8|Q8IUR7	Q8IUR7	ARMC8	Demented vs. Nondemented	MMSE	Down-regulated	PFC	ROSMAP
ARMC8|Q8IUR7	Q8IUR7	ARMC8	Demented vs. Impaired	MMSE	Down-regulated	PFC	ROSMAP
ARPIN|Q7Z6K5	Q7Z6K5	ARPIN	Demented vs. Impaired	MMSE	Up-regulated	PFC	ROSMAP
ARPP19|P56211	P56211	ARPP19	High vs. Medium	Braak	Down-regulated	PFC	ROSMAP
ARPP19|P56211	P56211	ARPP19	Demented vs. Nondemented	MMSE	Down-regulated	PFC	ROSMAP
ARPP19|P56211	P56211	ARPP19	Demented vs. Impaired	MMSE	Down-regulated	PFC	ROSMAP
ARPP19|P56211	P56211	ARPP19	DefiniteAD vs. NL	CERAD	Down-regulated	PFC	ROSMAP
ARPP19|P56211	P56211	ARPP19	DefinitedAD vs. IndefiniteAD	CERAD	Down-regulated	PFC	ROSMAP
ARRB1|P49407-2	P49407-2	ARRB1	High vs. Medium	Braak	Up-regulated	PFC	ROSMAP
ARRB1|P49407-2	P49407-2	ARRB1	Demented vs. Nondemented	MMSE	Up-regulated	PFC	ROSMAP
ARRB1|P49407-2	P49407-2	ARRB1	Demented vs. Impaired	MMSE	Up-regulated	PFC	ROSMAP
ARRB1|P49407-2	P49407-2	ARRB1	DefiniteAD vs. NL	CERAD	Up-regulated	PFC	ROSMAP
ARVCF|O00192	O00192	ARVCF	Demented vs. Nondemented	MMSE	Up-regulated	PFC	ROSMAP
ARVCF|O00192	O00192	ARVCF	Demented vs. Impaired	MMSE	Up-regulated	PFC	ROSMAP
ASAP1|Q9ULH1	Q9ULH1	ASAP1	High vs. Low	Braak	Down-regulated	PFC	ROSMAP
ASAP1|Q9ULH1	Q9ULH1	ASAP1	High vs. Medium	Braak	Down-regulated	PFC	ROSMAP
ASAP1|Q9ULH1	Q9ULH1	ASAP1	Demented vs. Nondemented	MMSE	Down-regulated	PFC	ROSMAP
ASAP1|Q9ULH1	Q9ULH1	ASAP1	Demented vs. Impaired	MMSE	Down-regulated	PFC	ROSMAP
ASAP1|Q9ULH1	Q9ULH1	ASAP1	DefiniteAD vs. NL	CERAD	Down-regulated	PFC	ROSMAP
ASAP2|O43150	O43150	ASAP2	High vs. Medium	Braak	Down-regulated	PFC	ROSMAP
ASAP2|O43150	O43150	ASAP2	Demented vs. Nondemented	MMSE	Down-regulated	PFC	ROSMAP
ASAP2|O43150	O43150	ASAP2	Demented vs. Impaired	MMSE	Down-regulated	PFC	ROSMAP
ASAP2|O43150	O43150	ASAP2	DefiniteAD vs. NL	CERAD	Down-regulated	PFC	ROSMAP
ASIC1|P78348-1	P78348-1	ASIC1	Demented vs. Nondemented	MMSE	Down-regulated	PFC	ROSMAP
ASIC2|Q16515	Q16515	ASIC2	Demented vs. Nondemented	MMSE	Down-regulated	PFC	ROSMAP
ASNS|P08243	P08243	ASNS	Demented vs. Nondemented	MMSE	Down-regulated	PFC	ROSMAP
ASNS|P08243	P08243	ASNS	Demented vs. Impaired	MMSE	Down-regulated	PFC	ROSMAP
ASPH|Q12797-7	Q12797-7	ASPH	High vs. Medium	Braak	Down-regulated	PFC	ROSMAP
ASPH|Q12797-7	Q12797-7	ASPH	Demented vs. Nondemented	MMSE	Down-regulated	PFC	ROSMAP
ASPH|Q12797	Q12797	ASPH	Demented vs. Nondemented	MMSE	Up-regulated	PFC	ROSMAP
ASPH|Q12797	Q12797	ASPH	Demented vs. Impaired	MMSE	Up-regulated	PFC	ROSMAP
ASPH|Q12797	Q12797	ASPH	DefiniteAD vs. NL	CERAD	Up-regulated	PFC	ROSMAP
ASPHD1|Q5U4P2	Q5U4P2	ASPHD1	High vs. Low	Braak	Down-regulated	PFC	ROSMAP
ASPHD1|Q5U4P2	Q5U4P2	ASPHD1	High vs. Medium	Braak	Down-regulated	PFC	ROSMAP
ASTN1|O14525-2	O14525-2	ASTN1	High vs. Medium	Braak	Down-regulated	PFC	ROSMAP
ASTN1|O14525-2	O14525-2	ASTN1	Demented vs. Nondemented	MMSE	Down-regulated	PFC	ROSMAP
ASTN1|O14525-2	O14525-2	ASTN1	Demented vs. Impaired	MMSE	Down-regulated	PFC	ROSMAP
ASTN1|O14525-2	O14525-2	ASTN1	DefiniteAD vs. NL	CERAD	Down-regulated	PFC	ROSMAP
ATAD1|Q8NBU5	Q8NBU5	ATAD1	High vs. Medium	Braak	Down-regulated	PFC	ROSMAP
ATAD1|Q8NBU5	Q8NBU5	ATAD1	Demented vs. Nondemented	MMSE	Down-regulated	PFC	ROSMAP
ATAD1|Q8NBU5	Q8NBU5	ATAD1	Demented vs. Impaired	MMSE	Down-regulated	PFC	ROSMAP
ATAD1|Q8NBU5	Q8NBU5	ATAD1	DefiniteAD vs. NL	CERAD	Down-regulated	PFC	ROSMAP
ATAD3A|Q9NVI7-2	Q9NVI7-2	ATAD3A	Demented vs. Nondemented	MMSE	Down-regulated	PFC	ROSMAP
ATAD3A|Q9NVI7-2	Q9NVI7-2	ATAD3A	Demented vs. Impaired	MMSE	Down-regulated	PFC	ROSMAP
ATG3|Q9NT62	Q9NT62	ATG3	Demented vs. Impaired	MMSE	Up-regulated	PFC	ROSMAP
ATG3|Q9NT62	Q9NT62	ATG3	DefiniteAD vs. NL	CERAD	Up-regulated	PFC	ROSMAP
ATG4C|Q96DT6	Q96DT6	ATG4C	Demented vs. Nondemented	MMSE	Up-regulated	PFC	ROSMAP
ATG9A|Q7Z3C6	Q7Z3C6	ATG9A	High vs. Medium	Braak	Up-regulated	PFC	ROSMAP
ATG9A|Q7Z3C6	Q7Z3C6	ATG9A	Demented vs. Nondemented	MMSE	Up-regulated	PFC	ROSMAP
ATG9A|Q7Z3C6	Q7Z3C6	ATG9A	Demented vs. Impaired	MMSE	Up-regulated	PFC	ROSMAP
ATG9A|Q7Z3C6	Q7Z3C6	ATG9A	DefiniteAD vs. NL	CERAD	Up-regulated	PFC	ROSMAP
ATL1|Q8WXF7	Q8WXF7	ATL1	High vs. Medium	Braak	Down-regulated	PFC	ROSMAP
ATL2|Q8NHH9	Q8NHH9	ATL2	Demented vs. Impaired	MMSE	Down-regulated	PFC	ROSMAP
ATP11B|Q9Y2G3	Q9Y2G3	ATP11B	Demented vs. Nondemented	MMSE	Up-regulated	PFC	ROSMAP
ATP11B|Q9Y2G3	Q9Y2G3	ATP11B	Demented vs. Impaired	MMSE	Up-regulated	PFC	ROSMAP
ATP11C|A0A067XG54	A0A067XG54	ATP11C	High vs. Medium	Braak	Up-regulated	PFC	ROSMAP
ATP11C|A0A067XG54	A0A067XG54	ATP11C	Demented vs. Nondemented	MMSE	Up-regulated	PFC	ROSMAP
ATP11C|A0A067XG54	A0A067XG54	ATP11C	Demented vs. Impaired	MMSE	Up-regulated	PFC	ROSMAP
ATP13A3|Q9H7F0	Q9H7F0	ATP13A3	Demented vs. Impaired	MMSE	Down-regulated	PFC	ROSMAP
ATP1A1|P05023	P05023	ATP1A1	Demented vs. Nondemented	MMSE	Down-regulated	PFC	ROSMAP
ATP1A1|P05023	P05023	ATP1A1	Demented vs. Impaired	MMSE	Down-regulated	PFC	ROSMAP
ATP1A2|B1AKY9	B1AKY9	ATP1A2	Demented vs. Nondemented	MMSE	Down-regulated	PFC	ROSMAP
ATP1A2|B1AKY9	B1AKY9	ATP1A2	Demented vs. Impaired	MMSE	Down-regulated	PFC	ROSMAP
ATP1A3|P13637-3	P13637-3	ATP1A3	Demented vs. Nondemented	MMSE	Down-regulated	PFC	ROSMAP
ATP1A3|P13637-3	P13637-3	ATP1A3	Demented vs. Impaired	MMSE	Down-regulated	PFC	ROSMAP
ATP1B1|P05026	P05026	ATP1B1	Demented vs. Nondemented	MMSE	Down-regulated	PFC	ROSMAP
ATP1B1|P05026	P05026	ATP1B1	Demented vs. Impaired	MMSE	Down-regulated	PFC	ROSMAP
ATP2A2|P16615	P16615	ATP2A2	Demented vs. Nondemented	MMSE	Down-regulated	PFC	ROSMAP
ATP2A2|P16615	P16615	ATP2A2	Demented vs. Impaired	MMSE	Down-regulated	PFC	ROSMAP
ATP2B1|P20020-4	P20020-4	ATP2B1	Demented vs. Impaired	MMSE	Down-regulated	PFC	ROSMAP
ATP2B2|Q01814	Q01814	ATP2B2	Demented vs. Nondemented	MMSE	Down-regulated	PFC	ROSMAP
ATP2B2|Q01814	Q01814	ATP2B2	Demented vs. Impaired	MMSE	Down-regulated	PFC	ROSMAP
ATP5C1|P36542-2	P36542-2	ATP5C1	Demented vs. Impaired	MMSE	Down-regulated	PFC	ROSMAP
ATP5I|P56385	P56385	ATP5I	High vs. Medium	Braak	Down-regulated	PFC	ROSMAP
ATP5J|P18859	P18859	ATP5J	Demented vs. Nondemented	MMSE	Down-regulated	PFC	ROSMAP
ATP5J|P18859	P18859	ATP5J	Demented vs. Impaired	MMSE	Down-regulated	PFC	ROSMAP
ATP5S|Q99766	Q99766	ATP5S	Demented vs. Impaired	MMSE	Down-regulated	PFC	ROSMAP
ATP6AP2|O75787	O75787	ATP6AP2	Demented vs. Nondemented	MMSE	Up-regulated	PFC	ROSMAP
ATP6AP2|O75787	O75787	ATP6AP2	DefiniteAD vs. NL	CERAD	Up-regulated	PFC	ROSMAP
ATP8A1|Q9Y2Q0	Q9Y2Q0	ATP8A1	High vs. Medium	Braak	Up-regulated	PFC	ROSMAP
ATP8A1|Q9Y2Q0	Q9Y2Q0	ATP8A1	Demented vs. Nondemented	MMSE	Up-regulated	PFC	ROSMAP
ATP8A1|Q9Y2Q0	Q9Y2Q0	ATP8A1	Demented vs. Impaired	MMSE	Up-regulated	PFC	ROSMAP
ATP8A1|Q9Y2Q0	Q9Y2Q0	ATP8A1	DefiniteAD vs. NL	CERAD	Up-regulated	PFC	ROSMAP
ATXN10|Q9UBB4	Q9UBB4	ATXN10	Demented vs. Nondemented	MMSE	Down-regulated	PFC	ROSMAP
ATXN10|Q9UBB4	Q9UBB4	ATXN10	Demented vs. Impaired	MMSE	Down-regulated	PFC	ROSMAP
ATXN2|V9GY86	V9GY86	ATXN2	Demented vs. Nondemented	MMSE	Down-regulated	PFC	ROSMAP
ATXN2|V9GY86	V9GY86	ATXN2	Demented vs. Impaired	MMSE	Down-regulated	PFC	ROSMAP
AUH|Q13825	Q13825	AUH	Demented vs. Impaired	MMSE	Down-regulated	PFC	ROSMAP
AZI2|Q9H6S1	Q9H6S1	AZI2	High vs. Medium	Braak	Down-regulated	PFC	ROSMAP
AZI2|Q9H6S1	Q9H6S1	AZI2	Demented vs. Nondemented	MMSE	Down-regulated	PFC	ROSMAP
B4GALNT1|Q00973	Q00973	B4GALNT1	High vs. Medium	Braak	Up-regulated	PFC	ROSMAP
B4GAT1|O43505	O43505	B4GAT1	High vs. Medium	Braak	Up-regulated	PFC	ROSMAP
B4GAT1|O43505	O43505	B4GAT1	Demented vs. Nondemented	MMSE	Up-regulated	PFC	ROSMAP
B4GAT1|O43505	O43505	B4GAT1	Demented vs. Impaired	MMSE	Up-regulated	PFC	ROSMAP
B9D1|Q9UPM9	Q9UPM9	B9D1	High vs. Medium	Braak	Up-regulated	PFC	ROSMAP
B9D1|Q9UPM9	Q9UPM9	B9D1	Demented vs. Nondemented	MMSE	Up-regulated	PFC	ROSMAP
BAG1|Q99933	Q99933	BAG1	DefiniteAD vs. NL	CERAD	Up-regulated	PFC	ROSMAP
BAG3|O95817	O95817	BAG3	Demented vs. Nondemented	MMSE	Up-regulated	PFC	ROSMAP
BAG3|O95817	O95817	BAG3	Demented vs. Impaired	MMSE	Up-regulated	PFC	ROSMAP
BAI1|O14514	O14514	BAI1	High vs. Medium	Braak	Down-regulated	PFC	ROSMAP
BAI1|O14514	O14514	BAI1	Demented vs. Nondemented	MMSE	Down-regulated	PFC	ROSMAP
BAI1|O14514	O14514	BAI1	DefiniteAD vs. NL	CERAD	Down-regulated	PFC	ROSMAP
BAI2|O60241-2	O60241-2	BAI2	High vs. Medium	Braak	Down-regulated	PFC	ROSMAP
BAI2|O60241-2	O60241-2	BAI2	Demented vs. Nondemented	MMSE	Down-regulated	PFC	ROSMAP
BAI2|O60241-2	O60241-2	BAI2	Demented vs. Impaired	MMSE	Down-regulated	PFC	ROSMAP
BAI2|O60241-2	O60241-2	BAI2	DefiniteAD vs. NL	CERAD	Down-regulated	PFC	ROSMAP
BAI2|O60241-2	O60241-2	BAI2	DefinitedAD vs. IndefiniteAD	CERAD	Down-regulated	PFC	ROSMAP
BAIAP2|Q9UQB8-4	Q9UQB8-4	BAIAP2	High vs. Medium	Braak	Down-regulated	PFC	ROSMAP
BAIAP2|Q9UQB8-4	Q9UQB8-4	BAIAP2	DefiniteAD vs. NL	CERAD	Down-regulated	PFC	ROSMAP
BASP1|P80723	P80723	BASP1	High vs. Medium	Braak	Down-regulated	PFC	ROSMAP
BBOX1|O75936	O75936	BBOX1	High vs. Medium	Braak	Up-regulated	PFC	ROSMAP
BBOX1|O75936	O75936	BBOX1	Medium vs. Low	Braak	Down-regulated	PFC	ROSMAP
BBOX1|O75936	O75936	BBOX1	Demented vs. Nondemented	MMSE	Up-regulated	PFC	ROSMAP
BBOX1|O75936	O75936	BBOX1	DefiniteAD vs. NL	CERAD	Up-regulated	PFC	ROSMAP
BBOX1|O75936	O75936	BBOX1	DefinitedAD vs. IndefiniteAD	CERAD	Up-regulated	PFC	ROSMAP
BBS2|Q9BXC9	Q9BXC9	BBS2	High vs. Medium	Braak	Up-regulated	PFC	ROSMAP
BBS7|Q8IWZ6	Q8IWZ6	BBS7	DefiniteAD vs. NL	CERAD	Up-regulated	PFC	ROSMAP
BCAP29|Q9UHQ4	Q9UHQ4	BCAP29	High vs. Medium	Braak	Down-regulated	PFC	ROSMAP
BCAP29|Q9UHQ4	Q9UHQ4	BCAP29	Demented vs. Impaired	MMSE	Down-regulated	PFC	ROSMAP
BCAR3|O75815	O75815	BCAR3	Demented vs. Impaired	MMSE	Up-regulated	PFC	ROSMAP
BCAT1|P54687-5	P54687-5	BCAT1	Demented vs. Nondemented	MMSE	Down-regulated	PFC	ROSMAP
BCAT2|O15382	O15382	BCAT2	Demented vs. Nondemented	MMSE	Down-regulated	PFC	ROSMAP
BCAT2|O15382	O15382	BCAT2	Demented vs. Impaired	MMSE	Down-regulated	PFC	ROSMAP
BCKDHB|P21953	P21953	BCKDHB	Demented vs. Nondemented	MMSE	Down-regulated	PFC	ROSMAP
BCKDHB|P21953	P21953	BCKDHB	Demented vs. Impaired	MMSE	Down-regulated	PFC	ROSMAP
BCKDK|O14874	O14874	BCKDK	Demented vs. Impaired	MMSE	Down-regulated	PFC	ROSMAP
BCL2L2|Q92843	Q92843	BCL2L2	High vs. Medium	Braak	Down-regulated	PFC	ROSMAP
BCL2L2|Q92843	Q92843	BCL2L2	Demented vs. Nondemented	MMSE	Down-regulated	PFC	ROSMAP
BCL2L2|Q92843	Q92843	BCL2L2	Demented vs. Impaired	MMSE	Down-regulated	PFC	ROSMAP
BDH1|Q02338	Q02338	BDH1	High vs. Medium	Braak	Down-regulated	PFC	ROSMAP
BDH1|Q02338	Q02338	BDH1	Demented vs. Nondemented	MMSE	Down-regulated	PFC	ROSMAP
BDH1|Q02338	Q02338	BDH1	Demented vs. Impaired	MMSE	Down-regulated	PFC	ROSMAP
BDH2|Q9BUT1	Q9BUT1	BDH2	High vs. Medium	Braak	Up-regulated	PFC	ROSMAP
BDH2|Q9BUT1	Q9BUT1	BDH2	DefiniteAD vs. NL	CERAD	Up-regulated	PFC	ROSMAP
BLVRA|P53004	P53004	BLVRA	High vs. Medium	Braak	Up-regulated	PFC	ROSMAP
BLVRA|P53004	P53004	BLVRA	Demented vs. Nondemented	MMSE	Up-regulated	PFC	ROSMAP
BLVRA|P53004	P53004	BLVRA	Demented vs. Impaired	MMSE	Up-regulated	PFC	ROSMAP
BLVRA|P53004	P53004	BLVRA	DefiniteAD vs. NL	CERAD	Up-regulated	PFC	ROSMAP
BMPER|Q8N8U9	Q8N8U9	BMPER	High vs. Medium	Braak	Up-regulated	PFC	ROSMAP
BMPER|Q8N8U9	Q8N8U9	BMPER	Medium vs. Low	Braak	Down-regulated	PFC	ROSMAP
BMPER|Q8N8U9	Q8N8U9	BMPER	DefiniteAD vs. NL	CERAD	Up-regulated	PFC	ROSMAP
BMPR1A|P36894	P36894	BMPR1A	High vs. Medium	Braak	Up-regulated	PFC	ROSMAP
BMPR1A|P36894	P36894	BMPR1A	Medium vs. Low	Braak	Down-regulated	PFC	ROSMAP
BMPR2|Q13873	Q13873	BMPR2	Demented vs. Nondemented	MMSE	Up-regulated	PFC	ROSMAP
BMPR2|Q13873	Q13873	BMPR2	Demented vs. Impaired	MMSE	Up-regulated	PFC	ROSMAP
BNIP3|B4DHJ7	B4DHJ7	BNIP3	High vs. Medium	Braak	Down-regulated	PFC	ROSMAP
BNIP3|B4DHJ7	B4DHJ7	BNIP3	Demented vs. Nondemented	MMSE	Down-regulated	PFC	ROSMAP
BNIP3|B4DHJ7	B4DHJ7	BNIP3	DefiniteAD vs. NL	CERAD	Down-regulated	PFC	ROSMAP
BNIP3L|A0A087WVL5	A0A087WVL5	BNIP3L	High vs. Medium	Braak	Down-regulated	PFC	ROSMAP
BNIP3L|A0A087WVL5	A0A087WVL5	BNIP3L	Demented vs. Nondemented	MMSE	Down-regulated	PFC	ROSMAP
BNIP3L|A0A087WVL5	A0A087WVL5	BNIP3L	Demented vs. Impaired	MMSE	Down-regulated	PFC	ROSMAP
BOLA2|Q9H3K6	Q9H3K6	BOLA2	Demented vs. Nondemented	MMSE	Up-regulated	PFC	ROSMAP
BOLA2|Q9H3K6	Q9H3K6	BOLA2	Demented vs. Impaired	MMSE	Up-regulated	PFC	ROSMAP
BOP1|Q14137	Q14137	BOP1	Demented vs. Nondemented	MMSE	Up-regulated	PFC	ROSMAP
BOP1|Q14137	Q14137	BOP1	Demented vs. Impaired	MMSE	Up-regulated	PFC	ROSMAP
BPNT1|O95861	O95861	BPNT1	Demented vs. Nondemented	MMSE	Up-regulated	PFC	ROSMAP
BPNT1|O95861	O95861	BPNT1	Demented vs. Impaired	MMSE	Up-regulated	PFC	ROSMAP
BRAP|J3KNN7	J3KNN7	BRAP	High vs. Medium	Braak	Up-regulated	PFC	ROSMAP
BRAP|J3KNN7	J3KNN7	BRAP	Demented vs. Nondemented	MMSE	Up-regulated	PFC	ROSMAP
BRD3|Q15059	Q15059	BRD3	High vs. Medium	Braak	Up-regulated	PFC	ROSMAP
BRE|Q9NXR7	Q9NXR7	BRE	Demented vs. Nondemented	MMSE	Down-regulated	PFC	ROSMAP
BRINP1|O60477	O60477	BRINP1	High vs. Medium	Braak	Down-regulated	PFC	ROSMAP
BRINP1|O60477	O60477	BRINP1	Demented vs. Nondemented	MMSE	Down-regulated	PFC	ROSMAP
BRINP1|O60477	O60477	BRINP1	Demented vs. Impaired	MMSE	Down-regulated	PFC	ROSMAP
BRINP1|O60477	O60477	BRINP1	DefiniteAD vs. NL	CERAD	Down-regulated	PFC	ROSMAP
BRINP2|Q9C0B6	Q9C0B6	BRINP2	High vs. Medium	Braak	Down-regulated	PFC	ROSMAP
BRSK1|Q8TDC3	Q8TDC3	BRSK1	High vs. Medium	Braak	Down-regulated	PFC	ROSMAP
BSN|Q9UPA5	Q9UPA5	BSN	High vs. Medium	Braak	Down-regulated	PFC	ROSMAP
BSN|Q9UPA5	Q9UPA5	BSN	Demented vs. Nondemented	MMSE	Down-regulated	PFC	ROSMAP
BSN|Q9UPA5	Q9UPA5	BSN	Demented vs. Impaired	MMSE	Down-regulated	PFC	ROSMAP
BSN|Q9UPA5	Q9UPA5	BSN	DefiniteAD vs. NL	CERAD	Down-regulated	PFC	ROSMAP
BTN3A3|O00478	O00478	BTN3A3	Demented vs. Nondemented	MMSE	Up-regulated	PFC	ROSMAP
BTN3A3|O00478	O00478	BTN3A3	Demented vs. Impaired	MMSE	Up-regulated	PFC	ROSMAP
BUB3|O43684	O43684	BUB3	High vs. Medium	Braak	Up-regulated	PFC	ROSMAP
BUB3|O43684	O43684	BUB3	Demented vs. Impaired	MMSE	Up-regulated	PFC	ROSMAP
C10orf76|Q5T2E6	Q5T2E6	C10orf76	Demented vs. Nondemented	MMSE	Up-regulated	PFC	ROSMAP
C10orf76|Q5T2E6	Q5T2E6	C10orf76	Demented vs. Impaired	MMSE	Up-regulated	PFC	ROSMAP
C11orf87|Q6NUJ2	Q6NUJ2	C11orf87	Demented vs. Nondemented	MMSE	Down-regulated	PFC	ROSMAP
C11orf87|Q6NUJ2	Q6NUJ2	C11orf87	Demented vs. Impaired	MMSE	Down-regulated	PFC	ROSMAP
C12orf29|Q8N999	Q8N999	C12orf29	Demented vs. Impaired	MMSE	Down-regulated	PFC	ROSMAP
C12orf57|Q99622	Q99622	C12orf57	Demented vs. Nondemented	MMSE	Down-regulated	PFC	ROSMAP
C12orf57|Q99622	Q99622	C12orf57	Demented vs. Impaired	MMSE	Down-regulated	PFC	ROSMAP
C12orf73|Q69YU5	Q69YU5	C12orf73	Demented vs. Nondemented	MMSE	Down-regulated	PFC	ROSMAP
C14orf166|Q9Y224	Q9Y224	C14orf166	Demented vs. Nondemented	MMSE	Up-regulated	PFC	ROSMAP
C14orf166|Q9Y224	Q9Y224	C14orf166	DefiniteAD vs. NL	CERAD	Up-regulated	PFC	ROSMAP
C15orf61|A6NNL5	A6NNL5	C15orf61	Medium vs. Low	Braak	Up-regulated	PFC	ROSMAP
C16orf58|H3BSM7	H3BSM7	C16orf58	High vs. Medium	Braak	Down-regulated	PFC	ROSMAP
C16orf58|H3BSM7	H3BSM7	C16orf58	Demented vs. Nondemented	MMSE	Down-regulated	PFC	ROSMAP
C16orf58|H3BSM7	H3BSM7	C16orf58	Demented vs. Impaired	MMSE	Down-regulated	PFC	ROSMAP
C16orf70|Q9BSU1	Q9BSU1	C16orf70	High vs. Medium	Braak	Down-regulated	PFC	ROSMAP
C16orf70|Q9BSU1	Q9BSU1	C16orf70	Demented vs. Nondemented	MMSE	Down-regulated	PFC	ROSMAP
C16orf70|Q9BSU1	Q9BSU1	C16orf70	Demented vs. Impaired	MMSE	Down-regulated	PFC	ROSMAP
C17orf49|Q8IXM2	Q8IXM2	C17orf49	DefiniteAD vs. NL	CERAD	Down-regulated	PFC	ROSMAP
C17orf59|Q96GS4	Q96GS4	C17orf59	Demented vs. Nondemented	MMSE	Up-regulated	PFC	ROSMAP
C18orf32|Q8TCD1	Q8TCD1	C18orf32	High vs. Medium	Braak	Down-regulated	PFC	ROSMAP
C18orf32|Q8TCD1	Q8TCD1	C18orf32	Demented vs. Nondemented	MMSE	Down-regulated	PFC	ROSMAP
C18orf32|Q8TCD1	Q8TCD1	C18orf32	Demented vs. Impaired	MMSE	Down-regulated	PFC	ROSMAP
C18orf32|Q8TCD1	Q8TCD1	C18orf32	DefiniteAD vs. NL	CERAD	Down-regulated	PFC	ROSMAP
C19orf26|Q8N350	Q8N350	C19orf26	High vs. Medium	Braak	Down-regulated	PFC	ROSMAP
C19orf26|K7EJP2	K7EJP2	C19orf26	High vs. Medium	Braak	Down-regulated	PFC	ROSMAP
C19orf26|Q8N350	Q8N350	C19orf26	Demented vs. Nondemented	MMSE	Down-regulated	PFC	ROSMAP
C19orf26|K7EJP2	K7EJP2	C19orf26	Demented vs. Nondemented	MMSE	Down-regulated	PFC	ROSMAP
C19orf26|K7EJP2	K7EJP2	C19orf26	Demented vs. Impaired	MMSE	Down-regulated	PFC	ROSMAP
C19orf26|Q8N350	Q8N350	C19orf26	Demented vs. Impaired	MMSE	Down-regulated	PFC	ROSMAP
C19orf26|Q8N350	Q8N350	C19orf26	DefiniteAD vs. NL	CERAD	Down-regulated	PFC	ROSMAP
C19orf26|K7EJP2	K7EJP2	C19orf26	DefiniteAD vs. NL	CERAD	Down-regulated	PFC	ROSMAP
C19orf26|Q8N350	Q8N350	C19orf26	DefinitedAD vs. IndefiniteAD	CERAD	Down-regulated	PFC	ROSMAP
C19orf43|Q9BQ61	Q9BQ61	C19orf43	Demented vs. Nondemented	MMSE	Up-regulated	PFC	ROSMAP
C19orf43|Q9BQ61	Q9BQ61	C19orf43	Demented vs. Impaired	MMSE	Up-regulated	PFC	ROSMAP
C19orf70|A0A0B4J2A5	A0A0B4J2A5	C19orf70	High vs. Medium	Braak	Down-regulated	PFC	ROSMAP
C1orf52|Q8N6N3	Q8N6N3	C1orf52	Demented vs. Nondemented	MMSE	Up-regulated	PFC	ROSMAP
C1R|B4DPQ0	B4DPQ0	C1R	Demented vs. Impaired	MMSE	Up-regulated	PFC	ROSMAP
C2orf47|Q8WWC4	Q8WWC4	C2orf47	Demented vs. Nondemented	MMSE	Down-regulated	PFC	ROSMAP
C2orf49|Q9BVC5	Q9BVC5	C2orf49	Demented vs. Impaired	MMSE	Up-regulated	PFC	ROSMAP
C2orf88|Q9BSF0	Q9BSF0	C2orf88	Demented vs. Nondemented	MMSE	Up-regulated	PFC	ROSMAP
C4A|P0C0L4	P0C0L4	C4A	High vs. Medium	Braak	Up-regulated	PFC	ROSMAP
C4A|P0C0L4	P0C0L4	C4A	DefiniteAD vs. NL	CERAD	Up-regulated	PFC	ROSMAP
C4B|P0C0L5	P0C0L5	C4B	High vs. Medium	Braak	Up-regulated	PFC	ROSMAP
C4B|P0C0L5	P0C0L5	C4B	Demented vs. Nondemented	MMSE	Up-regulated	PFC	ROSMAP
C4B|P0C0L5	P0C0L5	C4B	DefiniteAD vs. NL	CERAD	Up-regulated	PFC	ROSMAP
C5orf24|Q7Z6I8	Q7Z6I8	C5orf24	Demented vs. Impaired	MMSE	Up-regulated	PFC	ROSMAP
C6orf57|Q5VUM1	Q5VUM1	C6orf57	Demented vs. Nondemented	MMSE	Down-regulated	PFC	ROSMAP
C7orf55-LUC7L2|Q9Y383	Q9Y383	C7orf55-LUC7L2	High vs. Medium	Braak	Up-regulated	PFC	ROSMAP
C7orf55-LUC7L2|Q9Y383	Q9Y383	C7orf55-LUC7L2	Demented vs. Impaired	MMSE	Up-regulated	PFC	ROSMAP
C9orf142|Q9BUH6	Q9BUH6	C9orf142	Demented vs. Nondemented	MMSE	Up-regulated	PFC	ROSMAP
C9orf142|Q9BUH6	Q9BUH6	C9orf142	Demented vs. Impaired	MMSE	Up-regulated	PFC	ROSMAP
C9orf78|Q9NZ63	Q9NZ63	C9orf78	Demented vs. Nondemented	MMSE	Up-regulated	PFC	ROSMAP
C9orf78|Q9NZ63	Q9NZ63	C9orf78	Demented vs. Impaired	MMSE	Up-regulated	PFC	ROSMAP
CA3|P07451	P07451	CA3	Demented vs. Nondemented	MMSE	Up-regulated	PFC	ROSMAP
CA3|P07451	P07451	CA3	Demented vs. Impaired	MMSE	Up-regulated	PFC	ROSMAP
CA8|P35219	P35219	CA8	High vs. Medium	Braak	Up-regulated	PFC	ROSMAP
CA8|P35219	P35219	CA8	Demented vs. Nondemented	MMSE	Up-regulated	PFC	ROSMAP
CA8|P35219	P35219	CA8	Demented vs. Impaired	MMSE	Up-regulated	PFC	ROSMAP
CABP1|Q9NZU7	Q9NZU7	CABP1	Demented vs. Nondemented	MMSE	Down-regulated	PFC	ROSMAP
CABP1|Q9NZU7	Q9NZU7	CABP1	Demented vs. Impaired	MMSE	Down-regulated	PFC	ROSMAP
CACHD1|Q5VU97	Q5VU97	CACHD1	High vs. Medium	Braak	Up-regulated	PFC	ROSMAP
CACHD1|Q5VU97	Q5VU97	CACHD1	Demented vs. Nondemented	MMSE	Up-regulated	PFC	ROSMAP
CACHD1|Q5VU97	Q5VU97	CACHD1	Demented vs. Impaired	MMSE	Up-regulated	PFC	ROSMAP
CACNA1B|B1AQK6	B1AQK6	CACNA1B	Demented vs. Nondemented	MMSE	Up-regulated	PFC	ROSMAP
CACNA1B|B1AQK6	B1AQK6	CACNA1B	Demented vs. Impaired	MMSE	Up-regulated	PFC	ROSMAP
CACNA2D1|P54289-2	P54289-2	CACNA2D1	High vs. Medium	Braak	Down-regulated	PFC	ROSMAP
CACNA2D1|P54289-2	P54289-2	CACNA2D1	DefiniteAD vs. NL	CERAD	Down-regulated	PFC	ROSMAP
CACNG3|O60359	O60359	CACNG3	High vs. Medium	Braak	Down-regulated	PFC	ROSMAP
CACNG3|O60359	O60359	CACNG3	Demented vs. Nondemented	MMSE	Down-regulated	PFC	ROSMAP
CACNG3|O60359	O60359	CACNG3	Demented vs. Impaired	MMSE	Down-regulated	PFC	ROSMAP
CACNG3|O60359	O60359	CACNG3	DefiniteAD vs. NL	CERAD	Down-regulated	PFC	ROSMAP
CACNG8|Q8WXS5	Q8WXS5	CACNG8	High vs. Medium	Braak	Down-regulated	PFC	ROSMAP
CACNG8|Q8WXS5	Q8WXS5	CACNG8	Demented vs. Nondemented	MMSE	Down-regulated	PFC	ROSMAP
CACNG8|Q8WXS5	Q8WXS5	CACNG8	Demented vs. Impaired	MMSE	Down-regulated	PFC	ROSMAP
CACNG8|Q8WXS5	Q8WXS5	CACNG8	DefiniteAD vs. NL	CERAD	Down-regulated	PFC	ROSMAP
CAD|P27708	P27708	CAD	Demented vs. Nondemented	MMSE	Up-regulated	PFC	ROSMAP
CADM2|Q8N3J6	Q8N3J6	CADM2	Demented vs. Impaired	MMSE	Down-regulated	PFC	ROSMAP
CADPS|Q9ULU8	Q9ULU8	CADPS	Demented vs. Nondemented	MMSE	Down-regulated	PFC	ROSMAP
CADPS|Q9ULU8	Q9ULU8	CADPS	Demented vs. Impaired	MMSE	Down-regulated	PFC	ROSMAP
CALB2|P22676	P22676	CALB2	Demented vs. Nondemented	MMSE	Up-regulated	PFC	ROSMAP
CALB2|P22676	P22676	CALB2	Demented vs. Impaired	MMSE	Up-regulated	PFC	ROSMAP
CALD1|Q05682	Q05682	CALD1	Demented vs. Nondemented	MMSE	Down-regulated	PFC	ROSMAP
CALU|O43852	O43852	CALU	Demented vs. Nondemented	MMSE	Down-regulated	PFC	ROSMAP
CAMK1G|Q96NX5	Q96NX5	CAMK1G	Demented vs. Nondemented	MMSE	Down-regulated	PFC	ROSMAP
CAMK1G|Q96NX5	Q96NX5	CAMK1G	Demented vs. Impaired	MMSE	Down-regulated	PFC	ROSMAP
CAMK2B|Q13554-6	Q13554-6	CAMK2B	High vs. Medium	Braak	Up-regulated	PFC	ROSMAP
CAMK2B|Q13554-6	Q13554-6	CAMK2B	Demented vs. Nondemented	MMSE	Up-regulated	PFC	ROSMAP
CAMK2B|Q13554-3	Q13554-3	CAMK2B	Demented vs. Nondemented	MMSE	Up-regulated	PFC	ROSMAP
CAMK2B|Q13554-3	Q13554-3	CAMK2B	Demented vs. Impaired	MMSE	Up-regulated	PFC	ROSMAP
CAMK2B|Q13554-6	Q13554-6	CAMK2B	DefiniteAD vs. NL	CERAD	Up-regulated	PFC	ROSMAP
CAMKK2|Q96RR4	Q96RR4	CAMKK2	High vs. Medium	Braak	Down-regulated	PFC	ROSMAP
CAMKK2|Q96RR4	Q96RR4	CAMKK2	Demented vs. Nondemented	MMSE	Down-regulated	PFC	ROSMAP
CAMKK2|Q96RR4	Q96RR4	CAMKK2	Demented vs. Impaired	MMSE	Down-regulated	PFC	ROSMAP
CAMSAP1|Q5T5Y3	Q5T5Y3	CAMSAP1	High vs. Medium	Braak	Down-regulated	PFC	ROSMAP
CAMSAP1|Q5T5Y3	Q5T5Y3	CAMSAP1	Demented vs. Nondemented	MMSE	Down-regulated	PFC	ROSMAP
CAMSAP1|Q5T5Y3	Q5T5Y3	CAMSAP1	DefiniteAD vs. NL	CERAD	Down-regulated	PFC	ROSMAP
CAP2|P40123	P40123	CAP2	High vs. Medium	Braak	Down-regulated	PFC	ROSMAP
CAP2|P40123	P40123	CAP2	Demented vs. Nondemented	MMSE	Down-regulated	PFC	ROSMAP
CAP2|P40123	P40123	CAP2	Demented vs. Impaired	MMSE	Down-regulated	PFC	ROSMAP
CAPG|P40121	P40121	CAPG	DefiniteAD vs. NL	CERAD	Up-regulated	PFC	ROSMAP
CAPN2|P17655	P17655	CAPN2	High vs. Medium	Braak	Up-regulated	PFC	ROSMAP
CAPN2|P17655	P17655	CAPN2	DefiniteAD vs. NL	CERAD	Up-regulated	PFC	ROSMAP
CAPN7|Q9Y6W3	Q9Y6W3	CAPN7	Demented vs. Nondemented	MMSE	Up-regulated	PFC	ROSMAP
CAPNS1|P04632	P04632	CAPNS1	High vs. Medium	Braak	Up-regulated	PFC	ROSMAP
CAPNS1|P04632	P04632	CAPNS1	Demented vs. Nondemented	MMSE	Up-regulated	PFC	ROSMAP
CAPNS1|P04632	P04632	CAPNS1	Demented vs. Impaired	MMSE	Up-regulated	PFC	ROSMAP
CAPNS1|P04632	P04632	CAPNS1	DefiniteAD vs. NL	CERAD	Up-regulated	PFC	ROSMAP
CAPNS1|P04632	P04632	CAPNS1	DefinitedAD vs. IndefiniteAD	CERAD	Up-regulated	PFC	ROSMAP
CAPRIN2|Q6IMN6	Q6IMN6	CAPRIN2	Demented vs. Impaired	MMSE	Down-regulated	PFC	ROSMAP
CAPS|K7EL21	K7EL21	CAPS	High vs. Medium	Braak	Up-regulated	PFC	ROSMAP
CAPS|K7EL21	K7EL21	CAPS	Demented vs. Impaired	MMSE	Up-regulated	PFC	ROSMAP
CARHSP1|Q9Y2V2	Q9Y2V2	CARHSP1	Demented vs. Nondemented	MMSE	Up-regulated	PFC	ROSMAP
CARHSP1|Q9Y2V2	Q9Y2V2	CARHSP1	Demented vs. Impaired	MMSE	Up-regulated	PFC	ROSMAP
CASKIN1|Q8WXD9	Q8WXD9	CASKIN1	Demented vs. Nondemented	MMSE	Down-regulated	PFC	ROSMAP
CASKIN1|Q8WXD9	Q8WXD9	CASKIN1	Demented vs. Impaired	MMSE	Down-regulated	PFC	ROSMAP
CASKIN1|Q8WXD9	Q8WXD9	CASKIN1	DefiniteAD vs. NL	CERAD	Down-regulated	PFC	ROSMAP
CASKIN1|Q8WXD9	Q8WXD9	CASKIN1	DefinitedAD vs. IndefiniteAD	CERAD	Down-regulated	PFC	ROSMAP
CBFB|Q13951	Q13951	CBFB	Demented vs. Nondemented	MMSE	Up-regulated	PFC	ROSMAP
CBFB|Q13951	Q13951	CBFB	DefiniteAD vs. NL	CERAD	Up-regulated	PFC	ROSMAP
CBLN1|P23435	P23435	CBLN1	Demented vs. Nondemented	MMSE	Up-regulated	PFC	ROSMAP
CBLN1|P23435	P23435	CBLN1	Demented vs. Impaired	MMSE	Up-regulated	PFC	ROSMAP
CBLN4|Q9NTU7	Q9NTU7	CBLN4	Demented vs. Nondemented	MMSE	Down-regulated	PFC	ROSMAP
CBLN4|Q9NTU7	Q9NTU7	CBLN4	Demented vs. Impaired	MMSE	Down-regulated	PFC	ROSMAP
CBS|P35520	P35520	CBS	Demented vs. Nondemented	MMSE	Up-regulated	PFC	ROSMAP
CBS|P35520	P35520	CBS	Demented vs. Impaired	MMSE	Up-regulated	PFC	ROSMAP
CC2D1A|Q6P1N0-2	Q6P1N0-2	CC2D1A	Demented vs. Nondemented	MMSE	Up-regulated	PFC	ROSMAP
CC2D1A|Q6P1N0-2	Q6P1N0-2	CC2D1A	Demented vs. Impaired	MMSE	Up-regulated	PFC	ROSMAP
CC2D1B|Q5T0F9-2	Q5T0F9-2	CC2D1B	Demented vs. Nondemented	MMSE	Up-regulated	PFC	ROSMAP
CC2D1B|Q5T0F9-2	Q5T0F9-2	CC2D1B	Demented vs. Impaired	MMSE	Up-regulated	PFC	ROSMAP
CCDC115|Q96NT0	Q96NT0	CCDC115	Demented vs. Nondemented	MMSE	Up-regulated	PFC	ROSMAP
CCDC115|Q96NT0	Q96NT0	CCDC115	Demented vs. Impaired	MMSE	Up-regulated	PFC	ROSMAP
CCDC124|Q96CT7	Q96CT7	CCDC124	Demented vs. Impaired	MMSE	Up-regulated	PFC	ROSMAP
CCDC132|Q96JG6	Q96JG6	CCDC132	High vs. Medium	Braak	Down-regulated	PFC	ROSMAP
CCDC136|Q96JN2	Q96JN2	CCDC136	Demented vs. Impaired	MMSE	Down-regulated	PFC	ROSMAP
CCDC144A|A2RUR9	A2RUR9	CCDC144A	Demented vs. Nondemented	MMSE	Down-regulated	PFC	ROSMAP
CCDC144A|A2RUR9	A2RUR9	CCDC144A	Demented vs. Impaired	MMSE	Down-regulated	PFC	ROSMAP
CCDC144A|A2RUR9	A2RUR9	CCDC144A	DefiniteAD vs. NL	CERAD	Down-regulated	PFC	ROSMAP
CCDC28A|Q8IWP9	Q8IWP9	CCDC28A	Demented vs. Nondemented	MMSE	Up-regulated	PFC	ROSMAP
CCDC28A|Q8IWP9	Q8IWP9	CCDC28A	Demented vs. Impaired	MMSE	Up-regulated	PFC	ROSMAP
CCDC53|F5GZ97	F5GZ97	CCDC53	DefiniteAD vs. NL	CERAD	Up-regulated	PFC	ROSMAP
CCDC58|C9JQ41	C9JQ41	CCDC58	Demented vs. Nondemented	MMSE	Down-regulated	PFC	ROSMAP
CCDC85A|Q96PX6	Q96PX6	CCDC85A	Demented vs. Impaired	MMSE	Down-regulated	PFC	ROSMAP
CCDC91|Q7Z6B0	Q7Z6B0	CCDC91	Demented vs. Nondemented	MMSE	Down-regulated	PFC	ROSMAP
CCDC91|Q7Z6B0	Q7Z6B0	CCDC91	Demented vs. Impaired	MMSE	Down-regulated	PFC	ROSMAP
CCK|P06307	P06307	CCK	Demented vs. Nondemented	MMSE	Up-regulated	PFC	ROSMAP
CCK|P06307	P06307	CCK	Demented vs. Impaired	MMSE	Up-regulated	PFC	ROSMAP
CCRN4L|Q9UK39	Q9UK39	CCRN4L	High vs. Medium	Braak	Down-regulated	PFC	ROSMAP
CCRN4L|Q9UK39	Q9UK39	CCRN4L	Demented vs. Nondemented	MMSE	Down-regulated	PFC	ROSMAP
CCRN4L|Q9UK39	Q9UK39	CCRN4L	Demented vs. Impaired	MMSE	Down-regulated	PFC	ROSMAP
CCRN4L|Q9UK39	Q9UK39	CCRN4L	DefiniteAD vs. NL	CERAD	Down-regulated	PFC	ROSMAP
CCRN4L|Q9UK39	Q9UK39	CCRN4L	DefinitedAD vs. IndefiniteAD	CERAD	Down-regulated	PFC	ROSMAP
CCSAP|Q6IQ19	Q6IQ19	CCSAP	Demented vs. Nondemented	MMSE	Up-regulated	PFC	ROSMAP
CCSAP|Q6IQ19	Q6IQ19	CCSAP	Demented vs. Impaired	MMSE	Up-regulated	PFC	ROSMAP
CCT7|Q99832	Q99832	CCT7	Demented vs. Nondemented	MMSE	Up-regulated	PFC	ROSMAP
CD109|Q6YHK3	Q6YHK3	CD109	High vs. Medium	Braak	Up-regulated	PFC	ROSMAP
CD109|Q6YHK3	Q6YHK3	CD109	Medium vs. Low	Braak	Down-regulated	PFC	ROSMAP
CD109|Q6YHK3	Q6YHK3	CD109	Demented vs. Nondemented	MMSE	Up-regulated	PFC	ROSMAP
CD109|Q6YHK3	Q6YHK3	CD109	Demented vs. Impaired	MMSE	Up-regulated	PFC	ROSMAP
CD109|Q6YHK3	Q6YHK3	CD109	DefiniteAD vs. NL	CERAD	Up-regulated	PFC	ROSMAP
CD14|P08571	P08571	CD14	Demented vs. Impaired	MMSE	Up-regulated	PFC	ROSMAP
CD44|P16070	P16070	CD44	High vs. Medium	Braak	Up-regulated	PFC	ROSMAP
CD44|P16070	P16070	CD44	Demented vs. Nondemented	MMSE	Up-regulated	PFC	ROSMAP
CD44|P16070	P16070	CD44	Demented vs. Impaired	MMSE	Up-regulated	PFC	ROSMAP
CD44|P16070	P16070	CD44	DefiniteAD vs. NL	CERAD	Up-regulated	PFC	ROSMAP
CD46|P15529-2	P15529-2	CD46	Demented vs. Impaired	MMSE	Up-regulated	PFC	ROSMAP
CD58|P19256	P19256	CD58	High vs. Medium	Braak	Up-regulated	PFC	ROSMAP
CD58|P19256	P19256	CD58	Demented vs. Nondemented	MMSE	Up-regulated	PFC	ROSMAP
CD58|P19256	P19256	CD58	Demented vs. Impaired	MMSE	Up-regulated	PFC	ROSMAP
CD58|P19256	P19256	CD58	DefiniteAD vs. NL	CERAD	Up-regulated	PFC	ROSMAP
CD99|P14209	P14209	CD99	High vs. Medium	Braak	Up-regulated	PFC	ROSMAP
CD99L2|Q8TCZ2-3	Q8TCZ2-3	CD99L2	DefiniteAD vs. NL	CERAD	Down-regulated	PFC	ROSMAP
CDC42|P60953-1	P60953-1	CDC42	High vs. Medium	Braak	Down-regulated	PFC	ROSMAP
CDC42BPB|Q9Y5S2	Q9Y5S2	CDC42BPB	High vs. Medium	Braak	Down-regulated	PFC	ROSMAP
CDC42BPB|Q9Y5S2	Q9Y5S2	CDC42BPB	Demented vs. Nondemented	MMSE	Down-regulated	PFC	ROSMAP
CDC42BPB|Q9Y5S2	Q9Y5S2	CDC42BPB	Demented vs. Impaired	MMSE	Down-regulated	PFC	ROSMAP
CDC42BPB|H0YLY0	H0YLY0	CDC42BPB	Demented vs. Impaired	MMSE	Down-regulated	PFC	ROSMAP
CDC42SE2|Q9NRR3	Q9NRR3	CDC42SE2	Demented vs. Impaired	MMSE	Down-regulated	PFC	ROSMAP
CDC73|Q6P1J9	Q6P1J9	CDC73	Demented vs. Impaired	MMSE	Up-regulated	PFC	ROSMAP
CDH10|Q9Y6N8	Q9Y6N8	CDH10	High vs. Medium	Braak	Down-regulated	PFC	ROSMAP
CDH10|Q9Y6N8	Q9Y6N8	CDH10	Demented vs. Nondemented	MMSE	Down-regulated	PFC	ROSMAP
CDH10|Q9Y6N8	Q9Y6N8	CDH10	Demented vs. Impaired	MMSE	Down-regulated	PFC	ROSMAP
CDH10|Q9Y6N8	Q9Y6N8	CDH10	DefiniteAD vs. NL	CERAD	Down-regulated	PFC	ROSMAP
CDH13|P55290	P55290	CDH13	High vs. Medium	Braak	Down-regulated	PFC	ROSMAP
CDH20|Q9HBT6	Q9HBT6	CDH20	High vs. Medium	Braak	Up-regulated	PFC	ROSMAP
CDH20|Q9HBT6	Q9HBT6	CDH20	DefiniteAD vs. NL	CERAD	Up-regulated	PFC	ROSMAP
CDH22|Q9UJ99	Q9UJ99	CDH22	Demented vs. Nondemented	MMSE	Down-regulated	PFC	ROSMAP
CDH8|P55286	P55286	CDH8	Demented vs. Nondemented	MMSE	Down-regulated	PFC	ROSMAP
CDH8|P55286	P55286	CDH8	Demented vs. Impaired	MMSE	Down-regulated	PFC	ROSMAP
CDH9|Q9ULB4	Q9ULB4	CDH9	DefiniteAD vs. NL	CERAD	Down-regulated	PFC	ROSMAP
CDIPT|O14735	O14735	CDIPT	Demented vs. Impaired	MMSE	Down-regulated	PFC	ROSMAP
CDK17|Q00537	Q00537	CDK17	Demented vs. Nondemented	MMSE	Down-regulated	PFC	ROSMAP
CDK17|Q00537	Q00537	CDK17	Demented vs. Impaired	MMSE	Down-regulated	PFC	ROSMAP
CDK18|Q07002	Q07002	CDK18	Demented vs. Nondemented	MMSE	Up-regulated	PFC	ROSMAP
CDK18|Q07002	Q07002	CDK18	Demented vs. Impaired	MMSE	Up-regulated	PFC	ROSMAP
CDK19|Q9BWU1	Q9BWU1	CDK19	Demented vs. Nondemented	MMSE	Up-regulated	PFC	ROSMAP
CDK19|Q9BWU1	Q9BWU1	CDK19	Demented vs. Impaired	MMSE	Up-regulated	PFC	ROSMAP
CDK5|Q00535	Q00535	CDK5	Demented vs. Nondemented	MMSE	Down-regulated	PFC	ROSMAP
CDK5|Q00535	Q00535	CDK5	Demented vs. Impaired	MMSE	Down-regulated	PFC	ROSMAP
CDK5R2|Q13319	Q13319	CDK5R2	Demented vs. Nondemented	MMSE	Down-regulated	PFC	ROSMAP
CDK5R2|Q13319	Q13319	CDK5R2	Demented vs. Impaired	MMSE	Down-regulated	PFC	ROSMAP
CDK7|P50613	P50613	CDK7	Demented vs. Impaired	MMSE	Up-regulated	PFC	ROSMAP
CDYL2|Q8N8U2	Q8N8U2	CDYL2	Demented vs. Impaired	MMSE	Up-regulated	PFC	ROSMAP
CELSR2|Q9HCU4	Q9HCU4	CELSR2	Demented vs. Impaired	MMSE	Down-regulated	PFC	ROSMAP
CENPP|A0A087WTF1	A0A087WTF1	CENPP	High vs. Medium	Braak	Up-regulated	PFC	ROSMAP
CENPP|A0A087WTF1	A0A087WTF1	CENPP	DefiniteAD vs. NL	CERAD	Up-regulated	PFC	ROSMAP
CEP170|Q5SW79	Q5SW79	CEP170	Demented vs. Impaired	MMSE	Up-regulated	PFC	ROSMAP
CEP170B|Q9Y4F5	Q9Y4F5	CEP170B	Demented vs. Nondemented	MMSE	Down-regulated	PFC	ROSMAP
CFDP1|Q9UEE9	Q9UEE9	CFDP1	Demented vs. Nondemented	MMSE	Up-regulated	PFC	ROSMAP
CFDP1|Q9UEE9	Q9UEE9	CFDP1	Demented vs. Impaired	MMSE	Up-regulated	PFC	ROSMAP
CGGBP1|Q9UFW8	Q9UFW8	CGGBP1	Demented vs. Nondemented	MMSE	Up-regulated	PFC	ROSMAP
CGGBP1|Q9UFW8	Q9UFW8	CGGBP1	Demented vs. Impaired	MMSE	Up-regulated	PFC	ROSMAP
CHCHD1|Q96BP2	Q96BP2	CHCHD1	Demented vs. Impaired	MMSE	Down-regulated	PFC	ROSMAP
CHCHD6|Q9BRQ6	Q9BRQ6	CHCHD6	High vs. Medium	Braak	Down-regulated	PFC	ROSMAP
CHCHD6|Q9BRQ6	Q9BRQ6	CHCHD6	Demented vs. Nondemented	MMSE	Down-regulated	PFC	ROSMAP
CHCHD6|Q9BRQ6	Q9BRQ6	CHCHD6	Demented vs. Impaired	MMSE	Down-regulated	PFC	ROSMAP
CHCHD6|Q9BRQ6	Q9BRQ6	CHCHD6	DefiniteAD vs. NL	CERAD	Down-regulated	PFC	ROSMAP
CHDH|Q8NE62	Q8NE62	CHDH	DefiniteAD vs. NL	CERAD	Up-regulated	PFC	ROSMAP
CHGA|P10645	P10645	CHGA	Demented vs. Nondemented	MMSE	Up-regulated	PFC	ROSMAP
CHGA|P10645	P10645	CHGA	Demented vs. Impaired	MMSE	Up-regulated	PFC	ROSMAP
CHGA|P10645	P10645	CHGA	DefiniteAD vs. NL	CERAD	Up-regulated	PFC	ROSMAP
CHGB|P05060	P05060	CHGB	Demented vs. Nondemented	MMSE	Up-regulated	PFC	ROSMAP
CHML|P26374	P26374	CHML	High vs. Medium	Braak	Down-regulated	PFC	ROSMAP
CHML|P26374	P26374	CHML	Demented vs. Nondemented	MMSE	Down-regulated	PFC	ROSMAP
CHML|P26374	P26374	CHML	Demented vs. Impaired	MMSE	Down-regulated	PFC	ROSMAP
CHML|P26374	P26374	CHML	DefiniteAD vs. NL	CERAD	Down-regulated	PFC	ROSMAP
CHML|P26374	P26374	CHML	DefinitedAD vs. IndefiniteAD	CERAD	Down-regulated	PFC	ROSMAP
CHMP7|Q8WUX9	Q8WUX9	CHMP7	Demented vs. Nondemented	MMSE	Up-regulated	PFC	ROSMAP
CHP1|Q99653	Q99653	CHP1	Demented vs. Nondemented	MMSE	Down-regulated	PFC	ROSMAP
CHP1|Q99653	Q99653	CHP1	Demented vs. Impaired	MMSE	Down-regulated	PFC	ROSMAP
CIAO1|O76071	O76071	CIAO1	High vs. Medium	Braak	Up-regulated	PFC	ROSMAP
CIAO1|O76071	O76071	CIAO1	Demented vs. Nondemented	MMSE	Up-regulated	PFC	ROSMAP
CIAO1|O76071	O76071	CIAO1	DefiniteAD vs. NL	CERAD	Up-regulated	PFC	ROSMAP
CIRBP|Q14011	Q14011	CIRBP	Demented vs. Impaired	MMSE	Down-regulated	PFC	ROSMAP
CISD1|Q9NZ45	Q9NZ45	CISD1	Demented vs. Nondemented	MMSE	Down-regulated	PFC	ROSMAP
CISD1|Q9NZ45	Q9NZ45	CISD1	Demented vs. Impaired	MMSE	Down-regulated	PFC	ROSMAP
CKAP4|Q07065	Q07065	CKAP4	Demented vs. Nondemented	MMSE	Down-regulated	PFC	ROSMAP
CKAP4|Q07065	Q07065	CKAP4	Demented vs. Impaired	MMSE	Down-regulated	PFC	ROSMAP
CKB|P12277	P12277	CKB	Demented vs. Nondemented	MMSE	Up-regulated	PFC	ROSMAP
CLCN3|P51790	P51790	CLCN3	High vs. Medium	Braak	Up-regulated	PFC	ROSMAP
CLCN3|P51790	P51790	CLCN3	Demented vs. Nondemented	MMSE	Up-regulated	PFC	ROSMAP
CLCN3|P51790	P51790	CLCN3	Demented vs. Impaired	MMSE	Up-regulated	PFC	ROSMAP
CLCN3|P51790	P51790	CLCN3	DefiniteAD vs. NL	CERAD	Up-regulated	PFC	ROSMAP
CLCN4|P51793	P51793	CLCN4	High vs. Medium	Braak	Up-regulated	PFC	ROSMAP
CLCN4|P51793	P51793	CLCN4	Demented vs. Nondemented	MMSE	Up-regulated	PFC	ROSMAP
CLCN4|P51793	P51793	CLCN4	DefiniteAD vs. NL	CERAD	Up-regulated	PFC	ROSMAP
CLCN6|P51797	P51797	CLCN6	IndefiniteAD vs. NL	CERAD	Up-regulated	PFC	ROSMAP
CLCN7|P51798	P51798	CLCN7	High vs. Medium	Braak	Up-regulated	PFC	ROSMAP
CLCN7|P51798	P51798	CLCN7	Medium vs. Low	Braak	Down-regulated	PFC	ROSMAP
CLCN7|P51798	P51798	CLCN7	Demented vs. Impaired	MMSE	Up-regulated	PFC	ROSMAP
CLCN7|P51798	P51798	CLCN7	DefiniteAD vs. NL	CERAD	Up-regulated	PFC	ROSMAP
CLDN10|P78369	P78369	CLDN10	High vs. Medium	Braak	Up-regulated	PFC	ROSMAP
CLDN10|P78369	P78369	CLDN10	Demented vs. Nondemented	MMSE	Up-regulated	PFC	ROSMAP
CLDN10|P78369	P78369	CLDN10	Demented vs. Impaired	MMSE	Up-regulated	PFC	ROSMAP
CLDN10|P78369	P78369	CLDN10	DefiniteAD vs. NL	CERAD	Up-regulated	PFC	ROSMAP
CLEC2L|P0C7M8	P0C7M8	CLEC2L	Demented vs. Impaired	MMSE	Down-regulated	PFC	ROSMAP
CLIP1|P30622	P30622	CLIP1	Demented vs. Nondemented	MMSE	Up-regulated	PFC	ROSMAP
CLIP1|P30622	P30622	CLIP1	Demented vs. Impaired	MMSE	Up-regulated	PFC	ROSMAP
CLNS1A|P54105	P54105	CLNS1A	Demented vs. Nondemented	MMSE	Up-regulated	PFC	ROSMAP
CLNS1A|P54105	P54105	CLNS1A	Demented vs. Impaired	MMSE	Up-regulated	PFC	ROSMAP
CLPTM1|O96005	O96005	CLPTM1	High vs. Medium	Braak	Down-regulated	PFC	ROSMAP
CLPTM1|O96005	O96005	CLPTM1	Demented vs. Nondemented	MMSE	Down-regulated	PFC	ROSMAP
CLPTM1|O96005	O96005	CLPTM1	Demented vs. Impaired	MMSE	Down-regulated	PFC	ROSMAP
CLSTN1|O94985-2	O94985-2	CLSTN1	High vs. Medium	Braak	Up-regulated	PFC	ROSMAP
CLSTN1|O94985	O94985	CLSTN1	DefiniteAD vs. NL	CERAD	Up-regulated	PFC	ROSMAP
CLSTN1|O94985-2	O94985-2	CLSTN1	DefiniteAD vs. NL	CERAD	Up-regulated	PFC	ROSMAP
CLSTN2|Q9H4D0	Q9H4D0	CLSTN2	Demented vs. Nondemented	MMSE	Up-regulated	PFC	ROSMAP
CLSTN2|Q9H4D0	Q9H4D0	CLSTN2	Demented vs. Impaired	MMSE	Up-regulated	PFC	ROSMAP
CLU|P10909	P10909	CLU	Demented vs. Nondemented	MMSE	Up-regulated	PFC	ROSMAP
CLU|P10909	P10909	CLU	Demented vs. Impaired	MMSE	Up-regulated	PFC	ROSMAP
CLU|P10909	P10909	CLU	DefiniteAD vs. NL	CERAD	Up-regulated	PFC	ROSMAP
CLUH|O75153	O75153	CLUH	Demented vs. Nondemented	MMSE	Down-regulated	PFC	ROSMAP
CLUH|O75153	O75153	CLUH	Demented vs. Impaired	MMSE	Down-regulated	PFC	ROSMAP
CMBL|Q96DG6	Q96DG6	CMBL	High vs. Medium	Braak	Up-regulated	PFC	ROSMAP
CMBL|Q96DG6	Q96DG6	CMBL	Medium vs. Low	Braak	Down-regulated	PFC	ROSMAP
CMBL|Q96DG6	Q96DG6	CMBL	DefiniteAD vs. NL	CERAD	Up-regulated	PFC	ROSMAP
CMTM4|Q8IZR5-2	Q8IZR5-2	CMTM4	High vs. Medium	Braak	Up-regulated	PFC	ROSMAP
CNDP2|Q96KP4	Q96KP4	CNDP2	Demented vs. Nondemented	MMSE	Up-regulated	PFC	ROSMAP
CNN1|P51911	P51911	CNN1	Demented vs. Nondemented	MMSE	Down-regulated	PFC	ROSMAP
CNST|Q6PJW8	Q6PJW8	CNST	High vs. Medium	Braak	Up-regulated	PFC	ROSMAP
CNST|Q6PJW8	Q6PJW8	CNST	Demented vs. Nondemented	MMSE	Up-regulated	PFC	ROSMAP
CNST|Q6PJW8	Q6PJW8	CNST	Demented vs. Impaired	MMSE	Up-regulated	PFC	ROSMAP
CNTNAP2|Q9UHC6	Q9UHC6	CNTNAP2	Demented vs. Impaired	MMSE	Down-regulated	PFC	ROSMAP
COA1|Q9GZY4	Q9GZY4	COA1	High vs. Medium	Braak	Down-regulated	PFC	ROSMAP
COA1|Q9GZY4	Q9GZY4	COA1	Demented vs. Nondemented	MMSE	Down-regulated	PFC	ROSMAP
COA1|Q9GZY4	Q9GZY4	COA1	Demented vs. Impaired	MMSE	Down-regulated	PFC	ROSMAP
COA6|Q5JTJ3	Q5JTJ3	COA6	Demented vs. Nondemented	MMSE	Down-regulated	PFC	ROSMAP
COA6|Q5JTJ3	Q5JTJ3	COA6	Demented vs. Impaired	MMSE	Down-regulated	PFC	ROSMAP
COA7|Q96BR5	Q96BR5	COA7	High vs. Medium	Braak	Down-regulated	PFC	ROSMAP
COA7|Q96BR5	Q96BR5	COA7	DefiniteAD vs. NL	CERAD	Down-regulated	PFC	ROSMAP
COG1|Q8WTW3	Q8WTW3	COG1	Demented vs. Nondemented	MMSE	Down-regulated	PFC	ROSMAP
COG3|Q96JB2	Q96JB2	COG3	Demented vs. Nondemented	MMSE	Down-regulated	PFC	ROSMAP
COG3|Q96JB2	Q96JB2	COG3	Demented vs. Impaired	MMSE	Down-regulated	PFC	ROSMAP
COG4|J3KNI1	J3KNI1	COG4	Demented vs. Nondemented	MMSE	Down-regulated	PFC	ROSMAP
COG5|Q9UP83	Q9UP83	COG5	High vs. Medium	Braak	Down-regulated	PFC	ROSMAP
COG5|Q9UP83	Q9UP83	COG5	Demented vs. Nondemented	MMSE	Down-regulated	PFC	ROSMAP
COG5|Q9UP83	Q9UP83	COG5	Demented vs. Impaired	MMSE	Down-regulated	PFC	ROSMAP
COG6|Q9Y2V7	Q9Y2V7	COG6	Demented vs. Nondemented	MMSE	Down-regulated	PFC	ROSMAP
COG6|Q9Y2V7	Q9Y2V7	COG6	Demented vs. Impaired	MMSE	Down-regulated	PFC	ROSMAP
COG7|P83436	P83436	COG7	Demented vs. Nondemented	MMSE	Down-regulated	PFC	ROSMAP
COG7|P83436	P83436	COG7	Demented vs. Impaired	MMSE	Down-regulated	PFC	ROSMAP
COL11A1|P12107	P12107	COL11A1	High vs. Medium	Braak	Up-regulated	PFC	ROSMAP
COL11A1|P12107	P12107	COL11A1	Medium vs. Low	Braak	Down-regulated	PFC	ROSMAP
COL11A1|P12107	P12107	COL11A1	DefiniteAD vs. NL	CERAD	Up-regulated	PFC	ROSMAP
COL14A1|Q05707	Q05707	COL14A1	Demented vs. Nondemented	MMSE	Down-regulated	PFC	ROSMAP
COL25A1|Q9BXS0	Q9BXS0	COL25A1	High vs. Medium	Braak	Up-regulated	PFC	ROSMAP
COL25A1|Q9BXS0	Q9BXS0	COL25A1	Medium vs. Low	Braak	Down-regulated	PFC	ROSMAP
COL25A1|Q9BXS0	Q9BXS0	COL25A1	Demented vs. Nondemented	MMSE	Up-regulated	PFC	ROSMAP
COL25A1|Q9BXS0	Q9BXS0	COL25A1	DefiniteAD vs. NL	CERAD	Up-regulated	PFC	ROSMAP
COL25A1|Q9BXS0	Q9BXS0	COL25A1	DefinitedAD vs. IndefiniteAD	CERAD	Up-regulated	PFC	ROSMAP
COL25A1|Q9BXS0	Q9BXS0	COL25A1	IndefiniteAD vs. NL	CERAD	Up-regulated	PFC	ROSMAP
COL6A6|A6NMZ7	A6NMZ7	COL6A6	Demented vs. Nondemented	MMSE	Down-regulated	PFC	ROSMAP
COMMD2|Q86X83	Q86X83	COMMD2	Demented vs. Impaired	MMSE	Up-regulated	PFC	ROSMAP
COMMD5|Q9GZQ3	Q9GZQ3	COMMD5	DefiniteAD vs. NL	CERAD	Up-regulated	PFC	ROSMAP
COMMD7|Q86VX2	Q86VX2	COMMD7	High vs. Medium	Braak	Up-regulated	PFC	ROSMAP
COMMD7|Q86VX2	Q86VX2	COMMD7	Demented vs. Nondemented	MMSE	Up-regulated	PFC	ROSMAP
COPRS|Q9NQ92	Q9NQ92	COPRS	Demented vs. Impaired	MMSE	Up-regulated	PFC	ROSMAP
COPS2|P61201	P61201	COPS2	Demented vs. Nondemented	MMSE	Up-regulated	PFC	ROSMAP
COPS2|P61201	P61201	COPS2	Demented vs. Impaired	MMSE	Up-regulated	PFC	ROSMAP
COPS7B|Q9H9Q2	Q9H9Q2	COPS7B	Demented vs. Nondemented	MMSE	Up-regulated	PFC	ROSMAP
COPS7B|Q9H9Q2	Q9H9Q2	COPS7B	Demented vs. Impaired	MMSE	Up-regulated	PFC	ROSMAP
COPS7B|Q9H9Q2	Q9H9Q2	COPS7B	DefiniteAD vs. NL	CERAD	Up-regulated	PFC	ROSMAP
CORO1A|P31146	P31146	CORO1A	Demented vs. Nondemented	MMSE	Down-regulated	PFC	ROSMAP
CORO1A|P31146	P31146	CORO1A	Demented vs. Impaired	MMSE	Down-regulated	PFC	ROSMAP
CORO2B|Q9UQ03	Q9UQ03	CORO2B	Demented vs. Nondemented	MMSE	Down-regulated	PFC	ROSMAP
CORO2B|Q9UQ03	Q9UQ03	CORO2B	Demented vs. Impaired	MMSE	Down-regulated	PFC	ROSMAP
CORO6|Q6QEF8-5	Q6QEF8-5	CORO6	Demented vs. Nondemented	MMSE	Down-regulated	PFC	ROSMAP
CORO6|Q6QEF8-5	Q6QEF8-5	CORO6	Demented vs. Impaired	MMSE	Down-regulated	PFC	ROSMAP
CORO7|P57737-3	P57737-3	CORO7	Demented vs. Impaired	MMSE	Down-regulated	PFC	ROSMAP
COTL1|Q14019	Q14019	COTL1	High vs. Medium	Braak	Up-regulated	PFC	ROSMAP
COX4I1|P13073	P13073	COX4I1	Demented vs. Impaired	MMSE	Down-regulated	PFC	ROSMAP
COX5B|P10606	P10606	COX5B	Demented vs. Nondemented	MMSE	Down-regulated	PFC	ROSMAP
COX7A2L|O14548	O14548	COX7A2L	Demented vs. Nondemented	MMSE	Down-regulated	PFC	ROSMAP
CPD|O75976	O75976	CPD	Demented vs. Nondemented	MMSE	Down-regulated	PFC	ROSMAP
CPD|O75976	O75976	CPD	Demented vs. Impaired	MMSE	Down-regulated	PFC	ROSMAP
CPE|P16870	P16870	CPE	High vs. Medium	Braak	Up-regulated	PFC	ROSMAP
CPE|P16870	P16870	CPE	Demented vs. Nondemented	MMSE	Up-regulated	PFC	ROSMAP
CPE|P16870	P16870	CPE	Demented vs. Impaired	MMSE	Up-regulated	PFC	ROSMAP
CPE|P16870	P16870	CPE	DefiniteAD vs. NL	CERAD	Up-regulated	PFC	ROSMAP
CPLX1|O14810	O14810	CPLX1	Demented vs. Nondemented	MMSE	Down-regulated	PFC	ROSMAP
CPLX1|O14810	O14810	CPLX1	Demented vs. Impaired	MMSE	Down-regulated	PFC	ROSMAP
CPLX3|Q8WVH0	Q8WVH0	CPLX3	High vs. Medium	Braak	Down-regulated	PFC	ROSMAP
CPLX3|Q8WVH0	Q8WVH0	CPLX3	Demented vs. Nondemented	MMSE	Down-regulated	PFC	ROSMAP
CPNE3|O75131	O75131	CPNE3	Demented vs. Impaired	MMSE	Up-regulated	PFC	ROSMAP
CPNE4|Q96A23	Q96A23	CPNE4	High vs. Medium	Braak	Down-regulated	PFC	ROSMAP
CPNE4|Q96A23	Q96A23	CPNE4	Demented vs. Nondemented	MMSE	Down-regulated	PFC	ROSMAP
CPNE4|Q96A23	Q96A23	CPNE4	Demented vs. Impaired	MMSE	Down-regulated	PFC	ROSMAP
CPNE6|O95741	O95741	CPNE6	Demented vs. Nondemented	MMSE	Up-regulated	PFC	ROSMAP
CPNE9|Q8IYJ1	Q8IYJ1	CPNE9	High vs. Medium	Braak	Down-regulated	PFC	ROSMAP
CPNE9|Q8IYJ1	Q8IYJ1	CPNE9	Demented vs. Nondemented	MMSE	Down-regulated	PFC	ROSMAP
CPNE9|Q8IYJ1	Q8IYJ1	CPNE9	Demented vs. Impaired	MMSE	Down-regulated	PFC	ROSMAP
CPT1A|P50416	P50416	CPT1A	Demented vs. Nondemented	MMSE	Down-regulated	PFC	ROSMAP
CPT1A|P50416	P50416	CPT1A	Demented vs. Impaired	MMSE	Down-regulated	PFC	ROSMAP
CPT2|P23786	P23786	CPT2	Demented vs. Impaired	MMSE	Down-regulated	PFC	ROSMAP
CRAT|P43155	P43155	CRAT	Demented vs. Impaired	MMSE	Down-regulated	PFC	ROSMAP
CRBN|Q96SW2	Q96SW2	CRBN	Demented vs. Nondemented	MMSE	Down-regulated	PFC	ROSMAP
CRBN|Q96SW2	Q96SW2	CRBN	Demented vs. Impaired	MMSE	Down-regulated	PFC	ROSMAP
CREBBP|Q92793	Q92793	CREBBP	Demented vs. Impaired	MMSE	Up-regulated	PFC	ROSMAP
CREG2|Q8IUH2	Q8IUH2	CREG2	Demented vs. Nondemented	MMSE	Down-regulated	PFC	ROSMAP
CREG2|Q8IUH2	Q8IUH2	CREG2	Demented vs. Impaired	MMSE	Down-regulated	PFC	ROSMAP
CRELD1|Q96HD1	Q96HD1	CRELD1	Demented vs. Nondemented	MMSE	Down-regulated	PFC	ROSMAP
CRELD1|Q96HD1	Q96HD1	CRELD1	Demented vs. Impaired	MMSE	Down-regulated	PFC	ROSMAP
CRIM1|Q9NZV1	Q9NZV1	CRIM1	High vs. Medium	Braak	Up-regulated	PFC	ROSMAP
CRIP1|P50238	P50238	CRIP1	Demented vs. Nondemented	MMSE	Down-regulated	PFC	ROSMAP
CRIP2|P52943	P52943	CRIP2	DefiniteAD vs. NL	CERAD	Down-regulated	PFC	ROSMAP
CRK|P46108	P46108	CRK	High vs. Medium	Braak	Up-regulated	PFC	ROSMAP
CRK|P46108	P46108	CRK	Demented vs. Nondemented	MMSE	Up-regulated	PFC	ROSMAP
CRK|P46108	P46108	CRK	Demented vs. Impaired	MMSE	Up-regulated	PFC	ROSMAP
CRK|P46108	P46108	CRK	DefiniteAD vs. NL	CERAD	Up-regulated	PFC	ROSMAP
CRKL|P46109	P46109	CRKL	Demented vs. Nondemented	MMSE	Up-regulated	PFC	ROSMAP
CRKL|P46109	P46109	CRKL	Demented vs. Impaired	MMSE	Up-regulated	PFC	ROSMAP
CRLF1|O75462	O75462	CRLF1	Demented vs. Nondemented	MMSE	Up-regulated	PFC	ROSMAP
CROCC|Q5TZA2	Q5TZA2	CROCC	Demented vs. Nondemented	MMSE	Up-regulated	PFC	ROSMAP
CRTC3|Q6UUV7	Q6UUV7	CRTC3	Demented vs. Impaired	MMSE	Up-regulated	PFC	ROSMAP
CRYL1|Q9Y2S2	Q9Y2S2	CRYL1	Demented vs. Impaired	MMSE	Up-regulated	PFC	ROSMAP
CS|O75390	O75390	CS	Demented vs. Nondemented	MMSE	Down-regulated	PFC	ROSMAP
CS|O75390	O75390	CS	Demented vs. Impaired	MMSE	Down-regulated	PFC	ROSMAP
CSK|P41240	P41240	CSK	High vs. Medium	Braak	Up-regulated	PFC	ROSMAP
CSK|P41240	P41240	CSK	Demented vs. Nondemented	MMSE	Up-regulated	PFC	ROSMAP
CSK|P41240	P41240	CSK	Demented vs. Impaired	MMSE	Up-regulated	PFC	ROSMAP
CSK|P41240	P41240	CSK	DefiniteAD vs. NL	CERAD	Up-regulated	PFC	ROSMAP
CSMD1|E5RIG2	E5RIG2	CSMD1	Demented vs. Impaired	MMSE	Down-regulated	PFC	ROSMAP
CSMD2|A0A087X0K4	A0A087X0K4	CSMD2	Demented vs. Nondemented	MMSE	Down-regulated	PFC	ROSMAP
CSMD2|A0A087X0K4	A0A087X0K4	CSMD2	Demented vs. Impaired	MMSE	Down-regulated	PFC	ROSMAP
CSNK1A1|P48729	P48729	CSNK1A1	High vs. Medium	Braak	Up-regulated	PFC	ROSMAP
CSNK1D|P48730	P48730	CSNK1D	Demented vs. Nondemented	MMSE	Up-regulated	PFC	ROSMAP
CSNK1D|P48730	P48730	CSNK1D	Demented vs. Impaired	MMSE	Up-regulated	PFC	ROSMAP
CSNK1E|P49674	P49674	CSNK1E	High vs. Medium	Braak	Up-regulated	PFC	ROSMAP
CSNK1E|P49674	P49674	CSNK1E	Demented vs. Nondemented	MMSE	Up-regulated	PFC	ROSMAP
CSNK1E|P49674	P49674	CSNK1E	Demented vs. Impaired	MMSE	Up-regulated	PFC	ROSMAP
CSNK1E|P49674	P49674	CSNK1E	DefiniteAD vs. NL	CERAD	Up-regulated	PFC	ROSMAP
CSNK1E|P49674	P49674	CSNK1E	DefinitedAD vs. IndefiniteAD	CERAD	Up-regulated	PFC	ROSMAP
CSPG5|O95196	O95196	CSPG5	DefiniteAD vs. NL	CERAD	Down-regulated	PFC	ROSMAP
CSRP1|P21291	P21291	CSRP1	High vs. Medium	Braak	Up-regulated	PFC	ROSMAP
CSRP1|P21291	P21291	CSRP1	Demented vs. Nondemented	MMSE	Up-regulated	PFC	ROSMAP
CSRP1|P21291	P21291	CSRP1	Demented vs. Impaired	MMSE	Up-regulated	PFC	ROSMAP
CSRP1|P21291	P21291	CSRP1	DefiniteAD vs. NL	CERAD	Up-regulated	PFC	ROSMAP
CSRP1|P21291	P21291	CSRP1	DefinitedAD vs. IndefiniteAD	CERAD	Up-regulated	PFC	ROSMAP
CSRP2|Q16527	Q16527	CSRP2	Demented vs. Nondemented	MMSE	Down-regulated	PFC	ROSMAP
CSTA|P01040	P01040	CSTA	Demented vs. Impaired	MMSE	Up-regulated	PFC	ROSMAP
CSTB|P04080	P04080	CSTB	High vs. Medium	Braak	Up-regulated	PFC	ROSMAP
CSTB|P04080	P04080	CSTB	Demented vs. Nondemented	MMSE	Up-regulated	PFC	ROSMAP
CSTB|P04080	P04080	CSTB	Demented vs. Impaired	MMSE	Up-regulated	PFC	ROSMAP
CTGF|P29279	P29279	CTGF	Demented vs. Nondemented	MMSE	Up-regulated	PFC	ROSMAP
CTGF|P29279	P29279	CTGF	Demented vs. Impaired	MMSE	Up-regulated	PFC	ROSMAP
CTH|P32929	P32929	CTH	Demented vs. Nondemented	MMSE	Down-regulated	PFC	ROSMAP
CTHRC1|Q96CG8	Q96CG8	CTHRC1	High vs. Low	Braak	Up-regulated	PFC	ROSMAP
CTHRC1|Q96CG8	Q96CG8	CTHRC1	High vs. Medium	Braak	Up-regulated	PFC	ROSMAP
CTHRC1|Q96CG8	Q96CG8	CTHRC1	Medium vs. Low	Braak	Down-regulated	PFC	ROSMAP
CTHRC1|Q96CG8	Q96CG8	CTHRC1	Demented vs. Nondemented	MMSE	Up-regulated	PFC	ROSMAP
CTHRC1|Q96CG8	Q96CG8	CTHRC1	Demented vs. Impaired	MMSE	Up-regulated	PFC	ROSMAP
CTHRC1|Q96CG8	Q96CG8	CTHRC1	DefiniteAD vs. NL	CERAD	Up-regulated	PFC	ROSMAP
CTHRC1|Q96CG8	Q96CG8	CTHRC1	DefinitedAD vs. IndefiniteAD	CERAD	Up-regulated	PFC	ROSMAP
CTHRC1|Q96CG8	Q96CG8	CTHRC1	IndefiniteAD vs. NL	CERAD	Up-regulated	PFC	ROSMAP
CTNNA2|P26232-5	P26232-5	CTNNA2	Demented vs. Nondemented	MMSE	Down-regulated	PFC	ROSMAP
CTNNA2|P26232-5	P26232-5	CTNNA2	Demented vs. Impaired	MMSE	Down-regulated	PFC	ROSMAP
CTNNB1|P35222	P35222	CTNNB1	Demented vs. Nondemented	MMSE	Down-regulated	PFC	ROSMAP
CTNNB1|P35222	P35222	CTNNB1	Demented vs. Impaired	MMSE	Down-regulated	PFC	ROSMAP
CTNND1|O60716-3	O60716-3	CTNND1	High vs. Medium	Braak	Down-regulated	PFC	ROSMAP
CTNND1|O60716-3	O60716-3	CTNND1	Demented vs. Nondemented	MMSE	Down-regulated	PFC	ROSMAP
CTNND1|O60716-3	O60716-3	CTNND1	Demented vs. Impaired	MMSE	Down-regulated	PFC	ROSMAP
CTNND1|O60716-3	O60716-3	CTNND1	DefiniteAD vs. NL	CERAD	Down-regulated	PFC	ROSMAP
CTNND1|O60716-3	O60716-3	CTNND1	DefinitedAD vs. IndefiniteAD	CERAD	Down-regulated	PFC	ROSMAP
CUEDC2|Q9H467	Q9H467	CUEDC2	Demented vs. Impaired	MMSE	Up-regulated	PFC	ROSMAP
CUL4B|K4DI93	K4DI93	CUL4B	Demented vs. Impaired	MMSE	Up-regulated	PFC	ROSMAP
CXADR|P78310	P78310	CXADR	DefiniteAD vs. NL	CERAD	Down-regulated	PFC	ROSMAP
CYB5R1|Q9UHQ9	Q9UHQ9	CYB5R1	Demented vs. Nondemented	MMSE	Down-regulated	PFC	ROSMAP
CYB5R1|Q9UHQ9	Q9UHQ9	CYB5R1	Demented vs. Impaired	MMSE	Down-regulated	PFC	ROSMAP
CYC1|P08574	P08574	CYC1	Demented vs. Nondemented	MMSE	Down-regulated	PFC	ROSMAP
CYC1|P08574	P08574	CYC1	Demented vs. Impaired	MMSE	Down-regulated	PFC	ROSMAP
CYGB|Q8WWM9	Q8WWM9	CYGB	Demented vs. Nondemented	MMSE	Up-regulated	PFC	ROSMAP
CYP4X1|Q8N118	Q8N118	CYP4X1	Demented vs. Nondemented	MMSE	Down-regulated	PFC	ROSMAP
DAG1|Q14118	Q14118	DAG1	High vs. Medium	Braak	Up-regulated	PFC	ROSMAP
DAG1|Q14118	Q14118	DAG1	Medium vs. Low	Braak	Down-regulated	PFC	ROSMAP
DAG1|Q14118	Q14118	DAG1	DefiniteAD vs. NL	CERAD	Up-regulated	PFC	ROSMAP
DAP3|P51398	P51398	DAP3	Demented vs. Nondemented	MMSE	Down-regulated	PFC	ROSMAP
DAP3|P51398	P51398	DAP3	Demented vs. Impaired	MMSE	Down-regulated	PFC	ROSMAP
DAPK1|P53355	P53355	DAPK1	Demented vs. Nondemented	MMSE	Up-regulated	PFC	ROSMAP
DBI|B8ZWD1	B8ZWD1	DBI	High vs. Medium	Braak	Up-regulated	PFC	ROSMAP
DBI|B8ZWD1	B8ZWD1	DBI	Demented vs. Nondemented	MMSE	Up-regulated	PFC	ROSMAP
DBI|B8ZWD1	B8ZWD1	DBI	Demented vs. Impaired	MMSE	Up-regulated	PFC	ROSMAP
DBI|B8ZWD1	B8ZWD1	DBI	DefiniteAD vs. NL	CERAD	Up-regulated	PFC	ROSMAP
DBT|P11182	P11182	DBT	High vs. Medium	Braak	Down-regulated	PFC	ROSMAP
DBT|P11182	P11182	DBT	Demented vs. Nondemented	MMSE	Down-regulated	PFC	ROSMAP
DBT|P11182	P11182	DBT	Demented vs. Impaired	MMSE	Down-regulated	PFC	ROSMAP
DCAF8|G3V3G9	G3V3G9	DCAF8	Demented vs. Nondemented	MMSE	Down-regulated	PFC	ROSMAP
DCAF8|G3V3G9	G3V3G9	DCAF8	Demented vs. Impaired	MMSE	Down-regulated	PFC	ROSMAP
DCC|P43146	P43146	DCC	Demented vs. Nondemented	MMSE	Down-regulated	PFC	ROSMAP
DCLK1|O15075	O15075	DCLK1	High vs. Medium	Braak	Down-regulated	PFC	ROSMAP
DCLK1|O15075	O15075	DCLK1	Demented vs. Nondemented	MMSE	Down-regulated	PFC	ROSMAP
DCLK1|O15075	O15075	DCLK1	Demented vs. Impaired	MMSE	Down-regulated	PFC	ROSMAP
DCLK1|O15075	O15075	DCLK1	DefiniteAD vs. NL	CERAD	Down-regulated	PFC	ROSMAP
DCLK1|O15075	O15075	DCLK1	DefinitedAD vs. IndefiniteAD	CERAD	Down-regulated	PFC	ROSMAP
DDAH2|O95865	O95865	DDAH2	High vs. Medium	Braak	Up-regulated	PFC	ROSMAP
DDAH2|O95865	O95865	DDAH2	Demented vs. Nondemented	MMSE	Up-regulated	PFC	ROSMAP
DDAH2|O95865	O95865	DDAH2	Demented vs. Impaired	MMSE	Up-regulated	PFC	ROSMAP
DDAH2|O95865	O95865	DDAH2	DefiniteAD vs. NL	CERAD	Up-regulated	PFC	ROSMAP
DDX1|Q92499	Q92499	DDX1	Demented vs. Nondemented	MMSE	Up-regulated	PFC	ROSMAP
DDX1|Q92499	Q92499	DDX1	Demented vs. Impaired	MMSE	Up-regulated	PFC	ROSMAP
DDX24|Q9GZR7	Q9GZR7	DDX24	Demented vs. Impaired	MMSE	Up-regulated	PFC	ROSMAP
DDX39A|O00148	O00148	DDX39A	Demented vs. Nondemented	MMSE	Up-regulated	PFC	ROSMAP
DDX39A|O00148	O00148	DDX39A	Demented vs. Impaired	MMSE	Up-regulated	PFC	ROSMAP
DDX46|Q7L014	Q7L014	DDX46	Demented vs. Impaired	MMSE	Up-regulated	PFC	ROSMAP
DDX54|Q8TDD1-2	Q8TDD1-2	DDX54	High vs. Medium	Braak	Up-regulated	PFC	ROSMAP
DEK|P35659	P35659	DEK	High vs. Medium	Braak	Up-regulated	PFC	ROSMAP
DEK|P35659	P35659	DEK	Demented vs. Nondemented	MMSE	Up-regulated	PFC	ROSMAP
DEK|P35659	P35659	DEK	Demented vs. Impaired	MMSE	Up-regulated	PFC	ROSMAP
DEK|P35659	P35659	DEK	DefiniteAD vs. NL	CERAD	Up-regulated	PFC	ROSMAP
DENND1A|Q8TEH3	Q8TEH3	DENND1A	High vs. Medium	Braak	Down-regulated	PFC	ROSMAP
DENND4A|Q7Z401	Q7Z401	DENND4A	High vs. Medium	Braak	Up-regulated	PFC	ROSMAP
DESI1|Q6ICB0	Q6ICB0	DESI1	High vs. Medium	Braak	Down-regulated	PFC	ROSMAP
DGKG|P49619	P49619	DGKG	High vs. Medium	Braak	Up-regulated	PFC	ROSMAP
DGKG|P49619	P49619	DGKG	Demented vs. Nondemented	MMSE	Up-regulated	PFC	ROSMAP
DGKG|P49619	P49619	DGKG	Demented vs. Impaired	MMSE	Up-regulated	PFC	ROSMAP
DGKG|P49619	P49619	DGKG	DefiniteAD vs. NL	CERAD	Up-regulated	PFC	ROSMAP
DGKH|Q86XP1	Q86XP1	DGKH	High vs. Medium	Braak	Down-regulated	PFC	ROSMAP
DGKH|Q86XP1	Q86XP1	DGKH	Demented vs. Nondemented	MMSE	Down-regulated	PFC	ROSMAP
DGKH|Q86XP1	Q86XP1	DGKH	Demented vs. Impaired	MMSE	Down-regulated	PFC	ROSMAP
DGKH|Q86XP1	Q86XP1	DGKH	DefiniteAD vs. NL	CERAD	Down-regulated	PFC	ROSMAP
DGKI|E7EWQ4	E7EWQ4	DGKI	Demented vs. Nondemented	MMSE	Down-regulated	PFC	ROSMAP
DGKI|E7EWQ4	E7EWQ4	DGKI	Demented vs. Impaired	MMSE	Down-regulated	PFC	ROSMAP
DGKZ|Q13574-3	Q13574-3	DGKZ	High vs. Medium	Braak	Down-regulated	PFC	ROSMAP
DGKZ|Q13574-3	Q13574-3	DGKZ	Demented vs. Nondemented	MMSE	Down-regulated	PFC	ROSMAP
DGKZ|Q13574-4	Q13574-4	DGKZ	Demented vs. Nondemented	MMSE	Down-regulated	PFC	ROSMAP
DGKZ|Q13574-3	Q13574-3	DGKZ	Demented vs. Impaired	MMSE	Down-regulated	PFC	ROSMAP
DGKZ|Q13574-4	Q13574-4	DGKZ	Demented vs. Impaired	MMSE	Down-regulated	PFC	ROSMAP
DGUOK|Q16854	Q16854	DGUOK	Demented vs. Nondemented	MMSE	Down-regulated	PFC	ROSMAP
DHRS7B|A0A0C4DGQ8	A0A0C4DGQ8	DHRS7B	High vs. Medium	Braak	Down-regulated	PFC	ROSMAP
DHRS7B|A0A0C4DGQ8	A0A0C4DGQ8	DHRS7B	Demented vs. Nondemented	MMSE	Down-regulated	PFC	ROSMAP
DHRS7B|A0A0C4DGQ8	A0A0C4DGQ8	DHRS7B	Demented vs. Impaired	MMSE	Down-regulated	PFC	ROSMAP
DHRS7B|A0A0C4DGQ8	A0A0C4DGQ8	DHRS7B	DefiniteAD vs. NL	CERAD	Down-regulated	PFC	ROSMAP
DHX15|O43143	O43143	DHX15	High vs. Medium	Braak	Up-regulated	PFC	ROSMAP
DHX15|O43143	O43143	DHX15	Demented vs. Nondemented	MMSE	Up-regulated	PFC	ROSMAP
DHX15|O43143	O43143	DHX15	Demented vs. Impaired	MMSE	Up-regulated	PFC	ROSMAP
DHX15|O43143	O43143	DHX15	DefiniteAD vs. NL	CERAD	Up-regulated	PFC	ROSMAP
DHX15|O43143	O43143	DHX15	DefinitedAD vs. IndefiniteAD	CERAD	Up-regulated	PFC	ROSMAP
DHX29|A0A087WYN9	A0A087WYN9	DHX29	Demented vs. Nondemented	MMSE	Up-regulated	PFC	ROSMAP
DHX29|A0A087WYN9	A0A087WYN9	DHX29	Demented vs. Impaired	MMSE	Up-regulated	PFC	ROSMAP
DHX38|Q92620	Q92620	DHX38	Demented vs. Nondemented	MMSE	Up-regulated	PFC	ROSMAP
DHX57|Q6P158	Q6P158	DHX57	High vs. Medium	Braak	Up-regulated	PFC	ROSMAP
DIABLO|Q9NR28	Q9NR28	DIABLO	Demented vs. Nondemented	MMSE	Down-regulated	PFC	ROSMAP
DIABLO|Q9NR28	Q9NR28	DIABLO	Demented vs. Impaired	MMSE	Down-regulated	PFC	ROSMAP
DIABLO|Q9NR28	Q9NR28	DIABLO	DefiniteAD vs. NL	CERAD	Down-regulated	PFC	ROSMAP
DIAPH1|O60610	O60610	DIAPH1	Demented vs. Nondemented	MMSE	Up-regulated	PFC	ROSMAP
DIDO1|Q9BTC0	Q9BTC0	DIDO1	Demented vs. Impaired	MMSE	Up-regulated	PFC	ROSMAP
DIP2C|Q9Y2E4	Q9Y2E4	DIP2C	Demented vs. Nondemented	MMSE	Up-regulated	PFC	ROSMAP
DIP2C|Q9Y2E4	Q9Y2E4	DIP2C	Demented vs. Impaired	MMSE	Up-regulated	PFC	ROSMAP
DIRAS1|O95057	O95057	DIRAS1	High vs. Medium	Braak	Down-regulated	PFC	ROSMAP
DIRAS1|O95057	O95057	DIRAS1	Demented vs. Nondemented	MMSE	Down-regulated	PFC	ROSMAP
DIRAS1|O95057	O95057	DIRAS1	Demented vs. Impaired	MMSE	Down-regulated	PFC	ROSMAP
DIRAS1|O95057	O95057	DIRAS1	DefiniteAD vs. NL	CERAD	Down-regulated	PFC	ROSMAP
DIRAS1|O95057	O95057	DIRAS1	DefinitedAD vs. IndefiniteAD	CERAD	Down-regulated	PFC	ROSMAP
DKK3|F6SYF8	F6SYF8	DKK3	Demented vs. Nondemented	MMSE	Up-regulated	PFC	ROSMAP
DLD|P09622	P09622	DLD	High vs. Medium	Braak	Down-regulated	PFC	ROSMAP
DLD|P09622	P09622	DLD	Demented vs. Nondemented	MMSE	Down-regulated	PFC	ROSMAP
DLD|P09622	P09622	DLD	Demented vs. Impaired	MMSE	Down-regulated	PFC	ROSMAP
DLG1|Q12959-9	Q12959-9	DLG1	High vs. Medium	Braak	Down-regulated	PFC	ROSMAP
DLG1|Q12959-9	Q12959-9	DLG1	Demented vs. Nondemented	MMSE	Down-regulated	PFC	ROSMAP
DLG1|Q12959-9	Q12959-9	DLG1	Demented vs. Impaired	MMSE	Down-regulated	PFC	ROSMAP
DLG3|Q5JUW8	Q5JUW8	DLG3	Demented vs. Nondemented	MMSE	Down-regulated	PFC	ROSMAP
DLG3|Q5JUW8	Q5JUW8	DLG3	Demented vs. Impaired	MMSE	Down-regulated	PFC	ROSMAP
DLG4|P78352	P78352	DLG4	Demented vs. Nondemented	MMSE	Down-regulated	PFC	ROSMAP
DLG4|P78352	P78352	DLG4	Demented vs. Impaired	MMSE	Down-regulated	PFC	ROSMAP
DLGAP1|O14490-6	O14490-6	DLGAP1	Demented vs. Nondemented	MMSE	Down-regulated	PFC	ROSMAP
DLGAP1|O14490-7	O14490-7	DLGAP1	Demented vs. Nondemented	MMSE	Down-regulated	PFC	ROSMAP
DLGAP1|O14490-6	O14490-6	DLGAP1	Demented vs. Impaired	MMSE	Down-regulated	PFC	ROSMAP
DLGAP1|O14490-7	O14490-7	DLGAP1	Demented vs. Impaired	MMSE	Down-regulated	PFC	ROSMAP
DLGAP2|Q9P1A6	Q9P1A6	DLGAP2	Demented vs. Nondemented	MMSE	Down-regulated	PFC	ROSMAP
DLGAP2|Q9P1A6	Q9P1A6	DLGAP2	Demented vs. Impaired	MMSE	Down-regulated	PFC	ROSMAP
DLGAP4|Q9Y2H0	Q9Y2H0	DLGAP4	High vs. Medium	Braak	Down-regulated	PFC	ROSMAP
DLGAP4|Q9Y2H0	Q9Y2H0	DLGAP4	Demented vs. Nondemented	MMSE	Down-regulated	PFC	ROSMAP
DLGAP4|Q9Y2H0	Q9Y2H0	DLGAP4	Demented vs. Impaired	MMSE	Down-regulated	PFC	ROSMAP
DLGAP4|Q9Y2H0	Q9Y2H0	DLGAP4	DefiniteAD vs. NL	CERAD	Down-regulated	PFC	ROSMAP
DLGAP4|Q9Y2H0	Q9Y2H0	DLGAP4	DefinitedAD vs. IndefiniteAD	CERAD	Down-regulated	PFC	ROSMAP
DMTN|Q08495	Q08495	DMTN	High vs. Medium	Braak	Down-regulated	PFC	ROSMAP
DMXL2|Q8TDJ6	Q8TDJ6	DMXL2	Demented vs. Impaired	MMSE	Down-regulated	PFC	ROSMAP
DNAH2|Q9P225	Q9P225	DNAH2	High vs. Medium	Braak	Up-regulated	PFC	ROSMAP
DNAJA1|P31689	P31689	DNAJA1	Demented vs. Impaired	MMSE	Up-regulated	PFC	ROSMAP
DNAJB11|Q9UBS4	Q9UBS4	DNAJB11	High vs. Medium	Braak	Down-regulated	PFC	ROSMAP
DNAJB11|Q9UBS4	Q9UBS4	DNAJB11	Demented vs. Nondemented	MMSE	Down-regulated	PFC	ROSMAP
DNAJB11|Q9UBS4	Q9UBS4	DNAJB11	Demented vs. Impaired	MMSE	Down-regulated	PFC	ROSMAP
DNAJB2|P25686	P25686	DNAJB2	Demented vs. Nondemented	MMSE	Up-regulated	PFC	ROSMAP
DNAJB2|P25686	P25686	DNAJB2	Demented vs. Impaired	MMSE	Up-regulated	PFC	ROSMAP
DNAJC11|Q9NVH1	Q9NVH1	DNAJC11	Demented vs. Nondemented	MMSE	Down-regulated	PFC	ROSMAP
DNAJC11|Q9NVH1	Q9NVH1	DNAJC11	Demented vs. Impaired	MMSE	Down-regulated	PFC	ROSMAP
DNAJC19|Q96DA6	Q96DA6	DNAJC19	Demented vs. Impaired	MMSE	Down-regulated	PFC	ROSMAP
DNAJC2|Q99543	Q99543	DNAJC2	Demented vs. Nondemented	MMSE	Up-regulated	PFC	ROSMAP
DNER|Q8NFT8	Q8NFT8	DNER	Demented vs. Nondemented	MMSE	Up-regulated	PFC	ROSMAP
DNM1|Q05193	Q05193	DNM1	Demented vs. Nondemented	MMSE	Down-regulated	PFC	ROSMAP
DNM1L|O00429-6	O00429-6	DNM1L	High vs. Medium	Braak	Down-regulated	PFC	ROSMAP
DNM1L|O00429-6	O00429-6	DNM1L	Demented vs. Nondemented	MMSE	Down-regulated	PFC	ROSMAP
DNM1L|O00429-6	O00429-6	DNM1L	Demented vs. Impaired	MMSE	Down-regulated	PFC	ROSMAP
DNM1L|O00429-6	O00429-6	DNM1L	DefiniteAD vs. NL	CERAD	Down-regulated	PFC	ROSMAP
DNMT1|P26358	P26358	DNMT1	High vs. Medium	Braak	Up-regulated	PFC	ROSMAP
DNPEP|E7ETB3	E7ETB3	DNPEP	High vs. Medium	Braak	Up-regulated	PFC	ROSMAP
DOCK3|Q8IZD9	Q8IZD9	DOCK3	High vs. Medium	Braak	Down-regulated	PFC	ROSMAP
DOCK3|Q8IZD9	Q8IZD9	DOCK3	Demented vs. Nondemented	MMSE	Down-regulated	PFC	ROSMAP
DOCK3|Q8IZD9	Q8IZD9	DOCK3	Demented vs. Impaired	MMSE	Down-regulated	PFC	ROSMAP
DOCK3|Q8IZD9	Q8IZD9	DOCK3	DefiniteAD vs. NL	CERAD	Down-regulated	PFC	ROSMAP
DOCK4|Q8N1I0	Q8N1I0	DOCK4	High vs. Medium	Braak	Down-regulated	PFC	ROSMAP
DOCK4|Q8N1I0	Q8N1I0	DOCK4	Demented vs. Nondemented	MMSE	Down-regulated	PFC	ROSMAP
DOCK4|Q8N1I0	Q8N1I0	DOCK4	Demented vs. Impaired	MMSE	Down-regulated	PFC	ROSMAP
DPAGT1|Q9H3H5	Q9H3H5	DPAGT1	Demented vs. Nondemented	MMSE	Up-regulated	PFC	ROSMAP
DPAGT1|Q9H3H5	Q9H3H5	DPAGT1	Demented vs. Impaired	MMSE	Up-regulated	PFC	ROSMAP
DPM1|H0Y368	H0Y368	DPM1	Demented vs. Nondemented	MMSE	Down-regulated	PFC	ROSMAP
DPM1|H0Y368	H0Y368	DPM1	Demented vs. Impaired	MMSE	Down-regulated	PFC	ROSMAP
DPM3|Q9P2X0	Q9P2X0	DPM3	Demented vs. Nondemented	MMSE	Down-regulated	PFC	ROSMAP
DPM3|Q9P2X0	Q9P2X0	DPM3	Demented vs. Impaired	MMSE	Down-regulated	PFC	ROSMAP
DPP6|P42658	P42658	DPP6	High vs. Medium	Braak	Down-regulated	PFC	ROSMAP
DPP6|P42658	P42658	DPP6	DefiniteAD vs. NL	CERAD	Down-regulated	PFC	ROSMAP
DPP8|Q6V1X1	Q6V1X1	DPP8	Demented vs. Impaired	MMSE	Down-regulated	PFC	ROSMAP
DPYSL2|Q16555-2	Q16555-2	DPYSL2	Demented vs. Nondemented	MMSE	Up-regulated	PFC	ROSMAP
DPYSL3|Q14195-2	Q14195-2	DPYSL3	Demented vs. Nondemented	MMSE	Up-regulated	PFC	ROSMAP
DRG1|Q9Y295	Q9Y295	DRG1	Demented vs. Impaired	MMSE	Up-regulated	PFC	ROSMAP
DRG2|P55039	P55039	DRG2	Demented vs. Nondemented	MMSE	Up-regulated	PFC	ROSMAP
DST|Q03001	Q03001	DST	Demented vs. Nondemented	MMSE	Up-regulated	PFC	ROSMAP
DST|Q03001	Q03001	DST	Demented vs. Impaired	MMSE	Up-regulated	PFC	ROSMAP
DTX3|Q8N9I9	Q8N9I9	DTX3	Demented vs. Impaired	MMSE	Down-regulated	PFC	ROSMAP
DTYMK|P23919	P23919	DTYMK	High vs. Medium	Braak	Up-regulated	PFC	ROSMAP
DTYMK|P23919	P23919	DTYMK	Demented vs. Nondemented	MMSE	Up-regulated	PFC	ROSMAP
DTYMK|P23919	P23919	DTYMK	Demented vs. Impaired	MMSE	Up-regulated	PFC	ROSMAP
DUS2|Q9NX74	Q9NX74	DUS2	Demented vs. Impaired	MMSE	Down-regulated	PFC	ROSMAP
DUSP19|Q8WTR2	Q8WTR2	DUSP19	High vs. Medium	Braak	Up-regulated	PFC	ROSMAP
DUSP19|Q8WTR2	Q8WTR2	DUSP19	Demented vs. Nondemented	MMSE	Up-regulated	PFC	ROSMAP
ECHS1|P30084	P30084	ECHS1	High vs. Medium	Braak	Down-regulated	PFC	ROSMAP
ECHS1|P30084	P30084	ECHS1	Demented vs. Nondemented	MMSE	Down-regulated	PFC	ROSMAP
ECHS1|P30084	P30084	ECHS1	Demented vs. Impaired	MMSE	Down-regulated	PFC	ROSMAP
ECI2|A0A0C4DGA2	A0A0C4DGA2	ECI2	Demented vs. Nondemented	MMSE	Down-regulated	PFC	ROSMAP
ECI2|A0A0C4DGA2	A0A0C4DGA2	ECI2	Demented vs. Impaired	MMSE	Down-regulated	PFC	ROSMAP
EDC4|Q6P2E9	Q6P2E9	EDC4	High vs. Medium	Braak	Up-regulated	PFC	ROSMAP
EDF1|O60869	O60869	EDF1	Demented vs. Nondemented	MMSE	Up-regulated	PFC	ROSMAP
EDF1|O60869	O60869	EDF1	Demented vs. Impaired	MMSE	Up-regulated	PFC	ROSMAP
EDNRB|P24530	P24530	EDNRB	High vs. Medium	Braak	Up-regulated	PFC	ROSMAP
EDNRB|P24530	P24530	EDNRB	Medium vs. Low	Braak	Down-regulated	PFC	ROSMAP
EDNRB|P24530	P24530	EDNRB	DefiniteAD vs. NL	CERAD	Up-regulated	PFC	ROSMAP
EEA1|Q15075	Q15075	EEA1	High vs. Medium	Braak	Down-regulated	PFC	ROSMAP
EEA1|Q15075	Q15075	EEA1	Demented vs. Nondemented	MMSE	Down-regulated	PFC	ROSMAP
EEA1|Q15075	Q15075	EEA1	Demented vs. Impaired	MMSE	Down-regulated	PFC	ROSMAP
EEF1A2|Q05639	Q05639	EEF1A2	High vs. Medium	Braak	Up-regulated	PFC	ROSMAP
EEF1A2|Q05639	Q05639	EEF1A2	Demented vs. Nondemented	MMSE	Up-regulated	PFC	ROSMAP
EEF1A2|Q05639	Q05639	EEF1A2	Demented vs. Impaired	MMSE	Up-regulated	PFC	ROSMAP
EEF1A2|Q05639	Q05639	EEF1A2	DefiniteAD vs. NL	CERAD	Up-regulated	PFC	ROSMAP
EEF1E1|O43324	O43324	EEF1E1	Demented vs. Nondemented	MMSE	Down-regulated	PFC	ROSMAP
EEF1E1|O43324	O43324	EEF1E1	Demented vs. Impaired	MMSE	Down-regulated	PFC	ROSMAP
EEPD1|Q7L9B9	Q7L9B9	EEPD1	Demented vs. Nondemented	MMSE	Up-regulated	PFC	ROSMAP
EFNB1|P98172	P98172	EFNB1	Demented vs. Nondemented	MMSE	Up-regulated	PFC	ROSMAP
EFNB1|P98172	P98172	EFNB1	Demented vs. Impaired	MMSE	Up-regulated	PFC	ROSMAP
EFR3B|Q9Y2G0	Q9Y2G0	EFR3B	High vs. Medium	Braak	Down-regulated	PFC	ROSMAP
EFR3B|Q9Y2G0	Q9Y2G0	EFR3B	Demented vs. Nondemented	MMSE	Down-regulated	PFC	ROSMAP
EFR3B|Q9Y2G0	Q9Y2G0	EFR3B	Demented vs. Impaired	MMSE	Down-regulated	PFC	ROSMAP
EFR3B|Q9Y2G0	Q9Y2G0	EFR3B	DefiniteAD vs. NL	CERAD	Down-regulated	PFC	ROSMAP
EGFL7|Q9UHF1	Q9UHF1	EGFL7	Demented vs. Nondemented	MMSE	Down-regulated	PFC	ROSMAP
EGLN1|Q9GZT9	Q9GZT9	EGLN1	Demented vs. Nondemented	MMSE	Up-regulated	PFC	ROSMAP
EHD1|A0A024R571	A0A024R571	EHD1	Demented vs. Nondemented	MMSE	Up-regulated	PFC	ROSMAP
EIF2A|Q9BY44	Q9BY44	EIF2A	DefiniteAD vs. NL	CERAD	Up-regulated	PFC	ROSMAP
EIF2A|Q9BY44	Q9BY44	EIF2A	DefinitedAD vs. IndefiniteAD	CERAD	Up-regulated	PFC	ROSMAP
EIF2B2|P49770	P49770	EIF2B2	High vs. Medium	Braak	Up-regulated	PFC	ROSMAP
EIF2B2|P49770	P49770	EIF2B2	Demented vs. Nondemented	MMSE	Up-regulated	PFC	ROSMAP
EIF2B2|P49770	P49770	EIF2B2	Demented vs. Impaired	MMSE	Up-regulated	PFC	ROSMAP
EIF2B3|Q9NR50	Q9NR50	EIF2B3	Demented vs. Nondemented	MMSE	Up-regulated	PFC	ROSMAP
EIF2B3|Q9NR50	Q9NR50	EIF2B3	Demented vs. Impaired	MMSE	Up-regulated	PFC	ROSMAP
EIF2B4|Q9UI10-2	Q9UI10-2	EIF2B4	Demented vs. Nondemented	MMSE	Up-regulated	PFC	ROSMAP
EIF2B4|E7ERK9	E7ERK9	EIF2B4	Demented vs. Impaired	MMSE	Up-regulated	PFC	ROSMAP
EIF2B4|Q9UI10-2	Q9UI10-2	EIF2B4	Demented vs. Impaired	MMSE	Up-regulated	PFC	ROSMAP
EIF2B5|Q13144	Q13144	EIF2B5	Demented vs. Nondemented	MMSE	Up-regulated	PFC	ROSMAP
EIF2B5|Q13144	Q13144	EIF2B5	Demented vs. Impaired	MMSE	Up-regulated	PFC	ROSMAP
EIF2B5|Q13144	Q13144	EIF2B5	DefiniteAD vs. NL	CERAD	Up-regulated	PFC	ROSMAP
EIF3M|Q7L2H7	Q7L2H7	EIF3M	Demented vs. Nondemented	MMSE	Down-regulated	PFC	ROSMAP
EIF4E3|Q8N5X7	Q8N5X7	EIF4E3	Demented vs. Nondemented	MMSE	Up-regulated	PFC	ROSMAP
EIF4G1|Q04637	Q04637	EIF4G1	High vs. Medium	Braak	Down-regulated	PFC	ROSMAP
EIF4G1|E7EX73	E7EX73	EIF4G1	Demented vs. Impaired	MMSE	Up-regulated	PFC	ROSMAP
EIF4G1|Q04637	Q04637	EIF4G1	DefiniteAD vs. NL	CERAD	Down-regulated	PFC	ROSMAP
EIF5|P55010	P55010	EIF5	Demented vs. Nondemented	MMSE	Up-regulated	PFC	ROSMAP
EIF5|P55010	P55010	EIF5	Demented vs. Impaired	MMSE	Up-regulated	PFC	ROSMAP
ELMOD1|E9PLM8	E9PLM8	ELMOD1	High vs. Medium	Braak	Down-regulated	PFC	ROSMAP
ELMOD1|E9PLM8	E9PLM8	ELMOD1	Demented vs. Nondemented	MMSE	Down-regulated	PFC	ROSMAP
ELMOD1|E9PLM8	E9PLM8	ELMOD1	Demented vs. Impaired	MMSE	Down-regulated	PFC	ROSMAP
ELP4|Q96EB1	Q96EB1	ELP4	Demented vs. Nondemented	MMSE	Up-regulated	PFC	ROSMAP
ELP4|Q96EB1	Q96EB1	ELP4	Demented vs. Impaired	MMSE	Up-regulated	PFC	ROSMAP
ELP6|Q0PNE2	Q0PNE2	ELP6	High vs. Medium	Braak	Up-regulated	PFC	ROSMAP
EMC2|Q15006	Q15006	EMC2	High vs. Medium	Braak	Up-regulated	PFC	ROSMAP
EMC2|Q15006	Q15006	EMC2	DefiniteAD vs. NL	CERAD	Up-regulated	PFC	ROSMAP
EML6|Q6ZMW3	Q6ZMW3	EML6	Demented vs. Nondemented	MMSE	Down-regulated	PFC	ROSMAP
ENO1|P06733	P06733	ENO1	Demented vs. Nondemented	MMSE	Up-regulated	PFC	ROSMAP
ENO1|P06733	P06733	ENO1	Demented vs. Impaired	MMSE	Up-regulated	PFC	ROSMAP
ENO2|P09104	P09104	ENO2	Demented vs. Nondemented	MMSE	Up-regulated	PFC	ROSMAP
ENO3|P13929	P13929	ENO3	Demented vs. Impaired	MMSE	Up-regulated	PFC	ROSMAP
ENSA|A6NMQ3	A6NMQ3	ENSA	High vs. Medium	Braak	Down-regulated	PFC	ROSMAP
ENSA|A6NMQ3	A6NMQ3	ENSA	Demented vs. Nondemented	MMSE	Down-regulated	PFC	ROSMAP
ENSA|A6NMQ3	A6NMQ3	ENSA	Demented vs. Impaired	MMSE	Down-regulated	PFC	ROSMAP
ENSA|A6NMQ3	A6NMQ3	ENSA	DefiniteAD vs. NL	CERAD	Down-regulated	PFC	ROSMAP
ENTPD2|Q9Y5L3	Q9Y5L3	ENTPD2	High vs. Medium	Braak	Up-regulated	PFC	ROSMAP
ENTPD2|Q9Y5L3	Q9Y5L3	ENTPD2	Demented vs. Nondemented	MMSE	Up-regulated	PFC	ROSMAP
ENTPD2|Q9Y5L3	Q9Y5L3	ENTPD2	DefiniteAD vs. NL	CERAD	Up-regulated	PFC	ROSMAP
EPB41|P11171	P11171	EPB41	High vs. Medium	Braak	Up-regulated	PFC	ROSMAP
EPB41|P11171	P11171	EPB41	Demented vs. Impaired	MMSE	Up-regulated	PFC	ROSMAP
EPB41L3|Q9Y2J2	Q9Y2J2	EPB41L3	Demented vs. Impaired	MMSE	Down-regulated	PFC	ROSMAP
EPHX4|Q8IUS5	Q8IUS5	EPHX4	Demented vs. Nondemented	MMSE	Down-regulated	PFC	ROSMAP
EPHX4|Q8IUS5	Q8IUS5	EPHX4	Demented vs. Impaired	MMSE	Down-regulated	PFC	ROSMAP
EPM2AIP1|Q7L775	Q7L775	EPM2AIP1	Demented vs. Nondemented	MMSE	Down-regulated	PFC	ROSMAP
EPRS|P07814	P07814	EPRS	Demented vs. Nondemented	MMSE	Down-regulated	PFC	ROSMAP
EPRS|P07814	P07814	EPRS	Demented vs. Impaired	MMSE	Down-regulated	PFC	ROSMAP
ERBB2IP|Q96RT1	Q96RT1	ERBB2IP	High vs. Medium	Braak	Up-regulated	PFC	ROSMAP
ERBB2IP|Q96RT1	Q96RT1	ERBB2IP	Demented vs. Nondemented	MMSE	Up-regulated	PFC	ROSMAP
ERBB2IP|Q96RT1	Q96RT1	ERBB2IP	Demented vs. Impaired	MMSE	Up-regulated	PFC	ROSMAP
ERBB2IP|Q96RT1	Q96RT1	ERBB2IP	DefiniteAD vs. NL	CERAD	Up-regulated	PFC	ROSMAP
ERCC6L|B5MDQ0	B5MDQ0	ERCC6L	Demented vs. Impaired	MMSE	Up-regulated	PFC	ROSMAP
ERI3|O43414	O43414	ERI3	High vs. Medium	Braak	Down-regulated	PFC	ROSMAP
ERI3|O43414	O43414	ERI3	Demented vs. Nondemented	MMSE	Down-regulated	PFC	ROSMAP
ERI3|O43414	O43414	ERI3	Demented vs. Impaired	MMSE	Down-regulated	PFC	ROSMAP
ERLEC1|Q96DZ1	Q96DZ1	ERLEC1	Demented vs. Nondemented	MMSE	Down-regulated	PFC	ROSMAP
ERLEC1|Q96DZ1	Q96DZ1	ERLEC1	Demented vs. Impaired	MMSE	Down-regulated	PFC	ROSMAP
ERLIN2|O94905	O94905	ERLIN2	DefiniteAD vs. NL	CERAD	Up-regulated	PFC	ROSMAP
ERO1L|Q96HE7	Q96HE7	ERO1L	High vs. Medium	Braak	Down-regulated	PFC	ROSMAP
ERO1L|Q96HE7	Q96HE7	ERO1L	Demented vs. Nondemented	MMSE	Down-regulated	PFC	ROSMAP
ERO1L|Q96HE7	Q96HE7	ERO1L	Demented vs. Impaired	MMSE	Down-regulated	PFC	ROSMAP
ERO1L|Q96HE7	Q96HE7	ERO1L	DefiniteAD vs. NL	CERAD	Down-regulated	PFC	ROSMAP
ERP44|Q9BS26	Q9BS26	ERP44	Demented vs. Impaired	MMSE	Down-regulated	PFC	ROSMAP
ESD|P10768	P10768	ESD	High vs. Medium	Braak	Up-regulated	PFC	ROSMAP
ESD|P10768	P10768	ESD	Demented vs. Nondemented	MMSE	Up-regulated	PFC	ROSMAP
ESD|P10768	P10768	ESD	Demented vs. Impaired	MMSE	Up-regulated	PFC	ROSMAP
ESD|P10768	P10768	ESD	DefiniteAD vs. NL	CERAD	Up-regulated	PFC	ROSMAP
ETF1|P62495	P62495	ETF1	High vs. Medium	Braak	Up-regulated	PFC	ROSMAP
ETF1|P62495	P62495	ETF1	Demented vs. Nondemented	MMSE	Up-regulated	PFC	ROSMAP
ETF1|P62495	P62495	ETF1	DefiniteAD vs. NL	CERAD	Up-regulated	PFC	ROSMAP
EVI5L|Q96CN4-2	Q96CN4-2	EVI5L	Demented vs. Nondemented	MMSE	Down-regulated	PFC	ROSMAP
EVL|Q9UI08	Q9UI08	EVL	DefiniteAD vs. NL	CERAD	Down-regulated	PFC	ROSMAP
EXOC1|Q9NV70-2	Q9NV70-2	EXOC1	High vs. Medium	Braak	Down-regulated	PFC	ROSMAP
F3|P13726	P13726	F3	Demented vs. Nondemented	MMSE	Down-regulated	PFC	ROSMAP
FABP7|O15540	O15540	FABP7	High vs. Medium	Braak	Up-regulated	PFC	ROSMAP
FABP7|O15540	O15540	FABP7	Medium vs. Low	Braak	Down-regulated	PFC	ROSMAP
FABP7|O15540	O15540	FABP7	Demented vs. Nondemented	MMSE	Up-regulated	PFC	ROSMAP
FABP7|O15540	O15540	FABP7	Demented vs. Impaired	MMSE	Up-regulated	PFC	ROSMAP
FABP7|O15540	O15540	FABP7	DefiniteAD vs. NL	CERAD	Up-regulated	PFC	ROSMAP
FADS2|O95864	O95864	FADS2	High vs. Medium	Braak	Down-regulated	PFC	ROSMAP
FADS2|O95864	O95864	FADS2	Demented vs. Nondemented	MMSE	Down-regulated	PFC	ROSMAP
FADS2|O95864	O95864	FADS2	Demented vs. Impaired	MMSE	Down-regulated	PFC	ROSMAP
FADS2|O95864	O95864	FADS2	DefiniteAD vs. NL	CERAD	Down-regulated	PFC	ROSMAP
FAH|P16930	P16930	FAH	High vs. Medium	Braak	Up-regulated	PFC	ROSMAP
FAH|P16930	P16930	FAH	Demented vs. Nondemented	MMSE	Up-regulated	PFC	ROSMAP
FAH|P16930	P16930	FAH	DefiniteAD vs. NL	CERAD	Up-regulated	PFC	ROSMAP
FAH|P16930	P16930	FAH	DefinitedAD vs. IndefiniteAD	CERAD	Up-regulated	PFC	ROSMAP
FAM102A|Q5T9C2	Q5T9C2	FAM102A	Demented vs. Nondemented	MMSE	Down-regulated	PFC	ROSMAP
FAM102B|Q5T8I3	Q5T8I3	FAM102B	Demented vs. Nondemented	MMSE	Down-regulated	PFC	ROSMAP
FAM103A1|Q9BTL3	Q9BTL3	FAM103A1	Demented vs. Nondemented	MMSE	Down-regulated	PFC	ROSMAP
FAM114A1|Q8IWE2	Q8IWE2	FAM114A1	Demented vs. Nondemented	MMSE	Up-regulated	PFC	ROSMAP
FAM117B|Q6P1L5	Q6P1L5	FAM117B	Demented vs. Nondemented	MMSE	Up-regulated	PFC	ROSMAP
FAM117B|Q6P1L5	Q6P1L5	FAM117B	Demented vs. Impaired	MMSE	Up-regulated	PFC	ROSMAP
FAM120A|Q9NZB2	Q9NZB2	FAM120A	Demented vs. Nondemented	MMSE	Down-regulated	PFC	ROSMAP
FAM120A|Q9NZB2	Q9NZB2	FAM120A	Demented vs. Impaired	MMSE	Down-regulated	PFC	ROSMAP
FAM120C|Q9NX05	Q9NX05	FAM120C	Demented vs. Nondemented	MMSE	Up-regulated	PFC	ROSMAP
FAM134A|Q8NC44	Q8NC44	FAM134A	High vs. Medium	Braak	Down-regulated	PFC	ROSMAP
FAM134A|Q8NC44	Q8NC44	FAM134A	DefiniteAD vs. NL	CERAD	Down-regulated	PFC	ROSMAP
FAM13A|O94988	O94988	FAM13A	Demented vs. Nondemented	MMSE	Up-regulated	PFC	ROSMAP
FAM13A|O94988	O94988	FAM13A	Demented vs. Impaired	MMSE	Up-regulated	PFC	ROSMAP
FAM13C|Q8NE31	Q8NE31	FAM13C	Demented vs. Impaired	MMSE	Up-regulated	PFC	ROSMAP
FAM151B|Q6UXP7	Q6UXP7	FAM151B	Demented vs. Impaired	MMSE	Up-regulated	PFC	ROSMAP
FAM160B1|Q5W0V3	Q5W0V3	FAM160B1	Demented vs. Nondemented	MMSE	Up-regulated	PFC	ROSMAP
FAM160B1|Q5W0V3	Q5W0V3	FAM160B1	Demented vs. Impaired	MMSE	Up-regulated	PFC	ROSMAP
FAM160B2|Q86V87	Q86V87	FAM160B2	Demented vs. Nondemented	MMSE	Down-regulated	PFC	ROSMAP
FAM162A|F8W7Q4	F8W7Q4	FAM162A	Demented vs. Nondemented	MMSE	Down-regulated	PFC	ROSMAP
FAM162A|F8W7Q4	F8W7Q4	FAM162A	Demented vs. Impaired	MMSE	Down-regulated	PFC	ROSMAP
FAM195B|I3L2L5	I3L2L5	FAM195B	High vs. Medium	Braak	Down-regulated	PFC	ROSMAP
FAM195B|I3L2L5	I3L2L5	FAM195B	DefiniteAD vs. NL	CERAD	Down-regulated	PFC	ROSMAP
FAM19A2|Q8N3H0	Q8N3H0	FAM19A2	Demented vs. Impaired	MMSE	Up-regulated	PFC	ROSMAP
FAM217B|Q9NTX9	Q9NTX9	FAM217B	High vs. Medium	Braak	Down-regulated	PFC	ROSMAP
FAM217B|Q9NTX9	Q9NTX9	FAM217B	Demented vs. Nondemented	MMSE	Down-regulated	PFC	ROSMAP
FAM217B|Q9NTX9	Q9NTX9	FAM217B	Demented vs. Impaired	MMSE	Down-regulated	PFC	ROSMAP
FAM3C|Q92520	Q92520	FAM3C	Demented vs. Nondemented	MMSE	Down-regulated	PFC	ROSMAP
FAM49A|Q9H0Q0	Q9H0Q0	FAM49A	High vs. Medium	Braak	Down-regulated	PFC	ROSMAP
FAM49A|Q9H0Q0	Q9H0Q0	FAM49A	Demented vs. Nondemented	MMSE	Down-regulated	PFC	ROSMAP
FAM49A|Q9H0Q0	Q9H0Q0	FAM49A	Demented vs. Impaired	MMSE	Down-regulated	PFC	ROSMAP
FAM49B|Q9NUQ9	Q9NUQ9	FAM49B	High vs. Medium	Braak	Down-regulated	PFC	ROSMAP
FAM49B|Q9NUQ9	Q9NUQ9	FAM49B	Demented vs. Nondemented	MMSE	Down-regulated	PFC	ROSMAP
FAM63B|Q8NBR6-2	Q8NBR6-2	FAM63B	Demented vs. Impaired	MMSE	Up-regulated	PFC	ROSMAP
FAM73A|Q8NAN2	Q8NAN2	FAM73A	High vs. Medium	Braak	Down-regulated	PFC	ROSMAP
FAM73A|Q8NAN2	Q8NAN2	FAM73A	Demented vs. Nondemented	MMSE	Down-regulated	PFC	ROSMAP
FAM73A|Q8NAN2	Q8NAN2	FAM73A	Demented vs. Impaired	MMSE	Down-regulated	PFC	ROSMAP
FAM73A|Q8NAN2	Q8NAN2	FAM73A	DefiniteAD vs. NL	CERAD	Down-regulated	PFC	ROSMAP
FAM76A|Q8TAV0	Q8TAV0	FAM76A	Demented vs. Nondemented	MMSE	Up-regulated	PFC	ROSMAP
FAM76A|Q8TAV0	Q8TAV0	FAM76A	Demented vs. Impaired	MMSE	Up-regulated	PFC	ROSMAP
FAM96A|Q9H5X1	Q9H5X1	FAM96A	Demented vs. Nondemented	MMSE	Up-regulated	PFC	ROSMAP
FARSA|K7ER00	K7ER00	FARSA	High vs. Medium	Braak	Down-regulated	PFC	ROSMAP
FARSA|K7ER00	K7ER00	FARSA	Demented vs. Nondemented	MMSE	Down-regulated	PFC	ROSMAP
FARSA|K7ER00	K7ER00	FARSA	Demented vs. Impaired	MMSE	Down-regulated	PFC	ROSMAP
FARSA|K7ER00	K7ER00	FARSA	DefiniteAD vs. NL	CERAD	Down-regulated	PFC	ROSMAP
FARSB|Q9NSD9	Q9NSD9	FARSB	High vs. Medium	Braak	Down-regulated	PFC	ROSMAP
FARSB|Q9NSD9	Q9NSD9	FARSB	Demented vs. Nondemented	MMSE	Down-regulated	PFC	ROSMAP
FARSB|Q9NSD9	Q9NSD9	FARSB	Demented vs. Impaired	MMSE	Down-regulated	PFC	ROSMAP
FARSB|Q9NSD9	Q9NSD9	FARSB	DefiniteAD vs. NL	CERAD	Down-regulated	PFC	ROSMAP
FASN|P49327	P49327	FASN	Demented vs. Nondemented	MMSE	Up-regulated	PFC	ROSMAP
FASN|P49327	P49327	FASN	Demented vs. Impaired	MMSE	Up-regulated	PFC	ROSMAP
FASTKD1|Q53R41	Q53R41	FASTKD1	Demented vs. Impaired	MMSE	Down-regulated	PFC	ROSMAP
FAT1|Q14517	Q14517	FAT1	Demented vs. Nondemented	MMSE	Up-regulated	PFC	ROSMAP
FAT1|Q14517	Q14517	FAT1	Demented vs. Impaired	MMSE	Up-regulated	PFC	ROSMAP
FAT1|Q14517	Q14517	FAT1	DefiniteAD vs. NL	CERAD	Up-regulated	PFC	ROSMAP
FBLN1|P23142-4	P23142-4	FBLN1	Demented vs. Impaired	MMSE	Up-regulated	PFC	ROSMAP
FBLN1|P23142	P23142	FBLN1	Demented vs. Impaired	MMSE	Up-regulated	PFC	ROSMAP
FBXL16|Q8N461	Q8N461	FBXL16	High vs. Medium	Braak	Down-regulated	PFC	ROSMAP
FBXL16|Q8N461	Q8N461	FBXL16	Demented vs. Nondemented	MMSE	Down-regulated	PFC	ROSMAP
FBXL16|Q8N461	Q8N461	FBXL16	Demented vs. Impaired	MMSE	Down-regulated	PFC	ROSMAP
FBXL16|Q8N461	Q8N461	FBXL16	DefiniteAD vs. NL	CERAD	Down-regulated	PFC	ROSMAP
FBXL20|Q96IG2	Q96IG2	FBXL20	Demented vs. Nondemented	MMSE	Down-regulated	PFC	ROSMAP
FBXO21|O94952-1	O94952-1	FBXO21	High vs. Medium	Braak	Up-regulated	PFC	ROSMAP
FBXO38|Q6PIJ6	Q6PIJ6	FBXO38	Demented vs. Impaired	MMSE	Up-regulated	PFC	ROSMAP
FBXO41|Q8TF61	Q8TF61	FBXO41	High vs. Medium	Braak	Down-regulated	PFC	ROSMAP
FBXO41|Q8TF61	Q8TF61	FBXO41	Demented vs. Nondemented	MMSE	Down-regulated	PFC	ROSMAP
FBXO41|Q8TF61	Q8TF61	FBXO41	Demented vs. Impaired	MMSE	Down-regulated	PFC	ROSMAP
FBXO41|Q8TF61	Q8TF61	FBXO41	DefiniteAD vs. NL	CERAD	Down-regulated	PFC	ROSMAP
FBXO41|Q8TF61	Q8TF61	FBXO41	DefinitedAD vs. IndefiniteAD	CERAD	Down-regulated	PFC	ROSMAP
FBXO6|Q9NRD1	Q9NRD1	FBXO6	Demented vs. Impaired	MMSE	Down-regulated	PFC	ROSMAP
FBXW2|Q9UKT8	Q9UKT8	FBXW2	Demented vs. Nondemented	MMSE	Down-regulated	PFC	ROSMAP
FDFT1|P37268	P37268	FDFT1	Demented vs. Nondemented	MMSE	Down-regulated	PFC	ROSMAP
FDX1L|Q6P4F2	Q6P4F2	FDX1L	High vs. Medium	Braak	Down-regulated	PFC	ROSMAP
FDX1L|Q6P4F2	Q6P4F2	FDX1L	Demented vs. Nondemented	MMSE	Down-regulated	PFC	ROSMAP
FDX1L|Q6P4F2	Q6P4F2	FDX1L	Demented vs. Impaired	MMSE	Down-regulated	PFC	ROSMAP
FERMT2|Q96AC1	Q96AC1	FERMT2	Demented vs. Nondemented	MMSE	Down-regulated	PFC	ROSMAP
FHL1|Q13642-4	Q13642-4	FHL1	High vs. Medium	Braak	Up-regulated	PFC	ROSMAP
FHL1|Q13642-4	Q13642-4	FHL1	Medium vs. Low	Braak	Down-regulated	PFC	ROSMAP
FHL1|Q13642-4	Q13642-4	FHL1	Demented vs. Nondemented	MMSE	Up-regulated	PFC	ROSMAP
FHL1|Q13642-4	Q13642-4	FHL1	Demented vs. Impaired	MMSE	Up-regulated	PFC	ROSMAP
FHL1|Q13642-4	Q13642-4	FHL1	DefiniteAD vs. NL	CERAD	Up-regulated	PFC	ROSMAP
FHL1|Q13642-4	Q13642-4	FHL1	DefinitedAD vs. IndefiniteAD	CERAD	Up-regulated	PFC	ROSMAP
FKBP8|Q14318	Q14318	FKBP8	Demented vs. Impaired	MMSE	Down-regulated	PFC	ROSMAP
FKBP9|O95302	O95302	FKBP9	Demented vs. Impaired	MMSE	Down-regulated	PFC	ROSMAP
FLT1|P17948	P17948	FLT1	High vs. Low	Braak	Up-regulated	PFC	ROSMAP
FLT1|P17948	P17948	FLT1	High vs. Medium	Braak	Up-regulated	PFC	ROSMAP
FLT1|P17948	P17948	FLT1	Medium vs. Low	Braak	Down-regulated	PFC	ROSMAP
FLT1|P17948	P17948	FLT1	Demented vs. Nondemented	MMSE	Up-regulated	PFC	ROSMAP
FLT1|P17948	P17948	FLT1	Demented vs. Impaired	MMSE	Up-regulated	PFC	ROSMAP
FLT1|P17948	P17948	FLT1	DefiniteAD vs. NL	CERAD	Up-regulated	PFC	ROSMAP
FLT1|P17948	P17948	FLT1	DefinitedAD vs. IndefiniteAD	CERAD	Up-regulated	PFC	ROSMAP
FLT1|P17948	P17948	FLT1	IndefiniteAD vs. NL	CERAD	Up-regulated	PFC	ROSMAP
FMOD|Q06828	Q06828	FMOD	Demented vs. Nondemented	MMSE	Down-regulated	PFC	ROSMAP
FNBP4|Q8N3X1	Q8N3X1	FNBP4	Demented vs. Nondemented	MMSE	Up-regulated	PFC	ROSMAP
FOCAD|Q5VW36	Q5VW36	FOCAD	Demented vs. Impaired	MMSE	Up-regulated	PFC	ROSMAP
FOXRED1|Q96CU9	Q96CU9	FOXRED1	Demented vs. Impaired	MMSE	Down-regulated	PFC	ROSMAP
FRA10AC1|Q70Z53	Q70Z53	FRA10AC1	Demented vs. Impaired	MMSE	Up-regulated	PFC	ROSMAP
FRZB|Q92765	Q92765	FRZB	High vs. Medium	Braak	Up-regulated	PFC	ROSMAP
FRZB|Q92765	Q92765	FRZB	Medium vs. Low	Braak	Down-regulated	PFC	ROSMAP
FRZB|Q92765	Q92765	FRZB	DefiniteAD vs. NL	CERAD	Up-regulated	PFC	ROSMAP
FRZB|Q92765	Q92765	FRZB	IndefiniteAD vs. NL	CERAD	Up-regulated	PFC	ROSMAP
FSD1L|Q9BXM9	Q9BXM9	FSD1L	Demented vs. Nondemented	MMSE	Up-regulated	PFC	ROSMAP
FSD1L|Q9BXM9	Q9BXM9	FSD1L	Demented vs. Impaired	MMSE	Up-regulated	PFC	ROSMAP
FSD1L|Q9BXM9	Q9BXM9	FSD1L	DefiniteAD vs. NL	CERAD	Up-regulated	PFC	ROSMAP
FUCA1|P04066	P04066	FUCA1	Demented vs. Nondemented	MMSE	Down-regulated	PFC	ROSMAP
FUCA1|P04066	P04066	FUCA1	Demented vs. Impaired	MMSE	Down-regulated	PFC	ROSMAP
FUNDC1|Q8IVP5	Q8IVP5	FUNDC1	Demented vs. Impaired	MMSE	Down-regulated	PFC	ROSMAP
FXYD7|K7EKU3	K7EKU3	FXYD7	Demented vs. Impaired	MMSE	Down-regulated	PFC	ROSMAP
FZD8|Q9H461	Q9H461	FZD8	Demented vs. Nondemented	MMSE	Up-regulated	PFC	ROSMAP
FZD8|Q9H461	Q9H461	FZD8	Demented vs. Impaired	MMSE	Up-regulated	PFC	ROSMAP
G3BP1|Q13283	Q13283	G3BP1	Demented vs. Nondemented	MMSE	Up-regulated	PFC	ROSMAP
G3BP1|Q13283	Q13283	G3BP1	Demented vs. Impaired	MMSE	Up-regulated	PFC	ROSMAP
GAB2|Q9UQC2	Q9UQC2	GAB2	High vs. Medium	Braak	Down-regulated	PFC	ROSMAP
GAB2|Q9UQC2	Q9UQC2	GAB2	Demented vs. Nondemented	MMSE	Down-regulated	PFC	ROSMAP
GABARAPL2|P60520	P60520	GABARAPL2	Demented vs. Nondemented	MMSE	Up-regulated	PFC	ROSMAP
GABRA1|P14867	P14867	GABRA1	Demented vs. Nondemented	MMSE	Down-regulated	PFC	ROSMAP
GABRA1|P14867	P14867	GABRA1	Demented vs. Impaired	MMSE	Down-regulated	PFC	ROSMAP
GABRA3|P34903	P34903	GABRA3	Demented vs. Nondemented	MMSE	Up-regulated	PFC	ROSMAP
GABRB2|P47870	P47870	GABRB2	Demented vs. Impaired	MMSE	Down-regulated	PFC	ROSMAP
GABRG2|P18507	P18507	GABRG2	Demented vs. Nondemented	MMSE	Down-regulated	PFC	ROSMAP
GABRG2|P18507	P18507	GABRG2	Demented vs. Impaired	MMSE	Down-regulated	PFC	ROSMAP
GAD1|Q99259	Q99259	GAD1	Demented vs. Nondemented	MMSE	Down-regulated	PFC	ROSMAP
GAD1|Q99259	Q99259	GAD1	Demented vs. Impaired	MMSE	Down-regulated	PFC	ROSMAP
GAD2|Q05329	Q05329	GAD2	Demented vs. Nondemented	MMSE	Down-regulated	PFC	ROSMAP
GAD2|Q05329	Q05329	GAD2	Demented vs. Impaired	MMSE	Down-regulated	PFC	ROSMAP
GALK1|P51570	P51570	GALK1	High vs. Medium	Braak	Up-regulated	PFC	ROSMAP
GALK1|P51570	P51570	GALK1	Demented vs. Nondemented	MMSE	Up-regulated	PFC	ROSMAP
GALK1|P51570	P51570	GALK1	Demented vs. Impaired	MMSE	Up-regulated	PFC	ROSMAP
GALK1|P51570	P51570	GALK1	DefiniteAD vs. NL	CERAD	Up-regulated	PFC	ROSMAP
GALM|Q96C23	Q96C23	GALM	High vs. Medium	Braak	Up-regulated	PFC	ROSMAP
GALM|Q96C23	Q96C23	GALM	Medium vs. Low	Braak	Down-regulated	PFC	ROSMAP
GALM|Q96C23	Q96C23	GALM	DefiniteAD vs. NL	CERAD	Up-regulated	PFC	ROSMAP
GALNT16|Q8N428	Q8N428	GALNT16	Demented vs. Nondemented	MMSE	Up-regulated	PFC	ROSMAP
GALNT16|Q8N428	Q8N428	GALNT16	Demented vs. Impaired	MMSE	Up-regulated	PFC	ROSMAP
GALNT2|Q10471	Q10471	GALNT2	Demented vs. Nondemented	MMSE	Down-regulated	PFC	ROSMAP
GALT|P07902	P07902	GALT	Demented vs. Impaired	MMSE	Up-regulated	PFC	ROSMAP
GANAB|Q14697	Q14697	GANAB	Demented vs. Nondemented	MMSE	Down-regulated	PFC	ROSMAP
GAPDH|P04406	P04406	GAPDH	Demented vs. Nondemented	MMSE	Up-regulated	PFC	ROSMAP
GAR1|Q9NY12	Q9NY12	GAR1	High vs. Medium	Braak	Up-regulated	PFC	ROSMAP
GAR1|Q9NY12	Q9NY12	GAR1	Demented vs. Nondemented	MMSE	Up-regulated	PFC	ROSMAP
GAS7|O60861	O60861	GAS7	High vs. Medium	Braak	Down-regulated	PFC	ROSMAP
GAS7|O60861	O60861	GAS7	Demented vs. Nondemented	MMSE	Down-regulated	PFC	ROSMAP
GAS7|O60861	O60861	GAS7	Demented vs. Impaired	MMSE	Down-regulated	PFC	ROSMAP
GBAS|O75323	O75323	GBAS	Demented vs. Impaired	MMSE	Down-regulated	PFC	ROSMAP
GBE1|Q04446	Q04446	GBE1	Demented vs. Nondemented	MMSE	Up-regulated	PFC	ROSMAP
GBE1|Q04446	Q04446	GBE1	Demented vs. Impaired	MMSE	Up-regulated	PFC	ROSMAP
GBF1|Q92538	Q92538	GBF1	High vs. Medium	Braak	Down-regulated	PFC	ROSMAP
GBF1|Q92538	Q92538	GBF1	Demented vs. Nondemented	MMSE	Down-regulated	PFC	ROSMAP
GBF1|Q92538	Q92538	GBF1	Demented vs. Impaired	MMSE	Down-regulated	PFC	ROSMAP
GBF1|Q92538	Q92538	GBF1	DefiniteAD vs. NL	CERAD	Down-regulated	PFC	ROSMAP
GCA|P28676	P28676	GCA	Demented vs. Nondemented	MMSE	Down-regulated	PFC	ROSMAP
GCC2|Q8IWJ2	Q8IWJ2	GCC2	High vs. Medium	Braak	Down-regulated	PFC	ROSMAP
GCLM|P48507	P48507	GCLM	Demented vs. Nondemented	MMSE	Up-regulated	PFC	ROSMAP
GCLM|P48507	P48507	GCLM	Demented vs. Impaired	MMSE	Up-regulated	PFC	ROSMAP
GCSH|P23434	P23434	GCSH	Demented vs. Nondemented	MMSE	Down-regulated	PFC	ROSMAP
GDF10|P55107	P55107	GDF10	High vs. Medium	Braak	Up-regulated	PFC	ROSMAP
GDF10|P55107	P55107	GDF10	Medium vs. Low	Braak	Down-regulated	PFC	ROSMAP
GDF10|P55107	P55107	GDF10	Demented vs. Nondemented	MMSE	Up-regulated	PFC	ROSMAP
GDF10|P55107	P55107	GDF10	DefiniteAD vs. NL	CERAD	Up-regulated	PFC	ROSMAP
GDF10|P55107	P55107	GDF10	IndefiniteAD vs. NL	CERAD	Up-regulated	PFC	ROSMAP
GDPD1|Q8N9F7	Q8N9F7	GDPD1	Demented vs. Nondemented	MMSE	Down-regulated	PFC	ROSMAP
GDPD1|Q8N9F7	Q8N9F7	GDPD1	Demented vs. Impaired	MMSE	Down-regulated	PFC	ROSMAP
GFAP|P14136	P14136	GFAP	High vs. Medium	Braak	Up-regulated	PFC	ROSMAP
GFAP|K7EKD1	K7EKD1	GFAP	High vs. Medium	Braak	Up-regulated	PFC	ROSMAP
GFAP|P14136	P14136	GFAP	Medium vs. Low	Braak	Down-regulated	PFC	ROSMAP
GFAP|P14136	P14136	GFAP	Demented vs. Nondemented	MMSE	Up-regulated	PFC	ROSMAP
GFAP|K7EKD1	K7EKD1	GFAP	Demented vs. Nondemented	MMSE	Up-regulated	PFC	ROSMAP
GFAP|P14136	P14136	GFAP	Demented vs. Impaired	MMSE	Up-regulated	PFC	ROSMAP
GFAP|K7EKD1	K7EKD1	GFAP	Demented vs. Impaired	MMSE	Up-regulated	PFC	ROSMAP
GFAP|P14136	P14136	GFAP	DefiniteAD vs. NL	CERAD	Up-regulated	PFC	ROSMAP
GFAP|K7EKD1	K7EKD1	GFAP	DefiniteAD vs. NL	CERAD	Up-regulated	PFC	ROSMAP
GFAP|P14136-3	P14136-3	GFAP	DefiniteAD vs. NL	CERAD	Up-regulated	PFC	ROSMAP
GFRA2|O00451	O00451	GFRA2	High vs. Medium	Braak	Down-regulated	PFC	ROSMAP
GFRA2|O00451	O00451	GFRA2	Demented vs. Nondemented	MMSE	Down-regulated	PFC	ROSMAP
GFRA2|O00451	O00451	GFRA2	Demented vs. Impaired	MMSE	Down-regulated	PFC	ROSMAP
GFRA2|O00451	O00451	GFRA2	DefiniteAD vs. NL	CERAD	Down-regulated	PFC	ROSMAP
GGA1|Q9UJY5	Q9UJY5	GGA1	High vs. Medium	Braak	Down-regulated	PFC	ROSMAP
GGT1|P19440	P19440	GGT1	High vs. Medium	Braak	Up-regulated	PFC	ROSMAP
GGT5|P36269	P36269	GGT5	High vs. Medium	Braak	Down-regulated	PFC	ROSMAP
GGT5|P36269	P36269	GGT5	Demented vs. Nondemented	MMSE	Down-regulated	PFC	ROSMAP
GGT5|P36269	P36269	GGT5	Demented vs. Impaired	MMSE	Down-regulated	PFC	ROSMAP
GGT5|P36269	P36269	GGT5	DefiniteAD vs. NL	CERAD	Down-regulated	PFC	ROSMAP
GHITM|Q9H3K2	Q9H3K2	GHITM	Demented vs. Nondemented	MMSE	Down-regulated	PFC	ROSMAP
GIPC1|O14908	O14908	GIPC1	Demented vs. Nondemented	MMSE	Up-regulated	PFC	ROSMAP
GJA1|P17302	P17302	GJA1	High vs. Medium	Braak	Up-regulated	PFC	ROSMAP
GJA1|P17302	P17302	GJA1	Demented vs. Nondemented	MMSE	Up-regulated	PFC	ROSMAP
GK|P32189-1	P32189-1	GK	High vs. Medium	Braak	Down-regulated	PFC	ROSMAP
GK|P32189-1	P32189-1	GK	Demented vs. Nondemented	MMSE	Down-regulated	PFC	ROSMAP
GK|P32189-1	P32189-1	GK	Demented vs. Impaired	MMSE	Down-regulated	PFC	ROSMAP
GK|P32189-1	P32189-1	GK	DefiniteAD vs. NL	CERAD	Down-regulated	PFC	ROSMAP
GLG1|Q92896	Q92896	GLG1	Demented vs. Impaired	MMSE	Down-regulated	PFC	ROSMAP
GLO1|Q04760	Q04760	GLO1	Demented vs. Nondemented	MMSE	Up-regulated	PFC	ROSMAP
GLOD4|Q9HC38-2	Q9HC38-2	GLOD4	Demented vs. Nondemented	MMSE	Up-regulated	PFC	ROSMAP
GLOD4|Q9HC38-2	Q9HC38-2	GLOD4	Demented vs. Impaired	MMSE	Up-regulated	PFC	ROSMAP
GLRX|P35754	P35754	GLRX	Demented vs. Nondemented	MMSE	Up-regulated	PFC	ROSMAP
GLRX|P35754	P35754	GLRX	Demented vs. Impaired	MMSE	Up-regulated	PFC	ROSMAP
GLRX3|O76003	O76003	GLRX3	DefiniteAD vs. NL	CERAD	Up-regulated	PFC	ROSMAP
GLS|O94925	O94925	GLS	Demented vs. Nondemented	MMSE	Down-regulated	PFC	ROSMAP
GLS|O94925	O94925	GLS	Demented vs. Impaired	MMSE	Down-regulated	PFC	ROSMAP
GLS2|Q9UI32	Q9UI32	GLS2	Demented vs. Impaired	MMSE	Down-regulated	PFC	ROSMAP
GMPR|P36959	P36959	GMPR	High vs. Medium	Braak	Up-regulated	PFC	ROSMAP
GMPR|P36959	P36959	GMPR	Demented vs. Nondemented	MMSE	Up-regulated	PFC	ROSMAP
GMPR|P36959	P36959	GMPR	Demented vs. Impaired	MMSE	Up-regulated	PFC	ROSMAP
GMPR|P36959	P36959	GMPR	DefiniteAD vs. NL	CERAD	Up-regulated	PFC	ROSMAP
GMPR2|A0A087WWM4	A0A087WWM4	GMPR2	High vs. Medium	Braak	Up-regulated	PFC	ROSMAP
GMPR2|A0A087WWM4	A0A087WWM4	GMPR2	Demented vs. Nondemented	MMSE	Up-regulated	PFC	ROSMAP
GNA11|P29992	P29992	GNA11	Demented vs. Nondemented	MMSE	Up-regulated	PFC	ROSMAP
GNA11|P29992	P29992	GNA11	Demented vs. Impaired	MMSE	Up-regulated	PFC	ROSMAP
GNA12|Q03113	Q03113	GNA12	High vs. Medium	Braak	Up-regulated	PFC	ROSMAP
GNA12|Q03113	Q03113	GNA12	Medium vs. Low	Braak	Down-regulated	PFC	ROSMAP
GNA12|Q03113	Q03113	GNA12	DefiniteAD vs. NL	CERAD	Up-regulated	PFC	ROSMAP
GNA13|Q14344	Q14344	GNA13	High vs. Medium	Braak	Up-regulated	PFC	ROSMAP
GNA13|Q14344	Q14344	GNA13	DefiniteAD vs. NL	CERAD	Up-regulated	PFC	ROSMAP
GNAI1|P63096	P63096	GNAI1	High vs. Medium	Braak	Down-regulated	PFC	ROSMAP
GNAI1|P63096	P63096	GNAI1	Demented vs. Nondemented	MMSE	Down-regulated	PFC	ROSMAP
GNAI1|P63096	P63096	GNAI1	Demented vs. Impaired	MMSE	Down-regulated	PFC	ROSMAP
GNAI1|P63096	P63096	GNAI1	DefiniteAD vs. NL	CERAD	Down-regulated	PFC	ROSMAP
GNAL|P38405	P38405	GNAL	Demented vs. Nondemented	MMSE	Down-regulated	PFC	ROSMAP
GNAL|P38405-2	P38405-2	GNAL	Demented vs. Nondemented	MMSE	Down-regulated	PFC	ROSMAP
GNAL|P38405	P38405	GNAL	Demented vs. Impaired	MMSE	Down-regulated	PFC	ROSMAP
GNAL|P38405-2	P38405-2	GNAL	Demented vs. Impaired	MMSE	Down-regulated	PFC	ROSMAP
GNAS|P63092	P63092	GNAS	Demented vs. Nondemented	MMSE	Up-regulated	PFC	ROSMAP
GNAS|P63092	P63092	GNAS	Demented vs. Impaired	MMSE	Up-regulated	PFC	ROSMAP
GNB2L1|P63244	P63244	GNB2L1	Demented vs. Nondemented	MMSE	Down-regulated	PFC	ROSMAP
GNB2L1|P63244	P63244	GNB2L1	Demented vs. Impaired	MMSE	Down-regulated	PFC	ROSMAP
GNB4|Q9HAV0	Q9HAV0	GNB4	Demented vs. Nondemented	MMSE	Up-regulated	PFC	ROSMAP
GNB4|Q9HAV0	Q9HAV0	GNB4	Demented vs. Impaired	MMSE	Up-regulated	PFC	ROSMAP
GNB5|O14775	O14775	GNB5	High vs. Medium	Braak	Down-regulated	PFC	ROSMAP
GNB5|O14775	O14775	GNB5	Demented vs. Nondemented	MMSE	Down-regulated	PFC	ROSMAP
GNB5|O14775	O14775	GNB5	Demented vs. Impaired	MMSE	Down-regulated	PFC	ROSMAP
GNB5|O14775	O14775	GNB5	DefiniteAD vs. NL	CERAD	Down-regulated	PFC	ROSMAP
GNE|Q9Y223	Q9Y223	GNE	Demented vs. Impaired	MMSE	Up-regulated	PFC	ROSMAP
GNG12|Q9UBI6	Q9UBI6	GNG12	High vs. Medium	Braak	Up-regulated	PFC	ROSMAP
GNG12|Q9UBI6	Q9UBI6	GNG12	Demented vs. Nondemented	MMSE	Up-regulated	PFC	ROSMAP
GNG12|Q9UBI6	Q9UBI6	GNG12	Demented vs. Impaired	MMSE	Up-regulated	PFC	ROSMAP
GNG12|Q9UBI6	Q9UBI6	GNG12	DefiniteAD vs. NL	CERAD	Up-regulated	PFC	ROSMAP
GNG3|P63215	P63215	GNG3	Demented vs. Nondemented	MMSE	Down-regulated	PFC	ROSMAP
GNG3|P63215	P63215	GNG3	Demented vs. Impaired	MMSE	Down-regulated	PFC	ROSMAP
GNPDA1|P46926	P46926	GNPDA1	Demented vs. Nondemented	MMSE	Up-regulated	PFC	ROSMAP
GOLGA7B|M0R0R5	M0R0R5	GOLGA7B	High vs. Medium	Braak	Down-regulated	PFC	ROSMAP
GPAA1|O43292	O43292	GPAA1	Demented vs. Impaired	MMSE	Down-regulated	PFC	ROSMAP
GPATCH2|Q9NW75	Q9NW75	GPATCH2	Demented vs. Nondemented	MMSE	Up-regulated	PFC	ROSMAP
GPATCH2|Q9NW75	Q9NW75	GPATCH2	Demented vs. Impaired	MMSE	Up-regulated	PFC	ROSMAP
GPC1|P35052	P35052	GPC1	Medium vs. Low	Braak	Down-regulated	PFC	ROSMAP
GPC1|P35052	P35052	GPC1	Demented vs. Nondemented	MMSE	Down-regulated	PFC	ROSMAP
GPC1|P35052	P35052	GPC1	Demented vs. Impaired	MMSE	Down-regulated	PFC	ROSMAP
GPC4|O75487	O75487	GPC4	High vs. Medium	Braak	Up-regulated	PFC	ROSMAP
GPC4|O75487	O75487	GPC4	Demented vs. Nondemented	MMSE	Up-regulated	PFC	ROSMAP
GPC4|O75487	O75487	GPC4	Demented vs. Impaired	MMSE	Up-regulated	PFC	ROSMAP
GPC4|O75487	O75487	GPC4	DefiniteAD vs. NL	CERAD	Up-regulated	PFC	ROSMAP
GPC5|P78333	P78333	GPC5	High vs. Medium	Braak	Up-regulated	PFC	ROSMAP
GPC5|P78333	P78333	GPC5	Medium vs. Low	Braak	Down-regulated	PFC	ROSMAP
GPC5|P78333	P78333	GPC5	DefiniteAD vs. NL	CERAD	Up-regulated	PFC	ROSMAP
GPC5|P78333	P78333	GPC5	IndefiniteAD vs. NL	CERAD	Up-regulated	PFC	ROSMAP
GPCPD1|Q9NPB8	Q9NPB8	GPCPD1	Demented vs. Nondemented	MMSE	Down-regulated	PFC	ROSMAP
GPCPD1|Q9NPB8	Q9NPB8	GPCPD1	Demented vs. Impaired	MMSE	Down-regulated	PFC	ROSMAP
GPD1|P21695	P21695	GPD1	Demented vs. Nondemented	MMSE	Up-regulated	PFC	ROSMAP
GPD1|P21695	P21695	GPD1	Demented vs. Impaired	MMSE	Up-regulated	PFC	ROSMAP
GPHN|F5H039	F5H039	GPHN	Demented vs. Nondemented	MMSE	Down-regulated	PFC	ROSMAP
GPHN|F5H039	F5H039	GPHN	Demented vs. Impaired	MMSE	Down-regulated	PFC	ROSMAP
GPHN|Q9NQX3	Q9NQX3	GPHN	Demented vs. Impaired	MMSE	Down-regulated	PFC	ROSMAP
GPM6A|P51674	P51674	GPM6A	High vs. Medium	Braak	Down-regulated	PFC	ROSMAP
GPM6B|Q13491-4	Q13491-4	GPM6B	High vs. Medium	Braak	Down-regulated	PFC	ROSMAP
GPM6B|Q13491-4	Q13491-4	GPM6B	Demented vs. Nondemented	MMSE	Down-regulated	PFC	ROSMAP
GPNMB|Q14956	Q14956	GPNMB	High vs. Medium	Braak	Up-regulated	PFC	ROSMAP
GPNMB|Q14956	Q14956	GPNMB	Medium vs. Low	Braak	Down-regulated	PFC	ROSMAP
GPNMB|Q14956	Q14956	GPNMB	Demented vs. Nondemented	MMSE	Up-regulated	PFC	ROSMAP
GPNMB|Q14956	Q14956	GPNMB	DefiniteAD vs. NL	CERAD	Up-regulated	PFC	ROSMAP
GPR123|Q86SQ6-1	Q86SQ6-1	GPR123	High vs. Medium	Braak	Down-regulated	PFC	ROSMAP
GPR123|Q86SQ6-1	Q86SQ6-1	GPR123	DefiniteAD vs. NL	CERAD	Down-regulated	PFC	ROSMAP
GPR158|Q5T848	Q5T848	GPR158	High vs. Medium	Braak	Down-regulated	PFC	ROSMAP
GPR158|Q5T848	Q5T848	GPR158	Demented vs. Nondemented	MMSE	Down-regulated	PFC	ROSMAP
GPR158|Q5T848	Q5T848	GPR158	Demented vs. Impaired	MMSE	Down-regulated	PFC	ROSMAP
GPR158|Q5T848	Q5T848	GPR158	DefiniteAD vs. NL	CERAD	Down-regulated	PFC	ROSMAP
GPR56|Q9Y653	Q9Y653	GPR56	High vs. Medium	Braak	Up-regulated	PFC	ROSMAP
GPR56|Q9Y653	Q9Y653	GPR56	Medium vs. Low	Braak	Down-regulated	PFC	ROSMAP
GPR56|Q9Y653	Q9Y653	GPR56	Demented vs. Nondemented	MMSE	Up-regulated	PFC	ROSMAP
GPR56|Q9Y653	Q9Y653	GPR56	Demented vs. Impaired	MMSE	Up-regulated	PFC	ROSMAP
GPR56|Q9Y653	Q9Y653	GPR56	DefiniteAD vs. NL	CERAD	Up-regulated	PFC	ROSMAP
GPRASP2|Q96D09	Q96D09	GPRASP2	Demented vs. Nondemented	MMSE	Up-regulated	PFC	ROSMAP
GPT2|Q8TD30	Q8TD30	GPT2	Demented vs. Impaired	MMSE	Down-regulated	PFC	ROSMAP
GRAMD4|Q6IC98	Q6IC98	GRAMD4	Demented vs. Nondemented	MMSE	Down-regulated	PFC	ROSMAP
GRAMD4|Q6IC98	Q6IC98	GRAMD4	Demented vs. Impaired	MMSE	Down-regulated	PFC	ROSMAP
GRASP|Q7Z6J2	Q7Z6J2	GRASP	DefiniteAD vs. NL	CERAD	Down-regulated	PFC	ROSMAP
GREM2|Q9H772	Q9H772	GREM2	High vs. Medium	Braak	Up-regulated	PFC	ROSMAP
GRHPR|Q9UBQ7	Q9UBQ7	GRHPR	Demented vs. Nondemented	MMSE	Up-regulated	PFC	ROSMAP
GRIA2|P42262	P42262	GRIA2	Demented vs. Nondemented	MMSE	Down-regulated	PFC	ROSMAP
GRIA2|P42262	P42262	GRIA2	Demented vs. Impaired	MMSE	Down-regulated	PFC	ROSMAP
GRIA3|P42263	P42263	GRIA3	Demented vs. Nondemented	MMSE	Down-regulated	PFC	ROSMAP
GRIA3|P42263-2	P42263-2	GRIA3	Demented vs. Nondemented	MMSE	Down-regulated	PFC	ROSMAP
GRIA3|P42263	P42263	GRIA3	Demented vs. Impaired	MMSE	Down-regulated	PFC	ROSMAP
GRIK2|Q13002	Q13002	GRIK2	High vs. Medium	Braak	Up-regulated	PFC	ROSMAP
GRIN1|Q5VSF9	Q5VSF9	GRIN1	Demented vs. Nondemented	MMSE	Down-regulated	PFC	ROSMAP
GRIN1|Q05586-5	Q05586-5	GRIN1	Demented vs. Nondemented	MMSE	Down-regulated	PFC	ROSMAP
GRIN1|Q5VSF9	Q5VSF9	GRIN1	Demented vs. Impaired	MMSE	Down-regulated	PFC	ROSMAP
GRIN2A|Q12879	Q12879	GRIN2A	Demented vs. Nondemented	MMSE	Down-regulated	PFC	ROSMAP
GRIN2A|Q12879	Q12879	GRIN2A	Demented vs. Impaired	MMSE	Down-regulated	PFC	ROSMAP
GRIN2B|Q13224	Q13224	GRIN2B	Demented vs. Nondemented	MMSE	Down-regulated	PFC	ROSMAP
GRK5|P34947	P34947	GRK5	High vs. Medium	Braak	Down-regulated	PFC	ROSMAP
GRM1|Q13255	Q13255	GRM1	Demented vs. Nondemented	MMSE	Up-regulated	PFC	ROSMAP
GRM3|Q14832	Q14832	GRM3	High vs. Medium	Braak	Down-regulated	PFC	ROSMAP
GRM3|Q14832	Q14832	GRM3	Demented vs. Nondemented	MMSE	Down-regulated	PFC	ROSMAP
GRM3|Q14832	Q14832	GRM3	Demented vs. Impaired	MMSE	Down-regulated	PFC	ROSMAP
GRSF1|F5H5I6	F5H5I6	GRSF1	Demented vs. Impaired	MMSE	Down-regulated	PFC	ROSMAP
GSK3B|P49841-2	P49841-2	GSK3B	High vs. Medium	Braak	Down-regulated	PFC	ROSMAP
GSK3B|P49841-2	P49841-2	GSK3B	Demented vs. Nondemented	MMSE	Down-regulated	PFC	ROSMAP
GSK3B|P49841-2	P49841-2	GSK3B	Demented vs. Impaired	MMSE	Down-regulated	PFC	ROSMAP
GSK3B|P49841-2	P49841-2	GSK3B	DefiniteAD vs. NL	CERAD	Down-regulated	PFC	ROSMAP
GSN|P06396	P06396	GSN	Demented vs. Nondemented	MMSE	Up-regulated	PFC	ROSMAP
GSN|P06396	P06396	GSN	Demented vs. Impaired	MMSE	Up-regulated	PFC	ROSMAP
GSPT1|P15170-3	P15170-3	GSPT1	Demented vs. Nondemented	MMSE	Up-regulated	PFC	ROSMAP
GSTA4|O15217	O15217	GSTA4	Demented vs. Impaired	MMSE	Down-regulated	PFC	ROSMAP
GSTK1|Q9Y2Q3	Q9Y2Q3	GSTK1	Demented vs. Nondemented	MMSE	Down-regulated	PFC	ROSMAP
GSTK1|Q9Y2Q3	Q9Y2Q3	GSTK1	Demented vs. Impaired	MMSE	Down-regulated	PFC	ROSMAP
GSTP1|P09211	P09211	GSTP1	High vs. Medium	Braak	Up-regulated	PFC	ROSMAP
GSTP1|P09211	P09211	GSTP1	Demented vs. Nondemented	MMSE	Up-regulated	PFC	ROSMAP
GSTP1|P09211	P09211	GSTP1	Demented vs. Impaired	MMSE	Up-regulated	PFC	ROSMAP
GSTP1|P09211	P09211	GSTP1	DefiniteAD vs. NL	CERAD	Up-regulated	PFC	ROSMAP
GTF2B|Q00403	Q00403	GTF2B	Demented vs. Impaired	MMSE	Up-regulated	PFC	ROSMAP
GTF2I|P78347	P78347	GTF2I	High vs. Medium	Braak	Up-regulated	PFC	ROSMAP
GTF2I|P78347	P78347	GTF2I	Demented vs. Nondemented	MMSE	Up-regulated	PFC	ROSMAP
GTF2I|P78347	P78347	GTF2I	Demented vs. Impaired	MMSE	Up-regulated	PFC	ROSMAP
GTPBP6|H0Y2S1	H0Y2S1	GTPBP6	High vs. Medium	Braak	Up-regulated	PFC	ROSMAP
GUCY1A3|Q02108	Q02108	GUCY1A3	Demented vs. Impaired	MMSE	Up-regulated	PFC	ROSMAP
GYG2|O15488	O15488	GYG2	High vs. Medium	Braak	Up-regulated	PFC	ROSMAP
GYG2|O15488	O15488	GYG2	Demented vs. Nondemented	MMSE	Up-regulated	PFC	ROSMAP
GYG2|O15488	O15488	GYG2	Demented vs. Impaired	MMSE	Up-regulated	PFC	ROSMAP
GYG2|O15488	O15488	GYG2	DefiniteAD vs. NL	CERAD	Up-regulated	PFC	ROSMAP
H1F0|P07305	P07305	H1F0	High vs. Medium	Braak	Up-regulated	PFC	ROSMAP
H1F0|P07305	P07305	H1F0	DefiniteAD vs. NL	CERAD	Up-regulated	PFC	ROSMAP
H2AFY2|Q9P0M6	Q9P0M6	H2AFY2	Demented vs. Nondemented	MMSE	Up-regulated	PFC	ROSMAP
H2AFY2|Q9P0M6	Q9P0M6	H2AFY2	Demented vs. Impaired	MMSE	Up-regulated	PFC	ROSMAP
HABP4|Q5JVS0	Q5JVS0	HABP4	High vs. Medium	Braak	Down-regulated	PFC	ROSMAP
HABP4|Q5JVS0	Q5JVS0	HABP4	DefiniteAD vs. NL	CERAD	Down-regulated	PFC	ROSMAP
HACL1|Q9UJ83	Q9UJ83	HACL1	Demented vs. Impaired	MMSE	Down-regulated	PFC	ROSMAP
HCCS|P53701	P53701	HCCS	Demented vs. Nondemented	MMSE	Down-regulated	PFC	ROSMAP
HCN1|O60741	O60741	HCN1	High vs. Medium	Braak	Down-regulated	PFC	ROSMAP
HCN1|O60741	O60741	HCN1	Demented vs. Nondemented	MMSE	Down-regulated	PFC	ROSMAP
HCN1|O60741	O60741	HCN1	Demented vs. Impaired	MMSE	Down-regulated	PFC	ROSMAP
HCN1|O60741	O60741	HCN1	DefiniteAD vs. NL	CERAD	Down-regulated	PFC	ROSMAP
HDAC4|P56524	P56524	HDAC4	Demented vs. Impaired	MMSE	Up-regulated	PFC	ROSMAP
HDHD2|Q9H0R4	Q9H0R4	HDHD2	High vs. Medium	Braak	Up-regulated	PFC	ROSMAP
HDHD2|Q9H0R4	Q9H0R4	HDHD2	Demented vs. Nondemented	MMSE	Up-regulated	PFC	ROSMAP
HDLBP|A0A024R4E5	A0A024R4E5	HDLBP	Demented vs. Impaired	MMSE	Down-regulated	PFC	ROSMAP
HEBP2|Q9Y5Z4	Q9Y5Z4	HEBP2	Demented vs. Nondemented	MMSE	Up-regulated	PFC	ROSMAP
HEBP2|Q9Y5Z4	Q9Y5Z4	HEBP2	Demented vs. Impaired	MMSE	Up-regulated	PFC	ROSMAP
HECTD3|Q5T447	Q5T447	HECTD3	Demented vs. Nondemented	MMSE	Up-regulated	PFC	ROSMAP
HECW2|Q9P2P5	Q9P2P5	HECW2	Demented vs. Nondemented	MMSE	Down-regulated	PFC	ROSMAP
HERC2|O95714	O95714	HERC2	Demented vs. Nondemented	MMSE	Up-regulated	PFC	ROSMAP
HERC2|O95714	O95714	HERC2	Demented vs. Impaired	MMSE	Up-regulated	PFC	ROSMAP
HERC4|Q5GLZ8	Q5GLZ8	HERC4	Demented vs. Impaired	MMSE	Down-regulated	PFC	ROSMAP
HERPUD2|Q9BSE4	Q9BSE4	HERPUD2	Demented vs. Nondemented	MMSE	Down-regulated	PFC	ROSMAP
HERPUD2|Q9BSE4	Q9BSE4	HERPUD2	Demented vs. Impaired	MMSE	Down-regulated	PFC	ROSMAP
HERPUD2|Q9BSE4	Q9BSE4	HERPUD2	DefinitedAD vs. IndefiniteAD	CERAD	Down-regulated	PFC	ROSMAP
HEXA|P06865	P06865	HEXA	Demented vs. Nondemented	MMSE	Down-regulated	PFC	ROSMAP
HEXA|P06865	P06865	HEXA	Demented vs. Impaired	MMSE	Down-regulated	PFC	ROSMAP
HGF|P14210	P14210	HGF	High vs. Medium	Braak	Up-regulated	PFC	ROSMAP
HGF|P14210	P14210	HGF	Demented vs. Nondemented	MMSE	Up-regulated	PFC	ROSMAP
HGF|P14210	P14210	HGF	Demented vs. Impaired	MMSE	Up-regulated	PFC	ROSMAP
HGF|P14210	P14210	HGF	DefiniteAD vs. NL	CERAD	Up-regulated	PFC	ROSMAP
HINT1|P49773	P49773	HINT1	Demented vs. Nondemented	MMSE	Up-regulated	PFC	ROSMAP
HMGB3|O15347	O15347	HMGB3	Demented vs. Nondemented	MMSE	Down-regulated	PFC	ROSMAP
HMGB3|O15347	O15347	HMGB3	Demented vs. Impaired	MMSE	Down-regulated	PFC	ROSMAP
HMGCL|P35914	P35914	HMGCL	Demented vs. Nondemented	MMSE	Down-regulated	PFC	ROSMAP
HMGCS1|Q01581	Q01581	HMGCS1	High vs. Medium	Braak	Down-regulated	PFC	ROSMAP
HMGCS1|Q01581	Q01581	HMGCS1	Demented vs. Nondemented	MMSE	Down-regulated	PFC	ROSMAP
HMGCS1|Q01581	Q01581	HMGCS1	Demented vs. Impaired	MMSE	Down-regulated	PFC	ROSMAP
HMGCS1|Q01581	Q01581	HMGCS1	DefiniteAD vs. NL	CERAD	Down-regulated	PFC	ROSMAP
HMOX2|A0A087WT44	A0A087WT44	HMOX2	High vs. Medium	Braak	Down-regulated	PFC	ROSMAP
HMOX2|A0A087WT44	A0A087WT44	HMOX2	Demented vs. Nondemented	MMSE	Down-regulated	PFC	ROSMAP
HMOX2|A0A087WT44	A0A087WT44	HMOX2	Demented vs. Impaired	MMSE	Down-regulated	PFC	ROSMAP
HMOX2|A0A087WT44	A0A087WT44	HMOX2	DefiniteAD vs. NL	CERAD	Down-regulated	PFC	ROSMAP
HN1|Q9UK76	Q9UK76	HN1	High vs. Medium	Braak	Down-regulated	PFC	ROSMAP
HNMT|P50135	P50135	HNMT	Demented vs. Nondemented	MMSE	Up-regulated	PFC	ROSMAP
HNMT|P50135	P50135	HNMT	Demented vs. Impaired	MMSE	Up-regulated	PFC	ROSMAP
HNRNPA2B1|P22626	P22626	HNRNPA2B1	Demented vs. Nondemented	MMSE	Up-regulated	PFC	ROSMAP
HNRNPA2B1|P22626	P22626	HNRNPA2B1	Demented vs. Impaired	MMSE	Up-regulated	PFC	ROSMAP
HNRNPF|P52597	P52597	HNRNPF	High vs. Medium	Braak	Up-regulated	PFC	ROSMAP
HNRNPF|P52597	P52597	HNRNPF	Demented vs. Nondemented	MMSE	Up-regulated	PFC	ROSMAP
HNRNPF|P52597	P52597	HNRNPF	Demented vs. Impaired	MMSE	Up-regulated	PFC	ROSMAP
HNRNPH1|P31943	P31943	HNRNPH1	Demented vs. Nondemented	MMSE	Up-regulated	PFC	ROSMAP
HOMER1|Q86YM7	Q86YM7	HOMER1	Demented vs. Nondemented	MMSE	Down-regulated	PFC	ROSMAP
HOMER1|Q86YM7	Q86YM7	HOMER1	Demented vs. Impaired	MMSE	Down-regulated	PFC	ROSMAP
HOOK3|Q86VS8	Q86VS8	HOOK3	Demented vs. Nondemented	MMSE	Down-regulated	PFC	ROSMAP
HOOK3|Q86VS8	Q86VS8	HOOK3	Demented vs. Impaired	MMSE	Down-regulated	PFC	ROSMAP
HOOK3|H0YDM4	H0YDM4	HOOK3	Demented vs. Impaired	MMSE	Down-regulated	PFC	ROSMAP
HPCA|P84074	P84074	HPCA	High vs. Medium	Braak	Down-regulated	PFC	ROSMAP
HPCA|P84074	P84074	HPCA	Demented vs. Nondemented	MMSE	Down-regulated	PFC	ROSMAP
HPCA|P84074	P84074	HPCA	Demented vs. Impaired	MMSE	Down-regulated	PFC	ROSMAP
HPCA|P84074	P84074	HPCA	DefiniteAD vs. NL	CERAD	Down-regulated	PFC	ROSMAP
HRG|P04196	P04196	HRG	Demented vs. Impaired	MMSE	Up-regulated	PFC	ROSMAP
HSD17B12|Q53GQ0	Q53GQ0	HSD17B12	High vs. Medium	Braak	Down-regulated	PFC	ROSMAP
HSD17B12|Q53GQ0	Q53GQ0	HSD17B12	Demented vs. Nondemented	MMSE	Down-regulated	PFC	ROSMAP
HSD17B12|Q53GQ0	Q53GQ0	HSD17B12	Demented vs. Impaired	MMSE	Down-regulated	PFC	ROSMAP
HSDL2|Q6YN16	Q6YN16	HSDL2	Demented vs. Nondemented	MMSE	Down-regulated	PFC	ROSMAP
HSDL2|Q6YN16	Q6YN16	HSDL2	Demented vs. Impaired	MMSE	Down-regulated	PFC	ROSMAP
HSP90B1|P14625	P14625	HSP90B1	Demented vs. Nondemented	MMSE	Down-regulated	PFC	ROSMAP
HSPA14|Q0VDF9	Q0VDF9	HSPA14	DefiniteAD vs. NL	CERAD	Up-regulated	PFC	ROSMAP
HSPA9|P38646	P38646	HSPA9	Demented vs. Nondemented	MMSE	Down-regulated	PFC	ROSMAP
HSPB1|P04792	P04792	HSPB1	High vs. Medium	Braak	Up-regulated	PFC	ROSMAP
HSPB1|P04792	P04792	HSPB1	Demented vs. Nondemented	MMSE	Up-regulated	PFC	ROSMAP
HSPB1|P04792	P04792	HSPB1	Demented vs. Impaired	MMSE	Up-regulated	PFC	ROSMAP
HSPB1|P04792	P04792	HSPB1	DefiniteAD vs. NL	CERAD	Up-regulated	PFC	ROSMAP
HSPB1|P04792	P04792	HSPB1	DefinitedAD vs. IndefiniteAD	CERAD	Up-regulated	PFC	ROSMAP
HSPB8|Q9UJY1	Q9UJY1	HSPB8	High vs. Medium	Braak	Up-regulated	PFC	ROSMAP
HSPB8|Q9UJY1	Q9UJY1	HSPB8	Demented vs. Impaired	MMSE	Up-regulated	PFC	ROSMAP
HSPB8|Q9UJY1	Q9UJY1	HSPB8	DefiniteAD vs. NL	CERAD	Up-regulated	PFC	ROSMAP
HSPG2|P98160	P98160	HSPG2	Demented vs. Nondemented	MMSE	Down-regulated	PFC	ROSMAP
HTATSF1|O43719	O43719	HTATSF1	Demented vs. Nondemented	MMSE	Up-regulated	PFC	ROSMAP
HTATSF1|O43719	O43719	HTATSF1	Demented vs. Impaired	MMSE	Up-regulated	PFC	ROSMAP
HTR1A|P08908	P08908	HTR1A	Demented vs. Nondemented	MMSE	Up-regulated	PFC	ROSMAP
HTR1A|P08908	P08908	HTR1A	Demented vs. Impaired	MMSE	Up-regulated	PFC	ROSMAP
HTR1B|P28222	P28222	HTR1B	Demented vs. Nondemented	MMSE	Up-regulated	PFC	ROSMAP
HTR1B|P28222	P28222	HTR1B	Demented vs. Impaired	MMSE	Up-regulated	PFC	ROSMAP
HTRA1|Q92743	Q92743	HTRA1	High vs. Medium	Braak	Up-regulated	PFC	ROSMAP
HTRA1|Q92743	Q92743	HTRA1	Medium vs. Low	Braak	Down-regulated	PFC	ROSMAP
HTRA1|Q92743	Q92743	HTRA1	Demented vs. Nondemented	MMSE	Up-regulated	PFC	ROSMAP
HTRA1|Q92743	Q92743	HTRA1	DefiniteAD vs. NL	CERAD	Up-regulated	PFC	ROSMAP
HTRA1|Q92743	Q92743	HTRA1	DefinitedAD vs. IndefiniteAD	CERAD	Up-regulated	PFC	ROSMAP
HTRA1|Q92743	Q92743	HTRA1	IndefiniteAD vs. NL	CERAD	Up-regulated	PFC	ROSMAP
HYI|Q5T013	Q5T013	HYI	Demented vs. Nondemented	MMSE	Up-regulated	PFC	ROSMAP
HYI|Q5T013	Q5T013	HYI	Demented vs. Impaired	MMSE	Up-regulated	PFC	ROSMAP
HYOU1|Q9Y4L1	Q9Y4L1	HYOU1	Demented vs. Nondemented	MMSE	Down-regulated	PFC	ROSMAP
HYOU1|Q9Y4L1	Q9Y4L1	HYOU1	Demented vs. Impaired	MMSE	Down-regulated	PFC	ROSMAP
IARS|P41252	P41252	IARS	Demented vs. Nondemented	MMSE	Down-regulated	PFC	ROSMAP
IARS|P41252	P41252	IARS	Demented vs. Impaired	MMSE	Down-regulated	PFC	ROSMAP
IARS2|Q9NSE4	Q9NSE4	IARS2	Demented vs. Impaired	MMSE	Down-regulated	PFC	ROSMAP
ICA1|Q05084	Q05084	ICA1	Demented vs. Nondemented	MMSE	Down-regulated	PFC	ROSMAP
ICA1|Q05084	Q05084	ICA1	Demented vs. Impaired	MMSE	Down-regulated	PFC	ROSMAP
ICAM1|P05362	P05362	ICAM1	High vs. Medium	Braak	Up-regulated	PFC	ROSMAP
ICAM1|P05362	P05362	ICAM1	Medium vs. Low	Braak	Down-regulated	PFC	ROSMAP
ICAM1|P05362	P05362	ICAM1	Demented vs. Nondemented	MMSE	Up-regulated	PFC	ROSMAP
ICAM1|P05362	P05362	ICAM1	Demented vs. Impaired	MMSE	Up-regulated	PFC	ROSMAP
ICAM1|P05362	P05362	ICAM1	DefiniteAD vs. NL	CERAD	Up-regulated	PFC	ROSMAP
ICAM1|P05362	P05362	ICAM1	DefinitedAD vs. IndefiniteAD	CERAD	Up-regulated	PFC	ROSMAP
ICT1|Q14197	Q14197	ICT1	Demented vs. Nondemented	MMSE	Down-regulated	PFC	ROSMAP
ICT1|Q14197	Q14197	ICT1	Demented vs. Impaired	MMSE	Down-regulated	PFC	ROSMAP
IDH1|O75874	O75874	IDH1	High vs. Medium	Braak	Up-regulated	PFC	ROSMAP
IDH1|O75874	O75874	IDH1	DefiniteAD vs. NL	CERAD	Up-regulated	PFC	ROSMAP
IDH2|P48735	P48735	IDH2	High vs. Medium	Braak	Down-regulated	PFC	ROSMAP
IDH2|P48735	P48735	IDH2	Demented vs. Nondemented	MMSE	Down-regulated	PFC	ROSMAP
IDH2|P48735	P48735	IDH2	Demented vs. Impaired	MMSE	Down-regulated	PFC	ROSMAP
IDH2|P48735	P48735	IDH2	DefiniteAD vs. NL	CERAD	Down-regulated	PFC	ROSMAP
IDH3A|P50213	P50213	IDH3A	Demented vs. Impaired	MMSE	Down-regulated	PFC	ROSMAP
IDH3B|O43837	O43837	IDH3B	Demented vs. Impaired	MMSE	Down-regulated	PFC	ROSMAP
IFFO1|Q0D2I5	Q0D2I5	IFFO1	DefiniteAD vs. NL	CERAD	Up-regulated	PFC	ROSMAP
IGFBP5|P24593	P24593	IGFBP5	High vs. Medium	Braak	Up-regulated	PFC	ROSMAP
IGFBP5|P24593	P24593	IGFBP5	Demented vs. Nondemented	MMSE	Up-regulated	PFC	ROSMAP
IGFBP5|P24593	P24593	IGFBP5	Demented vs. Impaired	MMSE	Up-regulated	PFC	ROSMAP
IGFBP5|P24593	P24593	IGFBP5	DefiniteAD vs. NL	CERAD	Up-regulated	PFC	ROSMAP
IGHA1|P01876	P01876	IGHA1	DefinitedAD vs. IndefiniteAD	CERAD	Up-regulated	PFC	ROSMAP
ILKAP|Q9H0C8	Q9H0C8	ILKAP	Demented vs. Impaired	MMSE	Up-regulated	PFC	ROSMAP
IMMT|Q16891-2	Q16891-2	IMMT	High vs. Medium	Braak	Down-regulated	PFC	ROSMAP
IMMT|Q16891-2	Q16891-2	IMMT	Demented vs. Nondemented	MMSE	Down-regulated	PFC	ROSMAP
IMMT|Q16891-2	Q16891-2	IMMT	Demented vs. Impaired	MMSE	Down-regulated	PFC	ROSMAP
INF2|Q27J81	Q27J81	INF2	Demented vs. Nondemented	MMSE	Down-regulated	PFC	ROSMAP
INF2|Q27J81	Q27J81	INF2	Demented vs. Impaired	MMSE	Down-regulated	PFC	ROSMAP
INPP4A|Q96PE3-4	Q96PE3-4	INPP4A	Demented vs. Nondemented	MMSE	Up-regulated	PFC	ROSMAP
INPP5D|Q92835	Q92835	INPP5D	Demented vs. Nondemented	MMSE	Up-regulated	PFC	ROSMAP
IPO11|Q9UI26	Q9UI26	IPO11	Demented vs. Nondemented	MMSE	Down-regulated	PFC	ROSMAP
IPO5|O00410	O00410	IPO5	Demented vs. Nondemented	MMSE	Down-regulated	PFC	ROSMAP
IPO9|Q96P70	Q96P70	IPO9	High vs. Medium	Braak	Up-regulated	PFC	ROSMAP
IPO9|Q96P70	Q96P70	IPO9	Demented vs. Nondemented	MMSE	Up-regulated	PFC	ROSMAP
IPO9|Q96P70	Q96P70	IPO9	Demented vs. Impaired	MMSE	Up-regulated	PFC	ROSMAP
IPO9|Q96P70	Q96P70	IPO9	DefiniteAD vs. NL	CERAD	Up-regulated	PFC	ROSMAP
IQSEC3|Q9UPP2	Q9UPP2	IQSEC3	High vs. Medium	Braak	Down-regulated	PFC	ROSMAP
IQSEC3|Q9UPP2	Q9UPP2	IQSEC3	Demented vs. Nondemented	MMSE	Down-regulated	PFC	ROSMAP
IQSEC3|Q9UPP2	Q9UPP2	IQSEC3	Demented vs. Impaired	MMSE	Down-regulated	PFC	ROSMAP
IRGQ|Q8WZA9	Q8WZA9	IRGQ	High vs. Medium	Braak	Down-regulated	PFC	ROSMAP
ISCU|Q9H1K1	Q9H1K1	ISCU	Demented vs. Nondemented	MMSE	Down-regulated	PFC	ROSMAP
ISCU|Q9H1K1	Q9H1K1	ISCU	Demented vs. Impaired	MMSE	Down-regulated	PFC	ROSMAP
ISLR2|Q6UXK2	Q6UXK2	ISLR2	Demented vs. Nondemented	MMSE	Up-regulated	PFC	ROSMAP
ISLR2|Q6UXK2	Q6UXK2	ISLR2	Demented vs. Impaired	MMSE	Up-regulated	PFC	ROSMAP
ISOC1|Q96CN7	Q96CN7	ISOC1	Demented vs. Nondemented	MMSE	Up-regulated	PFC	ROSMAP
ISOC1|Q96CN7	Q96CN7	ISOC1	Demented vs. Impaired	MMSE	Up-regulated	PFC	ROSMAP
ISYNA1|Q9NPH2	Q9NPH2	ISYNA1	Demented vs. Nondemented	MMSE	Up-regulated	PFC	ROSMAP
ISYNA1|Q9NPH2	Q9NPH2	ISYNA1	Demented vs. Impaired	MMSE	Up-regulated	PFC	ROSMAP
ITCH|Q96J02	Q96J02	ITCH	Demented vs. Nondemented	MMSE	Down-regulated	PFC	ROSMAP
ITCH|Q96J02	Q96J02	ITCH	Demented vs. Impaired	MMSE	Down-regulated	PFC	ROSMAP
ITGA7|Q13683	Q13683	ITGA7	High vs. Medium	Braak	Up-regulated	PFC	ROSMAP
ITGA7|Q13683	Q13683	ITGA7	Demented vs. Nondemented	MMSE	Up-regulated	PFC	ROSMAP
ITGA7|Q13683	Q13683	ITGA7	Demented vs. Impaired	MMSE	Up-regulated	PFC	ROSMAP
ITGA7|Q13683	Q13683	ITGA7	DefiniteAD vs. NL	CERAD	Up-regulated	PFC	ROSMAP
ITGAM|P11215	P11215	ITGAM	Demented vs. Nondemented	MMSE	Up-regulated	PFC	ROSMAP
ITGAV|P06756	P06756	ITGAV	High vs. Medium	Braak	Up-regulated	PFC	ROSMAP
ITGAV|P06756	P06756	ITGAV	Demented vs. Nondemented	MMSE	Up-regulated	PFC	ROSMAP
ITGAV|P06756	P06756	ITGAV	Demented vs. Impaired	MMSE	Up-regulated	PFC	ROSMAP
ITGAV|P06756	P06756	ITGAV	DefiniteAD vs. NL	CERAD	Up-regulated	PFC	ROSMAP
ITGAX|P20702	P20702	ITGAX	High vs. Medium	Braak	Up-regulated	PFC	ROSMAP
ITGAX|P20702	P20702	ITGAX	Medium vs. Low	Braak	Down-regulated	PFC	ROSMAP
ITGAX|P20702	P20702	ITGAX	DefiniteAD vs. NL	CERAD	Up-regulated	PFC	ROSMAP
ITGB2|P05107	P05107	ITGB2	Demented vs. Nondemented	MMSE	Up-regulated	PFC	ROSMAP
ITGB2|P05107	P05107	ITGB2	Demented vs. Impaired	MMSE	Up-regulated	PFC	ROSMAP
ITGB5|P18084	P18084	ITGB5	Demented vs. Nondemented	MMSE	Up-regulated	PFC	ROSMAP
ITGB5|P18084	P18084	ITGB5	Demented vs. Impaired	MMSE	Up-regulated	PFC	ROSMAP
ITGB8|P26012	P26012	ITGB8	High vs. Medium	Braak	Up-regulated	PFC	ROSMAP
ITGB8|P26012	P26012	ITGB8	Demented vs. Nondemented	MMSE	Up-regulated	PFC	ROSMAP
ITGB8|P26012	P26012	ITGB8	Demented vs. Impaired	MMSE	Up-regulated	PFC	ROSMAP
ITGB8|P26012	P26012	ITGB8	DefiniteAD vs. NL	CERAD	Up-regulated	PFC	ROSMAP
ITIH5|G5E9D8	G5E9D8	ITIH5	Demented vs. Nondemented	MMSE	Down-regulated	PFC	ROSMAP
ITM2B|Q9Y287	Q9Y287	ITM2B	High vs. Medium	Braak	Up-regulated	PFC	ROSMAP
ITM2B|Q9Y287	Q9Y287	ITM2B	DefiniteAD vs. NL	CERAD	Up-regulated	PFC	ROSMAP
ITPKB|P27987	P27987	ITPKB	High vs. Medium	Braak	Up-regulated	PFC	ROSMAP
ITPKB|P27987	P27987	ITPKB	Demented vs. Nondemented	MMSE	Up-regulated	PFC	ROSMAP
ITPKB|P27987	P27987	ITPKB	Demented vs. Impaired	MMSE	Up-regulated	PFC	ROSMAP
ITPR2|Q14571	Q14571	ITPR2	High vs. Medium	Braak	Up-regulated	PFC	ROSMAP
ITPR2|Q14571	Q14571	ITPR2	DefiniteAD vs. NL	CERAD	Up-regulated	PFC	ROSMAP
ITSN2|Q9NZM3	Q9NZM3	ITSN2	High vs. Medium	Braak	Down-regulated	PFC	ROSMAP
ITSN2|Q9NZM3	Q9NZM3	ITSN2	Demented vs. Nondemented	MMSE	Down-regulated	PFC	ROSMAP
ITSN2|Q9NZM3	Q9NZM3	ITSN2	Demented vs. Impaired	MMSE	Down-regulated	PFC	ROSMAP
KALRN|H7BXZ5	H7BXZ5	KALRN	High vs. Medium	Braak	Down-regulated	PFC	ROSMAP
KALRN|H7BXZ5	H7BXZ5	KALRN	Demented vs. Nondemented	MMSE	Down-regulated	PFC	ROSMAP
KALRN|H7BXZ5	H7BXZ5	KALRN	Demented vs. Impaired	MMSE	Down-regulated	PFC	ROSMAP
KALRN|H7BXZ5	H7BXZ5	KALRN	DefiniteAD vs. NL	CERAD	Down-regulated	PFC	ROSMAP
KATNB1|Q9BVA0	Q9BVA0	KATNB1	High vs. Medium	Braak	Down-regulated	PFC	ROSMAP
KBTBD3|Q8NAB2	Q8NAB2	KBTBD3	Demented vs. Impaired	MMSE	Down-regulated	PFC	ROSMAP
KBTBD6|Q86V97	Q86V97	KBTBD6	Demented vs. Impaired	MMSE	Up-regulated	PFC	ROSMAP
KCNC1|P48547-2	P48547-2	KCNC1	High vs. Medium	Braak	Up-regulated	PFC	ROSMAP
KCNC1|P48547-2	P48547-2	KCNC1	Demented vs. Nondemented	MMSE	Up-regulated	PFC	ROSMAP
KCNC1|P48547-2	P48547-2	KCNC1	Demented vs. Impaired	MMSE	Up-regulated	PFC	ROSMAP
KCNC1|P48547-2	P48547-2	KCNC1	DefiniteAD vs. NL	CERAD	Up-regulated	PFC	ROSMAP
KCNC2|Q96PR1	Q96PR1	KCNC2	High vs. Medium	Braak	Up-regulated	PFC	ROSMAP
KCNMA1|Q12791-3	Q12791-3	KCNMA1	Demented vs. Nondemented	MMSE	Down-regulated	PFC	ROSMAP
KCNMA1|Q12791-3	Q12791-3	KCNMA1	Demented vs. Impaired	MMSE	Down-regulated	PFC	ROSMAP
KCNN3|A0A087WYJ0	A0A087WYJ0	KCNN3	High vs. Medium	Braak	Up-regulated	PFC	ROSMAP
KCNN3|A0A087WYJ0	A0A087WYJ0	KCNN3	Demented vs. Nondemented	MMSE	Up-regulated	PFC	ROSMAP
KCNN3|A0A087WYJ0	A0A087WYJ0	KCNN3	Demented vs. Impaired	MMSE	Up-regulated	PFC	ROSMAP
KCNN3|A0A087WYJ0	A0A087WYJ0	KCNN3	DefiniteAD vs. NL	CERAD	Up-regulated	PFC	ROSMAP
KCTD12|Q96CX2	Q96CX2	KCTD12	Demented vs. Nondemented	MMSE	Up-regulated	PFC	ROSMAP
KCTD12|Q96CX2	Q96CX2	KCTD12	Demented vs. Impaired	MMSE	Up-regulated	PFC	ROSMAP
KIAA0368|J3KN16	J3KN16	KIAA0368	Demented vs. Nondemented	MMSE	Down-regulated	PFC	ROSMAP
KIAA0907|Q7Z7F0	Q7Z7F0	KIAA0907	Demented vs. Impaired	MMSE	Up-regulated	PFC	ROSMAP
KIAA1033|Q2M389	Q2M389	KIAA1033	DefiniteAD vs. NL	CERAD	Up-regulated	PFC	ROSMAP
KIAA1045|Q9UPV7	Q9UPV7	KIAA1045	High vs. Medium	Braak	Down-regulated	PFC	ROSMAP
KIAA1045|Q9UPV7	Q9UPV7	KIAA1045	Demented vs. Nondemented	MMSE	Down-regulated	PFC	ROSMAP
KIAA1045|Q9UPV7	Q9UPV7	KIAA1045	Demented vs. Impaired	MMSE	Down-regulated	PFC	ROSMAP
KIAA1045|Q9UPV7	Q9UPV7	KIAA1045	DefiniteAD vs. NL	CERAD	Down-regulated	PFC	ROSMAP
KIAA1107|Q9UPP5-2	Q9UPP5-2	KIAA1107	High vs. Medium	Braak	Down-regulated	PFC	ROSMAP
KIAA1107|Q9UPP5-2	Q9UPP5-2	KIAA1107	Demented vs. Nondemented	MMSE	Down-regulated	PFC	ROSMAP
KIAA1107|Q9UPP5-2	Q9UPP5-2	KIAA1107	Demented vs. Impaired	MMSE	Down-regulated	PFC	ROSMAP
KIAA1107|Q9UPP5-2	Q9UPP5-2	KIAA1107	DefiniteAD vs. NL	CERAD	Down-regulated	PFC	ROSMAP
KIAA1109|Q2LD37	Q2LD37	KIAA1109	Demented vs. Nondemented	MMSE	Up-regulated	PFC	ROSMAP
KIAA1109|Q2LD37	Q2LD37	KIAA1109	Demented vs. Impaired	MMSE	Up-regulated	PFC	ROSMAP
KIAA1191|Q96A73	Q96A73	KIAA1191	High vs. Medium	Braak	Down-regulated	PFC	ROSMAP
KIAA1191|Q96A73	Q96A73	KIAA1191	Demented vs. Nondemented	MMSE	Down-regulated	PFC	ROSMAP
KIAA1191|Q96A73	Q96A73	KIAA1191	Demented vs. Impaired	MMSE	Down-regulated	PFC	ROSMAP
KIAA1191|Q96A73	Q96A73	KIAA1191	DefiniteAD vs. NL	CERAD	Down-regulated	PFC	ROSMAP
KIAA1191|Q96A73	Q96A73	KIAA1191	DefinitedAD vs. IndefiniteAD	CERAD	Down-regulated	PFC	ROSMAP
KIAA1211L|Q6NV74	Q6NV74	KIAA1211L	DefiniteAD vs. NL	CERAD	Down-regulated	PFC	ROSMAP
KIAA1324L|A8MWY0	A8MWY0	KIAA1324L	Demented vs. Impaired	MMSE	Down-regulated	PFC	ROSMAP
KIAA1462|Q9P266	Q9P266	KIAA1462	High vs. Medium	Braak	Down-regulated	PFC	ROSMAP
KIAA1462|Q9P266	Q9P266	KIAA1462	Demented vs. Nondemented	MMSE	Down-regulated	PFC	ROSMAP
KIAA1462|Q9P266	Q9P266	KIAA1462	Demented vs. Impaired	MMSE	Down-regulated	PFC	ROSMAP
KIAA1462|Q9P266	Q9P266	KIAA1462	DefiniteAD vs. NL	CERAD	Down-regulated	PFC	ROSMAP
KIAA1462|Q9P266	Q9P266	KIAA1462	DefinitedAD vs. IndefiniteAD	CERAD	Down-regulated	PFC	ROSMAP
KIAA1549|Q9HCM3	Q9HCM3	KIAA1549	High vs. Medium	Braak	Down-regulated	PFC	ROSMAP
KIAA1549|Q9HCM3	Q9HCM3	KIAA1549	Demented vs. Nondemented	MMSE	Down-regulated	PFC	ROSMAP
KIAA1549|Q9HCM3	Q9HCM3	KIAA1549	Demented vs. Impaired	MMSE	Down-regulated	PFC	ROSMAP
KIAA1549L|Q6ZVL6	Q6ZVL6	KIAA1549L	High vs. Medium	Braak	Down-regulated	PFC	ROSMAP
KIAA1549L|Q6ZVL6	Q6ZVL6	KIAA1549L	Demented vs. Nondemented	MMSE	Down-regulated	PFC	ROSMAP
KIAA1549L|Q6ZVL6	Q6ZVL6	KIAA1549L	Demented vs. Impaired	MMSE	Down-regulated	PFC	ROSMAP
KIAA1549L|Q6ZVL6	Q6ZVL6	KIAA1549L	DefiniteAD vs. NL	CERAD	Down-regulated	PFC	ROSMAP
KIF13A|H0Y307	H0Y307	KIF13A	DefiniteAD vs. NL	CERAD	Up-regulated	PFC	ROSMAP
KIF13B|Q9NQT8	Q9NQT8	KIF13B	High vs. Medium	Braak	Up-regulated	PFC	ROSMAP
KIF13B|Q9NQT8	Q9NQT8	KIF13B	Demented vs. Nondemented	MMSE	Up-regulated	PFC	ROSMAP
KIF13B|Q9NQT8	Q9NQT8	KIF13B	Demented vs. Impaired	MMSE	Up-regulated	PFC	ROSMAP
KIF13B|Q9NQT8	Q9NQT8	KIF13B	DefiniteAD vs. NL	CERAD	Up-regulated	PFC	ROSMAP
KIF1C|O43896	O43896	KIF1C	Demented vs. Nondemented	MMSE	Up-regulated	PFC	ROSMAP
KIF21A|Q7Z4S6	Q7Z4S6	KIF21A	High vs. Medium	Braak	Down-regulated	PFC	ROSMAP
KIF27|Q86VH2	Q86VH2	KIF27	DefiniteAD vs. NL	CERAD	Up-regulated	PFC	ROSMAP
KIF5A|Q12840	Q12840	KIF5A	High vs. Medium	Braak	Down-regulated	PFC	ROSMAP
KIF5A|Q12840	Q12840	KIF5A	Demented vs. Nondemented	MMSE	Down-regulated	PFC	ROSMAP
KIF5A|Q12840	Q12840	KIF5A	Demented vs. Impaired	MMSE	Down-regulated	PFC	ROSMAP
KIF5A|Q12840	Q12840	KIF5A	DefiniteAD vs. NL	CERAD	Down-regulated	PFC	ROSMAP
KIF5C|O60282	O60282	KIF5C	High vs. Medium	Braak	Down-regulated	PFC	ROSMAP
KIFAP3|Q92845	Q92845	KIFAP3	High vs. Medium	Braak	Down-regulated	PFC	ROSMAP
KIFAP3|Q92845	Q92845	KIFAP3	Demented vs. Nondemented	MMSE	Down-regulated	PFC	ROSMAP
KLC1|Q07866-7	Q07866-7	KLC1	High vs. Medium	Braak	Down-regulated	PFC	ROSMAP
KLC2|Q9H0B6	Q9H0B6	KLC2	High vs. Medium	Braak	Down-regulated	PFC	ROSMAP
KLC2|Q9H0B6	Q9H0B6	KLC2	Demented vs. Nondemented	MMSE	Down-regulated	PFC	ROSMAP
KLC2|Q9H0B6	Q9H0B6	KLC2	Demented vs. Impaired	MMSE	Down-regulated	PFC	ROSMAP
KLHL3|Q9UH77	Q9UH77	KLHL3	High vs. Medium	Braak	Down-regulated	PFC	ROSMAP
KLHL3|Q9UH77	Q9UH77	KLHL3	DefiniteAD vs. NL	CERAD	Down-regulated	PFC	ROSMAP
KNDC1|Q76NI1	Q76NI1	KNDC1	Demented vs. Nondemented	MMSE	Down-regulated	PFC	ROSMAP
KNDC1|Q76NI1	Q76NI1	KNDC1	Demented vs. Impaired	MMSE	Down-regulated	PFC	ROSMAP
KPNA2|P52292	P52292	KPNA2	High vs. Medium	Braak	Up-regulated	PFC	ROSMAP
KPNA2|P52292	P52292	KPNA2	Demented vs. Nondemented	MMSE	Up-regulated	PFC	ROSMAP
KPNA3|O00505	O00505	KPNA3	Demented vs. Nondemented	MMSE	Up-regulated	PFC	ROSMAP
KPNA3|O00505	O00505	KPNA3	Demented vs. Impaired	MMSE	Up-regulated	PFC	ROSMAP
KPNA4|O00629	O00629	KPNA4	Demented vs. Nondemented	MMSE	Up-regulated	PFC	ROSMAP
KPNA4|O00629	O00629	KPNA4	Demented vs. Impaired	MMSE	Up-regulated	PFC	ROSMAP
KRAS|P01116	P01116	KRAS	High vs. Medium	Braak	Down-regulated	PFC	ROSMAP
KRAS|P01116	P01116	KRAS	DefiniteAD vs. NL	CERAD	Down-regulated	PFC	ROSMAP
KSR1|Q8IVT5-2	Q8IVT5-2	KSR1	Demented vs. Nondemented	MMSE	Up-regulated	PFC	ROSMAP
KSR1|Q8IVT5-2	Q8IVT5-2	KSR1	Demented vs. Impaired	MMSE	Up-regulated	PFC	ROSMAP
KSR1|Q8IVT5-2	Q8IVT5-2	KSR1	DefiniteAD vs. NL	CERAD	Up-regulated	PFC	ROSMAP
KSR2|Q6VAB6	Q6VAB6	KSR2	Demented vs. Impaired	MMSE	Up-regulated	PFC	ROSMAP
L1CAM|P32004	P32004	L1CAM	Demented vs. Nondemented	MMSE	Up-regulated	PFC	ROSMAP
L2HGDH|Q9H9P8	Q9H9P8	L2HGDH	Demented vs. Nondemented	MMSE	Down-regulated	PFC	ROSMAP
L2HGDH|Q9H9P8	Q9H9P8	L2HGDH	Demented vs. Impaired	MMSE	Down-regulated	PFC	ROSMAP
L3HYPDH|Q96EM0	Q96EM0	L3HYPDH	Demented vs. Impaired	MMSE	Up-regulated	PFC	ROSMAP
LACE1|Q8WV93	Q8WV93	LACE1	Demented vs. Nondemented	MMSE	Down-regulated	PFC	ROSMAP
LACE1|Q8WV93	Q8WV93	LACE1	Demented vs. Impaired	MMSE	Down-regulated	PFC	ROSMAP
LACTB2|Q53H82	Q53H82	LACTB2	Demented vs. Nondemented	MMSE	Up-regulated	PFC	ROSMAP
LAGE3|Q14657	Q14657	LAGE3	Demented vs. Nondemented	MMSE	Up-regulated	PFC	ROSMAP
LAGE3|Q14657	Q14657	LAGE3	Demented vs. Impaired	MMSE	Up-regulated	PFC	ROSMAP
LAMP1|P11279	P11279	LAMP1	DefiniteAD vs. NL	CERAD	Up-regulated	PFC	ROSMAP
LARP1|Q6PKG0	Q6PKG0	LARP1	High vs. Medium	Braak	Down-regulated	PFC	ROSMAP
LARP1|Q6PKG0	Q6PKG0	LARP1	Demented vs. Nondemented	MMSE	Down-regulated	PFC	ROSMAP
LARP1|Q6PKG0	Q6PKG0	LARP1	Demented vs. Impaired	MMSE	Down-regulated	PFC	ROSMAP
LARP1|Q6PKG0	Q6PKG0	LARP1	DefiniteAD vs. NL	CERAD	Down-regulated	PFC	ROSMAP
LARS|Q9P2J5	Q9P2J5	LARS	Demented vs. Nondemented	MMSE	Down-regulated	PFC	ROSMAP
LARS|Q9P2J5	Q9P2J5	LARS	Demented vs. Impaired	MMSE	Down-regulated	PFC	ROSMAP
LARS2|Q15031	Q15031	LARS2	Demented vs. Nondemented	MMSE	Down-regulated	PFC	ROSMAP
LARS2|Q15031	Q15031	LARS2	Demented vs. Impaired	MMSE	Down-regulated	PFC	ROSMAP
LCLAT1|Q6UWP7	Q6UWP7	LCLAT1	High vs. Medium	Braak	Down-regulated	PFC	ROSMAP
LCLAT1|Q6UWP7	Q6UWP7	LCLAT1	Demented vs. Nondemented	MMSE	Down-regulated	PFC	ROSMAP
LCLAT1|Q6UWP7	Q6UWP7	LCLAT1	Demented vs. Impaired	MMSE	Down-regulated	PFC	ROSMAP
LCMT1|Q9UIC8	Q9UIC8	LCMT1	Demented vs. Impaired	MMSE	Up-regulated	PFC	ROSMAP
LDHB|P07195	P07195	LDHB	High vs. Medium	Braak	Up-regulated	PFC	ROSMAP
LDHB|P07195	P07195	LDHB	Demented vs. Nondemented	MMSE	Up-regulated	PFC	ROSMAP
LDHB|P07195	P07195	LDHB	Demented vs. Impaired	MMSE	Up-regulated	PFC	ROSMAP
LDHB|P07195	P07195	LDHB	DefiniteAD vs. NL	CERAD	Up-regulated	PFC	ROSMAP
LETMD1|Q6P1Q0	Q6P1Q0	LETMD1	Demented vs. Nondemented	MMSE	Down-regulated	PFC	ROSMAP
LETMD1|Q6P1Q0	Q6P1Q0	LETMD1	Demented vs. Impaired	MMSE	Down-regulated	PFC	ROSMAP
LGI2|Q8N0V4	Q8N0V4	LGI2	Demented vs. Nondemented	MMSE	Down-regulated	PFC	ROSMAP
LGI2|Q8N0V4	Q8N0V4	LGI2	Demented vs. Impaired	MMSE	Down-regulated	PFC	ROSMAP
LGI4|Q8N135	Q8N135	LGI4	High vs. Medium	Braak	Up-regulated	PFC	ROSMAP
LGI4|Q8N135	Q8N135	LGI4	Demented vs. Nondemented	MMSE	Up-regulated	PFC	ROSMAP
LGI4|Q8N135	Q8N135	LGI4	Demented vs. Impaired	MMSE	Up-regulated	PFC	ROSMAP
LGI4|Q8N135	Q8N135	LGI4	DefiniteAD vs. NL	CERAD	Up-regulated	PFC	ROSMAP
LGI4|Q8N135	Q8N135	LGI4	DefinitedAD vs. IndefiniteAD	CERAD	Up-regulated	PFC	ROSMAP
LIAS|O43766	O43766	LIAS	Demented vs. Impaired	MMSE	Down-regulated	PFC	ROSMAP
LIG4|A0A0C4DGV9	A0A0C4DGV9	LIG4	Demented vs. Impaired	MMSE	Down-regulated	PFC	ROSMAP
LIMA1|Q9UHB6	Q9UHB6	LIMA1	Demented vs. Impaired	MMSE	Up-regulated	PFC	ROSMAP
LINGO1|Q96FE5	Q96FE5	LINGO1	High vs. Medium	Braak	Down-regulated	PFC	ROSMAP
LMBRD2|Q68DH5	Q68DH5	LMBRD2	Demented vs. Nondemented	MMSE	Up-regulated	PFC	ROSMAP
LMBRD2|Q68DH5	Q68DH5	LMBRD2	Demented vs. Impaired	MMSE	Up-regulated	PFC	ROSMAP
LMO3|Q8TAP4	Q8TAP4	LMO3	Demented vs. Impaired	MMSE	Up-regulated	PFC	ROSMAP
LMOD1|P29536	P29536	LMOD1	Demented vs. Nondemented	MMSE	Down-regulated	PFC	ROSMAP
LMTK2|Q8IWU2	Q8IWU2	LMTK2	Demented vs. Nondemented	MMSE	Down-regulated	PFC	ROSMAP
LMTK2|Q8IWU2	Q8IWU2	LMTK2	Demented vs. Impaired	MMSE	Down-regulated	PFC	ROSMAP
LOC728763|H7C117	H7C117	LOC728763	Demented vs. Nondemented	MMSE	Up-regulated	PFC	ROSMAP
LOC728763|H7C117	H7C117	LOC728763	Demented vs. Impaired	MMSE	Up-regulated	PFC	ROSMAP
LONP1|K7EKE6	K7EKE6	LONP1	Demented vs. Nondemented	MMSE	Down-regulated	PFC	ROSMAP
LONP1|K7EKE6	K7EKE6	LONP1	Demented vs. Impaired	MMSE	Down-regulated	PFC	ROSMAP
LPGAT1|Q92604	Q92604	LPGAT1	High vs. Medium	Braak	Down-regulated	PFC	ROSMAP
LPGAT1|Q92604	Q92604	LPGAT1	Demented vs. Nondemented	MMSE	Down-regulated	PFC	ROSMAP
LPHN1|O94910	O94910	LPHN1	High vs. Medium	Braak	Down-regulated	PFC	ROSMAP
LPIN1|Q14693	Q14693	LPIN1	Demented vs. Nondemented	MMSE	Up-regulated	PFC	ROSMAP
LPIN1|Q14693	Q14693	LPIN1	Demented vs. Impaired	MMSE	Up-regulated	PFC	ROSMAP
LPIN1|Q14693	Q14693	LPIN1	DefiniteAD vs. NL	CERAD	Up-regulated	PFC	ROSMAP
LPPR2|Q96GM1-2	Q96GM1-2	LPPR2	High vs. Medium	Braak	Down-regulated	PFC	ROSMAP
LPPR4|A0A0A6YYH7	A0A0A6YYH7	LPPR4	High vs. Medium	Braak	Down-regulated	PFC	ROSMAP
LPPR4|A0A0A6YYH7	A0A0A6YYH7	LPPR4	DefiniteAD vs. NL	CERAD	Down-regulated	PFC	ROSMAP
LRP1|Q07954	Q07954	LRP1	High vs. Medium	Braak	Up-regulated	PFC	ROSMAP
LRP1|Q07954	Q07954	LRP1	Medium vs. Low	Braak	Down-regulated	PFC	ROSMAP
LRP1|Q07954	Q07954	LRP1	DefiniteAD vs. NL	CERAD	Up-regulated	PFC	ROSMAP
LRP1|Q07954	Q07954	LRP1	IndefiniteAD vs. NL	CERAD	Up-regulated	PFC	ROSMAP
LRP11|Q86VZ4	Q86VZ4	LRP11	Demented vs. Impaired	MMSE	Up-regulated	PFC	ROSMAP
LRPAP1|P30533	P30533	LRPAP1	Demented vs. Impaired	MMSE	Down-regulated	PFC	ROSMAP
LRPPRC|P42704	P42704	LRPPRC	High vs. Medium	Braak	Down-regulated	PFC	ROSMAP
LRPPRC|P42704	P42704	LRPPRC	Demented vs. Nondemented	MMSE	Down-regulated	PFC	ROSMAP
LRPPRC|P42704	P42704	LRPPRC	Demented vs. Impaired	MMSE	Down-regulated	PFC	ROSMAP
LRRC41|Q15345	Q15345	LRRC41	Demented vs. Nondemented	MMSE	Down-regulated	PFC	ROSMAP
LRRC4B|Q9NT99	Q9NT99	LRRC4B	Demented vs. Nondemented	MMSE	Down-regulated	PFC	ROSMAP
LRRC4B|Q9NT99	Q9NT99	LRRC4B	Demented vs. Impaired	MMSE	Down-regulated	PFC	ROSMAP
LRRC57|Q8N9N7	Q8N9N7	LRRC57	High vs. Medium	Braak	Down-regulated	PFC	ROSMAP
LRRC57|Q8N9N7	Q8N9N7	LRRC57	DefiniteAD vs. NL	CERAD	Down-regulated	PFC	ROSMAP
LRRC59|Q96AG4	Q96AG4	LRRC59	Demented vs. Nondemented	MMSE	Down-regulated	PFC	ROSMAP
LRRC73|Q5JTD7	Q5JTD7	LRRC73	High vs. Medium	Braak	Down-regulated	PFC	ROSMAP
LRRC73|Q5JTD7	Q5JTD7	LRRC73	Demented vs. Nondemented	MMSE	Down-regulated	PFC	ROSMAP
LRRC73|Q5JTD7	Q5JTD7	LRRC73	Demented vs. Impaired	MMSE	Down-regulated	PFC	ROSMAP
LRRC73|Q5JTD7	Q5JTD7	LRRC73	DefiniteAD vs. NL	CERAD	Down-regulated	PFC	ROSMAP
LRRC75A|Q8NAA5	Q8NAA5	LRRC75A	High vs. Medium	Braak	Down-regulated	PFC	ROSMAP
LRRC75A|Q8NAA5	Q8NAA5	LRRC75A	Demented vs. Nondemented	MMSE	Down-regulated	PFC	ROSMAP
LRRC75A|Q8NAA5	Q8NAA5	LRRC75A	Demented vs. Impaired	MMSE	Down-regulated	PFC	ROSMAP
LRRC75A|Q8NAA5	Q8NAA5	LRRC75A	DefiniteAD vs. NL	CERAD	Down-regulated	PFC	ROSMAP
LRRFIP1|Q32MZ4-4	Q32MZ4-4	LRRFIP1	Demented vs. Impaired	MMSE	Down-regulated	PFC	ROSMAP
LRRTM3|Q86VH5	Q86VH5	LRRTM3	Demented vs. Nondemented	MMSE	Down-regulated	PFC	ROSMAP
LRRTM3|Q86VH5	Q86VH5	LRRTM3	Demented vs. Impaired	MMSE	Down-regulated	PFC	ROSMAP
LRTM2|Q8N967	Q8N967	LRTM2	High vs. Medium	Braak	Down-regulated	PFC	ROSMAP
LRTM2|Q8N967	Q8N967	LRTM2	Demented vs. Nondemented	MMSE	Down-regulated	PFC	ROSMAP
LRTM2|Q8N967	Q8N967	LRTM2	Demented vs. Impaired	MMSE	Down-regulated	PFC	ROSMAP
LRTM2|Q8N967	Q8N967	LRTM2	DefiniteAD vs. NL	CERAD	Down-regulated	PFC	ROSMAP
LRTM2|Q8N967	Q8N967	LRTM2	DefinitedAD vs. IndefiniteAD	CERAD	Down-regulated	PFC	ROSMAP
LSM3|P62310	P62310	LSM3	Demented vs. Nondemented	MMSE	Up-regulated	PFC	ROSMAP
LSP1|P33241	P33241	LSP1	DefiniteAD vs. NL	CERAD	Up-regulated	PFC	ROSMAP
LTA4H|P09960	P09960	LTA4H	High vs. Medium	Braak	Up-regulated	PFC	ROSMAP
LTA4H|P09960	P09960	LTA4H	Demented vs. Nondemented	MMSE	Up-regulated	PFC	ROSMAP
LTA4H|P09960	P09960	LTA4H	Demented vs. Impaired	MMSE	Up-regulated	PFC	ROSMAP
LUC7L|Q9NQ29	Q9NQ29	LUC7L	Demented vs. Nondemented	MMSE	Up-regulated	PFC	ROSMAP
LUC7L|Q9NQ29	Q9NQ29	LUC7L	Demented vs. Impaired	MMSE	Up-regulated	PFC	ROSMAP
LUC7L3|J3KPP4	J3KPP4	LUC7L3	Demented vs. Impaired	MMSE	Up-regulated	PFC	ROSMAP
LUM|P51884	P51884	LUM	Demented vs. Nondemented	MMSE	Down-regulated	PFC	ROSMAP
LYPLA1|O75608	O75608	LYPLA1	Demented vs. Nondemented	MMSE	Down-regulated	PFC	ROSMAP
LYRM4|Q9HD34	Q9HD34	LYRM4	Demented vs. Nondemented	MMSE	Down-regulated	PFC	ROSMAP
LYRM4|Q9HD34	Q9HD34	LYRM4	Demented vs. Impaired	MMSE	Down-regulated	PFC	ROSMAP
LYRM7|Q5U5X0	Q5U5X0	LYRM7	Demented vs. Impaired	MMSE	Down-regulated	PFC	ROSMAP
LYRM9|D6RFL2	D6RFL2	LYRM9	Demented vs. Impaired	MMSE	Down-regulated	PFC	ROSMAP
LYSMD2|Q8IV50	Q8IV50	LYSMD2	Demented vs. Nondemented	MMSE	Up-regulated	PFC	ROSMAP
LYSMD2|Q8IV50	Q8IV50	LYSMD2	Demented vs. Impaired	MMSE	Up-regulated	PFC	ROSMAP
LZTFL1|Q9NQ48	Q9NQ48	LZTFL1	Demented vs. Nondemented	MMSE	Down-regulated	PFC	ROSMAP
LZTS1|Q9Y250	Q9Y250	LZTS1	Demented vs. Nondemented	MMSE	Down-regulated	PFC	ROSMAP
LZTS1|Q9Y250	Q9Y250	LZTS1	Demented vs. Impaired	MMSE	Down-regulated	PFC	ROSMAP
LZTS1|Q9Y250	Q9Y250	LZTS1	DefiniteAD vs. NL	CERAD	Down-regulated	PFC	ROSMAP
MACROD1|Q9BQ69	Q9BQ69	MACROD1	High vs. Medium	Braak	Up-regulated	PFC	ROSMAP
MACROD1|Q9BQ69	Q9BQ69	MACROD1	Demented vs. Nondemented	MMSE	Up-regulated	PFC	ROSMAP
MACROD1|Q9BQ69	Q9BQ69	MACROD1	Demented vs. Impaired	MMSE	Up-regulated	PFC	ROSMAP
MACROD1|Q9BQ69	Q9BQ69	MACROD1	DefiniteAD vs. NL	CERAD	Up-regulated	PFC	ROSMAP
MAD1L1|Q9Y6D9	Q9Y6D9	MAD1L1	High vs. Medium	Braak	Up-regulated	PFC	ROSMAP
MAGEE1|Q9HCI5	Q9HCI5	MAGEE1	Demented vs. Nondemented	MMSE	Down-regulated	PFC	ROSMAP
MAGEE1|Q9HCI5	Q9HCI5	MAGEE1	Demented vs. Impaired	MMSE	Down-regulated	PFC	ROSMAP
MAGI1|Q96QZ7	Q96QZ7	MAGI1	Demented vs. Impaired	MMSE	Down-regulated	PFC	ROSMAP
MAGI3|Q5TCQ9-3	Q5TCQ9-3	MAGI3	Demented vs. Nondemented	MMSE	Down-regulated	PFC	ROSMAP
MAOB|P27338	P27338	MAOB	High vs. Medium	Braak	Up-regulated	PFC	ROSMAP
MAP2K1|Q02750	Q02750	MAP2K1	Demented vs. Nondemented	MMSE	Up-regulated	PFC	ROSMAP
MAP2K2|P36507	P36507	MAP2K2	High vs. Medium	Braak	Up-regulated	PFC	ROSMAP
MAP2K2|P36507	P36507	MAP2K2	Demented vs. Nondemented	MMSE	Up-regulated	PFC	ROSMAP
MAP2K3|P46734	P46734	MAP2K3	Demented vs. Impaired	MMSE	Up-regulated	PFC	ROSMAP
MAP2K3|P46734	P46734	MAP2K3	DefiniteAD vs. NL	CERAD	Up-regulated	PFC	ROSMAP
MAP2K6|P52564	P52564	MAP2K6	High vs. Medium	Braak	Up-regulated	PFC	ROSMAP
MAP2K6|P52564	P52564	MAP2K6	Demented vs. Nondemented	MMSE	Up-regulated	PFC	ROSMAP
MAP2K6|P52564	P52564	MAP2K6	Demented vs. Impaired	MMSE	Up-regulated	PFC	ROSMAP
MAP2K6|P52564	P52564	MAP2K6	DefiniteAD vs. NL	CERAD	Up-regulated	PFC	ROSMAP
MAP3K13|O43283	O43283	MAP3K13	Demented vs. Nondemented	MMSE	Down-regulated	PFC	ROSMAP
MAP3K13|O43283	O43283	MAP3K13	Demented vs. Impaired	MMSE	Down-regulated	PFC	ROSMAP
MAP3K5|Q99683	Q99683	MAP3K5	High vs. Medium	Braak	Up-regulated	PFC	ROSMAP
MAP3K5|Q99683	Q99683	MAP3K5	Demented vs. Nondemented	MMSE	Up-regulated	PFC	ROSMAP
MAP3K5|Q99683	Q99683	MAP3K5	Demented vs. Impaired	MMSE	Up-regulated	PFC	ROSMAP
MAP3K5|Q99683	Q99683	MAP3K5	DefiniteAD vs. NL	CERAD	Up-regulated	PFC	ROSMAP
MAP4K3|Q8IVH8	Q8IVH8	MAP4K3	High vs. Medium	Braak	Down-regulated	PFC	ROSMAP
MAP4K3|Q8IVH8	Q8IVH8	MAP4K3	Demented vs. Nondemented	MMSE	Down-regulated	PFC	ROSMAP
MAP4K3|Q8IVH8	Q8IVH8	MAP4K3	Demented vs. Impaired	MMSE	Down-regulated	PFC	ROSMAP
MAP7D1|Q3KQU3	Q3KQU3	MAP7D1	High vs. Medium	Braak	Down-regulated	PFC	ROSMAP
MAP7D1|Q3KQU3	Q3KQU3	MAP7D1	Demented vs. Nondemented	MMSE	Down-regulated	PFC	ROSMAP
MAP7D1|Q3KQU3	Q3KQU3	MAP7D1	DefiniteAD vs. NL	CERAD	Down-regulated	PFC	ROSMAP
MAPK1|P28482	P28482	MAPK1	High vs. Medium	Braak	Up-regulated	PFC	ROSMAP
MAPK1|P28482	P28482	MAPK1	Demented vs. Nondemented	MMSE	Up-regulated	PFC	ROSMAP
MAPK1|P28482	P28482	MAPK1	Demented vs. Impaired	MMSE	Up-regulated	PFC	ROSMAP
MAPK1|P28482	P28482	MAPK1	DefiniteAD vs. NL	CERAD	Up-regulated	PFC	ROSMAP
MAPK10|P53779-2	P53779-2	MAPK10	Demented vs. Nondemented	MMSE	Down-regulated	PFC	ROSMAP
MAPK3|P27361	P27361	MAPK3	High vs. Medium	Braak	Up-regulated	PFC	ROSMAP
MAPK3|P27361	P27361	MAPK3	Demented vs. Nondemented	MMSE	Up-regulated	PFC	ROSMAP
MAPK3|P27361	P27361	MAPK3	Demented vs. Impaired	MMSE	Up-regulated	PFC	ROSMAP
MAPK3|P27361	P27361	MAPK3	DefiniteAD vs. NL	CERAD	Up-regulated	PFC	ROSMAP
MAPK8IP3|A0A087WYG2	A0A087WYG2	MAPK8IP3	High vs. Medium	Braak	Down-regulated	PFC	ROSMAP
MAPKAPK2|P49137	P49137	MAPKAPK2	Demented vs. Impaired	MMSE	Up-regulated	PFC	ROSMAP
MAPRE3|Q9UPY8	Q9UPY8	MAPRE3	High vs. Medium	Braak	Down-regulated	PFC	ROSMAP
MAPRE3|Q9UPY8	Q9UPY8	MAPRE3	DefiniteAD vs. NL	CERAD	Down-regulated	PFC	ROSMAP
MAPT|P10636	P10636	MAPT	High vs. Medium	Braak	Up-regulated	PFC	ROSMAP
MARK1|Q9P0L2	Q9P0L2	MARK1	High vs. Medium	Braak	Down-regulated	PFC	ROSMAP
MARK1|Q9P0L2	Q9P0L2	MARK1	Demented vs. Nondemented	MMSE	Down-regulated	PFC	ROSMAP
MARK1|Q9P0L2	Q9P0L2	MARK1	Demented vs. Impaired	MMSE	Down-regulated	PFC	ROSMAP
MARK1|Q9P0L2	Q9P0L2	MARK1	DefiniteAD vs. NL	CERAD	Down-regulated	PFC	ROSMAP
MARK4|Q96L34-2	Q96L34-2	MARK4	High vs. Medium	Braak	Down-regulated	PFC	ROSMAP
MARS|P56192	P56192	MARS	Demented vs. Nondemented	MMSE	Down-regulated	PFC	ROSMAP
MARS|P56192	P56192	MARS	Demented vs. Impaired	MMSE	Down-regulated	PFC	ROSMAP
MAST1|Q9Y2H9	Q9Y2H9	MAST1	Demented vs. Nondemented	MMSE	Up-regulated	PFC	ROSMAP
MAST3|O60307	O60307	MAST3	Demented vs. Nondemented	MMSE	Down-regulated	PFC	ROSMAP
MAST3|O60307	O60307	MAST3	Demented vs. Impaired	MMSE	Down-regulated	PFC	ROSMAP
MAST4|O15021	O15021	MAST4	Demented vs. Impaired	MMSE	Up-regulated	PFC	ROSMAP
MAT2A|P31153	P31153	MAT2A	High vs. Medium	Braak	Up-regulated	PFC	ROSMAP
MAT2A|P31153	P31153	MAT2A	Demented vs. Nondemented	MMSE	Up-regulated	PFC	ROSMAP
MAT2A|P31153	P31153	MAT2A	DefiniteAD vs. NL	CERAD	Up-regulated	PFC	ROSMAP
MAT2B|Q9NZL9	Q9NZL9	MAT2B	Demented vs. Nondemented	MMSE	Up-regulated	PFC	ROSMAP
MAT2B|Q9NZL9	Q9NZL9	MAT2B	Demented vs. Impaired	MMSE	Up-regulated	PFC	ROSMAP
MAT2B|Q9NZL9	Q9NZL9	MAT2B	DefiniteAD vs. NL	CERAD	Up-regulated	PFC	ROSMAP
MB21D2|Q8IYB1	Q8IYB1	MB21D2	Demented vs. Nondemented	MMSE	Up-regulated	PFC	ROSMAP
MBNL2|Q5VZF2	Q5VZF2	MBNL2	Demented vs. Impaired	MMSE	Up-regulated	PFC	ROSMAP
MBOAT2|Q6ZWT7	Q6ZWT7	MBOAT2	Demented vs. Nondemented	MMSE	Down-regulated	PFC	ROSMAP
MCF2L|O15068-9	O15068-9	MCF2L	Demented vs. Nondemented	MMSE	Up-regulated	PFC	ROSMAP
MCF2L2|Q86YR7	Q86YR7	MCF2L2	Demented vs. Nondemented	MMSE	Up-regulated	PFC	ROSMAP
MDGA2|Q7Z553	Q7Z553	MDGA2	Demented vs. Nondemented	MMSE	Down-regulated	PFC	ROSMAP
MDGA2|Q7Z553	Q7Z553	MDGA2	Demented vs. Impaired	MMSE	Down-regulated	PFC	ROSMAP
MDK|P21741	P21741	MDK	High vs. Medium	Braak	Up-regulated	PFC	ROSMAP
MDK|P21741	P21741	MDK	Medium vs. Low	Braak	Down-regulated	PFC	ROSMAP
MDK|P21741	P21741	MDK	Demented vs. Nondemented	MMSE	Up-regulated	PFC	ROSMAP
MDK|P21741	P21741	MDK	DefiniteAD vs. NL	CERAD	Up-regulated	PFC	ROSMAP
MDK|P21741	P21741	MDK	IndefiniteAD vs. NL	CERAD	Up-regulated	PFC	ROSMAP
MDN1|Q9NU22	Q9NU22	MDN1	Demented vs. Nondemented	MMSE	Up-regulated	PFC	ROSMAP
ME2|P23368	P23368	ME2	Demented vs. Nondemented	MMSE	Down-regulated	PFC	ROSMAP
ME2|P23368	P23368	ME2	Demented vs. Impaired	MMSE	Down-regulated	PFC	ROSMAP
ME3|Q16798	Q16798	ME3	High vs. Medium	Braak	Down-regulated	PFC	ROSMAP
MECR|Q9BV79	Q9BV79	MECR	Demented vs. Nondemented	MMSE	Down-regulated	PFC	ROSMAP
MECR|Q9BV79	Q9BV79	MECR	Demented vs. Impaired	MMSE	Down-regulated	PFC	ROSMAP
MED22|E7EN96	E7EN96	MED22	Demented vs. Nondemented	MMSE	Up-regulated	PFC	ROSMAP
MED22|E7EN96	E7EN96	MED22	Demented vs. Impaired	MMSE	Up-regulated	PFC	ROSMAP
MEGF9|Q9H1U4	Q9H1U4	MEGF9	High vs. Medium	Braak	Up-regulated	PFC	ROSMAP
MEGF9|Q9H1U4	Q9H1U4	MEGF9	Demented vs. Nondemented	MMSE	Up-regulated	PFC	ROSMAP
MEGF9|Q9H1U4	Q9H1U4	MEGF9	DefiniteAD vs. NL	CERAD	Up-regulated	PFC	ROSMAP
MEN1|O00255	O00255	MEN1	Demented vs. Nondemented	MMSE	Up-regulated	PFC	ROSMAP
MEN1|O00255	O00255	MEN1	Demented vs. Impaired	MMSE	Up-regulated	PFC	ROSMAP
MFF|Q9GZY8	Q9GZY8	MFF	Demented vs. Nondemented	MMSE	Down-regulated	PFC	ROSMAP
MFF|A0A0A0MS29	A0A0A0MS29	MFF	Demented vs. Nondemented	MMSE	Down-regulated	PFC	ROSMAP
MFF|Q9GZY8	Q9GZY8	MFF	Demented vs. Impaired	MMSE	Down-regulated	PFC	ROSMAP
MFF|Q9GZY8	Q9GZY8	MFF	DefiniteAD vs. NL	CERAD	Down-regulated	PFC	ROSMAP
MFN2|O95140	O95140	MFN2	Demented vs. Nondemented	MMSE	Down-regulated	PFC	ROSMAP
MFN2|O95140	O95140	MFN2	Demented vs. Impaired	MMSE	Down-regulated	PFC	ROSMAP
MFSD11|O43934	O43934	MFSD11	High vs. Medium	Braak	Up-regulated	PFC	ROSMAP
MFSD11|O43934	O43934	MFSD11	DefiniteAD vs. NL	CERAD	Up-regulated	PFC	ROSMAP
MFSD4|Q8N468	Q8N468	MFSD4	Demented vs. Nondemented	MMSE	Up-regulated	PFC	ROSMAP
MFSD6|H7C0X2	H7C0X2	MFSD6	Demented vs. Nondemented	MMSE	Up-regulated	PFC	ROSMAP
MFSD6|Q6ZSS7	Q6ZSS7	MFSD6	Demented vs. Nondemented	MMSE	Up-regulated	PFC	ROSMAP
MGLL|Q99685	Q99685	MGLL	High vs. Medium	Braak	Down-regulated	PFC	ROSMAP
MGLL|Q99685	Q99685	MGLL	Demented vs. Nondemented	MMSE	Down-regulated	PFC	ROSMAP
MGLL|Q99685	Q99685	MGLL	Demented vs. Impaired	MMSE	Down-regulated	PFC	ROSMAP
MGST2|Q99735	Q99735	MGST2	Demented vs. Impaired	MMSE	Up-regulated	PFC	ROSMAP
MGST3|O14880	O14880	MGST3	Demented vs. Nondemented	MMSE	Down-regulated	PFC	ROSMAP
MGST3|O14880	O14880	MGST3	Demented vs. Impaired	MMSE	Down-regulated	PFC	ROSMAP
MICAL3|Q7RTP6	Q7RTP6	MICAL3	Demented vs. Nondemented	MMSE	Up-regulated	PFC	ROSMAP
MICALL2|Q8IY33	Q8IY33	MICALL2	High vs. Medium	Braak	Up-regulated	PFC	ROSMAP
MICALL2|Q8IY33	Q8IY33	MICALL2	Demented vs. Nondemented	MMSE	Up-regulated	PFC	ROSMAP
MICALL2|Q8IY33	Q8IY33	MICALL2	Demented vs. Impaired	MMSE	Up-regulated	PFC	ROSMAP
MIF|P14174	P14174	MIF	Demented vs. Nondemented	MMSE	Up-regulated	PFC	ROSMAP
MINA|Q8IUF8	Q8IUF8	MINA	Demented vs. Nondemented	MMSE	Up-regulated	PFC	ROSMAP
MINA|Q8IUF8	Q8IUF8	MINA	Demented vs. Impaired	MMSE	Up-regulated	PFC	ROSMAP
MKKS|Q9HB66	Q9HB66	MKKS	Demented vs. Nondemented	MMSE	Down-regulated	PFC	ROSMAP
MKL1|W0Z7M9	W0Z7M9	MKL1	Demented vs. Impaired	MMSE	Up-regulated	PFC	ROSMAP
MLC1|Q15049	Q15049	MLC1	Demented vs. Impaired	MMSE	Up-regulated	PFC	ROSMAP
MLEC|Q14165	Q14165	MLEC	Demented vs. Nondemented	MMSE	Down-regulated	PFC	ROSMAP
MLEC|Q14165	Q14165	MLEC	Demented vs. Impaired	MMSE	Down-regulated	PFC	ROSMAP
MLIP|Q5VWP3-3	Q5VWP3-3	MLIP	Demented vs. Nondemented	MMSE	Down-regulated	PFC	ROSMAP
MLIP|Q5VWP3-3	Q5VWP3-3	MLIP	DefiniteAD vs. NL	CERAD	Down-regulated	PFC	ROSMAP
MOB1B|Q7L9L4	Q7L9L4	MOB1B	Demented vs. Impaired	MMSE	Up-regulated	PFC	ROSMAP
MOB3A|Q96BX8	Q96BX8	MOB3A	Demented vs. Nondemented	MMSE	Up-regulated	PFC	ROSMAP
MOB3A|Q96BX8	Q96BX8	MOB3A	Demented vs. Impaired	MMSE	Up-regulated	PFC	ROSMAP
[truncated: 2,076 more rows]

## Sheet: Page2.BLSA.DEP
protein.id	protein.access	GN	logFC	P.Value	adj.P.Val	Cohort	region
ABRACL|Q9P1F3	Q9P1F3	ABRACL	-0.625228	0.000285382	0.015589	BLSA	PFC
ACSL3|O95573	O95573	ACSL3	-0.374451	0.00229244	0.0431395	BLSA	PFC
ACTN1|P12814-3	P12814-3	ACTN1	-0.297786	0.000940151	0.0277545	BLSA	PFC
ACTN2|P35609-2	P35609-2	ACTN2	-0.396782	8.32194e-06	0.0023281	BLSA	PFC
ACTN3|Q08043	Q08043	ACTN3	-0.424118	2.33263e-06	0.00132284	BLSA	PFC
ACTN4|O43707	O43707	ACTN4	-0.293206	0.000113785	0.0101521	BLSA	PFC
ADAP2|Q9NPF8-2	Q9NPF8-2	ADAP2	-0.616619	0.00011616	0.0101521	BLSA	PFC
AIG1|Q5T2H3	Q5T2H3	AIG1	0.60406	0.00087392	0.0269163	BLSA	PFC
ALDH1L1|O75891	O75891	ALDH1L1	0.390581	0.00262685	0.0476101	BLSA	PFC
ANXA5|P08758	P08758	ANXA5	0.528361	0.000433424	0.0191534	BLSA	PFC
AP1B1|Q10567-2	Q10567-2	AP1B1	-0.240006	0.00194255	0.0383242	BLSA	PFC
AP2A1|O95782-2	O95782-2	AP2A1	-0.293252	0.000312068	0.016586	BLSA	PFC
AP2A2|O94973	O94973	AP2A2	-0.280062	0.00025632	0.014658	BLSA	PFC
AP2B1|P63010	P63010	AP2B1	-0.259092	0.00048192	0.0201637	BLSA	PFC
AP3D1|O14617-5	O14617-5	AP3D1	-0.321209	0.0011181	0.0301197	BLSA	PFC
APOE|P02649	P02649	APOE	0.475442	0.0027648	0.0489818	BLSA	PFC
APOO|H7C1U8	H7C1U8	APOO	-0.292708	0.000515373	0.0205716	BLSA	PFC
APP|P05067-7	P05067-7	APP	2.19697	1.20566e-11	4.74186e-08	BLSA	PFC
ARF1|P84077	P84077	ARF1	-0.336623	2.69491e-05	0.00428827	BLSA	PFC
ATG5|Q9H1Y0-2	Q9H1Y0-2	ATG5	-0.900308	0.000392865	0.0187603	BLSA	PFC
ATOX1|E5RGN3	E5RGN3	ATOX1	-0.340983	0.00130638	0.0322929	BLSA	PFC
BCAP31|P51572	P51572	BCAP31	0.220863	0.000506956	0.0205553	BLSA	PFC
C11orf68|Q9H3H3	Q9H3H3	C11orf68	-0.382446	0.000550223	0.0212735	BLSA	PFC
C20orf27|Q9GZN8	Q9GZN8	C20orf27	-0.401736	0.0013712	0.0322929	BLSA	PFC
C4A|P0C0L4	P0C0L4	C4A	1.41137	0.00127801	0.0322929	BLSA	PFC
C4B|P0C0L5	P0C0L5	C4B	1.37485	0.00152002	0.0345166	BLSA	PFC
CAMK2A|Q9UQM7	Q9UQM7	CAMK2A	-0.365164	0.000403884	0.0187603	BLSA	PFC
CAMK4|Q16566	Q16566	CAMK4	-0.94963	0.000155583	0.0113316	BLSA	PFC
CAMKK2|Q96RR4-6	Q96RR4-6	CAMKK2	-0.755298	0.000970519	0.0277545	BLSA	PFC
CAMSAP2|Q08AD1-2	Q08AD1-2	CAMSAP2	-0.729614	0.00109256	0.0296349	BLSA	PFC
CAP2|P40123	P40123	CAP2	-0.474891	6.14401e-06	0.0023281	BLSA	PFC
CAPG|P40121	P40121	CAPG	0.778645	0.00135278	0.0322929	BLSA	PFC
CCDC6|Q16204	Q16204	CCDC6	0.418228	0.0019761	0.0384753	BLSA	PFC
CCT8|P50990	P50990	CCT8	-0.198836	0.000737588	0.0252255	BLSA	PFC
CD200|U3KQG5	U3KQG5	CD200	-0.580458	2.93087e-05	0.00428827	BLSA	PFC
CEND1|Q8N111	Q8N111	CEND1	-0.362159	0.00175952	0.036787	BLSA	PFC
CENPF|P49454	P49454	CENPF	1.00784	0.000584856	0.0219169	BLSA	PFC
COPS5|Q92905	Q92905	COPS5	-0.393597	0.000517821	0.0205716	BLSA	PFC
COQ3|Q5T063	Q5T063	COQ3	-1.13714	0.00058512	0.0219169	BLSA	PFC
CRIP2|P52943	P52943	CRIP2	-0.339401	0.00268531	0.0480061	BLSA	PFC
CSPG5|O95196-2	O95196-2	CSPG5	-0.849298	0.00181052	0.0372327	BLSA	PFC
CSRP1|P21291	P21291	CSRP1	0.437211	0.000653056	0.0235639	BLSA	PFC
DHCR24|Q3LIE7	Q3LIE7	DHCR24	0.727138	0.00129531	0.0322929	BLSA	PFC
DIP2B|Q9P265	Q9P265	DIP2B	1.04643	1.48838e-07	0.000195127	BLSA	PFC
DIP2C|E7EPU2	E7EPU2	DIP2C	1.25178	0.000405447	0.0187603	BLSA	PFC
DLAT|P10515	P10515	DLAT	-0.23576	0.0028005	0.0493918	BLSA	PFC
DMXL2|Q8TDJ6	Q8TDJ6	DMXL2	-0.46145	0.000185884	0.0121884	BLSA	PFC
DNAJC19|Q96DA6-2	Q96DA6-2	DNAJC19	-0.520201	1.30487e-05	0.00270107	BLSA	PFC
DNM1L|O00429-8	O00429-8	DNM1L	-0.258903	9.52621e-05	0.0100429	BLSA	PFC
DOC2B|A0A087WZX8	A0A087WZX8	DOC2B	-0.532554	0.000185941	0.0121884	BLSA	PFC
DPYSL4|O14531	O14531	DPYSL4	-0.339243	0.000126482	0.0101521	BLSA	PFC
DYNC1I1|O14576-2	O14576-2	DYNC1I1	-0.491219	0.00026124	0.014658	BLSA	PFC
DYNC1LI1|Q9Y6G9	Q9Y6G9	DYNC1LI1	-0.298164	0.000419842	0.0187641	BLSA	PFC
EEF1D|P29692-2	P29692-2	EEF1D	0.512597	1.14841e-05	0.0026821	BLSA	PFC
EEF1E1|O43324	O43324	EEF1E1	0.280424	0.00182708	0.0372327	BLSA	PFC
EIF1AX|P47813	P47813	EIF1AX	0.578511	0.00227138	0.0429488	BLSA	PFC
EIF2S1|P05198	P05198	EIF2S1	0.35097	0.00251563	0.0462335	BLSA	PFC
EIF4G3|O43432	O43432	EIF4G3	1.02272	0.00135882	0.0322929	BLSA	PFC
ESYT1|Q9BSJ8	Q9BSJ8	ESYT1	0.483026	2.3544e-06	0.00132284	BLSA	PFC
FABP7|O15540	O15540	FABP7	1.0219	0.000173263	0.0117691	BLSA	PFC
FAM171B|Q6P995	Q6P995	FAM171B	-0.90807	0.0024047	0.0446116	BLSA	PFC
FIS1|Q9Y3D6	Q9Y3D6	FIS1	-0.239107	0.00255299	0.046702	BLSA	PFC
GDAP1|Q8TB36	Q8TB36	GDAP1	-0.298274	0.000958449	0.0277545	BLSA	PFC
GFAP|K7EKD1	K7EKD1	GFAP	0.85623	0.000107742	0.0101521	BLSA	PFC
GIPC1|O14908-2	O14908-2	GIPC1	1.77402	9.20579e-05	0.0100429	BLSA	PFC
GNG12|Q9UBI6	Q9UBI6	GNG12	0.630366	0.000263254	0.014658	BLSA	PFC
GOPC|Q9HD26-2	Q9HD26-2	GOPC	-0.795431	0.000537624	0.0211447	BLSA	PFC
GPM6B|Q13491-4	Q13491-4	GPM6B	-0.302831	0.00084965	0.0267334	BLSA	PFC
GRIA2|P42262-2	P42262-2	GRIA2	-0.372446	0.000769883	0.0258799	BLSA	PFC
GTF2I|P78347-2	P78347-2	GTF2I	1.34395	8.97259e-05	0.0100429	BLSA	PFC
HGS|O14964	O14964	HGS	-0.427697	0.000230944	0.0139739	BLSA	PFC
HIST1H2BM|Q99879	Q99879	HIST1H2BM	0.337351	0.00194502	0.0383242	BLSA	PFC
HIST2H2BD|Q6DRA6	Q6DRA6	HIST2H2BD	0.686985	0.000239601	0.0140649	BLSA	PFC
HIST2H2BE|Q16778	Q16778	HIST2H2BE	0.354372	0.00129592	0.0322929	BLSA	PFC
HMGN4|O00479	O00479	HMGN4	0.947337	0.00171447	0.0366468	BLSA	PFC
HOMER1|Q86YM7	Q86YM7	HOMER1	-0.450759	0.0011794	0.0309239	BLSA	PFC
HPRT1|P00492	P00492	HPRT1	-0.203229	0.000596129	0.0221046	BLSA	PFC
HSD17B4|P51659	P51659	HSD17B4	0.369794	0.000165714	0.0116385	BLSA	PFC
HSPB1|P04792	P04792	HSPB1	0.481304	0.00099692	0.0280063	BLSA	PFC
ITGAV|P06756-3	P06756-3	ITGAV	0.78569	0.000330634	0.0173385	BLSA	PFC
ITPK1|G3V5A3	G3V5A3	ITPK1	-0.863985	0.00138396	0.0323996	BLSA	PFC
KIAA1211L|Q6NV74	Q6NV74	KIAA1211L	-0.801433	0.000829769	0.0265324	BLSA	PFC
KRT18|P05783	P05783	KRT18	1.92615	2.55147e-05	0.00428827	BLSA	PFC
LANCL2|Q9NS86	Q9NS86	LANCL2	-0.242554	0.00119327	0.0310804	BLSA	PFC
LETMD1|Q6P1Q0-2	Q6P1Q0-2	LETMD1	1.42971	0.000803775	0.0261551	BLSA	PFC
LMNB2|Q03252	Q03252	LMNB2	0.293411	0.000980571	0.0277545	BLSA	PFC
LPHN1|O94910-2	O94910-2	LPHN1	-0.800616	0.000565859	0.021607	BLSA	PFC
LRPPRC|P42704	P42704	LRPPRC	-0.325728	0.000551717	0.0212735	BLSA	PFC
LRRC57|H3BSW0	H3BSW0	LRRC57	-0.323209	0.00124722	0.0322718	BLSA	PFC
LSAMP|Q13449	Q13449	LSAMP	0.27159	0.001472	0.0336591	BLSA	PFC
LSM1|O15116	O15116	LSM1	0.710995	0.00135551	0.0322929	BLSA	PFC
LUZP1|Q86V48-2	Q86V48-2	LUZP1	-0.944627	7.80234e-06	0.0023281	BLSA	PFC
M6PR|P20645	P20645	M6PR	0.917317	0.00127123	0.0322929	BLSA	PFC
MAP1S|Q66K74-2	Q66K74-2	MAP1S	-0.762037	0.00137046	0.0322929	BLSA	PFC
MAPK10|P53779-2	P53779-2	MAPK10	-0.290203	0.000105226	0.0101521	BLSA	PFC
MAPK8|P45983-2	P45983-2	MAPK8	-0.400764	5.53256e-05	0.00701921	BLSA	PFC
MAPK9|P45984-3	P45984-3	MAPK9	-0.322932	0.000694583	0.0243082	BLSA	PFC
MARK1|Q9P0L2	Q9P0L2	MARK1	-0.973252	0.000173558	0.0117691	BLSA	PFC
MCTS1|Q9ULC4	Q9ULC4	MCTS1	-0.23864	0.00200658	0.0388763	BLSA	PFC
MRPS36|P82909	P82909	MRPS36	-0.334551	0.00114723	0.0306943	BLSA	PFC
MYO5A|Q9Y4I1-2	Q9Y4I1-2	MYO5A	-0.213334	0.000414504	0.0187641	BLSA	PFC
NDUFA10|A0A087WXC5	A0A087WXC5	NDUFA10	-0.314796	0.000896113	0.027321	BLSA	PFC
NDUFA5|Q16718	Q16718	NDUFA5	-0.435735	0.000875995	0.0269163	BLSA	PFC
NDUFA6|A0A0C4DGS0	A0A0C4DGS0	NDUFA6	-0.851644	5.05032e-05	0.00684928	BLSA	PFC
NDUFB3|O43676	O43676	NDUFB3	-0.351001	0.00259908	0.0473249	BLSA	PFC
NDUFS2|O75306	O75306	NDUFS2	-0.31376	0.00155979	0.0348211	BLSA	PFC
NIPSNAP3B|Q9BS92	Q9BS92	NIPSNAP3B	1.07764	0.00265745	0.0477248	BLSA	PFC
NIT1|Q86X76-2	Q86X76-2	NIT1	-0.481373	0.00216113	0.0412607	BLSA	PFC
NLGN3|Q9NZ94-3	Q9NZ94-3	NLGN3	-0.476047	0.00176481	0.036787	BLSA	PFC
NLN|E9PCB6	E9PCB6	NLN	-1.17855	0.000106986	0.0101521	BLSA	PFC
NPTXR|O95502	O95502	NPTXR	-0.787497	0.000204713	0.0127615	BLSA	PFC
NT5C|Q8TCD5	Q8TCD5	NT5C	0.930498	1.68134e-05	0.00330636	BLSA	PFC
NUCKS1|Q9H1E3	Q9H1E3	NUCKS1	0.557825	0.00169934	0.0366468	BLSA	PFC
NUDT14|O95848	O95848	NUDT14	-0.519226	0.0027248	0.0484915	BLSA	PFC
OSBPL1A|Q9BXW6-4	Q9BXW6-4	OSBPL1A	-0.682302	0.00170985	0.0366468	BLSA	PFC
OTUB1|Q96FW1	Q96FW1	OTUB1	-0.214404	0.000790859	0.0261551	BLSA	PFC
OXR1|Q8N573-8	Q8N573-8	OXR1	-0.36307	0.000382824	0.0187603	BLSA	PFC
PACS1|Q6VY07	Q6VY07	PACS1	-0.380407	0.000353879	0.0180754	BLSA	PFC
PAK1|Q13153	Q13153	PAK1	-0.344258	2.10576e-06	0.00132284	BLSA	PFC
PAK3|O75914-2	O75914-2	PAK3	-0.34825	2.31603e-05	0.00428827	BLSA	PFC
PBXIP1|Q96AQ6-2	Q96AQ6-2	PBXIP1	0.7532	0.000491318	0.0203406	BLSA	PFC
PCDH1|Q08174-2	Q08174-2	PCDH1	-0.704044	2.76077e-05	0.00428827	BLSA	PFC
PDE1A|P54750-8	P54750-8	PDE1A	-0.809658	8.60179e-06	0.0023281	BLSA	PFC
PDHX|O00330-3	O00330-3	PDHX	-0.465487	0.000796572	0.0261551	BLSA	PFC
PGLS|O95336	O95336	PGLS	0.543564	0.00156708	0.0348211	BLSA	PFC
PHYHIP|Q92561	Q92561	PHYHIP	-0.430206	0.00012347	0.0101521	BLSA	PFC
PIGT|Q969N2-5	Q969N2-5	PIGT	-0.986081	0.000807817	0.0261551	BLSA	PFC
PIP5K1C|O60331-4	O60331-4	PIP5K1C	-0.311936	0.00178189	0.0368852	BLSA	PFC
PLCB1|Q9NQ66	Q9NQ66	PLCB1	-0.30972	0.00117134	0.0309187	BLSA	PFC
PLCD1|P51178	P51178	PLCD1	0.893399	3.60533e-06	0.00157553	BLSA	PFC
PLEC|Q15149-3	Q15149-3	PLEC	0.368175	0.000450048	0.0195339	BLSA	PFC
PLXNA1|Q9UIW2	Q9UIW2	PLXNA1	-0.573473	0.000872992	0.0269163	BLSA	PFC
PPP1CA|P62136	P62136	PPP1CA	-0.167551	0.00116395	0.0309187	BLSA	PFC
PPP1CC|F8VYE8	F8VYE8	PPP1CC	-0.157725	0.00128987	0.0322929	BLSA	PFC
PPP1R7|Q15435	Q15435	PPP1R7	-0.228628	0.00132184	0.0322929	BLSA	PFC
PPP2R5E|Q16537-2	Q16537-2	PPP2R5E	-0.497688	0.000811321	0.0261551	BLSA	PFC
PPP5C|H0YDU8	H0YDU8	PPP5C	-0.359694	2.84006e-05	0.00428827	BLSA	PFC
PPP6R2|O75170-6	O75170-6	PPP6R2	-0.739677	0.0019218	0.0383242	BLSA	PFC
PPT1|P50897	P50897	PPT1	0.24699	0.000919839	0.0274646	BLSA	PFC
PRKAB2|O43741	O43741	PRKAB2	0.885222	0.00139845	0.0325449	BLSA	PFC
PRKCG|P05129	P05129	PRKCG	-0.385093	0.000497066	0.0203642	BLSA	PFC
PRKRA|O75569-3	O75569-3	PRKRA	-0.704077	8.87912e-06	0.0023281	BLSA	PFC
PRUNE|Q86TP1	Q86TP1	PRUNE	-1.33566	0.00190193	0.0383242	BLSA	PFC
PSD|A5PKW4-2	A5PKW4-2	PSD	1.66953	0.00175224	0.036787	BLSA	PFC
PSMB5|P28074	P28074	PSMB5	0.256795	0.000391842	0.0187603	BLSA	PFC
PSMD9|O00233	O00233	PSMD9	0.559483	0.00166956	0.0364798	BLSA	PFC
PTDSS1|P48651-3	P48651-3	PTDSS1	1.91735	6.67555e-06	0.0023281	BLSA	PFC
PTK2B|Q14289	Q14289	PTK2B	-0.539899	0.0014563	0.0334948	BLSA	PFC
PTPLAD1|Q9P035	Q9P035	PTPLAD1	-0.274877	0.0013104	0.0322929	BLSA	PFC
PTPN11|Q06124	Q06124	PTPN11	-0.25252	8.47698e-05	0.0100429	BLSA	PFC
PVRL1|Q15223	Q15223	PVRL1	-0.512806	4.58037e-05	0.00643378	BLSA	PFC
RAB14|P61106	P61106	RAB14	-0.237901	0.00107073	0.0294089	BLSA	PFC
RAB15|P59190-2	P59190-2	RAB15	-0.321089	0.00168768	0.0366468	BLSA	PFC
RAB18|Q9NP72	Q9NP72	RAB18	-0.312993	0.00101273	0.0280499	BLSA	PFC
RAB35|Q15286	Q15286	RAB35	-0.187077	0.00218696	0.0415522	BLSA	PFC
RAB3A|P20336	P20336	RAB3A	-0.273573	0.00236123	0.0442224	BLSA	PFC
RBKS|Q9H477-2	Q9H477-2	RBKS	0.754729	0.000418499	0.0187641	BLSA	PFC
RBM3|P98179	P98179	RBM3	-0.979768	0.00019147	0.0123451	BLSA	PFC
RHOB|P62745	P62745	RHOB	-0.187845	0.00251496	0.0462335	BLSA	PFC
RNPEP|Q9H4A4	Q9H4A4	RNPEP	1.41132	0.000158782	0.0113543	BLSA	PFC
RPH3A|Q9Y2J0	Q9Y2J0	RPH3A	-0.432207	0.000921772	0.0274646	BLSA	PFC
RPL11|P62913-2	P62913-2	RPL11	0.342022	0.00158374	0.0348508	BLSA	PFC
RPL14|E7EPB3	E7EPB3	RPL14	0.325201	0.00173458	0.036787	BLSA	PFC
RPL18|Q07020-2	Q07020-2	RPL18	0.461033	0.00153582	0.0345166	BLSA	PFC
RPL24|C9JXB8	C9JXB8	RPL24	0.302464	0.000702256	0.0243082	BLSA	PFC
RPL36|Q9Y3U8	Q9Y3U8	RPL36	-0.895931	0.00030809	0.016586	BLSA	PFC
RPL36AL|Q969Q0	Q969Q0	RPL36AL	1.08074	3.16515e-06	0.00155607	BLSA	PFC
RPS11|P62280	P62280	RPS11	0.748144	5.66064e-09	1.11316e-05	BLSA	PFC
RPS3A|P61247	P61247	RPS3A	0.293874	0.000207663	0.0127615	BLSA	PFC
RPS6|P62753	P62753	RPS6	0.573953	0.000685231	0.0242794	BLSA	PFC
RTN1|Q16799-3	Q16799-3	RTN1	-0.198317	0.00265327	0.0477248	BLSA	PFC
SCN3B|E9PJP6	E9PJP6	SCN3B	-0.892731	0.000845413	0.0267334	BLSA	PFC
SEC24B|O95487-2	O95487-2	SEC24B	-1.03402	0.000917095	0.0274646	BLSA	PFC
SFXN1|Q9H9B4	Q9H9B4	SFXN1	0.41795	0.000203261	0.0127615	BLSA	PFC
SNAP25|P60880	P60880	SNAP25	-0.329592	7.11134e-05	0.00874028	BLSA	PFC
SNCA|P37840-2	P37840-2	SNCA	-0.368473	0.000378579	0.0187603	BLSA	PFC
SNCB|Q16143	Q16143	SNCB	-0.577971	0.000123781	0.0101521	BLSA	PFC
SNX30|Q5VWJ9	Q5VWJ9	SNX30	-1.08242	1.25589e-05	0.00270107	BLSA	PFC
SRRM2|Q9UQ35	Q9UQ35	SRRM2	-0.534163	0.000123982	0.0101521	BLSA	PFC
SSBP1|Q04837	Q04837	SSBP1	0.388528	0.000964611	0.0277545	BLSA	PFC
ST13|P50502	P50502	ST13	-0.193782	0.00182567	0.0372327	BLSA	PFC
STK24|B4DR80	B4DR80	STK24	-0.600603	0.000238536	0.0140649	BLSA	PFC
STK32C|Q86UX6	Q86UX6	STK32C	-0.63997	0.000643196	0.0234231	BLSA	PFC
STX2|P32856-3	P32856-3	STX2	-0.311979	0.00100662	0.0280499	BLSA	PFC
SYNGAP1|Q96PV0-4	Q96PV0-4	SYNGAP1	-0.553567	0.00206597	0.0396762	BLSA	PFC
SYNPO|Q8N3V7-3	Q8N3V7-3	SYNPO	-0.74894	0.000601372	0.0221046	BLSA	PFC
SYT12|Q8IV01	Q8IV01	SYT12	-1.16093	2.94389e-05	0.00428827	BLSA	PFC
TAOK3|Q9H2K8	Q9H2K8	TAOK3	-0.942866	0.000662825	0.023699	BLSA	PFC
TBC1D24|Q9ULP9-2	Q9ULP9-2	TBC1D24	-0.543312	0.000400015	0.0187603	BLSA	PFC
TIMM10B|Q9Y5J6	Q9Y5J6	TIMM10B	0.573969	0.00191489	0.0383242	BLSA	PFC
TLDC1|Q6P9B6	Q6P9B6	TLDC1	-0.814817	0.000403464	0.0187603	BLSA	PFC
TMEM70|Q9BUB7	Q9BUB7	TMEM70	-0.612037	0.00285748	0.0499576	BLSA	PFC
TPD52L1|E9PNK6	E9PNK6	TPD52L1	1.00519	0.000136897	0.0107683	BLSA	PFC
TPP1|O14773-2	O14773-2	TPP1	0.377016	0.000264612	0.014658	BLSA	PFC
TRAF2|Q12933-4	Q12933-4	TRAF2	0.57292	0.00107676	0.0294089	BLSA	PFC
TRIM3|O75382	O75382	TRIM3	0.868107	0.00176779	0.036787	BLSA	PFC
TRIM36|E9PBG3	E9PBG3	TRIM36	-0.865862	0.00136659	0.0322929	BLSA	PFC
TRIOBP|F6TR96	F6TR96	TRIOBP	1.24223	0.000704587	0.0243082	BLSA	PFC
TTYH1|Q9H313	Q9H313	TTYH1	-0.495789	0.0001141	0.0101521	BLSA	PFC
TUBA1A|F8VXZ7	F8VXZ7	TUBA1A	-0.410256	0.00133925	0.0322929	BLSA	PFC
TUBA4A|C9JDS9	C9JDS9	TUBA4A	-0.308372	0.000752041	0.0254981	BLSA	PFC
TUBB2A|Q13885	Q13885	TUBB2A	-0.172232	0.00194886	0.0383242	BLSA	PFC
TUBB2B|Q9BVA1	Q9BVA1	TUBB2B	-0.17149	0.00206804	0.0396762	BLSA	PFC
TUBB3|Q13509	Q13509	TUBB3	-0.170332	0.00285798	0.0499576	BLSA	PFC
TUBB6|Q9BUF5	Q9BUF5	TUBB6	-0.187861	0.00186963	0.0379034	BLSA	PFC
VGF|O15240	O15240	VGF	-1.80654	1.78318e-06	0.00132284	BLSA	PFC
VIM|P08670	P08670	VIM	0.561823	0.00197331	0.0384753	BLSA	PFC
VSNL1|P62760	P62760	VSNL1	-0.198933	0.00153041	0.0345166	BLSA	PFC
WDFY1|Q8IWB7	Q8IWB7	WDFY1	-0.848454	0.00158614	0.0348508	BLSA	PFC
WDR45|C9J471	C9J471	WDR45	-1.23299	0.00143672	0.033239	BLSA	PFC
YARS|P54577	P54577	YARS	-0.337466	8.76478e-05	0.0100429	BLSA	PFC

## Sheet: page3.MSBB composite DEP
ProteinIDs	Symbol	Composite DEP
cu|P02649-101|APOE2_HUMAN	APOE	Up-regulated in AD
cu|P02649-103|APOE4_HUMAN	APOE	Up-regulated in AD
cu|P05067-108|A4_Abeta42_HUMAN	APP	Up-regulated in AD
sp|A0A075B6I0|LV861_HUMAN	IGLV8-61	Up-regulated in AD
sp|A0A087WSY6|KVD15_HUMAN	IGKV3D-15	Unchanged in AD
sp|A0A0A0MS15|HV349_HUMAN	IGHV3-49	Unchanged in AD
sp|A0A0A6YYL3|POTEB_HUMAN	POTEB	Unchanged in AD
sp|A0A0B4J1U7|HV601_HUMAN	IGHV6-1	Unchanged in AD
sp|A0A0B4J1V0|HV315_HUMAN	IGHV3-15	Unchanged in AD
sp|A0A0B4J1X5|HV374_HUMAN	IGHV3-74	Unchanged in AD
sp|A0A0B4J1X8|HV343_HUMAN	IGHV3-43	Unchanged in AD
sp|A0A0B4J2F0|PIOS1_HUMAN	PIGBOS1	Unchanged in AD
sp|A0A0C4DH25|KVD20_HUMAN	IGKV3D-20	Unchanged in AD
sp|A0A0C4DH31|HV118_HUMAN	IGHV1-18	Unchanged in AD
sp|A0A0C4DH38|HV551_HUMAN	IGHV5-51	Unchanged in AD
sp|A0A0J9YX94|PMA6F_HUMAN	PNMA6F	Unchanged in AD
sp|A0A0J9YXQ4|PMA6E_HUMAN	PNMA6E	Unchanged in AD
sp|A0A0J9YXX1|HV5X1_HUMAN	IGHV5-10-1	Unchanged in AD
sp|A0A0K0K1G8|TVBJ2_HUMAN	TRBV10-2	Up-regulated in AD
sp|A0A0U1RRE5|NBDY_HUMAN	NBDY	Unchanged in AD
sp|A0A0U1RRI6|CENL3_HUMAN	CENPVL3	Unchanged in AD
sp|A0A0U1RRL7|MMPOS_HUMAN	MMP24OS	Unchanged in AD
sp|A0A1B0GTU1|ZC11B_HUMAN	ZC3H11B	Unchanged in AD
sp|A0A1B0GUI7|BRDOS_HUMAN	BRD3OS	Unchanged in AD
sp|A0A1B0GUJ8|PNM8C_HUMAN	PNMA8C	Unchanged in AD
sp|A0AV02|S12A8_HUMAN	SLC12A8	Unchanged in AD
sp|A0AVF1|IFT56_HUMAN	TTC26	Unchanged in AD
sp|A0AVI2|FR1L5_HUMAN	FER1L5	Unchanged in AD
sp|A0AVT1-4|UBA6-4_HUMAN	UBA6	Unchanged in AD
sp|A0AVT1|UBA6_HUMAN	UBA6	Unchanged in AD
sp|A0FGR8-2|ESYT2-2_HUMAN	ESYT2	Unchanged in AD
sp|A0FGR8-6|ESYT2-6_HUMAN	ESYT2	Unchanged in AD
sp|A0FGR8|ESYT2_HUMAN	ESYT2	Unchanged in AD
sp|A0JNW5|UH1BL_HUMAN	UHRF1BP1L	Unchanged in AD
sp|A0M8Q6|IGLC7_HUMAN	IGLC7	Unchanged in AD
sp|A0MZ66|SHOT1_HUMAN	SHTN1	Unchanged in AD
sp|A0PJW6|TM223_HUMAN	TMEM223	Unchanged in AD
sp|A0PJZ0|A20A5_HUMAN	ANKRD20A5P	Unchanged in AD
sp|A1A4S6|RHG10_HUMAN	ARHGAP10	Unchanged in AD
sp|A1A5C7|S22AN_HUMAN	SLC22A23	Down-regulated in AD
sp|A1A5D9|BICL2_HUMAN	BICDL2	Up-regulated in AD
sp|A1IGU5|ARH37_HUMAN	ARHGEF37	Unchanged in AD
sp|A1KZ92|PXDNL_HUMAN	PXDNL	Unchanged in AD
sp|A1L0T0|ILVBL_HUMAN	ILVBL	Unchanged in AD
sp|A1L188|NDUF8_HUMAN	NDUFAF8	Down-regulated in AD
sp|A1L390|PKHG3_HUMAN	PLEKHG3	Unchanged in AD
sp|A1X283|SPD2B_HUMAN	SH3PXD2B	Unchanged in AD
sp|A1XBS5|FA92A_HUMAN	FAM92A	Unchanged in AD
sp|A1Z1Q3-1|MACD2-1_HUMAN	MACROD2	Unchanged in AD
sp|A1Z1Q3|MACD2_HUMAN	MACROD2	Unchanged in AD
sp|A2A2Z9|AN18B_HUMAN	ANKRD18B	Up-regulated in AD
sp|A2A3K4-2|PTPC1-2_HUMAN	PTPDC1	Unchanged in AD
sp|A2A3K4|PTPC1_HUMAN	PTPDC1	Unchanged in AD
sp|A2A3N6|PIPSL_HUMAN	PIPSL	Unchanged in AD
sp|A2PYH4|HFM1_HUMAN	HFM1	Unchanged in AD
sp|A2RRP1|NBAS_HUMAN	NBAS	Unchanged in AD
sp|A2RTX5|SYTC2_HUMAN	TARSL2	Unchanged in AD
sp|A2RU30|TESP1_HUMAN	TESPA1	Unchanged in AD
sp|A2RU67|F234B_HUMAN	FAM234B	Unchanged in AD
sp|A2RUB6|CCD66_HUMAN	CCDC66	Unchanged in AD
sp|A2RUC4|TYW5_HUMAN	TYW5	Unchanged in AD
sp|A2RUS2|DEND3_HUMAN	DENND3	Up-regulated in AD
sp|A3KMH1|VWA8_HUMAN	VWA8	Unchanged in AD
sp|A3KN83|SBNO1_HUMAN	SBNO1	Unchanged in AD
sp|A4D0S4|LAMB4_HUMAN	LAMB4	Up-regulated in AD
sp|A4D0V7|CPED1_HUMAN	CPED1	Up-regulated in AD
sp|A4D126|ISPD_HUMAN	ISPD	Unchanged in AD
sp|A4D161-2|F221A-2_HUMAN	FAM221A	Unchanged in AD
sp|A4D161|F221A_HUMAN	FAM221A	Unchanged in AD
sp|A4D1E9|GTPBA_HUMAN	GTPBP10	Down-regulated in AD
sp|A4D1P6|WDR91_HUMAN	WDR91	Unchanged in AD
sp|A4D1S5|RAB19_HUMAN	RAB19	Up-regulated in AD
sp|A4D1U4|LCHN_HUMAN	LCHN	Unchanged in AD
sp|A4D263|SPT48_HUMAN	SPATA48	Unchanged in AD
sp|A4D2B0|MBLC1_HUMAN	MBLAC1	Unchanged in AD
sp|A4D2H0|CTGEF_HUMAN	CTAGE15	Unchanged in AD
sp|A4FU28|CTGE9_HUMAN	CTAGE9	Unchanged in AD
sp|A4UGR9|XIRP2_HUMAN	XIRP2	Unchanged in AD
sp|A5A3E0|POTEF_HUMAN	POTEF	Unchanged in AD
sp|A5D8V6|VP37C_HUMAN	VPS37C	Unchanged in AD
sp|A5PKW4|PSD1_HUMAN	PSD	Unchanged in AD
sp|A5PLK6|RGSL_HUMAN	RGSL1	Up-regulated in AD
sp|A5PLL1|AN34B_HUMAN	ANKRD34B	Unchanged in AD
sp|A5PLN7|F149A_HUMAN	FAM149A	Up-regulated in AD
sp|A5PLN9-4|TPC13-4_HUMAN	TRAPPC13	Unchanged in AD
sp|A5PLN9|TPC13_HUMAN	TRAPPC13	Unchanged in AD
sp|A5YKK6|CNOT1_HUMAN	CNOT1	Unchanged in AD
sp|A5YM72-3|CRNS1-3_HUMAN	CARNS1	Unchanged in AD
sp|A5YM72|CRNS1_HUMAN	CARNS1	Unchanged in AD
sp|A6NC57|ANR62_HUMAN	ANKRD62	Up-regulated in AD
sp|A6NC98-5|CC88B-5_HUMAN	CCDC88B	Unchanged in AD
sp|A6NC98|CC88B_HUMAN	CCDC88B	Unchanged in AD
sp|A6NCE7|MP3B2_HUMAN	MAP1LC3B2	Unchanged in AD
sp|A6NCS6|CB072_HUMAN	C2orf72	Up-regulated in AD
sp|A6NDB9|PALM3_HUMAN	PALM3	Unchanged in AD
sp|A6NDG6|PGP_HUMAN	PGP	Unchanged in AD
sp|A6NDU8|CE051_HUMAN	C5orf51	Unchanged in AD
sp|A6NEE1|PLHD1_HUMAN	PLEKHD1	Unchanged in AD
sp|A6NEL2|SWAHB_HUMAN	SOWAHB	Unchanged in AD
sp|A6NES4|MRO2A_HUMAN	MROH2A	Unchanged in AD
sp|A6NFN3|RFOX3_HUMAN	RBFOX3	Unchanged in AD
sp|A6NGB9|WIPF3_HUMAN	WIPF3	Unchanged in AD
sp|A6NGG8|PCARE_HUMAN	PCARE	Unchanged in AD
sp|A6NGN9|IGLO5_HUMAN	IGLON5	Down-regulated in AD
sp|A6NHL2|TBAL3_HUMAN	TUBAL3	Unchanged in AD
sp|A6NHQ2|FBLL1_HUMAN	FBLL1	Unchanged in AD
sp|A6NHR9|SMHD1_HUMAN	SMCHD1	Unchanged in AD
sp|A6NHX0|CAST2_HUMAN	CASTOR2	Unchanged in AD
sp|A6NI28|RHG42_HUMAN	ARHGAP42	Down-regulated in AD
sp|A6NI56|CC154_HUMAN	CCDC154	Unchanged in AD
sp|A6NI72|NCF1B_HUMAN	NCF1B	Up-regulated in AD
sp|A6NIH7|U119B_HUMAN	UNC119B	Unchanged in AD
sp|A6NKD9|CC85C_HUMAN	CCDC85C	Unchanged in AD
sp|A6NKH3|RL37L_HUMAN	RPL37AP8	Unchanged in AD
sp|A6NKN8|PC4L1_HUMAN	PCP4L1	Unchanged in AD
sp|A6NKT7|RGPD3_HUMAN	RGPD3	Unchanged in AD
sp|A6NL88|SHSA7_HUMAN	SHISA7	Down-regulated in AD
sp|A6NLU5|VTM2B_HUMAN	VSTM2B	Unchanged in AD
sp|A6NM62|LRC53_HUMAN	LRRC53	Unchanged in AD
sp|A6NMS3|OR5K4_HUMAN	OR5K4	Unchanged in AD
sp|A6NMS7|L37A1_HUMAN	LRRC37A	Unchanged in AD
sp|A6NMX2|I4E1B_HUMAN	EIF4E1B	Unchanged in AD
sp|A6NMZ7|CO6A6_HUMAN	COL6A6	Unchanged in AD
sp|A6NNY8|UBP27_HUMAN	USP27X	Unchanged in AD
sp|A6NNZ2|TBB8L_HUMAN		Unchanged in AD
sp|A6PVC2|TTLL8_HUMAN	TTLL8	Unchanged in AD
sp|A6QL63|BTBDB_HUMAN	BTBD11	Unchanged in AD
sp|A6XGL0-2|YJEN3-2_HUMAN	YJEFN3	Down-regulated in AD
sp|A6XGL0|YJEN3_HUMAN	YJEFN3	Down-regulated in AD
sp|A6ZKI3|RTL8C_HUMAN	RTL8C	Unchanged in AD
sp|A7E2V4|ZSWM8_HUMAN	ZSWIM8	Unchanged in AD
sp|A7E2Y1|MYH7B_HUMAN	MYH7B	Unchanged in AD
sp|A7KAX9|RHG32_HUMAN	ARHGAP32	Unchanged in AD
sp|A7MBM2|DISP2_HUMAN	DISP2	Unchanged in AD
sp|A7MCY6-2|TBKB1-2_HUMAN	TBKBP1	Unchanged in AD
sp|A7MD48|SRRM4_HUMAN	SRRM4	Unchanged in AD
sp|A7XYQ1|SOBP_HUMAN	SOBP	Unchanged in AD
sp|A8CG34|P121C_HUMAN	POM121C	Unchanged in AD
sp|A8K855|EFCB7_HUMAN	EFCAB7	Unchanged in AD
sp|A8K8P3-3|SFI1-3_HUMAN	SFI1	Unchanged in AD
sp|A8MPS7|YDJC_HUMAN	YDJC	Unchanged in AD
sp|A8MSI8|LYRM9_HUMAN	LYRM9	Unchanged in AD
sp|A8MTT3|CEBOS_HUMAN	CEBPZOS	Unchanged in AD
sp|A8MU93|CQ100_HUMAN	C17orf100	Down-regulated in AD
sp|A8MUU1|FB5L3_HUMAN	FABP5P3	Up-regulated in AD
sp|A8MVJ9|HPF1L_HUMAN		Unchanged in AD
sp|A8MVW0|F1712_HUMAN	FAM171A2	Unchanged in AD
sp|A8MW92-2|P20L1-2_HUMAN	PHF20L1	Unchanged in AD
sp|A8MW92|P20L1_HUMAN	PHF20L1	Unchanged in AD
sp|A8MWY0|K132L_HUMAN	KIAA1324L	Unchanged in AD
sp|A8MXV4|NUD19_HUMAN	NUDT19	Unchanged in AD
sp|A9UHW6|MI4GD_HUMAN	MIF4GD	Up-regulated in AD
sp|A9Z1Z3|FR1L4_HUMAN	FER1L4	Unchanged in AD
sp|B0I1T2|MYO1G_HUMAN	MYO1G	Unchanged in AD
sp|B1AJZ9|FHAD1_HUMAN	FHAD1	Unchanged in AD
sp|B2RPK0|HGB1A_HUMAN	HMGB1P1	Up-regulated in AD
sp|B2RTY4|MYO9A_HUMAN	MYO9A	Unchanged in AD
sp|B4DS77|SHSA9_HUMAN	SHISA9	Unchanged in AD
sp|B5MCY1|TDR15_HUMAN	TDRD15	Unchanged in AD
sp|B7ZAP0|RBG10_HUMAN	RABGAP1L	Unchanged in AD
sp|B7ZAQ6|GPHRA_HUMAN	GPR89A	Unchanged in AD
sp|B7ZBB8|PP13G_HUMAN	PPP1R3G	Unchanged in AD
sp|B7ZW38|HNRC3_HUMAN	HNRNPCL3	Unchanged in AD
sp|B9A064|IGLL5_HUMAN	IGLL5	Unchanged in AD
sp|B9EJG8|T150C_HUMAN	TMEM150C	Up-regulated in AD
sp|C9J069|AJM1_HUMAN	AJM1	Unchanged in AD
sp|C9J798|RAS4B_HUMAN	RASA4B	Up-regulated in AD
sp|C9J7I0|UMAD1_HUMAN	UMAD1	Unchanged in AD
sp|C9JLW8|MCRI1_HUMAN	MCRIP1	Unchanged in AD
sp|C9JRZ8|AK1BF_HUMAN	AKR1B15	Unchanged in AD
sp|C9JTQ0|ANR63_HUMAN	ANKRD63	Unchanged in AD
sp|E5RJM6|ANR65_HUMAN	ANKRD65	Unchanged in AD
sp|E9PAV3|NACAM_HUMAN	NACA	Unchanged in AD
sp|G9CGD6-3|CNIPF-3_HUMAN	CNK3	Down-regulated in AD
sp|H7BZ55|CRCC2_HUMAN	CROCC2	Unchanged in AD
sp|L0R6Q1|S35U4_HUMAN	SLC35A4	Unchanged in AD
sp|L0R819|ASURF_HUMAN	ASDURF	Up-regulated in AD
sp|M0R2J8-3|DCDC1-3_HUMAN	DCDC1	Unchanged in AD
sp|M0R2J8|DCDC1_HUMAN	DCDC1	Unchanged in AD
sp|O00115|DNS2A_HUMAN	DNASE2	Up-regulated in AD
sp|O00116|ADAS_HUMAN	AGPS	Unchanged in AD
sp|O00139-2|KIF2A-2_HUMAN	KIF2A	Unchanged in AD
sp|O00139-4|KIF2A-4_HUMAN	KIF2A	Unchanged in AD
sp|O00139|KIF2A_HUMAN	KIF2A	Unchanged in AD
sp|O00142|KITM_HUMAN	TK2	Unchanged in AD
sp|O00148-2|DX39A-2_HUMAN	DDX39A	Unchanged in AD
sp|O00148|DX39A_HUMAN	DDX39A	Unchanged in AD
sp|O00151|PDLI1_HUMAN	PDLIM1	Up-regulated in AD
sp|O00154-5|BACH-5_HUMAN	ACOT7	Unchanged in AD
sp|O00154|BACH_HUMAN	ACOT7	Unchanged in AD
sp|O00159-2|MYO1C-2_HUMAN	MYO1C	Up-regulated in AD
sp|O00159-3|MYO1C-3_HUMAN	MYO1C	Up-regulated in AD
sp|O00159|MYO1C_HUMAN	MYO1C	Up-regulated in AD
sp|O00160|MYO1F_HUMAN	MYO1F	Unchanged in AD
sp|O00161|SNP23_HUMAN	SNAP23	Up-regulated in AD
sp|O00165|HAX1_HUMAN	HAX1	Unchanged in AD
sp|O00168|PLM_HUMAN	FXYD1	Up-regulated in AD
sp|O00170|AIP_HUMAN	AIP	Unchanged in AD
sp|O00178|GTPB1_HUMAN	GTPBP1	Unchanged in AD
sp|O00182|LEG9_HUMAN	LGALS9	Up-regulated in AD
sp|O00186|STXB3_HUMAN	STXBP3	Unchanged in AD
sp|O00189|AP4M1_HUMAN	AP4M1	Unchanged in AD
sp|O00192|ARVC_HUMAN	ARVCF	Up-regulated in AD
sp|O00193|SMAP_HUMAN	SMAP	Unchanged in AD
sp|O00194|RB27B_HUMAN	RAB27B	Unchanged in AD
sp|O00203|AP3B1_HUMAN	AP3B1	Unchanged in AD
sp|O00213|APBB1_HUMAN	APBB1	Unchanged in AD
sp|O00214-2|LEG8-2_HUMAN	LGALS8	Unchanged in AD
sp|O00214|LEG8_HUMAN	LGALS8	Unchanged in AD
sp|O00217|NDUS8_HUMAN	NDUFS8	Down-regulated in AD
sp|O00221|IKBE_HUMAN	NFKBIE	Unchanged in AD
sp|O00222-2|GRM8-2_HUMAN	GRM8	Unchanged in AD
sp|O00222|GRM8_HUMAN	GRM8	Unchanged in AD
sp|O00230|CORT_HUMAN	CORT	Down-regulated in AD
sp|O00231|PSD11_HUMAN	PSMD11	Unchanged in AD
sp|O00232|PSD12_HUMAN	PSMD12	Unchanged in AD
sp|O00233|PSMD9_HUMAN	PSMD9	Unchanged in AD
sp|O00238|BMR1B_HUMAN	BMPR1B	Unchanged in AD
sp|O00241|SIRB1_HUMAN	SIRPB1	Unchanged in AD
sp|O00244|ATOX1_HUMAN	ATOX1	Unchanged in AD
sp|O00255|MEN1_HUMAN	MEN1	Unchanged in AD
sp|O00257|CBX4_HUMAN	CBX4	Unchanged in AD
sp|O00258|WRB_HUMAN	WRB	Unchanged in AD
sp|O00264|PGRC1_HUMAN	PGRMC1	Unchanged in AD
sp|O00267-2|SPT5H-2_HUMAN	SUPT5H	Unchanged in AD
sp|O00267|SPT5H_HUMAN	SUPT5H	Unchanged in AD
sp|O00273-2|DFFA-2_HUMAN	DFFA	Unchanged in AD
sp|O00273|DFFA_HUMAN	DFFA	Unchanged in AD
sp|O00291|HIP1_HUMAN	HIP1	Unchanged in AD
sp|O00292-2|LFTY2-2_HUMAN	LEFTY2	Up-regulated in AD
sp|O00294|TULP1_HUMAN	TULP1	Unchanged in AD
sp|O00299|CLIC1_HUMAN	CLIC1	Up-regulated in AD
sp|O00303|EIF3F_HUMAN	EIF3F	Unchanged in AD
sp|O00305|CACB4_HUMAN	CACNB4	Unchanged in AD
sp|O00308|WWP2_HUMAN	WWP2	Unchanged in AD
sp|O00329|PK3CD_HUMAN	PIK3CD	Unchanged in AD
sp|O00330|ODPX_HUMAN	PDHX	Down-regulated in AD
sp|O00339-2|MATN2-2_HUMAN	MATN2	Up-regulated in AD
sp|O00339|MATN2_HUMAN	MATN2	Up-regulated in AD
sp|O00391|QSOX1_HUMAN	QSOX1	Unchanged in AD
sp|O00399|DCTN6_HUMAN	DCTN6	Unchanged in AD
sp|O00400|ACATN_HUMAN	SLC33A1	Unchanged in AD
sp|O00401|WASL_HUMAN	WASL	Unchanged in AD
sp|O00408|PDE2A_HUMAN	PDE2A	Unchanged in AD
sp|O00410|IPO5_HUMAN	IPO5	Unchanged in AD
sp|O00411|RPOM_HUMAN	POLRMT	Unchanged in AD
sp|O00418|EF2K_HUMAN	EEF2K	Up-regulated in AD
sp|O00422|SAP18_HUMAN	SAP18	Unchanged in AD
sp|O00423-3|EMAL1-3_HUMAN	EML1	Unchanged in AD
sp|O00423|EMAL1_HUMAN	EML1	Unchanged in AD
sp|O00425|IF2B3_HUMAN	IGF2BP3	Unchanged in AD
sp|O00429-2|DNM1L-2_HUMAN	DNM1L	Unchanged in AD
sp|O00429|DNM1L_HUMAN	DNM1L	Unchanged in AD
sp|O00442|RTCA_HUMAN	RTCA	Unchanged in AD
sp|O00443|P3C2A_HUMAN	PIK3C2A	Unchanged in AD
sp|O00445-2|SYT5-2_HUMAN	SYT5	Unchanged in AD
sp|O00445|SYT5_HUMAN	SYT5	Unchanged in AD
sp|O00451|GFRA2_HUMAN	GFRA2	Down-regulated in AD
sp|O00459|P85B_HUMAN	PIK3R2	Unchanged in AD
sp|O00461|GOLI4_HUMAN	GOLIM4	Up-regulated in AD
sp|O00462|MANBA_HUMAN	MANBA	Unchanged in AD
sp|O00468-3|AGRIN-3_HUMAN	AGRN	Up-regulated in AD
sp|O00468-6|AGRIN-6_HUMAN	AGRN	Up-regulated in AD
sp|O00468|AGRIN_HUMAN	AGRN	Up-regulated in AD
sp|O00469|PLOD2_HUMAN	PLOD2	Up-regulated in AD
sp|O00471|EXOC5_HUMAN	EXOC5	Unchanged in AD
sp|O00478|BT3A3_HUMAN	BTN3A3	Up-regulated in AD
sp|O00479|HMGN4_HUMAN	HMGN4	Up-regulated in AD
sp|O00481|BT3A1_HUMAN	BTN3A1	Up-regulated in AD
sp|O00483|NDUA4_HUMAN	NDUFA4	Unchanged in AD
sp|O00487|PSDE_HUMAN	PSMD14	Unchanged in AD
sp|O00499-10|BIN1-10_HUMAN	BIN1	Unchanged in AD
sp|O00499|BIN1_HUMAN	BIN1	Unchanged in AD
sp|O00501|CLD5_HUMAN	CLDN5	Unchanged in AD
sp|O00505|IMA4_HUMAN	KPNA3	Unchanged in AD
sp|O00506|STK25_HUMAN	STK25	Unchanged in AD
sp|O00507|USP9Y_HUMAN	USP9Y	Unchanged in AD
sp|O00519|FAAH1_HUMAN	FAAH	Unchanged in AD
sp|O00522|KRIT1_HUMAN	KRIT1	Unchanged in AD
sp|O00533-2|NCHL1-2_HUMAN	CHL1	Unchanged in AD
sp|O00533|NCHL1_HUMAN	CHL1	Unchanged in AD
sp|O00534|VMA5A_HUMAN	VWA5A	Up-regulated in AD
sp|O00541|PESC_HUMAN	PES1	Unchanged in AD
sp|O00555-4|CAC1A-4_HUMAN	CACNA1A	Unchanged in AD
sp|O00555|CAC1A_HUMAN	CACNA1A	Unchanged in AD
sp|O00560|SDCB1_HUMAN	SDCBP	Unchanged in AD
sp|O00562|PITM1_HUMAN	PITPNM1	Unchanged in AD
sp|O00566|MPP10_HUMAN	MPHOSPH10	Unchanged in AD
sp|O00567|NOP56_HUMAN	NOP56	Unchanged in AD
sp|O00584|RNT2_HUMAN	RNASET2	Up-regulated in AD
sp|O00592|PODXL_HUMAN	PODXL	Unchanged in AD
sp|O00602|FCN1_HUMAN	FCN1	Unchanged in AD
sp|O00625|PIR_HUMAN	PIR	Up-regulated in AD
sp|O00629|IMA3_HUMAN	KPNA4	Unchanged in AD
sp|O00634|NET3_HUMAN	NTN3	Up-regulated in AD
sp|O00712|NFIB_HUMAN	NFIB	Unchanged in AD
sp|O00743|PPP6_HUMAN	PPP6C	Unchanged in AD
sp|O00750|P3C2B_HUMAN	PIK3C2B	Unchanged in AD
sp|O00754|MA2B1_HUMAN	MAN2B1	Unchanged in AD
sp|O00755|WNT7A_HUMAN	WNT7A	Unchanged in AD
sp|O00757|F16P2_HUMAN	FBP2	Up-regulated in AD
sp|O00763|ACACB_HUMAN	ACACB	Unchanged in AD
sp|O00764|PDXK_HUMAN	PDXK	Unchanged in AD
sp|O00767|ACOD_HUMAN	SCD	Unchanged in AD
sp|O14490-2|DLGP1-2_HUMAN	DLGAP1	Down-regulated in AD
sp|O14490-3|DLGP1-3_HUMAN	DLGAP1	Down-regulated in AD
sp|O14490-4|DLGP1-4_HUMAN	DLGAP1	Down-regulated in AD
sp|O14490-5|DLGP1-5_HUMAN	DLGAP1	Down-regulated in AD
sp|O14490|DLGP1_HUMAN	DLGAP1	Down-regulated in AD
sp|O14492|SH2B2_HUMAN	SH2B2	Unchanged in AD
sp|O14495|PLPP3_HUMAN	PLPP3	Unchanged in AD
sp|O14497|ARI1A_HUMAN	ARID1A	Unchanged in AD
sp|O14498|ISLR_HUMAN	ISLR	Unchanged in AD
sp|O14513|NCKP5_HUMAN	NCKAP5	Unchanged in AD
sp|O14514|AGRB1_HUMAN	ADGRB1	Down-regulated in AD
sp|O14521|DHSD_HUMAN	SDHD	Unchanged in AD
sp|O14522|PTPRT_HUMAN	PTPRT	Unchanged in AD
sp|O14523|C2C2L_HUMAN	C2CD2L	Unchanged in AD
sp|O14525-2|ASTN1-2_HUMAN	ASTN1	Unchanged in AD
sp|O14525|ASTN1_HUMAN	ASTN1	Unchanged in AD
sp|O14526|FCHO1_HUMAN	FCHO1	Unchanged in AD
sp|O14530|TXND9_HUMAN	TXNDC9	Unchanged in AD
sp|O14531|DPYL4_HUMAN	DPYSL4	Unchanged in AD
sp|O14545|TRAD1_HUMAN	TRAFD1	Unchanged in AD
sp|O14548|COX7R_HUMAN	COX7A2L	Unchanged in AD
sp|O14556|G3PT_HUMAN	GAPDHS	Unchanged in AD
sp|O14558|HSPB6_HUMAN	HSPB6	Up-regulated in AD
sp|O14559|RHG33_HUMAN	ARHGAP33	Unchanged in AD
sp|O14561|ACPM_HUMAN	NDUFAB1	Unchanged in AD
sp|O14562|UBFD1_HUMAN	UBFD1	Unchanged in AD
sp|O14576-2|DC1I1-2_HUMAN	DYNC1I1	Unchanged in AD
sp|O14576|DC1I1_HUMAN	DYNC1I1	Unchanged in AD
sp|O14578-3|CTRO-3_HUMAN	CIT	Unchanged in AD
sp|O14578-4|CTRO-4_HUMAN	CIT	Unchanged in AD
sp|O14578|CTRO_HUMAN	CIT	Unchanged in AD
sp|O14579-2|COPE-2_HUMAN	COPE	Unchanged in AD
sp|O14579|COPE_HUMAN	COPE	Unchanged in AD
sp|O14594|NCAN_HUMAN	NCAN	Down-regulated in AD
sp|O14602|IF1AY_HUMAN	EIF1AY	Unchanged in AD
sp|O14617-2|AP3D1-2_HUMAN	AP3D1	Unchanged in AD
sp|O14617-5|AP3D1-5_HUMAN	AP3D1	Unchanged in AD
sp|O14617|AP3D1_HUMAN	AP3D1	Unchanged in AD
sp|O14618|CCS_HUMAN	CCS	Unchanged in AD
sp|O14639-5|ABLM1-5_HUMAN	ABLIM1	Unchanged in AD
sp|O14639-6|ABLM1-6_HUMAN	ABLIM1	Up-regulated in AD
sp|O14639|ABLM1_HUMAN	ABLIM1	Unchanged in AD
sp|O14640-2|DVL1-2_HUMAN	DVL1	Unchanged in AD
sp|O14640|DVL1_HUMAN	DVL1	Unchanged in AD
sp|O14641|DVL2_HUMAN	DVL2	Unchanged in AD
sp|O14645|IDLC_HUMAN	DNALI1	Unchanged in AD
sp|O14646|CHD1_HUMAN	CHD1	Unchanged in AD
sp|O14647|CHD2_HUMAN	CHD2	Unchanged in AD
sp|O14656|TOR1A_HUMAN	TOR1A	Unchanged in AD
sp|O14657|TOR1B_HUMAN	TOR1B	Unchanged in AD
sp|O14662-2|STX16-2_HUMAN	STX16	Unchanged in AD
sp|O14662-3|STX16-3_HUMAN	STX16	Unchanged in AD
sp|O14662|STX16_HUMAN	STX16	Unchanged in AD
sp|O14672-2|ADA10-2_HUMAN	ADAM10	Unchanged in AD
sp|O14672|ADA10_HUMAN	ADAM10	Unchanged in AD
sp|O14678|ABCD4_HUMAN	ABCD4	Unchanged in AD
sp|O14681|EI24_HUMAN	EI24	Unchanged in AD
sp|O14682|ENC1_HUMAN	ENC1	Down-regulated in AD
sp|O14686|KMT2D_HUMAN	KMT2D	Unchanged in AD
sp|O14713|ITBP1_HUMAN	ITGB1BP1	Unchanged in AD
sp|O14727|APAF_HUMAN	APAF1	Unchanged in AD
sp|O14730|RIOK3_HUMAN	RIOK3	Unchanged in AD
sp|O14733|MP2K7_HUMAN	MAP2K7	Unchanged in AD
sp|O14734|ACOT8_HUMAN	ACOT8	Unchanged in AD
sp|O14735|CDIPT_HUMAN	CDIPT	Unchanged in AD
sp|O14737|PDCD5_HUMAN	PDCD5	Unchanged in AD
sp|O14744|ANM5_HUMAN	PRMT5	Unchanged in AD
sp|O14745|NHRF1_HUMAN	SLC9A3R1	Up-regulated in AD
sp|O14746-2|TERT-2_HUMAN	TERT	Unchanged in AD
sp|O14764|GBRD_HUMAN	GABRD	Down-regulated in AD
sp|O14772|FPGT_HUMAN	FPGT	Up-regulated in AD
sp|O14773|TPP1_HUMAN	TPP1	Up-regulated in AD
sp|O14775|GNB5_HUMAN	GNB5	Down-regulated in AD
sp|O14776|TCRG1_HUMAN	TCERG1	Unchanged in AD
sp|O14777|NDC80_HUMAN	NDC80	Up-regulated in AD
sp|O14782|KIF3C_HUMAN	KIF3C	Unchanged in AD
sp|O14786|NRP1_HUMAN	NRP1	Unchanged in AD
sp|O14787-2|TNPO2-2_HUMAN	TNPO2	Unchanged in AD
sp|O14787|TNPO2_HUMAN	TNPO2	Unchanged in AD
sp|O14791|APOL1_HUMAN	APOL1	Up-regulated in AD
sp|O14795-2|UN13B-2_HUMAN	UNC13B	Unchanged in AD
sp|O14795|UN13B_HUMAN	UNC13B	Unchanged in AD
sp|O14802|RPC1_HUMAN	POLR3A	Unchanged in AD
sp|O14807|RASM_HUMAN	MRAS	Unchanged in AD
sp|O14810|CPLX1_HUMAN	CPLX1	Down-regulated in AD
sp|O14817|TSN4_HUMAN	TSPAN4	Unchanged in AD
sp|O14818-4|PSA7-4_HUMAN	PSMA7	Unchanged in AD
sp|O14818|PSA7_HUMAN	PSMA7	Unchanged in AD
sp|O14827|RGRF2_HUMAN	RASGRF2	Unchanged in AD
sp|O14828|SCAM3_HUMAN	SCAMP3	Unchanged in AD
sp|O14829|PPE1_HUMAN	PPEF1	Down-regulated in AD
sp|O14832|PAHX_HUMAN	PHYH	Unchanged in AD
sp|O14841|OPLA_HUMAN	OPLAH	Unchanged in AD
sp|O14867|BACH1_HUMAN	BACH1	Unchanged in AD
sp|O14874|BCKD_HUMAN	BCKDK	Unchanged in AD
sp|O14879|IFIT3_HUMAN	IFIT3	Up-regulated in AD
sp|O14880|MGST3_HUMAN	MGST3	Unchanged in AD
sp|O14907|TX1B3_HUMAN	TAX1BP3	Up-regulated in AD
sp|O14908|GIPC1_HUMAN	GIPC1	Unchanged in AD
sp|O14910|LIN7A_HUMAN	LIN7A	Unchanged in AD
sp|O14917|PCD17_HUMAN	PCDH17	Unchanged in AD
sp|O14920|IKKB_HUMAN	IKBKB	Up-regulated in AD
sp|O14924|RGS12_HUMAN	RGS12	Unchanged in AD
sp|O14925|TIM23_HUMAN	TIMM23	Unchanged in AD
sp|O14929|HAT1_HUMAN	HAT1	Unchanged in AD
sp|O14933|UB2L6_HUMAN	UBE2L6	Up-regulated in AD
sp|O14936|CSKP_HUMAN	CASK	Unchanged in AD
sp|O14939|PLD2_HUMAN	PLD2	Up-regulated in AD
sp|O14949|QCR8_HUMAN	UQCRQ	Unchanged in AD
sp|O14950|ML12B_HUMAN	MYL12B	Unchanged in AD
sp|O14964|HGS_HUMAN	HGS	Unchanged in AD
sp|O14966|RAB7L_HUMAN	RAB29	Up-regulated in AD
sp|O14967-2|CLGN-2_HUMAN	CLGN	Unchanged in AD
sp|O14967|CLGN_HUMAN	CLGN	Unchanged in AD
sp|O14972|DSCR3_HUMAN	DSCR3	Unchanged in AD
sp|O14974-4|MYPT1-4_HUMAN	PPP1R12A	Unchanged in AD
sp|O14974|MYPT1_HUMAN	PPP1R12A	Unchanged in AD
sp|O14975|S27A2_HUMAN	SLC27A2	Unchanged in AD
sp|O14976|GAK_HUMAN	GAK	Unchanged in AD
sp|O14979|HNRDL_HUMAN	HNRNPDL	Unchanged in AD
sp|O14980|XPO1_HUMAN	XPO1	Unchanged in AD
sp|O14981|BTAF1_HUMAN	BTAF1	Unchanged in AD
sp|O14983|AT2A1_HUMAN	ATP2A1	Unchanged in AD
sp|O14986|PI51B_HUMAN	PIP5K1B	Unchanged in AD
sp|O14994|SYN3_HUMAN	SYN3	Down-regulated in AD
sp|O15013|ARHGA_HUMAN	ARHGEF10	Up-regulated in AD
sp|O15014|ZN609_HUMAN	ZNF609	Unchanged in AD
sp|O15018|PDZD2_HUMAN	PDZD2	Down-regulated in AD
sp|O15020|SPTN2_HUMAN	SPTBN2	Unchanged in AD
sp|O15021|MAST4_HUMAN	MAST4	Unchanged in AD
sp|O15027|SC16A_HUMAN	SEC16A	Unchanged in AD
sp|O15031|PLXB2_HUMAN	PLXNB2	Up-regulated in AD
sp|O15034|RIMB2_HUMAN	RIMBP2	Unchanged in AD
sp|O15037|KHNYN_HUMAN	KHNYN	Unchanged in AD
sp|O15040|TCPR2_HUMAN	TECPR2	Unchanged in AD
sp|O15042|SR140_HUMAN	U2SURP	Unchanged in AD
sp|O15047|SET1A_HUMAN	SETD1A	Unchanged in AD
sp|O15049|N4BP3_HUMAN	N4BP3	Unchanged in AD
sp|O15050|TRNK1_HUMAN	TRANK1	Unchanged in AD
sp|O15054|KDM6B_HUMAN	KDM6B	Unchanged in AD
sp|O15056|SYNJ2_HUMAN	SYNJ2	Unchanged in AD
sp|O15061|SYNEM_HUMAN	SYNM	Up-regulated in AD
sp|O15066|KIF3B_HUMAN	KIF3B	Unchanged in AD
sp|O15067|PUR4_HUMAN	PFAS	Unchanged in AD
sp|O15068-6|MCF2L-6_HUMAN	MCF2L	Unchanged in AD
sp|O15068|MCF2L_HUMAN	MCF2L	Unchanged in AD
sp|O15069|NACAD_HUMAN	NACAD	Unchanged in AD
sp|O15075-2|DCLK1-2_HUMAN	DCLK1	Unchanged in AD
sp|O15075|DCLK1_HUMAN	DCLK1	Unchanged in AD
sp|O15078|CE290_HUMAN	CEP290	Unchanged in AD
sp|O15079-2|SNPH-2_HUMAN	SNPH	Unchanged in AD
sp|O15079|SNPH_HUMAN	SNPH	Unchanged in AD
sp|O15083|ERC2_HUMAN	ERC2	Unchanged in AD
sp|O15084|ANR28_HUMAN	ANKRD28	Unchanged in AD
sp|O15085-2|ARHGB-2_HUMAN	ARHGEF11	Unchanged in AD
sp|O15085|ARHGB_HUMAN	ARHGEF11	Unchanged in AD
sp|O15090|ZN536_HUMAN	ZNF536	Unchanged in AD
sp|O15091|MRPP3_HUMAN	KIAA0391	Unchanged in AD
sp|O15111|IKKA_HUMAN	CHUK	Unchanged in AD
sp|O15116|LSM1_HUMAN	LSM1	Unchanged in AD
sp|O15117-2|FYB1-2_HUMAN	FYB1	Up-regulated in AD
sp|O15117|FYB1_HUMAN	FYB1	Up-regulated in AD
sp|O15118|NPC1_HUMAN	NPC1	Unchanged in AD
sp|O15121|DEGS1_HUMAN	DEGS1	Unchanged in AD
sp|O15126|SCAM1_HUMAN	SCAMP1	Unchanged in AD
sp|O15127|SCAM2_HUMAN	SCAMP2	Up-regulated in AD
sp|O15131|IMA6_HUMAN	KPNA5	Unchanged in AD
sp|O15143|ARC1B_HUMAN	ARPC1B	Up-regulated in AD
sp|O15144|ARPC2_HUMAN	ARPC2	Unchanged in AD
sp|O15145|ARPC3_HUMAN	ARPC3	Unchanged in AD
sp|O15146|MUSK_HUMAN	MUSK	Up-regulated in AD
sp|O15155|BET1_HUMAN	BET1	Unchanged in AD
sp|O15160|RPAC1_HUMAN	POLR1C	Unchanged in AD
sp|O15164|TIF1A_HUMAN	TRIM24	Unchanged in AD
sp|O15173-2|PGRC2-2_HUMAN	PGRMC2	Unchanged in AD
sp|O15173|PGRC2_HUMAN	PGRMC2	Unchanged in AD
sp|O15182|CETN3_HUMAN	CETN3	Unchanged in AD
sp|O15197|EPHB6_HUMAN	EPHB6	Down-regulated in AD
sp|O15198|SMAD9_HUMAN	SMAD9	Unchanged in AD
sp|O15211|RGL2_HUMAN	RGL2	Unchanged in AD
sp|O15212|PFD6_HUMAN	PFDN6	Unchanged in AD
sp|O15213|WDR46_HUMAN	WDR46	Unchanged in AD
sp|O15217|GSTA4_HUMAN	GSTA4	Unchanged in AD
sp|O15226|NKRF_HUMAN	NKRF	Unchanged in AD
sp|O15228|GNPAT_HUMAN	GNPAT	Unchanged in AD
sp|O15230|LAMA5_HUMAN	LAMA5	Up-regulated in AD
sp|O15231-9|ZN185-9_HUMAN	ZNF185	Up-regulated in AD
sp|O15231|ZN185_HUMAN	ZNF185	Up-regulated in AD
sp|O15235|RT12_HUMAN	MRPS12	Down-regulated in AD
sp|O15239|NDUA1_HUMAN	NDUFA1	Unchanged in AD
sp|O15240|VGF_HUMAN	VGF	Down-regulated in AD
sp|O15247|CLIC2_HUMAN	CLIC2	Unchanged in AD
sp|O15254|ACOX3_HUMAN	ACOX3	Unchanged in AD
sp|O15258|RER1_HUMAN	RER1	Unchanged in AD
sp|O15260|SURF4_HUMAN	SURF4	Unchanged in AD
sp|O15269|SPTC1_HUMAN	SPTLC1	Unchanged in AD
sp|O15270|SPTC2_HUMAN	SPTLC2	Unchanged in AD
sp|O15294|OGT1_HUMAN	OGT	Unchanged in AD
sp|O15303|GRM6_HUMAN	GRM6	Down-regulated in AD
sp|O15305|PMM2_HUMAN	PMM2	Unchanged in AD
sp|O15327|INP4B_HUMAN	INPP4B	Unchanged in AD
sp|O15344|TRI18_HUMAN	MID1	Unchanged in AD
sp|O15347|HMGB3_HUMAN	HMGB3	Unchanged in AD
sp|O15354|GPR37_HUMAN	GPR37	Unchanged in AD
sp|O15355|PPM1G_HUMAN	PPM1G	Unchanged in AD
sp|O15357|SHIP2_HUMAN	INPPL1	Up-regulated in AD
sp|O15371|EIF3D_HUMAN	EIF3D	Unchanged in AD
sp|O15372|EIF3H_HUMAN	EIF3H	Unchanged in AD
sp|O15379|HDAC3_HUMAN	HDAC3	Unchanged in AD
sp|O15382|BCAT2_HUMAN	BCAT2	Unchanged in AD
sp|O15391|TYY2_HUMAN	YY2	Up-regulated in AD
sp|O15394|NCAM2_HUMAN	NCAM2	Unchanged in AD
sp|O15397|IPO8_HUMAN	IPO8	Unchanged in AD
sp|O15400|STX7_HUMAN	STX7	Unchanged in AD
sp|O15427|MOT4_HUMAN	SLC16A3	Unchanged in AD
sp|O15439|MRP4_HUMAN	ABCC4	Up-regulated in AD
sp|O15440|MRP5_HUMAN	ABCC5	Unchanged in AD
sp|O15442|MPPD1_HUMAN	MPPED1	Unchanged in AD
sp|O15455|TLR3_HUMAN	TLR3	Up-regulated in AD
sp|O15460|P4HA2_HUMAN	P4HA2	Unchanged in AD
sp|O15482|TEX28_HUMAN	TEX28	Unchanged in AD
sp|O15484|CAN5_HUMAN	CAPN5	Unchanged in AD
sp|O15488|GLYG2_HUMAN	GYG2	Up-regulated in AD
sp|O15498|YKT6_HUMAN	YKT6	Unchanged in AD
sp|O15504|NUPL2_HUMAN	NUPL2	Unchanged in AD
sp|O15511|ARPC5_HUMAN	ARPC5	Unchanged in AD
sp|O15514|RPB4_HUMAN	POLR2D	Up-regulated in AD
sp|O15523|DDX3Y_HUMAN	DDX3Y	Unchanged in AD
sp|O15525|MAFG_HUMAN	MAFG	Unchanged in AD
sp|O15530|PDPK1_HUMAN	PDPK1	Unchanged in AD
sp|O15533|TPSN_HUMAN	TAPBP	Up-regulated in AD
sp|O15534|PER1_HUMAN	PER1	Unchanged in AD
sp|O15540|FABP7_HUMAN	FABP7	Up-regulated in AD
sp|O15541|R113A_HUMAN	RNF113A	Unchanged in AD
sp|O43143|DHX15_HUMAN	DHX15	Unchanged in AD
sp|O43147-2|SGSM2-2_HUMAN	SGSM2	Unchanged in AD
sp|O43147|SGSM2_HUMAN	SGSM2	Unchanged in AD
sp|O43148|MCES_HUMAN	RNMT	Unchanged in AD
sp|O43149-3|ZZEF1-3_HUMAN	ZZEF1	Unchanged in AD
sp|O43149|ZZEF1_HUMAN	ZZEF1	Unchanged in AD
sp|O43150|ASAP2_HUMAN	ASAP2	Unchanged in AD
sp|O43155|FLRT2_HUMAN	FLRT2	Unchanged in AD
sp|O43156|TTI1_HUMAN	TTI1	Unchanged in AD
sp|O43157|PLXB1_HUMAN	PLXNB1	Up-regulated in AD
sp|O43164|PJA2_HUMAN	PJA2	Unchanged in AD
sp|O43166-2|SI1L1-2_HUMAN	SIPA1L1	Unchanged in AD
sp|O43166|SI1L1_HUMAN	SIPA1L1	Unchanged in AD
sp|O43169|CYB5B_HUMAN	CYB5B	Unchanged in AD
sp|O43172|PRP4_HUMAN	PRPF4	Unchanged in AD
sp|O43173|SIA8C_HUMAN	ST8SIA3	Unchanged in AD
sp|O43175|SERA_HUMAN	PHGDH	Up-regulated in AD
sp|O43181|NDUS4_HUMAN	NDUFS4	Down-regulated in AD
sp|O43182|RHG06_HUMAN	ARHGAP6	Up-regulated in AD
sp|O43236|SEPT4_HUMAN	SEPT4	Unchanged in AD
sp|O43237|DC1L2_HUMAN	DYNC1LI2	Unchanged in AD
sp|O43242|PSMD3_HUMAN	PSMD3	Unchanged in AD
sp|O43251-6|RFOX2-6_HUMAN	RBFOX2	Unchanged in AD
sp|O43251|RFOX2_HUMAN	RBFOX2	Unchanged in AD
sp|O43252|PAPS1_HUMAN	PAPSS1	Unchanged in AD
sp|O43264|ZW10_HUMAN	ZW10	Unchanged in AD
sp|O43272|PROD_HUMAN	PRODH	Up-regulated in AD
sp|O43281|EFS_HUMAN	EFS	Unchanged in AD
sp|O43283|M3K13_HUMAN	MAP3K13	Unchanged in AD
sp|O43290|SNUT1_HUMAN	SART1	Unchanged in AD
sp|O43291|SPIT2_HUMAN	SPINT2	Unchanged in AD
sp|O43292|GPAA1_HUMAN	GPAA1	Unchanged in AD
sp|O43293|DAPK3_HUMAN	DAPK3	Unchanged in AD
sp|O43294|TGFI1_HUMAN	TGFB1I1	Unchanged in AD
sp|O43295-2|SRGP3-2_HUMAN	SRGAP3	Unchanged in AD
sp|O43295|SRGP3_HUMAN	SRGAP3	Unchanged in AD
sp|O43299|AP5Z1_HUMAN	AP5Z1	Unchanged in AD
sp|O43300|LRRT2_HUMAN	LRRTM2	Unchanged in AD
sp|O43301|HS12A_HUMAN	HSPA12A	Down-regulated in AD
sp|O43303|CP110_HUMAN	CCP110	Unchanged in AD
sp|O43304|S14L5_HUMAN	SEC14L5	Unchanged in AD
sp|O43306|ADCY6_HUMAN	ADCY6	Unchanged in AD
sp|O43307|ARHG9_HUMAN	ARHGEF9	Unchanged in AD
sp|O43310-2|CTIF-2_HUMAN	CTIF	Unchanged in AD
sp|O43310|CTIF_HUMAN	CTIF	Unchanged in AD
sp|O43312|MTSS1_HUMAN	MTSS1	Unchanged in AD
sp|O43314|VIP2_HUMAN	PPIP5K2	Unchanged in AD
sp|O43318-2|M3K7-2_HUMAN	MAP3K7	Unchanged in AD
sp|O43318|M3K7_HUMAN	MAP3K7	Unchanged in AD
sp|O43324|MCA3_HUMAN	EEF1E1	Unchanged in AD
sp|O43325|LYRM1_HUMAN	LYRM1	Unchanged in AD
sp|O43347|MSI1H_HUMAN	MSI1	Up-regulated in AD
sp|O43353|RIPK2_HUMAN	RIPK2	Unchanged in AD
sp|O43374|RASL2_HUMAN	RASA4	Up-regulated in AD
sp|O43390|HNRPR_HUMAN	HNRNPR	Unchanged in AD
sp|O43395|PRPF3_HUMAN	PRPF3	Unchanged in AD
sp|O43396|TXNL1_HUMAN	TXNL1	Unchanged in AD
sp|O43399-2|TPD54-2_HUMAN	TPD52L2	Unchanged in AD
sp|O43399-3|TPD54-3_HUMAN	TPD52L2	Unchanged in AD
sp|O43399-4|TPD54-4_HUMAN	TPD52L2	Unchanged in AD
sp|O43399|TPD54_HUMAN	TPD52L2	Unchanged in AD
sp|O43402|EMC8_HUMAN	EMC8	Unchanged in AD
sp|O43405|COCH_HUMAN	COCH	Up-regulated in AD
sp|O43414|ERI3_HUMAN	ERI3	Unchanged in AD
sp|O43424|GRID2_HUMAN	GRID2	Unchanged in AD
sp|O43426|SYNJ1_HUMAN	SYNJ1	Unchanged in AD
sp|O43427|FIBP_HUMAN	FIBP	Unchanged in AD
sp|O43432|IF4G3_HUMAN	EIF4G3	Unchanged in AD
sp|O43447|PPIH_HUMAN	PPIH	Unchanged in AD
sp|O43451|MGA_HUMAN	MGAM	Unchanged in AD
sp|O43464|HTRA2_HUMAN	HTRA2	Unchanged in AD
sp|O43488|ARK72_HUMAN	AKR7A2	Up-regulated in AD
sp|O43491-3|E41L2-3_HUMAN	EPB41L2	Unchanged in AD
sp|O43491-4|E41L2-4_HUMAN	EPB41L2	Unchanged in AD
sp|O43491|E41L2_HUMAN	EPB41L2	Unchanged in AD
sp|O43493|TGON2_HUMAN	TGOLN2	Unchanged in AD
sp|O43504|LTOR5_HUMAN	LAMTOR5	Unchanged in AD
sp|O43505|B4GA1_HUMAN	B4GAT1	Unchanged in AD
sp|O43516|WIPF1_HUMAN	WIPF1	Unchanged in AD
sp|O43524|FOXO3_HUMAN	FOXO3	Unchanged in AD
sp|O43525|KCNQ3_HUMAN	KCNQ3	Unchanged in AD
sp|O43526|KCNQ2_HUMAN	KCNQ2	Unchanged in AD
sp|O43529|CHSTA_HUMAN	CHST10	Unchanged in AD
sp|O43548|TGM5_HUMAN	TGM5	Unchanged in AD
sp|O43559|FRS3_HUMAN	FRS3	Unchanged in AD
sp|O43566-5|RGS14-5_HUMAN	RGS14	Up-regulated in AD
sp|O43566|RGS14_HUMAN	RGS14	Up-regulated in AD
sp|O43567|RNF13_HUMAN	RNF13	Unchanged in AD
sp|O43572|AKA10_HUMAN	AKAP10	Unchanged in AD
sp|O43581-2|SYT7-2_HUMAN	SYT7	Down-regulated in AD
sp|O43581-3|SYT7-3_HUMAN	SYT7	Down-regulated in AD
sp|O43581|SYT7_HUMAN	SYT7	Down-regulated in AD
sp|O43583|DENR_HUMAN	DENR	Unchanged in AD
sp|O43592|XPOT_HUMAN	XPOT	Unchanged in AD
sp|O43597|SPY2_HUMAN	SPRY2	Unchanged in AD
sp|O43598|DNPH1_HUMAN	DNPH1	Unchanged in AD
sp|O43602|DCX_HUMAN	DCX	Unchanged in AD
sp|O43615|TIM44_HUMAN	TIMM44	Unchanged in AD
sp|O43617-2|TPPC3-2_HUMAN	TRAPPC3	Unchanged in AD
sp|O43617|TPPC3_HUMAN	TRAPPC3	Unchanged in AD
sp|O43633|CHM2A_HUMAN	CHMP2A	Unchanged in AD
sp|O43639|NCK2_HUMAN	NCK2	Unchanged in AD
sp|O43657|TSN6_HUMAN	TSPAN6	Unchanged in AD
sp|O43660|PLRG1_HUMAN	PLRG1	Unchanged in AD
sp|O43665|RGS10_HUMAN	RGS10	Unchanged in AD
sp|O43670|ZN207_HUMAN	ZNF207	Unchanged in AD
sp|O43674|NDUB5_HUMAN	NDUFB5	Down-regulated in AD
sp|O43676|NDUB3_HUMAN	NDUFB3	Down-regulated in AD
sp|O43677|NDUC1_HUMAN	NDUFC1	Down-regulated in AD
sp|O43678|NDUA2_HUMAN	NDUFA2	Down-regulated in AD
sp|O43681|ASNA_HUMAN	ASNA1	Unchanged in AD
sp|O43683|BUB1_HUMAN	BUB1	Up-regulated in AD
sp|O43684|BUB3_HUMAN	BUB3	Unchanged in AD
sp|O43687|AKA7A_HUMAN	AKAP7	Unchanged in AD
sp|O43707|ACTN4_HUMAN	ACTN4	Unchanged in AD
sp|O43708|MAAI_HUMAN	GSTZ1	Unchanged in AD
sp|O43715|TRIA1_HUMAN	TRIAP1	Unchanged in AD
sp|O43719|HTSF1_HUMAN	HTATSF1	Up-regulated in AD
sp|O43736|ITM2A_HUMAN	ITM2A	Down-regulated in AD
sp|O43739|CYH3_HUMAN	CYTH3	Unchanged in AD
sp|O43741|AAKB2_HUMAN	PRKAB2	Unchanged in AD
sp|O43747|AP1G1_HUMAN	AP1G1	Unchanged in AD
sp|O43752|STX6_HUMAN	STX6	Unchanged in AD
sp|O43759|SNG1_HUMAN	SYNGR1	Down-regulated in AD
sp|O43760|SNG2_HUMAN	SYNGR2	Unchanged in AD
sp|O43761|SNG3_HUMAN	SYNGR3	Down-regulated in AD
sp|O43765|SGTA_HUMAN	SGTA	Unchanged in AD
sp|O43766|LIAS_HUMAN	LIAS	Unchanged in AD
sp|O43772|MCAT_HUMAN	SLC25A20	Up-regulated in AD
sp|O43776|SYNC_HUMAN	NARS	Unchanged in AD
sp|O43795|MYO1B_HUMAN	MYO1B	Unchanged in AD
sp|O43809|CPSF5_HUMAN	NUDT21	Unchanged in AD
sp|O43813|LANC1_HUMAN	LANCL1	Unchanged in AD
sp|O43815|STRN_HUMAN	STRN	Unchanged in AD
sp|O43818|U3IP2_HUMAN	RRP9	Unchanged in AD
sp|O43819|SCO2_HUMAN	SCO2	Unchanged in AD
sp|O43822|CF410_HUMAN	CFAP410	Unchanged in AD
sp|O43823|AKAP8_HUMAN	AKAP8	Unchanged in AD
sp|O43824|GTPB6_HUMAN	GTPBP6	Unchanged in AD
sp|O43826|G6PT1_HUMAN	SLC37A4	Unchanged in AD
sp|O43837-2|IDH3B-2_HUMAN	IDH3B	Unchanged in AD
sp|O43837|IDH3B_HUMAN	IDH3B	Unchanged in AD
sp|O43847|NRDC_HUMAN	NRDC	Unchanged in AD
sp|O43852-10|CALU-10_HUMAN	CALU	Unchanged in AD
sp|O43852-2|CALU-2_HUMAN	CALU	Unchanged in AD
sp|O43852|CALU_HUMAN	CALU	Unchanged in AD
sp|O43854|EDIL3_HUMAN	EDIL3	Down-regulated in AD
sp|O43861|ATP9B_HUMAN	ATP9B	Unchanged in AD
sp|O43865|SAHH2_HUMAN	AHCYL1	Unchanged in AD
sp|O43866|CD5L_HUMAN	CD5L	Unchanged in AD
sp|O43896|KIF1C_HUMAN	KIF1C	Unchanged in AD
sp|O43909|EXTL3_HUMAN	EXTL3	Unchanged in AD
sp|O43913|ORC5_HUMAN	ORC5	Unchanged in AD
sp|O43916|CHST1_HUMAN	CHST1	Unchanged in AD
sp|O43920|NDUS5_HUMAN	NDUFS5	Down-regulated in AD
sp|O43924|PDE6D_HUMAN	PDE6D	Unchanged in AD
sp|O43929|ORC4_HUMAN	ORC4	Unchanged in AD
sp|O43930|PRKY_HUMAN	PRKY	Up-regulated in AD
sp|O43933|PEX1_HUMAN	PEX1	Unchanged in AD
sp|O43934|MFS11_HUMAN	MFSD11	Unchanged in AD
sp|O60216|RAD21_HUMAN	RAD21	Up-regulated in AD
sp|O60218|AK1BA_HUMAN	AKR1B10	Unchanged in AD
sp|O60220|TIM8A_HUMAN	TIMM8A	Unchanged in AD
sp|O60229-4|KALRN-4_HUMAN	KALRN	Unchanged in AD
sp|O60229-5|KALRN-5_HUMAN	KALRN	Unchanged in AD
sp|O60229|KALRN_HUMAN	KALRN	Unchanged in AD
sp|O60231|DHX16_HUMAN	DHX16	Unchanged in AD
sp|O60232|SSA27_HUMAN	SSSCA1	Unchanged in AD
sp|O60234|GMFG_HUMAN	GMFG	Unchanged in AD
sp|O60237-3|MYPT2-3_HUMAN	PPP1R12B	Unchanged in AD
sp|O60237|MYPT2_HUMAN	PPP1R12B	Unchanged in AD
sp|O60238|BNI3L_HUMAN	BNIP3L	Unchanged in AD
sp|O60239|3BP5_HUMAN	SH3BP5	Unchanged in AD
sp|O60241-2|AGRB2-2_HUMAN	ADGRB2	Unchanged in AD
sp|O60241|AGRB2_HUMAN	ADGRB2	Unchanged in AD
sp|O60242|AGRB3_HUMAN	ADGRB3	Unchanged in AD
sp|O60243|H6ST1_HUMAN	HS6ST1	Unchanged in AD
sp|O60244|MED14_HUMAN	MED14	Unchanged in AD
sp|O60245|PCDH7_HUMAN	PCDH7	Unchanged in AD
sp|O60256|KPRB_HUMAN	PRPSAP2	Unchanged in AD
sp|O60260-5|PRKN-5_HUMAN	PRKN	Unchanged in AD
sp|O60260|PRKN_HUMAN	PRKN	Unchanged in AD
sp|O60262|GBG7_HUMAN	GNG7	Unchanged in AD
sp|O60264|SMCA5_HUMAN	SMARCA5	Unchanged in AD
sp|O60266|ADCY3_HUMAN	ADCY3	Unchanged in AD
sp|O60268|K0513_HUMAN	KIAA0513	Down-regulated in AD
sp|O60271-2|JIP4-2_HUMAN	SPAG9	Unchanged in AD
sp|O60271|JIP4_HUMAN	SPAG9	Unchanged in AD
sp|O60279|SUSD5_HUMAN	SUSD5	Unchanged in AD
sp|O60282|KIF5C_HUMAN	KIF5C	Unchanged in AD
sp|O60284|ST18_HUMAN	ST18	Unchanged in AD
sp|O60285|NUAK1_HUMAN	NUAK1	Down-regulated in AD
sp|O60287|NPA1P_HUMAN	URB1	Down-regulated in AD
sp|O60291|MGRN1_HUMAN	MGRN1	Unchanged in AD
sp|O60292|SI1L3_HUMAN	SIPA1L3	Unchanged in AD
sp|O60294|TYW4_HUMAN	LCMT2	Down-regulated in AD
sp|O60296|TRAK2_HUMAN	TRAK2	Unchanged in AD
sp|O60299|LZTS3_HUMAN	LZTS3	Down-regulated in AD
sp|O60306|AQR_HUMAN	AQR	Unchanged in AD
sp|O60307|MAST3_HUMAN	MAST3	Unchanged in AD
sp|O60308|CE104_HUMAN	CEP104	Unchanged in AD
sp|O60313|OPA1_HUMAN	OPA1	Unchanged in AD
sp|O60315|ZEB2_HUMAN	ZEB2	Unchanged in AD
sp|O60318-2|GANP-2_HUMAN	MCM3AP	Unchanged in AD
sp|O60318|GANP_HUMAN	MCM3AP	Unchanged in AD
sp|O60330|PCDGC_HUMAN	PCDHGA12	Unchanged in AD
sp|O60331-3|PI51C-3_HUMAN	PIP5K1C	Unchanged in AD
sp|O60331|PI51C_HUMAN	PIP5K1C	Unchanged in AD
sp|O60333-2|KIF1B-2_HUMAN	KIF1B	Unchanged in AD
sp|O60333-3|KIF1B-3_HUMAN	KIF1B	Unchanged in AD
sp|O60333|KIF1B_HUMAN	KIF1B	Unchanged in AD
sp|O60336|MABP1_HUMAN	MAPKBP1	Unchanged in AD
sp|O60341|KDM1A_HUMAN	KDM1A	Unchanged in AD
sp|O60343-2|TBCD4-2_HUMAN	TBC1D4	Unchanged in AD
sp|O60343|TBCD4_HUMAN	TBC1D4	Unchanged in AD
sp|O60346|PHLP1_HUMAN	PHLPP1	Unchanged in AD
sp|O60347|TBC12_HUMAN	TBC1D12	Unchanged in AD
sp|O60359|CCG3_HUMAN	CACNG3	Down-regulated in AD
sp|O60361|NDK8_HUMAN	NME2P1	Unchanged in AD
sp|O60383|GDF9_HUMAN	GDF9	Unchanged in AD
sp|O60423-3|AT8B3-3_HUMAN	ATP8B3	Unchanged in AD
sp|O60423|AT8B3_HUMAN	ATP8B3	Unchanged in AD
sp|O60427|FADS1_HUMAN	FADS1	Unchanged in AD
sp|O60437|PEPL_HUMAN	PPL	Unchanged in AD
sp|O60443|GSDME_HUMAN	GSDME	Up-regulated in AD
sp|O60447-2|EVI5-2_HUMAN	EVI5	Unchanged in AD
sp|O60447|EVI5_HUMAN	EVI5	Unchanged in AD
sp|O60462-4|NRP2-4_HUMAN	NRP2	Up-regulated in AD
sp|O60462|NRP2_HUMAN	NRP2	Up-regulated in AD
sp|O60469|DSCAM_HUMAN	DSCAM	Unchanged in AD
sp|O60476|MA1A2_HUMAN	MAN1A2	Unchanged in AD
sp|O60477|BRNP1_HUMAN	BRINP1	Unchanged in AD
sp|O60486|PLXC1_HUMAN	PLXNC1	Unchanged in AD
sp|O60488|ACSL4_HUMAN	ACSL4	Unchanged in AD
sp|O60493|SNX3_HUMAN	SNX3	Unchanged in AD
sp|O60499|STX10_HUMAN	STX10	Unchanged in AD
sp|O60502|OGA_HUMAN	OGA	Unchanged in AD
sp|O60503|ADCY9_HUMAN	ADCY9	Unchanged in AD
sp|O60504|VINEX_HUMAN	SORBS3	Up-regulated in AD
sp|O60506-3|HNRPQ-3_HUMAN	SYNCRIP	Unchanged in AD
sp|O60506|HNRPQ_HUMAN	SYNCRIP	Unchanged in AD
sp|O60507|TPST1_HUMAN	TPST1	Up-regulated in AD
sp|O60508|PRP17_HUMAN	CDC40	Unchanged in AD
sp|O60518|RNBP6_HUMAN	RANBP6	Unchanged in AD
sp|O60522|TDRD6_HUMAN	TDRD6	Up-regulated in AD
sp|O60524|NEMF_HUMAN	NEMF	Unchanged in AD
sp|O60547|GMDS_HUMAN	GMDS	Unchanged in AD
sp|O60551|NMT2_HUMAN	NMT2	Unchanged in AD
sp|O60568|PLOD3_HUMAN	PLOD3	Unchanged in AD
sp|O60573|IF4E2_HUMAN	EIF4E2	Unchanged in AD
sp|O60583-2|CCNT2-2_HUMAN	CCNT2	Unchanged in AD
sp|O60603|TLR2_HUMAN	TLR2	Unchanged in AD
sp|O60610|DIAP1_HUMAN	DIAPH1	Unchanged in AD
sp|O60613|SEP15_HUMAN	SELENOF	Unchanged in AD
sp|O60637|TSN3_HUMAN	TSPAN3	Unchanged in AD
sp|O60641-3|AP180-3_HUMAN	SNAP91	Unchanged in AD
sp|O60641|AP180_HUMAN	SNAP91	Unchanged in AD
sp|O60645|EXOC3_HUMAN	EXOC3	Unchanged in AD
sp|O60658|PDE8A_HUMAN	PDE8A	Unchanged in AD
sp|O60664-3|PLIN3-3_HUMAN	PLIN3	Up-regulated in AD
sp|O60664|PLIN3_HUMAN	PLIN3	Up-regulated in AD
sp|O60669|MOT2_HUMAN	SLC16A7	Down-regulated in AD
sp|O60671|RAD1_HUMAN	RAD1	Up-regulated in AD
sp|O60673|REV3L_HUMAN	REV3L	Up-regulated in AD
sp|O60674|JAK2_HUMAN	JAK2	Unchanged in AD
sp|O60675|MAFK_HUMAN	MAFK	Unchanged in AD
sp|O60678|ANM3_HUMAN	PRMT3	Unchanged in AD
sp|O60683|PEX10_HUMAN	PEX10	Unchanged in AD
sp|O60684|IMA7_HUMAN	KPNA6	Unchanged in AD
sp|O60701|UGDH_HUMAN	UGDH	Unchanged in AD
sp|O60704|TPST2_HUMAN	TPST2	Unchanged in AD
sp|O60706|ABCC9_HUMAN	ABCC9	Unchanged in AD
sp|O60711|LPXN_HUMAN	LPXN	Unchanged in AD
sp|O60716-10|CTND1-10_HUMAN	CTNND1	Unchanged in AD
sp|O60716-11|CTND1-11_HUMAN	CTNND1	Unchanged in AD
sp|O60716|CTND1_HUMAN	CTNND1	Unchanged in AD
sp|O60725|ICMT_HUMAN	ICMT	Unchanged in AD
sp|O60733-2|PLPL9-2_HUMAN	PLA2G6	Unchanged in AD
sp|O60733|PLPL9_HUMAN	PLA2G6	Unchanged in AD
sp|O60741|HCN1_HUMAN	HCN1	Down-regulated in AD
sp|O60749|SNX2_HUMAN	SNX2	Unchanged in AD
sp|O60762|DPM1_HUMAN	DPM1	Unchanged in AD
sp|O60763|USO1_HUMAN	USO1	Unchanged in AD
sp|O60784-2|TOM1-2_HUMAN	TOM1	Unchanged in AD
sp|O60784|TOM1_HUMAN	TOM1	Unchanged in AD
sp|O60825-2|F262-2_HUMAN	PFKFB2	Unchanged in AD
sp|O60825|F262_HUMAN	PFKFB2	Unchanged in AD
sp|O60826|CCD22_HUMAN	CCDC22	Unchanged in AD
sp|O60828-3|PQBP1-3_HUMAN	PQBP1	Up-regulated in AD
sp|O60828|PQBP1_HUMAN	PQBP1	Unchanged in AD
sp|O60830|TI17B_HUMAN	TIMM17B	Unchanged in AD
sp|O60831|PRAF2_HUMAN	PRAF2	Unchanged in AD
sp|O60832|DKC1_HUMAN	DKC1	Unchanged in AD
sp|O60840|CAC1F_HUMAN	CACNA1F	Down-regulated in AD
sp|O60841|IF2P_HUMAN	EIF5B	Unchanged in AD
sp|O60858|TRI13_HUMAN	TRIM13	Unchanged in AD
sp|O60861|GAS7_HUMAN	GAS7	Down-regulated in AD
sp|O60869|EDF1_HUMAN	EDF1	Unchanged in AD
sp|O60870|KIN17_HUMAN	KIN	Unchanged in AD
sp|O60879-2|DIAP2-2_HUMAN	DIAPH2	Unchanged in AD
sp|O60879|DIAP2_HUMAN	DIAPH2	Unchanged in AD
sp|O60883|G37L1_HUMAN	GPR37L1	Unchanged in AD
sp|O60884|DNJA2_HUMAN	DNAJA2	Unchanged in AD
sp|O60885|BRD4_HUMAN	BRD4	Unchanged in AD
sp|O60888|CUTA_HUMAN	CUTA	Unchanged in AD
sp|O60890|OPHN1_HUMAN	OPHN1	Unchanged in AD
sp|O60907|TBL1X_HUMAN	TBL1X	Unchanged in AD
sp|O60911|CATL2_HUMAN	CTSV	Unchanged in AD
sp|O60925|PFD1_HUMAN	PFDN1	Unchanged in AD
sp|O60927|PP1RB_HUMAN	PPP1R11	Unchanged in AD
sp|O60934|NBN_HUMAN	NBN	Unchanged in AD
sp|O60936-1|NOL3-1_HUMAN	NOL3	Unchanged in AD
sp|O60936|NOL3_HUMAN	NOL3	Unchanged in AD
sp|O60939|SCN2B_HUMAN	SCN2B	Unchanged in AD
sp|O60941-2|DTNB-2_HUMAN	DTNB	Up-regulated in AD
sp|O60941-3|DTNB-3_HUMAN	DTNB	Up-regulated in AD
sp|O60941|DTNB_HUMAN	DTNB	Up-regulated in AD
sp|O60942|MCE1_HUMAN	RNGTT	Unchanged in AD
sp|O75027|ABCB7_HUMAN	ABCB7	Unchanged in AD
sp|O75030|MITF_HUMAN	MITF	Unchanged in AD
sp|O75037|KI21B_HUMAN	KIF21B	Unchanged in AD
sp|O75038-2|PLCH2-2_HUMAN	PLCH2	Unchanged in AD
sp|O75038|PLCH2_HUMAN	PLCH2	Unchanged in AD
sp|O75044|SRGP2_HUMAN	SRGAP2	Unchanged in AD
sp|O75051|PLXA2_HUMAN	PLXNA2	Unchanged in AD
sp|O75052|CAPON_HUMAN	NOS1AP	Unchanged in AD
sp|O75054|IGSF3_HUMAN	IGSF3	Unchanged in AD
sp|O75056|SDC3_HUMAN	SDC3	Up-regulated in AD
sp|O75061-2|AUXI-2_HUMAN	DNAJC6	Down-regulated in AD
sp|O75061|AUXI_HUMAN	DNAJC6	Down-regulated in AD
sp|O75063|XYLK_HUMAN	FAM20B	Unchanged in AD
sp|O75064|DEN4B_HUMAN	DENND4B	Unchanged in AD
sp|O75069|TMCC2_HUMAN	TMCC2	Unchanged in AD
sp|O75071|EFC14_HUMAN	EFCAB14	Unchanged in AD
sp|O75077|ADA23_HUMAN	ADAM23	Down-regulated in AD
sp|O75078|ADA11_HUMAN	ADAM11	Down-regulated in AD
sp|O75083|WDR1_HUMAN	WDR1	Up-regulated in AD
sp|O75093|SLIT1_HUMAN	SLIT1	Unchanged in AD
sp|O75094|SLIT3_HUMAN	SLIT3	Unchanged in AD
sp|O75096|LRP4_HUMAN	LRP4	Unchanged in AD
sp|O75110|ATP9A_HUMAN	ATP9A	Unchanged in AD
sp|O75112-2|LDB3-2_HUMAN	LDB3	Unchanged in AD
sp|O75112-4|LDB3-4_HUMAN	LDB3	Unchanged in AD
sp|O75112|LDB3_HUMAN	LDB3	Unchanged in AD
sp|O75113|N4BP1_HUMAN	N4BP1	Unchanged in AD
sp|O75116|ROCK2_HUMAN	ROCK2	Unchanged in AD
sp|O75121|MFA3L_HUMAN	MFAP3L	Unchanged in AD
sp|O75122-3|CLAP2-3_HUMAN	CLASP2	Unchanged in AD
sp|O75122|CLAP2_HUMAN	CLASP2	Unchanged in AD
sp|O75127|PTCD1_HUMAN	PTCD1	Unchanged in AD
sp|O75128|COBL_HUMAN	COBL	Unchanged in AD
sp|O75129|ASTN2_HUMAN	ASTN2	Unchanged in AD
sp|O75131|CPNE3_HUMAN	CPNE3	Up-regulated in AD
sp|O75140|DEPD5_HUMAN	DEPDC5	Unchanged in AD
sp|O75143-5|ATG13-5_HUMAN	ATG13	Unchanged in AD
sp|O75143|ATG13_HUMAN	ATG13	Unchanged in AD
sp|O75145|LIPA3_HUMAN	PPFIA3	Unchanged in AD
sp|O75146|HIP1R_HUMAN	HIP1R	Unchanged in AD
sp|O75147|OBSL1_HUMAN	OBSL1	Unchanged in AD
sp|O75150|BRE1B_HUMAN	RNF40	Unchanged in AD
sp|O75151|PHF2_HUMAN	PHF2	Unchanged in AD
sp|O75152|ZC11A_HUMAN	ZC3H11A	Unchanged in AD
sp|O75153|CLU_HUMAN	CLUH	Unchanged in AD
sp|O75155|CAND2_HUMAN	CAND2	Unchanged in AD
sp|O75157|T22D2_HUMAN	TSC22D2	Unchanged in AD
sp|O75165|DJC13_HUMAN	DNAJC13	Unchanged in AD
sp|O75167|PHAR2_HUMAN	PHACTR2	Unchanged in AD
sp|O75170-2|PP6R2-2_HUMAN	PPP6R2	Unchanged in AD
sp|O75170|PP6R2_HUMAN	PPP6R2	Unchanged in AD
sp|O75175|CNOT3_HUMAN	CNOT3	Unchanged in AD
sp|O75179|ANR17_HUMAN	ANKRD17	Unchanged in AD
sp|O75182|SIN3B_HUMAN	SIN3B	Unchanged in AD
sp|O75190-2|DNJB6-2_HUMAN	DNAJB6	Unchanged in AD
sp|O75190-3|DNJB6-3_HUMAN	DNAJB6	Unchanged in AD
sp|O75190|DNJB6_HUMAN	DNAJB6	Unchanged in AD
sp|O75191|XYLB_HUMAN	XYLB	Unchanged in AD
sp|O75197|LRP5_HUMAN	LRP5	Up-regulated in AD
sp|O75208|COQ9_HUMAN	COQ9	Unchanged in AD
sp|O75223-4|GGCT-4_HUMAN	GGCT	Unchanged in AD
sp|O75223|GGCT_HUMAN	GGCT	Unchanged in AD
sp|O75251|NDUS7_HUMAN	NDUFS7	Unchanged in AD
sp|O75298|RTN2_HUMAN	RTN2	Unchanged in AD
sp|O75306|NDUS2_HUMAN	NDUFS2	Down-regulated in AD
sp|O75311|GLRA3_HUMAN	GLRA3	Unchanged in AD
sp|O75312|ZPR1_HUMAN	ZPR1	Unchanged in AD
sp|O75317|UBP12_HUMAN	USP12	Unchanged in AD
sp|O75323|NIPS2_HUMAN	NIPSNAP2	Unchanged in AD
sp|O75324|SNN_HUMAN	SNN	Unchanged in AD
sp|O75326|SEM7A_HUMAN	SEMA7A	Unchanged in AD
sp|O75334-5|LIPA2-5_HUMAN	PPFIA2	Unchanged in AD
sp|O75334-8|LIPA2-8_HUMAN	PPFIA2	Unchanged in AD
sp|O75334|LIPA2_HUMAN	PPFIA2	Unchanged in AD
sp|O75335|LIPA4_HUMAN	PPFIA4	Unchanged in AD
sp|O75340-2|PDCD6-2_HUMAN	PDCD6	Unchanged in AD
sp|O75340|PDCD6_HUMAN	PDCD6	Unchanged in AD
sp|O75347|TBCA_HUMAN	TBCA	Unchanged in AD
sp|O75348|VATG1_HUMAN	ATP6V1G1	Unchanged in AD
sp|O75351|VPS4B_HUMAN	VPS4B	Unchanged in AD
sp|O75352|MPU1_HUMAN	MPDU1	Unchanged in AD
sp|O75354|ENTP6_HUMAN	ENTPD6	Unchanged in AD
sp|O75355|ENTP3_HUMAN	ENTPD3	Unchanged in AD
sp|O75356|ENTP5_HUMAN	ENTPD5	Unchanged in AD
sp|O75363-2|BCAS1-2_HUMAN	BCAS1	Unchanged in AD
sp|O75363|BCAS1_HUMAN	BCAS1	Unchanged in AD
sp|O75366|AVIL_HUMAN	AVIL	Up-regulated in AD
sp|O75367|H2AY_HUMAN	H2AFY	Unchanged in AD
sp|O75368|SH3L1_HUMAN	SH3BGRL	Up-regulated in AD
sp|O75369-8|FLNB-8_HUMAN	FLNB	Up-regulated in AD
sp|O75369|FLNB_HUMAN	FLNB	Up-regulated in AD
sp|O75376|NCOR1_HUMAN	NCOR1	Unchanged in AD
sp|O75379|VAMP4_HUMAN	VAMP4	Unchanged in AD
sp|O75380|NDUS6_HUMAN	NDUFS6	Down-regulated in AD
sp|O75381|PEX14_HUMAN	PEX14	Unchanged in AD
sp|O75382|TRIM3_HUMAN	TRIM3	Unchanged in AD
sp|O75385|ULK1_HUMAN	ULK1	Unchanged in AD
sp|O75386|TULP3_HUMAN	TULP3	Up-regulated in AD
sp|O75390|CISY_HUMAN	CS	Down-regulated in AD
sp|O75391|SPAG7_HUMAN	SPAG7	Unchanged in AD
sp|O75396|SC22B_HUMAN	SEC22B	Unchanged in AD
sp|O75400-3|PR40A-3_HUMAN	PRPF40A	Unchanged in AD
sp|O75400|PR40A_HUMAN	PRPF40A	Unchanged in AD
sp|O75410|TACC1_HUMAN	TACC1	Unchanged in AD
sp|O75417|DPOLQ_HUMAN	POLQ	Unchanged in AD
sp|O75419|CDC45_HUMAN	CDC45	Unchanged in AD
sp|O75420|GGYF1_HUMAN	GIGYF1	Unchanged in AD
sp|O75427|LRCH4_HUMAN	LRCH4	Unchanged in AD
sp|O75431|MTX2_HUMAN	MTX2	Unchanged in AD
sp|O75436|VP26A_HUMAN	VPS26A	Unchanged in AD
sp|O75438|NDUB1_HUMAN	NDUFB1	Down-regulated in AD
sp|O75439|MPPB_HUMAN	PMPCB	Unchanged in AD
sp|O75445|USH2A_HUMAN	USH2A	Unchanged in AD
sp|O75446|SAP30_HUMAN	SAP30	Unchanged in AD
sp|O75448|MED24_HUMAN	MED24	Unchanged in AD
sp|O75449|KTNA1_HUMAN	KATNA1	Unchanged in AD
sp|O75462|CRLF1_HUMAN	CRLF1	Up-regulated in AD
sp|O75475-3|PSIP1-3_HUMAN	PSIP1	Unchanged in AD
sp|O75475|PSIP1_HUMAN	PSIP1	Unchanged in AD
sp|O75477|ERLN1_HUMAN	ERLIN1	Up-regulated in AD
sp|O75487|GPC4_HUMAN	GPC4	Unchanged in AD
sp|O75489|NDUS3_HUMAN	NDUFS3	Down-regulated in AD
sp|O75493|CAH11_HUMAN	CA11	Unchanged in AD
sp|O75494-3|SRS10-3_HUMAN	SRSF10	Unchanged in AD
sp|O75494|SRS10_HUMAN	SRSF10	Unchanged in AD
sp|O75503|CLN5_HUMAN	CLN5	Unchanged in AD
sp|O75506|HSBP1_HUMAN	HSBP1	Unchanged in AD
sp|O75508|CLD11_HUMAN	CLDN11	Unchanged in AD
sp|O75509|TNR21_HUMAN	TNFRSF21	Unchanged in AD
sp|O75521|ECI2_HUMAN	ECI2	Unchanged in AD
sp|O75525|KHDR3_HUMAN	KHDRBS3	Unchanged in AD
sp|O75526|RMXL2_HUMAN	RBMXL2	Unchanged in AD
sp|O75531|BAF_HUMAN	BANF1	Unchanged in AD
sp|O75533|SF3B1_HUMAN	SF3B1	Unchanged in AD
sp|O75534|CSDE1_HUMAN	CSDE1	Unchanged in AD
sp|O75553|DAB1_HUMAN	DAB1	Unchanged in AD
sp|O75554|WBP4_HUMAN	WBP4	Unchanged in AD
sp|O75563|SKAP2_HUMAN	SKAP2	Up-regulated in AD
sp|O75569|PRKRA_HUMAN	PRKRA	Unchanged in AD
sp|O75570|RF1M_HUMAN	MTRF1	Unchanged in AD
sp|O75578|ITA10_HUMAN	ITGA10	Unchanged in AD
sp|O75581|LRP6_HUMAN	LRP6	Unchanged in AD
sp|O75582|KS6A5_HUMAN	RPS6KA5	Up-regulated in AD
sp|O75592-2|MYCB2-2_HUMAN	MYCBP2	Unchanged in AD
sp|O75592|MYCB2_HUMAN	MYCBP2	Unchanged in AD
sp|O75600|KBL_HUMAN	GCAT	Unchanged in AD
sp|O75608|LYPA1_HUMAN	LYPLA1	Unchanged in AD
sp|O75629|CREG1_HUMAN	CREG1	Unchanged in AD
sp|O75643|U520_HUMAN	SNRNP200	Unchanged in AD
sp|O75648|MTU1_HUMAN	TRMU	Unchanged in AD
sp|O75663|TIPRL_HUMAN	TIPRL	Unchanged in AD
sp|O75665|OFD1_HUMAN	OFD1	Unchanged in AD
sp|O75674|TM1L1_HUMAN	TOM1L1	Unchanged in AD
sp|O75676-2|KS6A4-2_HUMAN	RPS6KA4	Unchanged in AD
sp|O75676|KS6A4_HUMAN	RPS6KA4	Unchanged in AD
sp|O75683|SURF6_HUMAN	SURF6	Down-regulated in AD
sp|O75688|PPM1B_HUMAN	PPM1B	Unchanged in AD
sp|O75689|ADAP1_HUMAN	ADAP1	Unchanged in AD
sp|O75691|UTP20_HUMAN	UTP20	Unchanged in AD
sp|O75694|NU155_HUMAN	NUP155	Unchanged in AD
sp|O75695|XRP2_HUMAN	RP2	Unchanged in AD
sp|O75711|SCRG1_HUMAN	SCRG1	Unchanged in AD
sp|O75746|CMC1_HUMAN	SLC25A12	Down-regulated in AD
sp|O75781-2|PALM-2_HUMAN	PALM	Unchanged in AD
sp|O75781|PALM_HUMAN	PALM	Unchanged in AD
sp|O75787|RENR_HUMAN	ATP6AP2	Unchanged in AD
sp|O75792|RNH2A_HUMAN	RNASEH2A	Unchanged in AD
sp|O75794|CD123_HUMAN	CDC123	Unchanged in AD
sp|O75807|PR15A_HUMAN	PPP1R15A	Unchanged in AD
sp|O75815|BCAR3_HUMAN	BCAR3	Unchanged in AD
sp|O75817|POP7_HUMAN	POP7	Unchanged in AD
sp|O75818|RPP40_HUMAN	RPP40	Unchanged in AD
sp|O75821|EIF3G_HUMAN	EIF3G	Unchanged in AD
sp|O75822|EIF3J_HUMAN	EIF3J	Unchanged in AD
sp|O75828|CBR3_HUMAN	CBR3	Unchanged in AD
sp|O75832|PSD10_HUMAN	PSMD10	Unchanged in AD
sp|O75843|AP1G2_HUMAN	AP1G2	Up-regulated in AD
sp|O75844|FACE1_HUMAN	ZMPSTE24	Unchanged in AD
sp|O75845|SC5D_HUMAN	SC5D	Unchanged in AD
sp|O75864|PPR37_HUMAN	PPP1R37	Unchanged in AD
sp|O75874|IDHC_HUMAN	IDH1	Up-regulated in AD
sp|O75879|GATB_HUMAN	GATB	Unchanged in AD
sp|O75880|SCO1_HUMAN	SCO1	Unchanged in AD
sp|O75881|CP7B1_HUMAN	CYP7B1	Unchanged in AD
sp|O75882|ATRN_HUMAN	ATRN	Unchanged in AD
sp|O75884|RBBP9_HUMAN	RBBP9	Unchanged in AD
sp|O75886|STAM2_HUMAN	STAM2	Unchanged in AD
sp|O75891|AL1L1_HUMAN	ALDH1L1	Up-regulated in AD
sp|O75896|TUSC2_HUMAN	TUSC2	Unchanged in AD
sp|O75899|GABR2_HUMAN	GABBR2	Unchanged in AD
sp|O75907|DGAT1_HUMAN	DGAT1	Unchanged in AD
sp|O75912|DGKI_HUMAN	DGKI	Down-regulated in AD
sp|O75914|PAK3_HUMAN	PAK3	Unchanged in AD
sp|O75915|PRAF3_HUMAN	ARL6IP5	Unchanged in AD
sp|O75923-10|DYSF-10_HUMAN	DYSF	Unchanged in AD
sp|O75923|DYSF_HUMAN	DYSF	Unchanged in AD
sp|O75934|SPF27_HUMAN	BCAS2	Unchanged in AD
sp|O75935|DCTN3_HUMAN	DCTN3	Unchanged in AD
sp|O75936|BODG_HUMAN	BBOX1	Up-regulated in AD
sp|O75937|DNJC8_HUMAN	DNAJC8	Unchanged in AD
sp|O75940|SPF30_HUMAN	SMNDC1	Unchanged in AD
sp|O75947|ATP5H_HUMAN	ATP5PD	Unchanged in AD
sp|O75953|DNJB5_HUMAN	DNAJB5	Unchanged in AD
sp|O75955|FLOT1_HUMAN	FLOT1	Unchanged in AD
sp|O75962|TRIO_HUMAN	TRIO	Unchanged in AD
sp|O75964|ATP5L_HUMAN	ATP5MG	Unchanged in AD
sp|O75970|MPDZ_HUMAN	MPDZ	Unchanged in AD
sp|O75973|C1QRF_HUMAN	C1QL1	Unchanged in AD
sp|O75976|CBPD_HUMAN	CPD	Unchanged in AD
sp|O76003|GLRX3_HUMAN	GLRX3	Unchanged in AD
sp|O76021|RL1D1_HUMAN	RSL1D1	Unchanged in AD
sp|O76024|WFS1_HUMAN	WFS1	Up-regulated in AD
sp|O76031|CLPX_HUMAN	CLPX	Unchanged in AD
sp|O76038|SEGN_HUMAN	SCGN	Up-regulated in AD
sp|O76039-2|CDKL5-2_HUMAN	CDKL5	Down-regulated in AD
sp|O76039|CDKL5_HUMAN	CDKL5	Unchanged in AD
sp|O76041-2|NEBL-2_HUMAN	NEBL	Unchanged in AD
sp|O76041|NEBL_HUMAN	NEBL	Unchanged in AD
sp|O76054|S14L2_HUMAN	SEC14L2	Up-regulated in AD
sp|O76062|ERG24_HUMAN	TM7SF2	Unchanged in AD
sp|O76070|SYUG_HUMAN	SNCG	Unchanged in AD
sp|O76071|CIAO1_HUMAN	CIAO1	Unchanged in AD
sp|O76074|PDE5A_HUMAN	PDE5A	Up-regulated in AD
sp|O76080|ZFAN5_HUMAN	ZFAND5	Down-regulated in AD
sp|O76081-6|RGS20-6_HUMAN	RGS20	Unchanged in AD
sp|O76081|RGS20_HUMAN	RGS20	Unchanged in AD
sp|O76082|S22A5_HUMAN	SLC22A5	Up-regulated in AD
sp|O76094|SRP72_HUMAN	SRP72	Unchanged in AD
sp|O94759|TRPM2_HUMAN	TRPM2	Unchanged in AD
sp|O94760|DDAH1_HUMAN	DDAH1	Unchanged in AD
sp|O94763|RMP_HUMAN	URI1	Unchanged in AD
sp|O94766|B3GA3_HUMAN	B3GAT3	Unchanged in AD
sp|O94772|LY6H_HUMAN	LY6H	Down-regulated in AD
sp|O94776|MTA2_HUMAN	MTA2	Unchanged in AD
sp|O94779|CNTN5_HUMAN	CNTN5	Up-regulated in AD
sp|O94788|AL1A2_HUMAN	ALDH1A2	Unchanged in AD
sp|O94804|STK10_HUMAN	STK10	Up-regulated in AD
sp|O94805|ACL6B_HUMAN	ACTL6B	Unchanged in AD
sp|O94808|GFPT2_HUMAN	GFPT2	Unchanged in AD
sp|O94811|TPPP_HUMAN	TPPP	Down-regulated in AD
sp|O94812-2|BAIP3-2_HUMAN	BAIAP3	Unchanged in AD
sp|O94812|BAIP3_HUMAN	BAIAP3	Unchanged in AD
sp|O94813-2|SLIT2-2_HUMAN	SLIT2	Up-regulated in AD
sp|O94813|SLIT2_HUMAN	SLIT2	Up-regulated in AD
sp|O94817|ATG12_HUMAN	ATG12	Unchanged in AD
sp|O94818|NOL4_HUMAN	NOL4	Up-regulated in AD
sp|O94819|KBTBB_HUMAN	KBTBD11	Unchanged in AD
sp|O94822|LTN1_HUMAN	LTN1	Unchanged in AD
sp|O94823|AT10B_HUMAN	ATP10B	Unchanged in AD
sp|O94826|TOM70_HUMAN	TOMM70	Unchanged in AD
sp|O94827|PKHG5_HUMAN	PLEKHG5	Unchanged in AD
sp|O94829|IPO13_HUMAN	IPO13	Unchanged in AD
sp|O94830|DDHD2_HUMAN	DDHD2	Unchanged in AD
sp|O94832|MYO1D_HUMAN	MYO1D	Unchanged in AD
sp|O94842|TOX4_HUMAN	TOX4	Unchanged in AD
sp|O94850|DEND_HUMAN	DDN	Unchanged in AD
sp|O94851|MICA2_HUMAN	MICAL2	Unchanged in AD
sp|O94855|SC24D_HUMAN	SEC24D	Unchanged in AD
sp|O94856-10|NFASC-10_HUMAN	NFASC	Unchanged in AD
sp|O94856-11|NFASC-11_HUMAN	NFASC	Unchanged in AD
sp|O94856-12|NFASC-12_HUMAN	NFASC	Unchanged in AD
sp|O94856|NFASC_HUMAN	NFASC	Unchanged in AD
sp|O94868|FCSD2_HUMAN	FCHSD2	Unchanged in AD
sp|O94874|UFL1_HUMAN	UFL1	Unchanged in AD
sp|O94875-10|SRBS2-10_HUMAN	SORBS2	Unchanged in AD
sp|O94875-11|SRBS2-11_HUMAN	SORBS2	Unchanged in AD
sp|O94875-2|SRBS2-2_HUMAN	SORBS2	Unchanged in AD
sp|O94875-6|SRBS2-6_HUMAN	SORBS2	Unchanged in AD
sp|O94875|SRBS2_HUMAN	SORBS2	Unchanged in AD
sp|O94876|TMCC1_HUMAN	TMCC1	Unchanged in AD
sp|O94880|PHF14_HUMAN	PHF14	Unchanged in AD
sp|O94885|SASH1_HUMAN	SASH1	Unchanged in AD
sp|O94886|CSCL1_HUMAN	TMEM63A	Unchanged in AD
sp|O94887|FARP2_HUMAN	FARP2	Unchanged in AD
sp|O94888|UBXN7_HUMAN	UBXN7	Unchanged in AD
sp|O94898|LRIG2_HUMAN	LRIG2	Unchanged in AD
sp|O94903|PLPHP_HUMAN	PLPBP	Unchanged in AD
sp|O94905|ERLN2_HUMAN	ERLIN2	Up-regulated in AD
sp|O94906|PRP6_HUMAN	PRPF6	Unchanged in AD
sp|O94910|AGRL1_HUMAN	ADGRL1	Unchanged in AD
sp|O94911-3|ABCA8-3_HUMAN	ABCA8	Up-regulated in AD
sp|O94911|ABCA8_HUMAN	ABCA8	Up-regulated in AD
sp|O94913|PCF11_HUMAN	PCF11	Unchanged in AD
sp|O94915-2|FRYL-2_HUMAN	FRYL	Unchanged in AD
sp|O94915|FRYL_HUMAN	FRYL	Unchanged in AD
sp|O94916-4|NFAT5-4_HUMAN	NFAT5	Unchanged in AD
sp|O94916|NFAT5_HUMAN	NFAT5	Unchanged in AD
sp|O94919|ENDD1_HUMAN	ENDOD1	Unchanged in AD
sp|O94921|CDK14_HUMAN	CDK14	Unchanged in AD
sp|O94923|GLCE_HUMAN	GLCE	Unchanged in AD
sp|O94925-3|GLSK-3_HUMAN	GLS	Down-regulated in AD
sp|O94925|GLSK_HUMAN	GLS	Down-regulated in AD
sp|O94929-2|ABLM3-2_HUMAN	ABLIM3	Unchanged in AD
sp|O94929-3|ABLM3-3_HUMAN	ABLIM3	Unchanged in AD
sp|O94929|ABLM3_HUMAN	ABLIM3	Unchanged in AD
sp|O94933|SLIK3_HUMAN	SLITRK3	Unchanged in AD
sp|O94952|FBX21_HUMAN	FBXO21	Unchanged in AD
sp|O94955|RHBT3_HUMAN	RHOBTB3	Unchanged in AD
sp|O94956|SO2B1_HUMAN	SLCO2B1	Up-regulated in AD
sp|O94964-2|SOGA1-2_HUMAN	SOGA1	Unchanged in AD
sp|O94964|SOGA1_HUMAN	SOGA1	Unchanged in AD
sp|O94966|UBP19_HUMAN	USP19	Unchanged in AD
sp|O94967-3|WDR47-3_HUMAN	WDR47	Unchanged in AD
sp|O94967|WDR47_HUMAN	WDR47	Unchanged in AD
sp|O94972|TRI37_HUMAN	TRIM37	Unchanged in AD
sp|O94973-2|AP2A2-2_HUMAN	AP2A2	Unchanged in AD
sp|O94973|AP2A2_HUMAN	AP2A2	Unchanged in AD
sp|O94979|SC31A_HUMAN	SEC31A	Unchanged in AD
sp|O94983-3|CMTA2-3_HUMAN	CAMTA2	Unchanged in AD
sp|O94983|CMTA2_HUMAN	CAMTA2	Unchanged in AD
sp|O94985-2|CSTN1-2_HUMAN	CLSTN1	Unchanged in AD
sp|O94985|CSTN1_HUMAN	CLSTN1	Unchanged in AD
sp|O94988|FA13A_HUMAN	FAM13A	Unchanged in AD
sp|O94989|ARHGF_HUMAN	ARHGEF15	Unchanged in AD
sp|O94991|SLIK5_HUMAN	SLITRK5	Unchanged in AD
sp|O94992|HEXI1_HUMAN	HEXIM1	Unchanged in AD
sp|O95057|DIRA1_HUMAN	DIRAS1	Down-regulated in AD
sp|O95070|YIF1A_HUMAN	YIF1A	Unchanged in AD
sp|O95071|UBR5_HUMAN	UBR5	Unchanged in AD
sp|O95081|AGFG2_HUMAN	AGFG2	Unchanged in AD
sp|O95096|NKX22_HUMAN	NKX2-2	Up-regulated in AD
sp|O95104|SFR15_HUMAN	SCAF4	Unchanged in AD
sp|O95139|NDUB6_HUMAN	NDUFB6	Down-regulated in AD
sp|O95140-2|MFN2-2_HUMAN	MFN2	Unchanged in AD
sp|O95140|MFN2_HUMAN	MFN2	Unchanged in AD
sp|O95149|SPN1_HUMAN	SNUPN	Unchanged in AD
sp|O95153|RIMB1_HUMAN	TSPOAP1	Unchanged in AD
sp|O95154|ARK73_HUMAN	AKR7A3	Up-regulated in AD
sp|O95155|UBE4B_HUMAN	UBE4B	Unchanged in AD
sp|O95159|ZFPL1_HUMAN	ZFPL1	Unchanged in AD
sp|O95163|ELP1_HUMAN	ELP1	Unchanged in AD
sp|O95164|UBL3_HUMAN	UBL3	Unchanged in AD
sp|O95166|GBRAP_HUMAN	GABARAP	Unchanged in AD
sp|O95167|NDUA3_HUMAN	NDUFA3	Down-regulated in AD
sp|O95168|NDUB4_HUMAN	NDUFB4	Unchanged in AD
sp|O95169|NDUB8_HUMAN	NDUFB8	Unchanged in AD
sp|O95178|NDUB2_HUMAN	NDUFB2	Down-regulated in AD
sp|O95180|CAC1H_HUMAN	CACNA1H	Unchanged in AD
sp|O95182|NDUA7_HUMAN	NDUFA7	Down-regulated in AD
sp|O95183|VAMP5_HUMAN	VAMP5	Up-regulated in AD
sp|O95185|UNC5C_HUMAN	UNC5C	Unchanged in AD
sp|O95196-2|CSPG5-2_HUMAN	CSPG5	Down-regulated in AD
sp|O95196|CSPG5_HUMAN	CSPG5	Down-regulated in AD
sp|O95197|RTN3_HUMAN	RTN3	Down-regulated in AD
sp|O95198|KLHL2_HUMAN	KLHL2	Unchanged in AD
sp|O95199|RCBT2_HUMAN	RCBTB2	Up-regulated in AD
sp|O95202|LETM1_HUMAN	LETM1	Unchanged in AD
sp|O95206|PCDH8_HUMAN	PCDH8	Unchanged in AD
sp|O95208-2|EPN2-2_HUMAN	EPN2	Unchanged in AD
sp|O95208|EPN2_HUMAN	EPN2	Unchanged in AD
sp|O95210|STBD1_HUMAN	STBD1	Unchanged in AD
sp|O95218-2|ZRAB2-2_HUMAN	ZRANB2	Unchanged in AD
sp|O95218|ZRAB2_HUMAN	ZRANB2	Unchanged in AD
sp|O95219|SNX4_HUMAN	SNX4	Unchanged in AD
sp|O95232|LC7L3_HUMAN	LUC7L3	Up-regulated in AD
sp|O95248-4|MTMR5-4_HUMAN	SBF1	Unchanged in AD
sp|O95248-5|MTMR5-5_HUMAN	SBF1	Unchanged in AD
sp|O95248|MTMR5_HUMAN	SBF1	Unchanged in AD
sp|O95249|GOSR1_HUMAN	GOSR1	Unchanged in AD
sp|O95251-2|KAT7-2_HUMAN	KAT7	Unchanged in AD
sp|O95251|KAT7_HUMAN	KAT7	Unchanged in AD
sp|O95258|UCP5_HUMAN	SLC25A14	Down-regulated in AD
sp|O95259|KCNH1_HUMAN	KCNH1	Down-regulated in AD
sp|O95260-2|ATE1-2_HUMAN	ATE1	Unchanged in AD
sp|O95260|ATE1_HUMAN	ATE1	Unchanged in AD
sp|O95263|PDE8B_HUMAN	PDE8B	Unchanged in AD
sp|O95267|GRP1_HUMAN	RASGRP1	Unchanged in AD
sp|O95271|TNKS1_HUMAN	TNKS	Unchanged in AD
sp|O95278|EPM2A_HUMAN	EPM2A	Up-regulated in AD
sp|O95292|VAPB_HUMAN	VAPB	Unchanged in AD
sp|O95294-3|RASL1-3_HUMAN	RASAL1	Unchanged in AD
sp|O95294|RASL1_HUMAN	RASAL1	Unchanged in AD
sp|O95295|SNAPN_HUMAN	SNAPIN	Unchanged in AD
sp|O95297-3|MPZL1-3_HUMAN	MPZL1	Unchanged in AD
sp|O95297|MPZL1_HUMAN	MPZL1	Unchanged in AD
sp|O95298|NDUC2_HUMAN	NDUFC2	Down-regulated in AD
sp|O95299|NDUAA_HUMAN	NDUFA10	Down-regulated in AD
sp|O95302|FKBP9_HUMAN	FKBP9	Unchanged in AD
sp|O95319|CELF2_HUMAN	CELF2	Unchanged in AD
sp|O95336|6PGL_HUMAN	PGLS	Up-regulated in AD
sp|O95340|PAPS2_HUMAN	PAPSS2	Unchanged in AD
sp|O95347|SMC2_HUMAN	SMC2	Unchanged in AD
sp|O95352|ATG7_HUMAN	ATG7	Unchanged in AD
sp|O95359|TACC2_HUMAN	TACC2	Unchanged in AD
sp|O95363|SYFM_HUMAN	FARS2	Unchanged in AD
sp|O95372|LYPA2_HUMAN	LYPLA2	Unchanged in AD
sp|O95373|IPO7_HUMAN	IPO7	Unchanged in AD
sp|O95376|ARI2_HUMAN	ARIH2	Unchanged in AD
sp|O95391|SLU7_HUMAN	SLU7	Unchanged in AD
sp|O95394|AGM1_HUMAN	PGM3	Up-regulated in AD
sp|O95396|MOCS3_HUMAN	MOCS3	Unchanged in AD
sp|O95398|RPGF3_HUMAN	RAPGEF3	Unchanged in AD
sp|O95400|CD2B2_HUMAN	CD2BP2	Unchanged in AD
sp|O95405|ZFYV9_HUMAN	ZFYVE9	Unchanged in AD
sp|O95425|SVIL_HUMAN	SVIL	Unchanged in AD
sp|O95428|PPN_HUMAN	PAPLN	Unchanged in AD
sp|O95429|BAG4_HUMAN	BAG4	Unchanged in AD
sp|O95433|AHSA1_HUMAN	AHSA1	Unchanged in AD
sp|O95447|LCA5L_HUMAN	LCA5L	Unchanged in AD
sp|O95452|CXB6_HUMAN	GJB6	Down-regulated in AD
sp|O95453|PARN_HUMAN	PARN	Unchanged in AD
sp|O95456|PSMG1_HUMAN	PSMG1	Unchanged in AD
sp|O95461|LARG1_HUMAN	LARGE1	Unchanged in AD
sp|O95466-2|FMNL1-2_HUMAN	FMNL1	Unchanged in AD
sp|O95466|FMNL1_HUMAN	FMNL1	Unchanged in AD
sp|O95470|SGPL1_HUMAN	SGPL1	Up-regulated in AD
sp|O95477|ABCA1_HUMAN	ABCA1	Unchanged in AD
sp|O95479|G6PE_HUMAN	H6PD	Up-regulated in AD
sp|O95486|SC24A_HUMAN	SEC24A	Unchanged in AD
sp|O95487|SC24B_HUMAN	SEC24B	Unchanged in AD
sp|O95490|AGRL2_HUMAN	ADGRL2	Unchanged in AD
sp|O95502|NPTXR_HUMAN	NPTXR	Unchanged in AD
sp|O95544|NADK_HUMAN	NADK	Unchanged in AD
sp|O95551|TYDP2_HUMAN	TDP2	Unchanged in AD
sp|O95562|SFT2B_HUMAN	SFT2D2	Up-regulated in AD
sp|O95563|MPC2_HUMAN	MPC2	Unchanged in AD
sp|O95568|MET18_HUMAN	METTL18	Up-regulated in AD
sp|O95571|ETHE1_HUMAN	ETHE1	Unchanged in AD
sp|O95573|ACSL3_HUMAN	ACSL3	Unchanged in AD
sp|O95602|RPA1_HUMAN	POLR1A	Unchanged in AD
sp|O95613-2|PCNT-2_HUMAN	PCNT	Unchanged in AD
sp|O95613|PCNT_HUMAN	PCNT	Unchanged in AD
sp|O95619|YETS4_HUMAN	YEATS4	Unchanged in AD
sp|O95622|ADCY5_HUMAN	ADCY5	Unchanged in AD
sp|O95625|ZBT11_HUMAN	ZBTB11	Unchanged in AD
sp|O95628-10|CNOT4-10_HUMAN	CNOT4	Unchanged in AD
sp|O95628|CNOT4_HUMAN	CNOT4	Unchanged in AD
sp|O95630|STABP_HUMAN	STAMBP	Unchanged in AD
sp|O95631|NET1_HUMAN	NTN1	Up-regulated in AD
sp|O95639|CPSF4_HUMAN	CPSF4	Unchanged in AD
sp|O95670|VATG2_HUMAN	ATP6V1G2	Unchanged in AD
sp|O95671|ASML_HUMAN	ASMTL	Unchanged in AD
sp|O95672|ECEL1_HUMAN	ECEL1	Up-regulated in AD
sp|O95674|CDS2_HUMAN	CDS2	Unchanged in AD
sp|O95684|FR1OP_HUMAN	FGFR1OP	Unchanged in AD
sp|O95685|PPR3D_HUMAN	PPP1R3D	Unchanged in AD
sp|O95714|HERC2_HUMAN	HERC2	Unchanged in AD
sp|O95715|CXL14_HUMAN	CXCL14	Up-regulated in AD
sp|O95716|RAB3D_HUMAN	RAB3D	Unchanged in AD
sp|O95721|SNP29_HUMAN	SNAP29	Unchanged in AD
sp|O95741|CPNE6_HUMAN	CPNE6	Up-regulated in AD
sp|O95747|OXSR1_HUMAN	OXSR1	Unchanged in AD
sp|O95749|GGPPS_HUMAN	GGPS1	Up-regulated in AD
sp|O95754|SEM4F_HUMAN	SEMA4F	Unchanged in AD
sp|O95757|HS74L_HUMAN	HSPA4L	Unchanged in AD
sp|O95758-4|PTBP3-4_HUMAN	PTBP3	Up-regulated in AD
sp|O95758|PTBP3_HUMAN	PTBP3	Up-regulated in AD
sp|O95759|TBCD8_HUMAN	TBC1D8	Unchanged in AD
sp|O95772|STR3N_HUMAN	STARD3NL	Unchanged in AD
sp|O95777|LSM8_HUMAN	LSM8	Unchanged in AD
sp|O95782|AP2A1_HUMAN	AP2A1	Unchanged in AD
sp|O95786|DDX58_HUMAN	DDX58	Up-regulated in AD
sp|O95793|STAU1_HUMAN	STAU1	Unchanged in AD
sp|O95801|TTC4_HUMAN	TTC4	Unchanged in AD
sp|O95810|CAVN2_HUMAN	CAVIN2	Up-regulated in AD
sp|O95816|BAG2_HUMAN	BAG2	Unchanged in AD
sp|O95817|BAG3_HUMAN	BAG3	Up-regulated in AD
sp|O95819-6|M4K4-6_HUMAN	MAP4K4	Unchanged in AD
sp|O95819|M4K4_HUMAN	MAP4K4	Unchanged in AD
sp|O95822|DCMC_HUMAN	MLYCD	Unchanged in AD
sp|O95825|QORL1_HUMAN	CRYZL1	Unchanged in AD
sp|O95831|AIFM1_HUMAN	AIFM1	Unchanged in AD
sp|O95834-3|EMAL2-3_HUMAN	EML2	Unchanged in AD
sp|O95834|EMAL2_HUMAN	EML2	Up-regulated in AD
sp|O95837|GNA14_HUMAN	GNA14	Unchanged in AD
sp|O95847|UCP4_HUMAN	SLC25A27	Unchanged in AD
sp|O95848|NUD14_HUMAN	NUDT14	Unchanged in AD
sp|O95857|TSN13_HUMAN	TSPAN13	Down-regulated in AD
sp|O95858|TSN15_HUMAN	TSPAN15	Unchanged in AD
sp|O95861|BPNT1_HUMAN	BPNT1	Unchanged in AD
sp|O95864|FADS2_HUMAN	FADS2	Unchanged in AD
sp|O95865|DDAH2_HUMAN	DDAH2	Up-regulated in AD
sp|O95870|ABHGA_HUMAN	ABHD16A	Unchanged in AD
sp|O95881|TXD12_HUMAN	TXNDC12	Unchanged in AD
sp|O95886|DLGP3_HUMAN	DLGAP3	Unchanged in AD
sp|O95897|NOE2_HUMAN	OLFM2	Down-regulated in AD
sp|O95900|TRUB2_HUMAN	TRUB2	Unchanged in AD
sp|O95922|TTLL1_HUMAN	TTLL1	Unchanged in AD
sp|O95931|CBX7_HUMAN	CBX7	Unchanged in AD
sp|O95967|FBLN4_HUMAN	EFEMP2	Up-regulated in AD
sp|O95970|LGI1_HUMAN	LGI1	Unchanged in AD
sp|O95980|RECK_HUMAN	RECK	Unchanged in AD
sp|O95983|MBD3_HUMAN	MBD3	Unchanged in AD
sp|O95985|TOP3B_HUMAN	TOP3B	Unchanged in AD
sp|O95989|NUDT3_HUMAN	NUDT3	Unchanged in AD
sp|O95990|F107A_HUMAN	FAM107A	Up-regulated in AD
sp|O95996|APCL_HUMAN	APC2	Unchanged in AD
sp|O95999|BCL10_HUMAN	BCL10	Unchanged in AD
sp|O96000|NDUBA_HUMAN	NDUFB10	Unchanged in AD
sp|O96005|CLPT1_HUMAN	CLPTM1	Unchanged in AD
sp|O96006|ZBED1_HUMAN	ZBED1	Down-regulated in AD
sp|O96007|MOC2B_HUMAN	MOCS2	Unchanged in AD
sp|O96008|TOM40_HUMAN	TOMM40	Unchanged in AD
sp|O96011|PX11B_HUMAN	PEX11B	Unchanged in AD
sp|O96013-3|PAK4-3_HUMAN	PAK4	Unchanged in AD
sp|O96013|PAK4_HUMAN	PAK4	Unchanged in AD
sp|O96015|DNAL4_HUMAN	DNAL4	Unchanged in AD
sp|O96018|APBA3_HUMAN	APBA3	Unchanged in AD
sp|O96019|ACL6A_HUMAN	ACTL6A	Unchanged in AD
sp|O96033|MOC2A_HUMAN	MOCS2	Unchanged in AD
sp|P00167|CYB5_HUMAN	CYB5A	Unchanged in AD
sp|P00325|ADH1B_HUMAN	ADH1B	Up-regulated in AD
sp|P00338-3|LDHA-3_HUMAN	LDHA	Unchanged in AD
sp|P00338|LDHA_HUMAN	LDHA	Unchanged in AD
sp|P00352|AL1A1_HUMAN	ALDH1A1	Unchanged in AD
sp|P00367|DHE3_HUMAN	GLUD1	Unchanged in AD
sp|P00387-3|NB5R3-3_HUMAN	CYB5R3	Up-regulated in AD
sp|P00387|NB5R3_HUMAN	CYB5R3	Unchanged in AD
sp|P00390-5|GSHR-5_HUMAN	GSR	Unchanged in AD
sp|P00390|GSHR_HUMAN	GSR	Unchanged in AD
sp|P00395|COX1_HUMAN	MT-CO1	Unchanged in AD
sp|P00403|COX2_HUMAN	MT-CO2	Unchanged in AD
sp|P00414|COX3_HUMAN	MT-CO3	Unchanged in AD
sp|P00441|SODC_HUMAN	SOD1	Unchanged in AD
sp|P00450|CERU_HUMAN	CP	Up-regulated in AD
sp|P00488|F13A_HUMAN	F13A1	Up-regulated in AD
sp|P00491|PNPH_HUMAN	PNP	Up-regulated in AD
sp|P00492|HPRT_HUMAN	HPRT1	Unchanged in AD
sp|P00505|AATM_HUMAN	GOT2	Unchanged in AD
sp|P00519|ABL1_HUMAN	ABL1	Unchanged in AD
sp|P00533|EGFR_HUMAN	EGFR	Up-regulated in AD
sp|P00558|PGK1_HUMAN	PGK1	Unchanged in AD
sp|P00568|KAD1_HUMAN	AK1	Up-regulated in AD
sp|P00734|THRB_HUMAN	F2	Unchanged in AD
sp|P00736|C1R_HUMAN	C1R	Up-regulated in AD
sp|P00738|HPT_HUMAN	HP	Unchanged in AD
sp|P00739|HPTR_HUMAN	HPR	Unchanged in AD
sp|P00740|FA9_HUMAN	F9	Down-regulated in AD
sp|P00747|PLMN_HUMAN	PLG	Unchanged in AD
sp|P00750|TPA_HUMAN	PLAT	Unchanged in AD
sp|P00751|CFAB_HUMAN	CFB	Unchanged in AD
sp|P00813|ADA_HUMAN	ADA	Unchanged in AD
sp|P00846|ATP6_HUMAN	MT-ATP6	Unchanged in AD
sp|P00915|CAH1_HUMAN	CA1	Unchanged in AD
sp|P00918|CAH2_HUMAN	CA2	Unchanged in AD
sp|P00966|ASSY_HUMAN	ASS1	Up-regulated in AD
sp|P01008|ANT3_HUMAN	SERPINC1	Unchanged in AD
sp|P01009|A1AT_HUMAN	SERPINA1	Unchanged in AD
sp|P01011|AACT_HUMAN	SERPINA3	Unchanged in AD
sp|P01019|ANGT_HUMAN	AGT	Unchanged in AD
sp|P01023|A2MG_HUMAN	A2M	Up-regulated in AD
sp|P01024|CO3_HUMAN	C3	Up-regulated in AD
sp|P01031|CO5_HUMAN	C5	Unchanged in AD
sp|P01034|CYTC_HUMAN	CST3	Unchanged in AD
sp|P01042-2|KNG1-2_HUMAN	KNG1	Unchanged in AD
sp|P01042|KNG1_HUMAN	KNG1	Unchanged in AD
sp|P01111|RASN_HUMAN	NRAS	Unchanged in AD
sp|P01112|RASH_HUMAN	HRAS	Unchanged in AD
sp|P01116-2|RASK-2_HUMAN	KRAS	Unchanged in AD
sp|P01116|RASK_HUMAN	KRAS	Unchanged in AD
sp|P01130|LDLR_HUMAN	LDLR	Unchanged in AD
sp|P01210|PENK_HUMAN	PENK	Up-regulated in AD
sp|P01213|PDYN_HUMAN	PDYN	Up-regulated in AD
sp|P01282|VIP_HUMAN	VIP	Unchanged in AD
sp|P01303|NPY_HUMAN	NPY	Unchanged in AD
sp|P01591|IGJ_HUMAN	JCHAIN	Unchanged in AD
sp|P01619|KV320_HUMAN	IGKV3-20	Unchanged in AD
sp|P01624|KV315_HUMAN	IGKV3-15	Unchanged in AD
sp|P01700|LV147_HUMAN	IGLV1-47	Unchanged in AD
sp|P01714|LV319_HUMAN	IGLV3-19	Unchanged in AD
sp|P01717|LV325_HUMAN	IGLV3-25	Unchanged in AD
sp|P01742|HV169_HUMAN	IGHV1-69	Unchanged in AD
sp|P01743|HV146_HUMAN	IGHV1-46	Unchanged in AD
sp|P01766|HV313_HUMAN	IGHV3-13	Unchanged in AD
sp|P01768|HV330_HUMAN	IGHV3-30	Unchanged in AD
sp|P01780|HV307_HUMAN	IGHV3-7	Unchanged in AD
sp|P01782|HV309_HUMAN	IGHV3-9	Unchanged in AD
sp|P01834|IGKC_HUMAN	IGKC	Unchanged in AD
sp|P01857|IGHG1_HUMAN	IGHG1	Unchanged in AD
sp|P01859|IGHG2_HUMAN	IGHG2	Unchanged in AD
sp|P01860|IGHG3_HUMAN	IGHG3	Unchanged in AD
sp|P01861|IGHG4_HUMAN	IGHG4	Unchanged in AD
sp|P01871|IGHM_HUMAN	IGHM	Unchanged in AD
sp|P01876|IGHA1_HUMAN	IGHA1	Unchanged in AD
sp|P01877|IGHA2_HUMAN	IGHA2	Unchanged in AD
sp|P01889|1B07_HUMAN	HLA-B	Up-regulated in AD
sp|P01891|1A68_HUMAN	HLA-A	Unchanged in AD
sp|P01893|HLAH_HUMAN	HLA-H	Unchanged in AD
sp|P01903|DRA_HUMAN	HLA-DRA	Up-regulated in AD
sp|P01911|2B1F_HUMAN	HLA-DRB1	Up-regulated in AD
sp|P02008|HBAZ_HUMAN	HBZ	Unchanged in AD
sp|P02042|HBD_HUMAN	HBD	Unchanged in AD
sp|P02100|HBE_HUMAN	HBE1	Unchanged in AD
sp|P02452|CO1A1_HUMAN	COL1A1	Up-regulated in AD
sp|P02458|CO2A1_HUMAN	COL2A1	Up-regulated in AD
sp|P02461|CO3A1_HUMAN	COL3A1	Up-regulated in AD
sp|P02462|CO4A1_HUMAN	COL4A1	Up-regulated in AD
sp|P02511|CRYAB_HUMAN	CRYAB	Up-regulated in AD
sp|P02533|K1C14_HUMAN	KRT14	Unchanged in AD
sp|P02545|LMNA_HUMAN	LMNA	Up-regulated in AD
sp|P02549|SPTA1_HUMAN	SPTA1	Unchanged in AD
sp|P02647|APOA1_HUMAN	APOA1	Unchanged in AD
sp|P02649|APOE_HUMAN	APOE	Up-regulated in AD
sp|P02652|APOA2_HUMAN	APOA2	Unchanged in AD
sp|P02654|APOC1_HUMAN	APOC1	Unchanged in AD
sp|P02655|APOC2_HUMAN	APOC2	Down-regulated in AD
sp|P02656|APOC3_HUMAN	APOC3	Unchanged in AD
sp|P02671|FIBA_HUMAN	FGA	Unchanged in AD
sp|P02675|FIBB_HUMAN	FGB	Unchanged in AD
sp|P02679|FIBG_HUMAN	FGG	Unchanged in AD
sp|P02686-4|MBP-4_HUMAN	MBP	Unchanged in AD
sp|P02686|MBP_HUMAN	MBP	Unchanged in AD
sp|P02689|MYP2_HUMAN	PMP2	Unchanged in AD
sp|P02730|B3AT_HUMAN	SLC4A1	Unchanged in AD
sp|P02743|SAMP_HUMAN	APCS	Up-regulated in AD
sp|P02745|C1QA_HUMAN	C1QA	Up-regulated in AD
sp|P02746|C1QB_HUMAN	C1QB	Up-regulated in AD
sp|P02747|C1QC_HUMAN	C1QC	Up-regulated in AD
sp|P02748|CO9_HUMAN	C9	Unchanged in AD
sp|P02749|APOH_HUMAN	APOH	Unchanged in AD
sp|P02750|A2GL_HUMAN	LRG1	Unchanged in AD
sp|P02751|FINC_HUMAN	FN1	Unchanged in AD
sp|P02753|RET4_HUMAN	RBP4	Unchanged in AD
sp|P02760|AMBP_HUMAN	AMBP	Unchanged in AD
sp|P02763|A1AG1_HUMAN	ORM1	Unchanged in AD
sp|P02765|FETUA_HUMAN	AHSG	Unchanged in AD
sp|P02766|TTHY_HUMAN	TTR	Up-regulated in AD
sp|P02768|ALBU_HUMAN	ALB	Unchanged in AD
sp|P02774|VTDB_HUMAN	GC	Unchanged in AD
sp|P02775|CXCL7_HUMAN	PPBP	Unchanged in AD
sp|P02786|TFR1_HUMAN	TFRC	Down-regulated in AD
sp|P02787|TRFE_HUMAN	TF	Unchanged in AD
sp|P02788|TRFL_HUMAN	LTF	Up-regulated in AD
sp|P02790|HEMO_HUMAN	HPX	Unchanged in AD
sp|P02792|FRIL_HUMAN	FTL	Up-regulated in AD
sp|P02794|FRIH_HUMAN	FTH1	Up-regulated in AD
sp|P02795|MT2_HUMAN	MT2A	Up-regulated in AD
sp|P03886|NU1M_HUMAN	MT-ND1	Unchanged in AD
sp|P03897|NU3M_HUMAN	MT-ND3	Down-regulated in AD
sp|P03905|NU4M_HUMAN	MT-ND4	Down-regulated in AD
sp|P03915|NU5M_HUMAN	MT-ND5	Unchanged in AD
sp|P03923|NU6M_HUMAN	MT-ND6	Down-regulated in AD
sp|P03928|ATP8_HUMAN	MT-ATP8	Unchanged in AD
sp|P03952|KLKB1_HUMAN	KLKB1	Unchanged in AD
sp|P03989|1B27_HUMAN	HLA-B	Up-regulated in AD
sp|P04003|C4BPA_HUMAN	C4BPA	Unchanged in AD
sp|P04004|VTNC_HUMAN	VTN	Unchanged in AD
sp|P04040|CATA_HUMAN	CAT	Up-regulated in AD
sp|P04049|RAF1_HUMAN	RAF1	Unchanged in AD
sp|P04062|GLCM_HUMAN	GBA	Unchanged in AD
sp|P04066|FUCO_HUMAN	FUCA1	Unchanged in AD
sp|P04075|ALDOA_HUMAN	ALDOA	Unchanged in AD
sp|P04080|CYTB_HUMAN	CSTB	Up-regulated in AD
sp|P04083|ANXA1_HUMAN	ANXA1	Up-regulated in AD
sp|P04114|APOB_HUMAN	APOB	Unchanged in AD
sp|P04150-11|GCR-11_HUMAN	NR3C1	Unchanged in AD
sp|P04150|GCR_HUMAN	NR3C1	Unchanged in AD
sp|P04156|PRIO_HUMAN	PRNP	Unchanged in AD
sp|P04179|SODM_HUMAN	SOD2	Up-regulated in AD
sp|P04181|OAT_HUMAN	OAT	Unchanged in AD
sp|P04196|HRG_HUMAN	HRG	Unchanged in AD
sp|P04216|THY1_HUMAN	THY1	Down-regulated in AD
sp|P04217|A1BG_HUMAN	A1BG	Unchanged in AD
sp|P04229|2B11_HUMAN	HLA-DRB1	Up-regulated in AD
sp|P04233-2|HG2A-2_HUMAN	CD74	Up-regulated in AD
sp|P04233|HG2A_HUMAN	CD74	Up-regulated in AD
sp|P04264|K2C1_HUMAN	KRT1	Unchanged in AD
sp|P04271|S100B_HUMAN	S100B	Up-regulated in AD
sp|P04275|VWF_HUMAN	VWF	Unchanged in AD
sp|P04350|TBB4A_HUMAN	TUBB4A	Unchanged in AD
sp|P04406-2|G3P-2_HUMAN	GAPDH	Unchanged in AD
sp|P04406|G3P_HUMAN	GAPDH	Unchanged in AD
sp|P04424|ARLY_HUMAN	ASL	Unchanged in AD
sp|P04433|KV311_HUMAN	IGKV3-11	Unchanged in AD
sp|P04440|DPB1_HUMAN	HLA-DPB1	Up-regulated in AD
sp|P04626|ERBB2_HUMAN	ERBB2	Unchanged in AD
sp|P04632|CPNS1_HUMAN	CAPNS1	Up-regulated in AD
sp|P04731|MT1A_HUMAN	MT1A	Up-regulated in AD
sp|P04732|MT1E_HUMAN	MT1E	Up-regulated in AD
sp|P04733|MT1F_HUMAN	MT1F	Up-regulated in AD
sp|P04792|HSPB1_HUMAN	HSPB1	Up-regulated in AD
sp|P04839|CY24B_HUMAN	CYBB	Up-regulated in AD
sp|P04843|RPN1_HUMAN	RPN1	Unchanged in AD
sp|P04844-2|RPN2-2_HUMAN	RPN2	Unchanged in AD
sp|P04844|RPN2_HUMAN	RPN2	Unchanged in AD
sp|P04899-4|GNAI2-4_HUMAN	GNAI2	Unchanged in AD
sp|P04899|GNAI2_HUMAN	GNAI2	Unchanged in AD
sp|P04920|B3A2_HUMAN	SLC4A2	Up-regulated in AD
sp|P05023-2|AT1A1-2_HUMAN	ATP1A1	Unchanged in AD
sp|P05023|AT1A1_HUMAN	ATP1A1	Unchanged in AD
sp|P05026|AT1B1_HUMAN	ATP1B1	Unchanged in AD
sp|P05060|SCG1_HUMAN	CHGB	Unchanged in AD
sp|P05062|ALDOB_HUMAN	ALDOB	Unchanged in AD
sp|P05067-10|A4-10_HUMAN	APP	Unchanged in AD
sp|P05067|A4_HUMAN	APP	Unchanged in AD
sp|P05090|APOD_HUMAN	APOD	Unchanged in AD
sp|P05091|ALDH2_HUMAN	ALDH2	Unchanged in AD
sp|P05106|ITB3_HUMAN	ITGB3	Unchanged in AD
sp|P05107|ITB2_HUMAN	ITGB2	Up-regulated in AD
sp|P05109|S10A8_HUMAN	S100A8	Unchanged in AD
sp|P05114|HMGN1_HUMAN	HMGN1	Up-regulated in AD
sp|P05129|KPCG_HUMAN	PRKCG	Unchanged in AD
sp|P05141|ADT2_HUMAN	SLC25A5	Down-regulated in AD
sp|P05155|IC1_HUMAN	SERPING1	Unchanged in AD
sp|P05156|CFAI_HUMAN	CFI	Unchanged in AD
sp|P05160|F13B_HUMAN	F13B	Unchanged in AD
sp|P05161|ISG15_HUMAN	ISG15	Unchanged in AD
sp|P05164|PERM_HUMAN	MPO	Unchanged in AD
sp|P05165|PCCA_HUMAN	PCCA	Unchanged in AD
sp|P05166|PCCB_HUMAN	PCCB	Unchanged in AD
sp|P05186|PPBT_HUMAN	ALPL	Down-regulated in AD
sp|P05198|IF2A_HUMAN	EIF2S1	Unchanged in AD
sp|P05204|HMGN2_HUMAN	HMGN2	Up-regulated in AD
sp|P05230|FGF1_HUMAN	FGF1	Up-regulated in AD
sp|P05362|ICAM1_HUMAN	ICAM1	Up-regulated in AD
sp|P05387|RLA2_HUMAN	RPLP2	Unchanged in AD
sp|P05388|RLA0_HUMAN	RPLP0	Unchanged in AD
sp|P05408-2|7B2-2_HUMAN	SCG5	Unchanged in AD
sp|P05408|7B2_HUMAN	SCG5	Unchanged in AD
sp|P05413|FABPH_HUMAN	FABP3	Unchanged in AD
sp|P05423|RPC4_HUMAN	POLR3D	Unchanged in AD
sp|P05452|TETN_HUMAN	CLEC3B	Unchanged in AD
sp|P05455|LA_HUMAN	SSB	Unchanged in AD
sp|P05496|AT5G1_HUMAN	ATP5MC1	Unchanged in AD
sp|P05534|1A24_HUMAN	HLA-A	Unchanged in AD
sp|P05546|HEP2_HUMAN	SERPIND1	Unchanged in AD
sp|P05556|ITB1_HUMAN	ITGB1	Up-regulated in AD
sp|P05771-2|KPCB-2_HUMAN	PRKCB	Unchanged in AD
sp|P05771|KPCB_HUMAN	PRKCB	Unchanged in AD
sp|P05783|K1C18_HUMAN	KRT18	Unchanged in AD
sp|P05787|K2C8_HUMAN	KRT8	Up-regulated in AD
sp|P05937|CALB1_HUMAN	CALB1	Unchanged in AD
sp|P05976|MYL1_HUMAN	MYL1	Unchanged in AD
sp|P05981|HEPS_HUMAN	HPN	Unchanged in AD
sp|P05997|CO5A2_HUMAN	COL5A2	Up-regulated in AD
sp|P06132|DCUP_HUMAN	UROD	Unchanged in AD
sp|P06213|INSR_HUMAN	INSR	Unchanged in AD
sp|P06239|LCK_HUMAN	LCK	Unchanged in AD
sp|P06241|FYN_HUMAN	FYN	Unchanged in AD
sp|P06276|CHLE_HUMAN	BCHE	Unchanged in AD
sp|P06280|AGAL_HUMAN	GLA	Unchanged in AD
sp|P06307|CCKN_HUMAN	CCK	Unchanged in AD
sp|P06312|KV401_HUMAN	IGKV4-1	Unchanged in AD
sp|P06396-3|GELS-3_HUMAN	GSN	Up-regulated in AD
sp|P06396|GELS_HUMAN	GSN	Up-regulated in AD
sp|P06400|RB_HUMAN	RB1	Up-regulated in AD
sp|P06454|PTMA_HUMAN	PTMA	Up-regulated in AD
sp|P06576|ATPB_HUMAN	ATP5F1B	Unchanged in AD
sp|P06681|CO2_HUMAN	C2	Unchanged in AD
sp|P06702|S10A9_HUMAN	S100A9	Unchanged in AD
sp|P06703|S10A6_HUMAN	S100A6	Up-regulated in AD
sp|P06727|APOA4_HUMAN	APOA4	Unchanged in AD
sp|P06730|IF4E_HUMAN	EIF4E	Unchanged in AD
sp|P06732|KCRM_HUMAN	CKM	Unchanged in AD
sp|P06733-2|ENOA-2_HUMAN	ENO1	Unchanged in AD
sp|P06733|ENOA_HUMAN	ENO1	Unchanged in AD
sp|P06737|PYGL_HUMAN	PYGL	Up-regulated in AD
sp|P06744|G6PI_HUMAN	GPI	Unchanged in AD
sp|P06746|DPOLB_HUMAN	POLB	Unchanged in AD
sp|P06748-2|NPM-2_HUMAN	NPM1	Unchanged in AD
sp|P06748|NPM_HUMAN	NPM1	Unchanged in AD
sp|P06753-2|TPM3-2_HUMAN	TPM3	Unchanged in AD
sp|P06753-3|TPM3-3_HUMAN	TPM3	Unchanged in AD
sp|P06753|TPM3_HUMAN	TPM3	Unchanged in AD
sp|P06756|ITAV_HUMAN	ITGAV	Unchanged in AD
sp|P06865|HEXA_HUMAN	HEXA	Unchanged in AD
sp|P07093-2|GDN-2_HUMAN	SERPINE2	Unchanged in AD
sp|P07093|GDN_HUMAN	SERPINE2	Unchanged in AD
sp|P07099|HYEP_HUMAN	EPHX1	Up-regulated in AD
sp|P07101-3|TY3H-3_HUMAN	TH	Up-regulated in AD
sp|P07101|TY3H_HUMAN	TH	Up-regulated in AD
sp|P07108-5|ACBP-5_HUMAN	DBI	Up-regulated in AD
sp|P07108|ACBP_HUMAN	DBI	Up-regulated in AD
sp|P07148|FABPL_HUMAN	FABP1	Unchanged in AD
sp|P07195|LDHB_HUMAN	LDHB	Unchanged in AD
sp|P07196|NFL_HUMAN	NEFL	Unchanged in AD
sp|P07197|NFM_HUMAN	NEFM	Unchanged in AD
sp|P07203|GPX1_HUMAN	GPX1	Unchanged in AD
sp|P07205|PGK2_HUMAN	PGK2	Unchanged in AD
sp|P07225|PROS_HUMAN	PROS1	Up-regulated in AD
sp|P07237|PDIA1_HUMAN	P4HB	Unchanged in AD
sp|P07305|H10_HUMAN	H1F0	Unchanged in AD
sp|P07311|ACYP1_HUMAN	ACYP1	Unchanged in AD
sp|P07333|CSF1R_HUMAN	CSF1R	Unchanged in AD
sp|P07339|CATD_HUMAN	CTSD	Up-regulated in AD
sp|P07355|ANXA2_HUMAN	ANXA2	Up-regulated in AD
sp|P07357|CO8A_HUMAN	C8A	Unchanged in AD
sp|P07358|CO8B_HUMAN	C8B	Unchanged in AD
sp|P07384|CAN1_HUMAN	CAPN1	Unchanged in AD
sp|P07437|TBB5_HUMAN	TUBB	Unchanged in AD
sp|P07451|CAH3_HUMAN	CA3	Unchanged in AD
sp|P07585|PGS2_HUMAN	DCN	Unchanged in AD
sp|P07602|SAP_HUMAN	PSAP	Unchanged in AD
sp|P07686|HEXB_HUMAN	HEXB	Unchanged in AD
sp|P07711|CATL1_HUMAN	CTSL	Unchanged in AD
sp|P07737|PROF1_HUMAN	PFN1	Unchanged in AD
sp|P07738|PMGE_HUMAN	BPGM	Unchanged in AD
sp|P07741|APT_HUMAN	APRT	Up-regulated in AD
sp|P07814|SYEP_HUMAN	EPRS	Unchanged in AD
sp|P07858|CATB_HUMAN	CTSB	Up-regulated in AD
sp|P07864|LDHC_HUMAN	LDHC	Unchanged in AD
sp|P07900|HS90A_HUMAN	HSP90AA1	Unchanged in AD
sp|P07902|GALT_HUMAN	GALT	Up-regulated in AD
sp|P07910|HNRPC_HUMAN	HNRNPC	Unchanged in AD
sp|P07919|QCR6_HUMAN	UQCRH	Unchanged in AD
sp|P07942|LAMB1_HUMAN	LAMB1	Unchanged in AD
sp|P07947|YES_HUMAN	YES1	Unchanged in AD
sp|P07948-2|LYN-2_HUMAN	LYN	Up-regulated in AD
sp|P07948|LYN_HUMAN	LYN	Up-regulated in AD
sp|P07951-2|TPM2-2_HUMAN	TPM2	Unchanged in AD
sp|P07951|TPM2_HUMAN	TPM2	Unchanged in AD
sp|P07954|FUMH_HUMAN	FH	Unchanged in AD
sp|P07992|ERCC1_HUMAN	ERCC1	Unchanged in AD
sp|P07996|TSP1_HUMAN	THBS1	Up-regulated in AD
sp|P07998|RNAS1_HUMAN	RNASE1	Unchanged in AD
sp|P08034|CXB1_HUMAN	GJB1	Unchanged in AD
sp|P08069|IGF1R_HUMAN	IGF1R	Unchanged in AD
sp|P08123|CO1A2_HUMAN	COL1A2	Up-regulated in AD
sp|P08133|ANXA6_HUMAN	ANXA6	Unchanged in AD
sp|P08134|RHOC_HUMAN	RHOC	Unchanged in AD
sp|P08173|ACM4_HUMAN	CHRM4	Unchanged in AD
sp|P08174-5|DAF-5_HUMAN	CD55	Unchanged in AD
sp|P08174|DAF_HUMAN	CD55	Unchanged in AD
sp|P08183|MDR1_HUMAN	ABCB1	Unchanged in AD
sp|P08185|CBG_HUMAN	SERPINA6	Unchanged in AD
sp|P08195-3|4F2-3_HUMAN	SLC3A2	Unchanged in AD
sp|P08195|4F2_HUMAN	SLC3A2	Unchanged in AD
sp|P08235|MCR_HUMAN	NR3C2	Unchanged in AD
sp|P08236|BGLR_HUMAN	GUSB	Unchanged in AD
sp|P08237|PFKAM_HUMAN	PFKM	Unchanged in AD
sp|P08238|HS90B_HUMAN	HSP90AB1	Unchanged in AD
sp|P08240|SRPRA_HUMAN	SRPRA	Unchanged in AD
sp|P08243|ASNS_HUMAN	ASNS	Unchanged in AD
sp|P08246|ELNE_HUMAN	ELANE	Unchanged in AD
sp|P08247|SYPH_HUMAN	SYP	Down-regulated in AD
sp|P08294|SODE_HUMAN	SOD3	Up-regulated in AD
sp|P08311|CATG_HUMAN	CTSG	Unchanged in AD
sp|P08397|HEM3_HUMAN	HMBS	Unchanged in AD
sp|P08493|MGP_HUMAN	MGP	Unchanged in AD
sp|P08514|ITA2B_HUMAN	ITGA2B	Unchanged in AD
sp|P08559|ODPA_HUMAN	PDHA1	Down-regulated in AD
sp|P08567|PLEK_HUMAN	PLEK	Up-regulated in AD
sp|P08571|CD14_HUMAN	CD14	Up-regulated in AD
sp|P08572|CO4A2_HUMAN	COL4A2	Up-regulated in AD
sp|P08574|CY1_HUMAN	CYC1	Unchanged in AD
sp|P08575|PTPRC_HUMAN	PTPRC	Up-regulated in AD
sp|P08579|RU2B_HUMAN	SNRPB2	Unchanged in AD
sp|P08581|MET_HUMAN	MET	Down-regulated in AD
sp|P08582|TRFM_HUMAN	MELTF	Unchanged in AD
sp|P08590|MYL3_HUMAN	MYL3	Unchanged in AD
sp|P08603|CFAH_HUMAN	CFH	Unchanged in AD
sp|P08621-4|RU17-4_HUMAN	SNRNP70	Unchanged in AD
sp|P08621|RU17_HUMAN	SNRNP70	Unchanged in AD
sp|P08631|HCK_HUMAN	HCK	Unchanged in AD
sp|P08637|FCG3A_HUMAN	FCGR3A	Up-regulated in AD
sp|P08648|ITA5_HUMAN	ITGA5	Up-regulated in AD
sp|P08651|NFIC_HUMAN	NFIC	Up-regulated in AD
sp|P08670|VIME_HUMAN	VIM	Up-regulated in AD
sp|P08697|A2AP_HUMAN	SERPINF2	Unchanged in AD
sp|P08708|RS17_HUMAN	RPS17	Unchanged in AD
sp|P08754|GNAI3_HUMAN	GNAI3	Unchanged in AD
sp|P08758|ANXA5_HUMAN	ANXA5	Up-regulated in AD
sp|P08865|RSSA_HUMAN	RPSA	Unchanged in AD
sp|P08908|5HT1A_HUMAN	HTR1A	Unchanged in AD
sp|P08922|ROS1_HUMAN	ROS1	Unchanged in AD
sp|P08962|CD63_HUMAN	CD63	Unchanged in AD
sp|P09001|RM03_HUMAN	MRPL3	Unchanged in AD
sp|P09012|SNRPA_HUMAN	SNRPA	Unchanged in AD
sp|P09038|FGF2_HUMAN	FGF2	Up-regulated in AD
sp|P09104|ENOG_HUMAN	ENO2	Unchanged in AD
sp|P09110|THIK_HUMAN	ACAA1	Unchanged in AD
sp|P09132|SRP19_HUMAN	SRP19	Unchanged in AD
sp|P09211|GSTP1_HUMAN	GSTP1	Up-regulated in AD
sp|P09234|RU1C_HUMAN	SNRPC	Unchanged in AD
sp|P09382|LEG1_HUMAN	LGALS1	Up-regulated in AD
sp|P09417|DHPR_HUMAN	QDPR	Unchanged in AD
sp|P09429|HMGB1_HUMAN	HMGB1	Up-regulated in AD
sp|P09455-2|RET1-2_HUMAN	RBP1	Unchanged in AD
sp|P09455|RET1_HUMAN	RBP1	Unchanged in AD
sp|P09467|F16P1_HUMAN	FBP1	Up-regulated in AD
sp|P09471-2|GNAO-2_HUMAN	GNAO1	Unchanged in AD
sp|P09471|GNAO_HUMAN	GNAO1	Unchanged in AD
sp|P09486|SPRC_HUMAN	SPARC	Up-regulated in AD
sp|P09488|GSTM1_HUMAN	GSTM1	Unchanged in AD
sp|P09493-10|TPM1-10_HUMAN	TPM1	Unchanged in AD
sp|P09493|TPM1_HUMAN	TPM1	Unchanged in AD
sp|P09496-2|CLCA-2_HUMAN	CLTA	Down-regulated in AD
sp|P09496|CLCA_HUMAN	CLTA	Down-regulated in AD
sp|P09497-2|CLCB-2_HUMAN	CLTB	Unchanged in AD
sp|P09497|CLCB_HUMAN	CLTB	Unchanged in AD
sp|P09525|ANXA4_HUMAN	ANXA4	Up-regulated in AD
sp|P09543|CN37_HUMAN	CNP	Unchanged in AD
sp|P09601|HMOX1_HUMAN	HMOX1	Up-regulated in AD
sp|P09619|PGFRB_HUMAN	PDGFRB	Unchanged in AD
sp|P09622|DLDH_HUMAN	DLD	Unchanged in AD
sp|P09651|ROA1_HUMAN	HNRNPA1	Unchanged in AD
sp|P09661|RU2A_HUMAN	SNRPA1	Unchanged in AD
sp|P09668|CATH_HUMAN	CTSH	Up-regulated in AD
sp|P09669|COX6C_HUMAN	COX6C	Down-regulated in AD
sp|P09769|FGR_HUMAN	FGR	Unchanged in AD
sp|P09871|C1S_HUMAN	C1S	Up-regulated in AD
sp|P09874|PARP1_HUMAN	PARP1	Up-regulated in AD
sp|P09884|DPOLA_HUMAN	POLA1	Unchanged in AD
sp|P09913|IFIT2_HUMAN	IFIT2	Up-regulated in AD
sp|P09914|IFIT1_HUMAN	IFIT1	Up-regulated in AD
sp|P09917-4|LOX5-4_HUMAN	ALOX5	Up-regulated in AD
sp|P09917|LOX5_HUMAN	ALOX5	Up-regulated in AD
sp|P09936|UCHL1_HUMAN	UCHL1	Unchanged in AD
sp|P09960|LKHA4_HUMAN	LTA4H	Unchanged in AD
sp|P09972|ALDOC_HUMAN	ALDOC	Unchanged in AD
sp|P0C0L4|CO4A_HUMAN	C4A	Up-regulated in AD
sp|P0C0L5|CO4B_HUMAN	C4B	Up-regulated in AD
sp|P0C0S8|H2A1_HUMAN	HIST1H2AG	Up-regulated in AD
sp|P0C2W1|FBSP1_HUMAN	FBXO45	Unchanged in AD
sp|P0C6C1|AN34C_HUMAN	ANKRD34C	Unchanged in AD
sp|P0C7M8|CLC2L_HUMAN	CLEC2L	Down-regulated in AD
sp|P0C7N4|T191B_HUMAN	TMEM191B	Unchanged in AD
sp|P0C7P0|CISD3_HUMAN	CISD3	Unchanged in AD
sp|P0C7P3|SLN14_HUMAN	SLFN14	Unchanged in AD
sp|P0C7U0|ELFN1_HUMAN	ELFN1	Unchanged in AD
sp|P0C870|JMJD7_HUMAN	JMJD7	Unchanged in AD
sp|P0CAP1-11|MYZAP-11_HUMAN	MYZAP	Unchanged in AD
sp|P0CAP2-3|GRL1A-3_HUMAN	POLR2M	Unchanged in AD
sp|P0CAP2|GRL1A_HUMAN	POLR2M	Unchanged in AD
sp|P0CB38|PAB4L_HUMAN	PABPC4L	Unchanged in AD
sp|P0CG12|CTF8A_HUMAN	CHTF8	Unchanged in AD
sp|P0CG22|DR4L1_HUMAN	DHRS4L1	Unchanged in AD
sp|P0CG30|GSTT2_HUMAN	GSTT2B	Unchanged in AD
sp|P0CG38|POTEI_HUMAN	POTEI	Unchanged in AD
sp|P0CG39|POTEJ_HUMAN	POTEJ	Unchanged in AD
sp|P0CG47|UBB_HUMAN	UBB	Unchanged in AD
sp|P0CW24|PNM6A_HUMAN	PNMA6A	Unchanged in AD
sp|P0DI81|TPC2A_HUMAN	TRAPPC2	Unchanged in AD
sp|P0DJ07|PT100_HUMAN	PET100	Unchanged in AD
sp|P0DJ93|SIM13_HUMAN	SMIM13	Unchanged in AD
sp|P0DJD0|RGPD1_HUMAN	RGPD1	Unchanged in AD
sp|P0DJD3|RBY1A_HUMAN	RBMY1A1	Unchanged in AD
sp|P0DJI8|SAA1_HUMAN	SAA1	Unchanged in AD
sp|P0DJI9|SAA2_HUMAN	SAA2	Unchanged in AD
sp|P0DJJ0|SRG2C_HUMAN	SRGAP2C	Unchanged in AD
sp|P0DKX4|SIM18_HUMAN	SMIM18	Down-regulated in AD
sp|P0DMM9|ST1A3_HUMAN	SULT1A3	Up-regulated in AD
sp|P0DMV8|HS71A_HUMAN	HSPA1A	Unchanged in AD
sp|P0DO97|CC192_HUMAN	CCDC192	Unchanged in AD
sp|P0DOY2|IGLC2_HUMAN	IGLC2	Unchanged in AD
sp|P0DP06|HVD34_HUMAN	IGHV4-30-4	Unchanged in AD
sp|P0DP24|CALM2_HUMAN	CALM2	Unchanged in AD
sp|P0DP58|LYNX1_HUMAN	LYNX1	Down-regulated in AD
sp|P0DPB6|RPAC2_HUMAN	POLR1D	Unchanged in AD
sp|P0DPH7-2|TBA3C-2_HUMAN	TUBA3C	Unchanged in AD
sp|P0DPH7|TBA3C_HUMAN	TUBA3C	Unchanged in AD
sp|P0DPI2|GAL3A_HUMAN	GATD3A	Unchanged in AD
sp|P10109|ADX_HUMAN	FDX1	Unchanged in AD
sp|P10114|RAP2A_HUMAN	RAP2A	Down-regulated in AD
sp|P10124|SRGN_HUMAN	SRGN	Up-regulated in AD
sp|P10155-3|RO60-3_HUMAN	TROVE2	Up-regulated in AD
sp|P10155|RO60_HUMAN	TROVE2	Unchanged in AD
sp|P10176|COX8A_HUMAN	COX8A	Down-regulated in AD
sp|P10253|LYAG_HUMAN	GAA	Unchanged in AD
sp|P10301|RRAS_HUMAN	RRAS	Up-regulated in AD
sp|P10314|1A32_HUMAN	HLA-A	Up-regulated in AD
sp|P10316|1A69_HUMAN	HLA-A	Unchanged in AD
sp|P10319|1B58_HUMAN	HLA-B	Up-regulated in AD
sp|P10398|ARAF_HUMAN	ARAF	Unchanged in AD
sp|P10412|H14_HUMAN	HIST1H1E	Unchanged in AD
sp|P10451-3|OSTP-3_HUMAN	SPP1	Up-regulated in AD
sp|P10451-5|OSTP-5_HUMAN	SPP1	Up-regulated in AD
sp|P10451|OSTP_HUMAN	SPP1	Up-regulated in AD
sp|P10515|ODP2_HUMAN	DLAT	Down-regulated in AD
sp|P10523|ARRS_HUMAN	SAG	Up-regulated in AD
sp|P10586|PTPRF_HUMAN	PTPRF	Unchanged in AD
sp|P10589|COT1_HUMAN	NR2F1	Unchanged in AD
sp|P10599|THIO_HUMAN	TXN	Unchanged in AD
sp|P10606|COX5B_HUMAN	COX5B	Unchanged in AD
sp|P10619|PPGB_HUMAN	CTSA	Unchanged in AD
sp|P10620-2|MGST1-2_HUMAN	MGST1	Up-regulated in AD
sp|P10620|MGST1_HUMAN	MGST1	Up-regulated in AD
sp|P10636-2|TAU-2_HUMAN	MAPT	Up-regulated in AD
sp|P10636-3|TAU-3_HUMAN	MAPT	Up-regulated in AD
sp|P10636-4|TAU-4_HUMAN	MAPT	Up-regulated in AD
sp|P10636-5|TAU-5_HUMAN	MAPT	Up-regulated in AD
sp|P10636|TAU_HUMAN	MAPT	Up-regulated in AD
sp|P10643|CO7_HUMAN	C7	Unchanged in AD
sp|P10644|KAP0_HUMAN	PRKAR1A	Up-regulated in AD
sp|P10645|CMGA_HUMAN	CHGA	Unchanged in AD
sp|P10720|PF4V_HUMAN	PF4V1	Unchanged in AD
sp|P10721|KIT_HUMAN	KIT	Unchanged in AD
sp|P10746|HEM4_HUMAN	UROS	Unchanged in AD
sp|P10768|ESTD_HUMAN	ESD	Up-regulated in AD
sp|P10809|CH60_HUMAN	HSPD1	Unchanged in AD
sp|P10827-2|THA-2_HUMAN	THRA	Unchanged in AD
sp|P10909|CLUS_HUMAN	CLU	Up-regulated in AD
sp|P10915|HPLN1_HUMAN	HAPLN1	Unchanged in AD
sp|P11021|BIP_HUMAN	HSPA5	Unchanged in AD
sp|P11047|LAMC1_HUMAN	LAMC1	Up-regulated in AD
sp|P11055|MYH3_HUMAN	MYH3	Unchanged in AD
sp|P11117|PPAL_HUMAN	ACP2	Unchanged in AD
sp|P11137-4|MTAP2-4_HUMAN	MAP2	Down-regulated in AD
sp|P11137|MTAP2_HUMAN	MAP2	Down-regulated in AD
sp|P11142|HSP7C_HUMAN	HSPA8	Unchanged in AD
sp|P11166|GTR1_HUMAN	SLC2A1	Unchanged in AD
sp|P11169|GTR3_HUMAN	SLC2A3	Down-regulated in AD
sp|P11171|41_HUMAN	EPB41	Unchanged in AD
sp|P11172|UMPS_HUMAN	UMPS	Unchanged in AD
sp|P11177|ODPB_HUMAN	PDHB	Down-regulated in AD
sp|P11182|ODB2_HUMAN	DBT	Unchanged in AD
sp|P11215|ITAM_HUMAN	ITGAM	Up-regulated in AD
sp|P11216|PYGB_HUMAN	PYGB	Unchanged in AD
sp|P11217|PYGM_HUMAN	PYGM	Unchanged in AD
sp|P11229|ACM1_HUMAN	CHRM1	Unchanged in AD
sp|P11233|RALA_HUMAN	RALA	Unchanged in AD
sp|P11234|RALB_HUMAN	RALB	Unchanged in AD
sp|P11274|BCR_HUMAN	BCR	Unchanged in AD
sp|P11277-2|SPTB1-2_HUMAN	SPTB	Unchanged in AD
sp|P11277-3|SPTB1-3_HUMAN	SPTB	Unchanged in AD
sp|P11277|SPTB1_HUMAN	SPTB	Unchanged in AD
sp|P11279|LAMP1_HUMAN	LAMP1	Unchanged in AD
sp|P11310|ACADM_HUMAN	ACADM	Up-regulated in AD
sp|P11387|TOP1_HUMAN	TOP1	Unchanged in AD
sp|P11388|TOP2A_HUMAN	TOP2A	Unchanged in AD
sp|P11413-3|G6PD-3_HUMAN	G6PD	Unchanged in AD
sp|P11413|G6PD_HUMAN	G6PD	Unchanged in AD
sp|P11441|UBL4A_HUMAN	UBL4A	Unchanged in AD
sp|P11488|GNAT1_HUMAN	GNAT1	Unchanged in AD
sp|P11498|PYC_HUMAN	PC	Unchanged in AD
sp|P11509|CP2A6_HUMAN	CYP2A6	Up-regulated in AD
sp|P11532-10|DMD-10_HUMAN	DMD	Up-regulated in AD
sp|P11532|DMD_HUMAN	DMD	Unchanged in AD
sp|P11586|C1TC_HUMAN	MTHFD1	Unchanged in AD
sp|P11678|PERE_HUMAN	EPX	Unchanged in AD
sp|P11717|MPRI_HUMAN	IGF2R	Unchanged in AD
sp|P11766|ADHX_HUMAN	ADH5	Up-regulated in AD
sp|P11801|KPSH1_HUMAN	PSKH1	Unchanged in AD
sp|P11802|CDK4_HUMAN	CDK4	Up-regulated in AD
sp|P11908|PRPS2_HUMAN	PRPS2	Unchanged in AD
sp|P11940|PABP1_HUMAN	PABPC1	Unchanged in AD
sp|P12004|PCNA_HUMAN	PCNA	Up-regulated in AD
sp|P12036|NFH_HUMAN	NEFH	Unchanged in AD
sp|P12081|SYHC_HUMAN	HARS	Unchanged in AD
sp|P12107|COBA1_HUMAN	COL11A1	Up-regulated in AD
sp|P12109|CO6A1_HUMAN	COL6A1	Unchanged in AD
sp|P12110-2|CO6A2-2_HUMAN	COL6A2	Unchanged in AD
sp|P12110|CO6A2_HUMAN	COL6A2	Unchanged in AD
sp|P12111-4|CO6A3-4_HUMAN	COL6A3	Unchanged in AD
sp|P12111|CO6A3_HUMAN	COL6A3	Unchanged in AD
sp|P12235|ADT1_HUMAN	SLC25A4	Down-regulated in AD
sp|P12236|ADT3_HUMAN	SLC25A6	Down-regulated in AD
sp|P12259|FA5_HUMAN	F5	Down-regulated in AD
sp|P12268|IMDH2_HUMAN	IMPDH2	Unchanged in AD
sp|P12270|TPR_HUMAN	TPR	Unchanged in AD
sp|P12271|RLBP1_HUMAN	RLBP1	Up-regulated in AD
sp|P12277|KCRB_HUMAN	CKB	Unchanged in AD
sp|P12314|FCGR1_HUMAN	FCGR1A	Up-regulated in AD
sp|P12318|FCG2A_HUMAN	FCGR2A	Up-regulated in AD
sp|P12429|ANXA3_HUMAN	ANXA3	Unchanged in AD
sp|P12532|KCRU_HUMAN	CKMT1A	Unchanged in AD
sp|P12694|ODBA_HUMAN	BCKDHA	Unchanged in AD
sp|P12814-2|ACTN1-2_HUMAN	ACTN1	Down-regulated in AD
sp|P12814-3|ACTN1-3_HUMAN	ACTN1	Down-regulated in AD
sp|P12814|ACTN1_HUMAN	ACTN1	Down-regulated in AD
sp|P12821|ACE_HUMAN	ACE	Unchanged in AD
sp|P12882|MYH1_HUMAN	MYH1	Unchanged in AD
sp|P12883|MYH7_HUMAN	MYH7	Unchanged in AD
sp|P12931-2|SRC-2_HUMAN	SRC	Unchanged in AD
sp|P12931|SRC_HUMAN	SRC	Unchanged in AD
sp|P12955|PEPD_HUMAN	PEPD	Unchanged in AD
sp|P12956|XRCC6_HUMAN	XRCC6	Unchanged in AD
sp|P13010|XRCC5_HUMAN	XRCC5	Unchanged in AD
sp|P13051-2|UNG-2_HUMAN	UNG	Unchanged in AD
sp|P13051|UNG_HUMAN	UNG	Unchanged in AD
sp|P13073|COX41_HUMAN	COX4I1	Unchanged in AD
sp|P13196|HEM1_HUMAN	ALAS1	Unchanged in AD
sp|P13284|GILT_HUMAN	IFI30	Up-regulated in AD
sp|P13473|LAMP2_HUMAN	LAMP2	Unchanged in AD
sp|P13489|RINI_HUMAN	RNH1	Unchanged in AD
sp|P13498|CY24A_HUMAN	CYBA	Up-regulated in AD
sp|P13521|SCG2_HUMAN	SCG2	Unchanged in AD
sp|P13533|MYH6_HUMAN	MYH6	Unchanged in AD
sp|P13535|MYH8_HUMAN	MYH8	Unchanged in AD
sp|P13591|NCAM1_HUMAN	NCAM1	Unchanged in AD
sp|P13611-2|CSPG2-2_HUMAN	VCAN	Up-regulated in AD
sp|P13611|CSPG2_HUMAN	VCAN	Up-regulated in AD
sp|P13637-3|AT1A3-3_HUMAN	ATP1A3	Unchanged in AD
sp|P13637|AT1A3_HUMAN	ATP1A3	Unchanged in AD
sp|P13639|EF2_HUMAN	EEF2	Unchanged in AD
sp|P13640-2|MT1G-2_HUMAN	MT1G	Up-regulated in AD
sp|P13640|MT1G_HUMAN	MT1G	Up-regulated in AD
sp|P13667|PDIA4_HUMAN	PDIA4	Unchanged in AD
sp|P13671|CO6_HUMAN	C6	Unchanged in AD
sp|P13674-2|P4HA1-2_HUMAN	P4HA1	Up-regulated in AD
sp|P13674|P4HA1_HUMAN	P4HA1	Up-regulated in AD
sp|P13693|TCTP_HUMAN	TPT1	Unchanged in AD
sp|P13716|HEM2_HUMAN	ALAD	Up-regulated in AD
sp|P13725|ONCM_HUMAN	OSM	Unchanged in AD
sp|P13726-2|TF-2_HUMAN	F3	Up-regulated in AD
sp|P13726|TF_HUMAN	F3	Up-regulated in AD
sp|P13746|1A11_HUMAN	HLA-A	Unchanged in AD
sp|P13747|HLAE_HUMAN	HLA-E	Unchanged in AD
sp|P13760|2B14_HUMAN	HLA-DRB1	Up-regulated in AD
sp|P13762|DRB4_HUMAN	HLA-DRB4	Up-regulated in AD
sp|P13796|PLSL_HUMAN	LCP1	Up-regulated in AD
sp|P13797-2|PLST-2_HUMAN	PLS3	Unchanged in AD
sp|P13797|PLST_HUMAN	PLS3	Unchanged in AD
sp|P13798|ACPH_HUMAN	APEH	Unchanged in AD
sp|P13804|ETFA_HUMAN	ETFA	Unchanged in AD
sp|P13807|GYS1_HUMAN	GYS1	Unchanged in AD
sp|P13861|KAP2_HUMAN	PRKAR2A	Unchanged in AD
sp|P13929|ENOB_HUMAN	ENO3	Unchanged in AD
sp|P13984|T2FB_HUMAN	GTF2F2	Unchanged in AD
sp|P13987|CD59_HUMAN	CD59	Unchanged in AD
sp|P14136-2|GFAP-2_HUMAN	GFAP	Up-regulated in AD
sp|P14136|GFAP_HUMAN	GFAP	Up-regulated in AD
sp|P14174|MIF_HUMAN	MIF	Unchanged in AD
sp|P14207|FOLR2_HUMAN	FOLR2	Up-regulated in AD
sp|P14209|CD99_HUMAN	CD99	Up-regulated in AD
sp|P14314|GLU2B_HUMAN	PRKCSH	Unchanged in AD
sp|P14317-2|HCLS1-2_HUMAN	HCLS1	Up-regulated in AD
sp|P14317|HCLS1_HUMAN	HCLS1	Up-regulated in AD
sp|P14324|FPPS_HUMAN	FDPS	Unchanged in AD
sp|P14373|TRI27_HUMAN	TRIM27	Unchanged in AD
sp|P14384|CBPM_HUMAN	CPM	Unchanged in AD
sp|P14406|CX7A2_HUMAN	COX7A2	Unchanged in AD
sp|P14415|AT1B2_HUMAN	ATP1B2	Unchanged in AD
sp|P14543-2|NID1-2_HUMAN	NID1	Up-regulated in AD
sp|P14543|NID1_HUMAN	NID1	Up-regulated in AD
sp|P14550|AK1A1_HUMAN	AKR1A1	Unchanged in AD
sp|P14616|INSRR_HUMAN	INSRR	Unchanged in AD
sp|P14618-2|KPYM-2_HUMAN	PKM	Unchanged in AD
sp|P14618|KPYM_HUMAN	PKM	Unchanged in AD
sp|P14621|ACYP2_HUMAN	ACYP2	Up-regulated in AD
sp|P14625|ENPL_HUMAN	HSP90B1	Unchanged in AD
sp|P14649|MYL6B_HUMAN	MYL6B	Unchanged in AD
sp|P14678|RSMB_HUMAN	SNRPB	Unchanged in AD
sp|P14735|IDE_HUMAN	IDE	Unchanged in AD
sp|P14780|MMP9_HUMAN	MMP9	Unchanged in AD
sp|P14854|CX6B1_HUMAN	COX6B1	Unchanged in AD
sp|P14866|HNRPL_HUMAN	HNRNPL	Unchanged in AD
sp|P14867|GBRA1_HUMAN	GABRA1	Down-regulated in AD
sp|P14868|SYDC_HUMAN	DARS	Unchanged in AD
sp|P14923|PLAK_HUMAN	JUP	Up-regulated in AD
sp|P14927|QCR7_HUMAN	UQCRB	Down-regulated in AD
sp|P15056|BRAF_HUMAN	BRAF	Unchanged in AD
sp|P15090|FABP4_HUMAN	FABP4	Unchanged in AD
sp|P15104|GLNA_HUMAN	GLUL	Down-regulated in AD
sp|P15121|ALDR_HUMAN	AKR1B1	Unchanged in AD
sp|P15144|AMPN_HUMAN	ANPEP	Unchanged in AD
sp|P15151|PVR_HUMAN	PVR	Unchanged in AD
sp|P15153|RAC2_HUMAN	RAC2	Unchanged in AD
sp|P15170-2|ERF3A-2_HUMAN	GSPT1	Unchanged in AD
sp|P15170|ERF3A_HUMAN	GSPT1	Unchanged in AD
sp|P15259|PGAM2_HUMAN	PGAM2	Up-regulated in AD
sp|P15260|INGR1_HUMAN	IFNGR1	Unchanged in AD
sp|P15289|ARSA_HUMAN	ARSA	Unchanged in AD
[truncated: 10,148 more rows]

## Sheet: Page4.ROSMAP.composite DEP
Protein names	Directionality	Composite DEP	Brain region	Cohort
NRN1	Down-regulated in AD	Composite DEP	PFC	ROSMAP
ACTN4	Down-regulated in AD	Composite DEP	PFC	ROSMAP
LRPPRC	Down-regulated in AD	Composite DEP	PFC	ROSMAP
GK	Down-regulated in AD	Composite DEP	PFC	ROSMAP
RPH3A	Down-regulated in AD	Composite DEP	PFC	ROSMAP
SLC4A10	Down-regulated in AD	Composite DEP	PFC	ROSMAP
NF1	Down-regulated in AD	Composite DEP	PFC	ROSMAP
FBXO41	Down-regulated in AD	Composite DEP	PFC	ROSMAP
NDUFB7	Down-regulated in AD	Composite DEP	PFC	ROSMAP
PPEF1	Down-regulated in AD	Composite DEP	PFC	ROSMAP
LRRC75A	Down-regulated in AD	Composite DEP	PFC	ROSMAP
TIMM8B	Down-regulated in AD	Composite DEP	PFC	ROSMAP
AHCYL1	Down-regulated in AD	Composite DEP	PFC	ROSMAP
CBLN4	Down-regulated in AD	Composite DEP	PFC	ROSMAP
FAM73A	Down-regulated in AD	Composite DEP	PFC	ROSMAP
ADRBK1	Down-regulated in AD	Composite DEP	PFC	ROSMAP
HPCA	Down-regulated in AD	Composite DEP	PFC	ROSMAP
SLIRP	Down-regulated in AD	Composite DEP	PFC	ROSMAP
ATAD1	Down-regulated in AD	Composite DEP	PFC	ROSMAP
FBXL16	Down-regulated in AD	Composite DEP	PFC	ROSMAP
ASAP1	Down-regulated in AD	Composite DEP	PFC	ROSMAP
SNAP25	Down-regulated in AD	Composite DEP	PFC	ROSMAP
IQSEC3	Down-regulated in AD	Composite DEP	PFC	ROSMAP
GSK3B	Down-regulated in AD	Composite DEP	PFC	ROSMAP
PLCL2	Down-regulated in AD	Composite DEP	PFC	ROSMAP
ASAP2	Down-regulated in AD	Composite DEP	PFC	ROSMAP
DIRAS1	Down-regulated in AD	Composite DEP	PFC	ROSMAP
SLC25A36	Down-regulated in AD	Composite DEP	PFC	ROSMAP
ADCY1	Down-regulated in AD	Composite DEP	PFC	ROSMAP
CKAP4	Down-regulated in AD	Composite DEP	PFC	ROSMAP
PRKACB	Down-regulated in AD	Composite DEP	PFC	ROSMAP
GRIA3	Down-regulated in AD	Composite DEP	PFC	ROSMAP
RASGRF1	Down-regulated in AD	Composite DEP	PFC	ROSMAP
SGIP1	Down-regulated in AD	Composite DEP	PFC	ROSMAP
RRM1	Down-regulated in AD	Composite DEP	PFC	ROSMAP
PPP2R5A	Down-regulated in AD	Composite DEP	PFC	ROSMAP
SGTB	Down-regulated in AD	Composite DEP	PFC	ROSMAP
TLN2	Down-regulated in AD	Composite DEP	PFC	ROSMAP
EEA1	Down-regulated in AD	Composite DEP	PFC	ROSMAP
MFN2	Down-regulated in AD	Composite DEP	PFC	ROSMAP
BRINP1	Down-regulated in AD	Composite DEP	PFC	ROSMAP
GFRA2	Down-regulated in AD	Composite DEP	PFC	ROSMAP
UBE4B	Down-regulated in AD	Composite DEP	PFC	ROSMAP
OLFM1	Down-regulated in AD	Composite DEP	PFC	ROSMAP
EPHX4	Down-regulated in AD	Composite DEP	PFC	ROSMAP
RPS3	Down-regulated in AD	Composite DEP	PFC	ROSMAP
MRPS7	Down-regulated in AD	Composite DEP	PFC	ROSMAP
HMOX2	Down-regulated in AD	Composite DEP	PFC	ROSMAP
CTNND1	Down-regulated in AD	Composite DEP	PFC	ROSMAP
COA1	Down-regulated in AD	Composite DEP	PFC	ROSMAP
IDH2	Down-regulated in AD	Composite DEP	PFC	ROSMAP
KIAA1045	Down-regulated in AD	Composite DEP	PFC	ROSMAP
PDHA1	Down-regulated in AD	Composite DEP	PFC	ROSMAP
CYB5R1	Down-regulated in AD	Composite DEP	PFC	ROSMAP
SLC25A46	Down-regulated in AD	Composite DEP	PFC	ROSMAP
MTX2	Down-regulated in AD	Composite DEP	PFC	ROSMAP
CORO2B	Down-regulated in AD	Composite DEP	PFC	ROSMAP
RNMT	Down-regulated in AD	Composite DEP	PFC	ROSMAP
WBP2	Down-regulated in AD	Composite DEP	PFC	ROSMAP
EML6	Down-regulated in AD	Composite DEP	PFC	ROSMAP
LRRC4B	Down-regulated in AD	Composite DEP	PFC	ROSMAP
CACNG3	Down-regulated in AD	Composite DEP	PFC	ROSMAP
GAD2	Down-regulated in AD	Composite DEP	PFC	ROSMAP
NGEF	Down-regulated in AD	Composite DEP	PFC	ROSMAP
SLC22A23	Down-regulated in AD	Composite DEP	PFC	ROSMAP
PLCB1	Down-regulated in AD	Composite DEP	PFC	ROSMAP
R3HDM2	Down-regulated in AD	Composite DEP	PFC	ROSMAP
MGLL	Down-regulated in AD	Composite DEP	PFC	ROSMAP
PARS2	Down-regulated in AD	Composite DEP	PFC	ROSMAP
NT5DC1	Down-regulated in AD	Composite DEP	PFC	ROSMAP
KIAA1549L	Down-regulated in AD	Composite DEP	PFC	ROSMAP
OLFM3	Down-regulated in AD	Composite DEP	PFC	ROSMAP
STAT6	Down-regulated in AD	Composite DEP	PFC	ROSMAP
DOCK4	Down-regulated in AD	Composite DEP	PFC	ROSMAP
PCM1	Down-regulated in AD	Composite DEP	PFC	ROSMAP
GABRA1	Down-regulated in AD	Composite DEP	PFC	ROSMAP
PPP1CA	Down-regulated in AD	Composite DEP	PFC	ROSMAP
GRM3	Down-regulated in AD	Composite DEP	PFC	ROSMAP
RPS3A	Down-regulated in AD	Composite DEP	PFC	ROSMAP
SH3GL1	Down-regulated in AD	Composite DEP	PFC	ROSMAP
KIF5A	Down-regulated in AD	Composite DEP	PFC	ROSMAP
TUFM	Down-regulated in AD	Composite DEP	PFC	ROSMAP
GNB5	Down-regulated in AD	Composite DEP	PFC	ROSMAP
TIMM13	Down-regulated in AD	Composite DEP	PFC	ROSMAP
BAI2	Down-regulated in AD	Composite DEP	PFC	ROSMAP
NAT8L	Down-regulated in AD	Composite DEP	PFC	ROSMAP
KALRN	Down-regulated in AD	Composite DEP	PFC	ROSMAP
OSBPL8	Down-regulated in AD	Composite DEP	PFC	ROSMAP
KLC2	Down-regulated in AD	Composite DEP	PFC	ROSMAP
DAP3	Down-regulated in AD	Composite DEP	PFC	ROSMAP
ARHGEF2	Down-regulated in AD	Composite DEP	PFC	ROSMAP
ACAP3	Down-regulated in AD	Composite DEP	PFC	ROSMAP
ERI3	Down-regulated in AD	Composite DEP	PFC	ROSMAP
PCYOX1L	Down-regulated in AD	Composite DEP	PFC	ROSMAP
ITSN2	Down-regulated in AD	Composite DEP	PFC	ROSMAP
ADAM11	Down-regulated in AD	Composite DEP	PFC	ROSMAP
CPT1A	Down-regulated in AD	Composite DEP	PFC	ROSMAP
C18orf32	Down-regulated in AD	Composite DEP	PFC	ROSMAP
RGS7	Down-regulated in AD	Composite DEP	PFC	ROSMAP
CDH10	Down-regulated in AD	Composite DEP	PFC	ROSMAP
BNIP3	Down-regulated in AD	Composite DEP	PFC	ROSMAP
RASA2	Down-regulated in AD	Composite DEP	PFC	ROSMAP
MYO1B	Down-regulated in AD	Composite DEP	PFC	ROSMAP
GRIN1	Down-regulated in AD	Composite DEP	PFC	ROSMAP
ABR	Down-regulated in AD	Composite DEP	PFC	ROSMAP
BCAT2	Down-regulated in AD	Composite DEP	PFC	ROSMAP
ARMC8	Down-regulated in AD	Composite DEP	PFC	ROSMAP
SERPINE2	Down-regulated in AD	Composite DEP	PFC	ROSMAP
DOCK3	Down-regulated in AD	Composite DEP	PFC	ROSMAP
DLGAP4	Down-regulated in AD	Composite DEP	PFC	ROSMAP
MRPS35	Down-regulated in AD	Composite DEP	PFC	ROSMAP
GAD1	Down-regulated in AD	Composite DEP	PFC	ROSMAP
PUS1	Down-regulated in AD	Composite DEP	PFC	ROSMAP
NEMF	Down-regulated in AD	Composite DEP	PFC	ROSMAP
SCAI	Down-regulated in AD	Composite DEP	PFC	ROSMAP
TMEM38A	Down-regulated in AD	Composite DEP	PFC	ROSMAP
MAP4K3	Down-regulated in AD	Composite DEP	PFC	ROSMAP
DBT	Down-regulated in AD	Composite DEP	PFC	ROSMAP
RPS5	Down-regulated in AD	Composite DEP	PFC	ROSMAP
ATP2B2	Down-regulated in AD	Composite DEP	PFC	ROSMAP
CCRN4L	Down-regulated in AD	Composite DEP	PFC	ROSMAP
PLAA	Down-regulated in AD	Composite DEP	PFC	ROSMAP
BNIP3L	Down-regulated in AD	Composite DEP	PFC	ROSMAP
FADS2	Down-regulated in AD	Composite DEP	PFC	ROSMAP
STMN3	Down-regulated in AD	Composite DEP	PFC	ROSMAP
MECR	Down-regulated in AD	Composite DEP	PFC	ROSMAP
AGPAT1	Down-regulated in AD	Composite DEP	PFC	ROSMAP
CLUH	Down-regulated in AD	Composite DEP	PFC	ROSMAP
TAGLN	Down-regulated in AD	Composite DEP	PFC	ROSMAP
MTOR	Down-regulated in AD	Composite DEP	PFC	ROSMAP
SEPT7	Down-regulated in AD	Composite DEP	PFC	ROSMAP
YTHDF1	Down-regulated in AD	Composite DEP	PFC	ROSMAP
DIABLO	Down-regulated in AD	Composite DEP	PFC	ROSMAP
NDUFAF7	Down-regulated in AD	Composite DEP	PFC	ROSMAP
PDE4A	Down-regulated in AD	Composite DEP	PFC	ROSMAP
L2HGDH	Down-regulated in AD	Composite DEP	PFC	ROSMAP
PTCD3	Down-regulated in AD	Composite DEP	PFC	ROSMAP
MRPL48	Down-regulated in AD	Composite DEP	PFC	ROSMAP
FARSB	Down-regulated in AD	Composite DEP	PFC	ROSMAP
RASAL2	Down-regulated in AD	Composite DEP	PFC	ROSMAP
MRPS2	Down-regulated in AD	Composite DEP	PFC	ROSMAP
MRPS28	Down-regulated in AD	Composite DEP	PFC	ROSMAP
EFR3B	Down-regulated in AD	Composite DEP	PFC	ROSMAP
MRPS23	Down-regulated in AD	Composite DEP	PFC	ROSMAP
SYNGAP1	Down-regulated in AD	Composite DEP	PFC	ROSMAP
LARP1	Down-regulated in AD	Composite DEP	PFC	ROSMAP
LRTM2	Down-regulated in AD	Composite DEP	PFC	ROSMAP
NDUFA8	Down-regulated in AD	Composite DEP	PFC	ROSMAP
BDH1	Down-regulated in AD	Composite DEP	PFC	ROSMAP
SLC25A27	Down-regulated in AD	Composite DEP	PFC	ROSMAP
MRPL39	Down-regulated in AD	Composite DEP	PFC	ROSMAP
VGF	Down-regulated in AD	Composite DEP	PFC	ROSMAP
NDUFA10	Down-regulated in AD	Composite DEP	PFC	ROSMAP
PODXL	Down-regulated in AD	Composite DEP	PFC	ROSMAP
GBF1	Down-regulated in AD	Composite DEP	PFC	ROSMAP
GGT5	Down-regulated in AD	Composite DEP	PFC	ROSMAP
MGST3	Down-regulated in AD	Composite DEP	PFC	ROSMAP
LARS2	Down-regulated in AD	Composite DEP	PFC	ROSMAP
NDUFB9	Down-regulated in AD	Composite DEP	PFC	ROSMAP
CPLX1	Down-regulated in AD	Composite DEP	PFC	ROSMAP
RRP7A	Down-regulated in AD	Composite DEP	PFC	ROSMAP
C19orf26	Down-regulated in AD	Composite DEP	PFC	ROSMAP
ARFGAP2	Down-regulated in AD	Composite DEP	PFC	ROSMAP
SLC25A11	Down-regulated in AD	Composite DEP	PFC	ROSMAP
DNAJB11	Down-regulated in AD	Composite DEP	PFC	ROSMAP
ATP2A2	Down-regulated in AD	Composite DEP	PFC	ROSMAP
SYT12	Down-regulated in AD	Composite DEP	PFC	ROSMAP
MFF	Down-regulated in AD	Composite DEP	PFC	ROSMAP
WARS	Down-regulated in AD	Composite DEP	PFC	ROSMAP
SEL1L	Down-regulated in AD	Composite DEP	PFC	ROSMAP
MTMR7	Down-regulated in AD	Composite DEP	PFC	ROSMAP
ISCU	Down-regulated in AD	Composite DEP	PFC	ROSMAP
GRAMD4	Down-regulated in AD	Composite DEP	PFC	ROSMAP
PDHX	Down-regulated in AD	Composite DEP	PFC	ROSMAP
SLC4A8	Down-regulated in AD	Composite DEP	PFC	ROSMAP
SLC25A10	Down-regulated in AD	Composite DEP	PFC	ROSMAP
GSTK1	Down-regulated in AD	Composite DEP	PFC	ROSMAP
GNAL	Down-regulated in AD	Composite DEP	PFC	ROSMAP
ATP1A1	Down-regulated in AD	Composite DEP	PFC	ROSMAP
MRPL28	Down-regulated in AD	Composite DEP	PFC	ROSMAP
PRPS2	Down-regulated in AD	Composite DEP	PFC	ROSMAP
AGK	Down-regulated in AD	Composite DEP	PFC	ROSMAP
NUCB1	Down-regulated in AD	Composite DEP	PFC	ROSMAP
HERPUD2	Down-regulated in AD	Composite DEP	PFC	ROSMAP
SST	Down-regulated in AD	Composite DEP	PFC	ROSMAP
PDK3	Down-regulated in AD	Composite DEP	PFC	ROSMAP
GNAI1	Down-regulated in AD	Composite DEP	PFC	ROSMAP
CHP1	Down-regulated in AD	Composite DEP	PFC	ROSMAP
DPM3	Down-regulated in AD	Composite DEP	PFC	ROSMAP
DLD	Down-regulated in AD	Composite DEP	PFC	ROSMAP
LETMD1	Down-regulated in AD	Composite DEP	PFC	ROSMAP
KIAA1191	Down-regulated in AD	Composite DEP	PFC	ROSMAP
TRAPPC6B	Down-regulated in AD	Composite DEP	PFC	ROSMAP
MTFP1	Down-regulated in AD	Composite DEP	PFC	ROSMAP
SPG7	Down-regulated in AD	Composite DEP	PFC	ROSMAP
IMMT	Down-regulated in AD	Composite DEP	PFC	ROSMAP
NNT	Down-regulated in AD	Composite DEP	PFC	ROSMAP
NTMT1	Down-regulated in AD	Composite DEP	PFC	ROSMAP
MRPS9	Down-regulated in AD	Composite DEP	PFC	ROSMAP
CSMD2	Down-regulated in AD	Composite DEP	PFC	ROSMAP
TRIM9	Down-regulated in AD	Composite DEP	PFC	ROSMAP
DHRS7B	Down-regulated in AD	Composite DEP	PFC	ROSMAP
SESTD1	Down-regulated in AD	Composite DEP	PFC	ROSMAP
SPRED3	Down-regulated in AD	Composite DEP	PFC	ROSMAP
ICT1	Down-regulated in AD	Composite DEP	PFC	ROSMAP
LCLAT1	Down-regulated in AD	Composite DEP	PFC	ROSMAP
VAC14	Down-regulated in AD	Composite DEP	PFC	ROSMAP
ANKRD24	Down-regulated in AD	Composite DEP	PFC	ROSMAP
NDUFB5	Down-regulated in AD	Composite DEP	PFC	ROSMAP
LACE1	Down-regulated in AD	Composite DEP	PFC	ROSMAP
SMPD3	Down-regulated in AD	Composite DEP	PFC	ROSMAP
NDUFC2	Down-regulated in AD	Composite DEP	PFC	ROSMAP
STX1A	Down-regulated in AD	Composite DEP	PFC	ROSMAP
SLC9A1	Down-regulated in AD	Composite DEP	PFC	ROSMAP
MRPS21	Down-regulated in AD	Composite DEP	PFC	ROSMAP
CRBN	Down-regulated in AD	Composite DEP	PFC	ROSMAP
RPL3	Down-regulated in AD	Composite DEP	PFC	ROSMAP
KIAA1462	Down-regulated in AD	Composite DEP	PFC	ROSMAP
TIMM44	Down-regulated in AD	Composite DEP	PFC	ROSMAP
PPP2R2C	Down-regulated in AD	Composite DEP	PFC	ROSMAP
RPS12	Down-regulated in AD	Composite DEP	PFC	ROSMAP
UGGT1	Down-regulated in AD	Composite DEP	PFC	ROSMAP
LPGAT1	Down-regulated in AD	Composite DEP	PFC	ROSMAP
CDK5	Down-regulated in AD	Composite DEP	PFC	ROSMAP
NPTX2	Down-regulated in AD	Composite DEP	PFC	ROSMAP
AIMP2	Down-regulated in AD	Composite DEP	PFC	ROSMAP
RPS2	Down-regulated in AD	Composite DEP	PFC	ROSMAP
DGKZ	Down-regulated in AD	Composite DEP	PFC	ROSMAP
ATP1A2	Down-regulated in AD	Composite DEP	PFC	ROSMAP
NFS1	Down-regulated in AD	Composite DEP	PFC	ROSMAP
MRPL1	Down-regulated in AD	Composite DEP	PFC	ROSMAP
C16orf70	Down-regulated in AD	Composite DEP	PFC	ROSMAP
CS	Down-regulated in AD	Composite DEP	PFC	ROSMAP
TTC7B	Down-regulated in AD	Composite DEP	PFC	ROSMAP
NDUFV1	Down-regulated in AD	Composite DEP	PFC	ROSMAP
ACOX1	Down-regulated in AD	Composite DEP	PFC	ROSMAP
MRPS33	Down-regulated in AD	Composite DEP	PFC	ROSMAP
RARS	Down-regulated in AD	Composite DEP	PFC	ROSMAP
TMX4	Down-regulated in AD	Composite DEP	PFC	ROSMAP
FBXW2	Down-regulated in AD	Composite DEP	PFC	ROSMAP
BCKDHB	Down-regulated in AD	Composite DEP	PFC	ROSMAP
SHISA7	Down-regulated in AD	Composite DEP	PFC	ROSMAP
HMGB3	Down-regulated in AD	Composite DEP	PFC	ROSMAP
PORCN	Down-regulated in AD	Composite DEP	PFC	ROSMAP
ARC	Down-regulated in AD	Composite DEP	PFC	ROSMAP
TPM2	Down-regulated in AD	Composite DEP	PFC	ROSMAP
MRPS16	Down-regulated in AD	Composite DEP	PFC	ROSMAP
ERO1L	Down-regulated in AD	Composite DEP	PFC	ROSMAP
PRRT3	Down-regulated in AD	Composite DEP	PFC	ROSMAP
PLXNA1	Down-regulated in AD	Composite DEP	PFC	ROSMAP
RAB3B	Down-regulated in AD	Composite DEP	PFC	ROSMAP
MDGA2	Down-regulated in AD	Composite DEP	PFC	ROSMAP
MRPL37	Down-regulated in AD	Composite DEP	PFC	ROSMAP
NAA15	Down-regulated in AD	Composite DEP	PFC	ROSMAP
DLG3	Down-regulated in AD	Composite DEP	PFC	ROSMAP
FUCA1	Down-regulated in AD	Composite DEP	PFC	ROSMAP
COG7	Down-regulated in AD	Composite DEP	PFC	ROSMAP
CHML	Down-regulated in AD	Composite DEP	PFC	ROSMAP
RPLP0	Down-regulated in AD	Composite DEP	PFC	ROSMAP
OPA1	Down-regulated in AD	Composite DEP	PFC	ROSMAP
ZFPL1	Down-regulated in AD	Composite DEP	PFC	ROSMAP
VWA1	Down-regulated in AD	Composite DEP	PFC	ROSMAP
AAK1	Down-regulated in AD	Composite DEP	PFC	ROSMAP
CAMKK2	Down-regulated in AD	Composite DEP	PFC	ROSMAP
SIPA1L1	Down-regulated in AD	Composite DEP	PFC	ROSMAP
NDUFS4	Down-regulated in AD	Composite DEP	PFC	ROSMAP
ELMOD1	Down-regulated in AD	Composite DEP	PFC	ROSMAP
CPNE4	Down-regulated in AD	Composite DEP	PFC	ROSMAP
SLC25A4	Down-regulated in AD	Composite DEP	PFC	ROSMAP
MRPL2	Down-regulated in AD	Composite DEP	PFC	ROSMAP
NDUFS8	Down-regulated in AD	Composite DEP	PFC	ROSMAP
DPM1	Down-regulated in AD	Composite DEP	PFC	ROSMAP
MRPS10	Down-regulated in AD	Composite DEP	PFC	ROSMAP
KIAA1107	Down-regulated in AD	Composite DEP	PFC	ROSMAP
COG5	Down-regulated in AD	Composite DEP	PFC	ROSMAP
PDHB	Down-regulated in AD	Composite DEP	PFC	ROSMAP
COA6	Down-regulated in AD	Composite DEP	PFC	ROSMAP
DGKI	Down-regulated in AD	Composite DEP	PFC	ROSMAP
ERLEC1	Down-regulated in AD	Composite DEP	PFC	ROSMAP
CACNG8	Down-regulated in AD	Composite DEP	PFC	ROSMAP
GDPD1	Down-regulated in AD	Composite DEP	PFC	ROSMAP
DCLK1	Down-regulated in AD	Composite DEP	PFC	ROSMAP
FERMT2	Down-regulated in AD	Composite DEP	PFC	ROSMAP
C12orf73	Down-regulated in AD	Composite DEP	PFC	ROSMAP
MRPS5	Down-regulated in AD	Composite DEP	PFC	ROSMAP
ECHS1	Down-regulated in AD	Composite DEP	PFC	ROSMAP
CPD	Down-regulated in AD	Composite DEP	PFC	ROSMAP
HSDL2	Down-regulated in AD	Composite DEP	PFC	ROSMAP
TRIM27	Down-regulated in AD	Composite DEP	PFC	ROSMAP
CDC42BPB	Down-regulated in AD	Composite DEP	PFC	ROSMAP
ADCY2	Down-regulated in AD	Composite DEP	PFC	ROSMAP
NDUFB6	Down-regulated in AD	Composite DEP	PFC	ROSMAP
GPCPD1	Down-regulated in AD	Composite DEP	PFC	ROSMAP
VWC2	Down-regulated in AD	Composite DEP	PFC	ROSMAP
MRPL57	Down-regulated in AD	Composite DEP	PFC	ROSMAP
ARHGEF9	Down-regulated in AD	Composite DEP	PFC	ROSMAP
PRMT8	Down-regulated in AD	Composite DEP	PFC	ROSMAP
COL6A6	Down-regulated in AD	Composite DEP	PFC	ROSMAP
SHD	Down-regulated in AD	Composite DEP	PFC	ROSMAP
TEFM	Down-regulated in AD	Composite DEP	PFC	ROSMAP
SDHA	Down-regulated in AD	Composite DEP	PFC	ROSMAP
GCA	Down-regulated in AD	Composite DEP	PFC	ROSMAP
CTNNB1	Down-regulated in AD	Composite DEP	PFC	ROSMAP
RPS16	Down-regulated in AD	Composite DEP	PFC	ROSMAP
PLXNA4	Down-regulated in AD	Composite DEP	PFC	ROSMAP
COG3	Down-regulated in AD	Composite DEP	PFC	ROSMAP
SGSM3	Down-regulated in AD	Composite DEP	PFC	ROSMAP
C6orf57	Down-regulated in AD	Composite DEP	PFC	ROSMAP
ATXN2	Down-regulated in AD	Composite DEP	PFC	ROSMAP
BSN	Down-regulated in AD	Composite DEP	PFC	ROSMAP
RPL11	Down-regulated in AD	Composite DEP	PFC	ROSMAP
TRIM36	Down-regulated in AD	Composite DEP	PFC	ROSMAP
PAK1	Down-regulated in AD	Composite DEP	PFC	ROSMAP
ICA1	Down-regulated in AD	Composite DEP	PFC	ROSMAP
RCSD1	Down-regulated in AD	Composite DEP	PFC	ROSMAP
CLPTM1	Down-regulated in AD	Composite DEP	PFC	ROSMAP
MRPL24	Down-regulated in AD	Composite DEP	PFC	ROSMAP
MYL9	Down-regulated in AD	Composite DEP	PFC	ROSMAP
STAT2	Down-regulated in AD	Composite DEP	PFC	ROSMAP
MRPL15	Down-regulated in AD	Composite DEP	PFC	ROSMAP
ROCK2	Down-regulated in AD	Composite DEP	PFC	ROSMAP
DCAF8	Down-regulated in AD	Composite DEP	PFC	ROSMAP
CHCHD6	Down-regulated in AD	Composite DEP	PFC	ROSMAP
MRPS18B	Down-regulated in AD	Composite DEP	PFC	ROSMAP
DNM1L	Down-regulated in AD	Composite DEP	PFC	ROSMAP
DLGAP1	Down-regulated in AD	Composite DEP	PFC	ROSMAP
SRPRB	Down-regulated in AD	Composite DEP	PFC	ROSMAP
ACSF2	Down-regulated in AD	Composite DEP	PFC	ROSMAP
GABRG2	Down-regulated in AD	Composite DEP	PFC	ROSMAP
RPS19	Down-regulated in AD	Composite DEP	PFC	ROSMAP
PPIP5K2	Down-regulated in AD	Composite DEP	PFC	ROSMAP
IARS	Down-regulated in AD	Composite DEP	PFC	ROSMAP
TCP11L1	Down-regulated in AD	Composite DEP	PFC	ROSMAP
ECI2	Down-regulated in AD	Composite DEP	PFC	ROSMAP
OGDH	Down-regulated in AD	Composite DEP	PFC	ROSMAP
COX5B	Down-regulated in AD	Composite DEP	PFC	ROSMAP
PYCR2	Down-regulated in AD	Composite DEP	PFC	ROSMAP
PI4KA	Down-regulated in AD	Composite DEP	PFC	ROSMAP
TRMT10C	Down-regulated in AD	Composite DEP	PFC	ROSMAP
STAT4	Down-regulated in AD	Composite DEP	PFC	ROSMAP
MRPL53	Down-regulated in AD	Composite DEP	PFC	ROSMAP
MRPL54	Down-regulated in AD	Composite DEP	PFC	ROSMAP
NDUFA7	Down-regulated in AD	Composite DEP	PFC	ROSMAP
HOMER1	Down-regulated in AD	Composite DEP	PFC	ROSMAP
ACSS1	Down-regulated in AD	Composite DEP	PFC	ROSMAP
MT-ND3	Down-regulated in AD	Composite DEP	PFC	ROSMAP
MRPL11	Down-regulated in AD	Composite DEP	PFC	ROSMAP
PPA2	Down-regulated in AD	Composite DEP	PFC	ROSMAP
GRIA2	Down-regulated in AD	Composite DEP	PFC	ROSMAP
EPRS	Down-regulated in AD	Composite DEP	PFC	ROSMAP
FBXL20	Down-regulated in AD	Composite DEP	PFC	ROSMAP
OLFM2	Down-regulated in AD	Composite DEP	PFC	ROSMAP
VWC2L	Down-regulated in AD	Composite DEP	PFC	ROSMAP
PLEKHA5	Down-regulated in AD	Composite DEP	PFC	ROSMAP
GNB2L1	Down-regulated in AD	Composite DEP	PFC	ROSMAP
BCL2L2	Down-regulated in AD	Composite DEP	PFC	ROSMAP
HMGCS1	Down-regulated in AD	Composite DEP	PFC	ROSMAP
RPS28	Down-regulated in AD	Composite DEP	PFC	ROSMAP
MRPL43	Down-regulated in AD	Composite DEP	PFC	ROSMAP
NARS	Down-regulated in AD	Composite DEP	PFC	ROSMAP
GPR158	Down-regulated in AD	Composite DEP	PFC	ROSMAP
LRRC73	Down-regulated in AD	Composite DEP	PFC	ROSMAP
NDUFA9	Down-regulated in AD	Composite DEP	PFC	ROSMAP
DNAJC11	Down-regulated in AD	Composite DEP	PFC	ROSMAP
MRPL30	Down-regulated in AD	Composite DEP	PFC	ROSMAP
ALPL	Down-regulated in AD	Composite DEP	PFC	ROSMAP
STT3B	Down-regulated in AD	Composite DEP	PFC	ROSMAP
CTNNA2	Down-regulated in AD	Composite DEP	PFC	ROSMAP
NCALD	Down-regulated in AD	Composite DEP	PFC	ROSMAP
PPP5C	Down-regulated in AD	Composite DEP	PFC	ROSMAP
PRKRA	Down-regulated in AD	Composite DEP	PFC	ROSMAP
EIF3M	Down-regulated in AD	Composite DEP	PFC	ROSMAP
LARS	Down-regulated in AD	Composite DEP	PFC	ROSMAP
PPP2R5C	Down-regulated in AD	Composite DEP	PFC	ROSMAP
TNPO3	Down-regulated in AD	Composite DEP	PFC	ROSMAP
NDUFS7	Down-regulated in AD	Composite DEP	PFC	ROSMAP
RTN1	Down-regulated in AD	Composite DEP	PFC	ROSMAP
MTMR9	Down-regulated in AD	Composite DEP	PFC	ROSMAP
AFG3L2	Down-regulated in AD	Composite DEP	PFC	ROSMAP
ADORA1	Down-regulated in AD	Composite DEP	PFC	ROSMAP
FAM120A	Down-regulated in AD	Composite DEP	PFC	ROSMAP
CALD1	Down-regulated in AD	Composite DEP	PFC	ROSMAP
LGI2	Down-regulated in AD	Composite DEP	PFC	ROSMAP
COL14A1	Down-regulated in AD	Composite DEP	PFC	ROSMAP
MRPS25	Down-regulated in AD	Composite DEP	PFC	ROSMAP
NT5C3B	Down-regulated in AD	Composite DEP	PFC	ROSMAP
PITPNC1	Down-regulated in AD	Composite DEP	PFC	ROSMAP
PVR	Down-regulated in AD	Composite DEP	PFC	ROSMAP
CRELD1	Down-regulated in AD	Composite DEP	PFC	ROSMAP
CAP2	Down-regulated in AD	Composite DEP	PFC	ROSMAP
CDH8	Down-regulated in AD	Composite DEP	PFC	ROSMAP
AP3D1	Down-regulated in AD	Composite DEP	PFC	ROSMAP
NIPSNAP1	Down-regulated in AD	Composite DEP	PFC	ROSMAP
CYC1	Down-regulated in AD	Composite DEP	PFC	ROSMAP
RPL9	Down-regulated in AD	Composite DEP	PFC	ROSMAP
C11orf87	Down-regulated in AD	Composite DEP	PFC	ROSMAP
FDX1L	Down-regulated in AD	Composite DEP	PFC	ROSMAP
TAMM41	Down-regulated in AD	Composite DEP	PFC	ROSMAP
OPA3	Down-regulated in AD	Composite DEP	PFC	ROSMAP
PPP1R7	Down-regulated in AD	Composite DEP	PFC	ROSMAP
PCP4	Down-regulated in AD	Composite DEP	PFC	ROSMAP
AMOT	Down-regulated in AD	Composite DEP	PFC	ROSMAP
GAS7	Down-regulated in AD	Composite DEP	PFC	ROSMAP
CREG2	Down-regulated in AD	Composite DEP	PFC	ROSMAP
MRPL12	Down-regulated in AD	Composite DEP	PFC	ROSMAP
HSD17B12	Down-regulated in AD	Composite DEP	PFC	ROSMAP
ATXN10	Down-regulated in AD	Composite DEP	PFC	ROSMAP
TAOK1	Down-regulated in AD	Composite DEP	PFC	ROSMAP
SDHD	Down-regulated in AD	Composite DEP	PFC	ROSMAP
FAM162A	Down-regulated in AD	Composite DEP	PFC	ROSMAP
OSBPL1A	Down-regulated in AD	Composite DEP	PFC	ROSMAP
DLGAP2	Down-regulated in AD	Composite DEP	PFC	ROSMAP
UBE2D1	Down-regulated in AD	Composite DEP	PFC	ROSMAP
MLEC	Down-regulated in AD	Composite DEP	PFC	ROSMAP
NDRG2	Down-regulated in AD	Composite DEP	PFC	ROSMAP
CPNE9	Down-regulated in AD	Composite DEP	PFC	ROSMAP
UQCRC1	Down-regulated in AD	Composite DEP	PFC	ROSMAP
AP2A1	Down-regulated in AD	Composite DEP	PFC	ROSMAP
RPS14	Down-regulated in AD	Composite DEP	PFC	ROSMAP
NDUFA13	Down-regulated in AD	Composite DEP	PFC	ROSMAP
PITPNA	Down-regulated in AD	Composite DEP	PFC	ROSMAP
PPP2R5D	Down-regulated in AD	Composite DEP	PFC	ROSMAP
USMG5	Down-regulated in AD	Composite DEP	PFC	ROSMAP
RGMA	Down-regulated in AD	Composite DEP	PFC	ROSMAP
AHCYL2	Down-regulated in AD	Composite DEP	PFC	ROSMAP
TTYH1	Down-regulated in AD	Composite DEP	PFC	ROSMAP
MAGEE1	Down-regulated in AD	Composite DEP	PFC	ROSMAP
UQCRQ	Down-regulated in AD	Composite DEP	PFC	ROSMAP
SUCLG1	Down-regulated in AD	Composite DEP	PFC	ROSMAP
MRPL47	Down-regulated in AD	Composite DEP	PFC	ROSMAP
RNF150	Down-regulated in AD	Composite DEP	PFC	ROSMAP
NDUFB11	Down-regulated in AD	Composite DEP	PFC	ROSMAP
MRPL16	Down-regulated in AD	Composite DEP	PFC	ROSMAP
SORCS3	Down-regulated in AD	Composite DEP	PFC	ROSMAP
MRPL41	Down-regulated in AD	Composite DEP	PFC	ROSMAP
F3	Down-regulated in AD	Composite DEP	PFC	ROSMAP
DGKH	Down-regulated in AD	Composite DEP	PFC	ROSMAP
MRPL9	Down-regulated in AD	Composite DEP	PFC	ROSMAP
MRPS14	Down-regulated in AD	Composite DEP	PFC	ROSMAP
NDUFB3	Down-regulated in AD	Composite DEP	PFC	ROSMAP
MRPS22	Down-regulated in AD	Composite DEP	PFC	ROSMAP
TPCN1	Down-regulated in AD	Composite DEP	PFC	ROSMAP
SEPT5	Down-regulated in AD	Composite DEP	PFC	ROSMAP
KNDC1	Down-regulated in AD	Composite DEP	PFC	ROSMAP
COG4	Down-regulated in AD	Composite DEP	PFC	ROSMAP
AIFM1	Down-regulated in AD	Composite DEP	PFC	ROSMAP
TECPR2	Down-regulated in AD	Composite DEP	PFC	ROSMAP
RPS4X	Down-regulated in AD	Composite DEP	PFC	ROSMAP
MRPS15	Down-regulated in AD	Composite DEP	PFC	ROSMAP
ARFGEF1	Down-regulated in AD	Composite DEP	PFC	ROSMAP
UQCRB	Down-regulated in AD	Composite DEP	PFC	ROSMAP
KCNMA1	Down-regulated in AD	Composite DEP	PFC	ROSMAP
MRPL22	Down-regulated in AD	Composite DEP	PFC	ROSMAP
ACTN1	Down-regulated in AD	Composite DEP	PFC	ROSMAP
AOC3	Down-regulated in AD	Composite DEP	PFC	ROSMAP
RAB5C	Down-regulated in AD	Composite DEP	PFC	ROSMAP
MRPL49	Down-regulated in AD	Composite DEP	PFC	ROSMAP
BRE	Down-regulated in AD	Composite DEP	PFC	ROSMAP
QARS	Down-regulated in AD	Composite DEP	PFC	ROSMAP
NDUFV3	Down-regulated in AD	Composite DEP	PFC	ROSMAP
ATP1B1	Down-regulated in AD	Composite DEP	PFC	ROSMAP
XPO4	Down-regulated in AD	Composite DEP	PFC	ROSMAP
STAC2	Down-regulated in AD	Composite DEP	PFC	ROSMAP
AATK	Down-regulated in AD	Composite DEP	PFC	ROSMAP
PPM1E	Down-regulated in AD	Composite DEP	PFC	ROSMAP
SLC25A3	Down-regulated in AD	Composite DEP	PFC	ROSMAP
NDUFS1	Down-regulated in AD	Composite DEP	PFC	ROSMAP
PICK1	Down-regulated in AD	Composite DEP	PFC	ROSMAP
FAM160B2	Down-regulated in AD	Composite DEP	PFC	ROSMAP
AGPAT3	Down-regulated in AD	Composite DEP	PFC	ROSMAP
ENSA	Down-regulated in AD	Composite DEP	PFC	ROSMAP
GRIN2B	Down-regulated in AD	Composite DEP	PFC	ROSMAP
MBOAT2	Down-regulated in AD	Composite DEP	PFC	ROSMAP
CYP4X1	Down-regulated in AD	Composite DEP	PFC	ROSMAP
FAM102A	Down-regulated in AD	Composite DEP	PFC	ROSMAP
MAST3	Down-regulated in AD	Composite DEP	PFC	ROSMAP
MRPL44	Down-regulated in AD	Composite DEP	PFC	ROSMAP
MRPS12	Down-regulated in AD	Composite DEP	PFC	ROSMAP
LRRC59	Down-regulated in AD	Composite DEP	PFC	ROSMAP
CNN1	Down-regulated in AD	Composite DEP	PFC	ROSMAP
PIGBOS1	Down-regulated in AD	Composite DEP	PFC	ROSMAP
C16orf58	Down-regulated in AD	Composite DEP	PFC	ROSMAP
MTX3	Down-regulated in AD	Composite DEP	PFC	ROSMAP
MAGI3	Down-regulated in AD	Composite DEP	PFC	ROSMAP
PMPCB	Down-regulated in AD	Composite DEP	PFC	ROSMAP
ABCD3	Down-regulated in AD	Composite DEP	PFC	ROSMAP
NDUFS6	Down-regulated in AD	Composite DEP	PFC	ROSMAP
GPHN	Down-regulated in AD	Composite DEP	PFC	ROSMAP
TMEM65	Down-regulated in AD	Composite DEP	PFC	ROSMAP
N4BP3	Down-regulated in AD	Composite DEP	PFC	ROSMAP
PPP2R5E	Down-regulated in AD	Composite DEP	PFC	ROSMAP
ASTN1	Down-regulated in AD	Composite DEP	PFC	ROSMAP
SHANK2	Down-regulated in AD	Composite DEP	PFC	ROSMAP
INF2	Down-regulated in AD	Composite DEP	PFC	ROSMAP
RPL21	Down-regulated in AD	Composite DEP	PFC	ROSMAP
CAMSAP1	Down-regulated in AD	Composite DEP	PFC	ROSMAP
HOOK3	Down-regulated in AD	Composite DEP	PFC	ROSMAP
RPL5	Down-regulated in AD	Composite DEP	PFC	ROSMAP
NDUFB4	Down-regulated in AD	Composite DEP	PFC	ROSMAP
GAB2	Down-regulated in AD	Composite DEP	PFC	ROSMAP
COG6	Down-regulated in AD	Composite DEP	PFC	ROSMAP
THNSL1	Down-regulated in AD	Composite DEP	PFC	ROSMAP
TICAM2	Down-regulated in AD	Composite DEP	PFC	ROSMAP
MYH11	Down-regulated in AD	Composite DEP	PFC	ROSMAP
LZTS1	Down-regulated in AD	Composite DEP	PFC	ROSMAP
LYPLA1	Down-regulated in AD	Composite DEP	PFC	ROSMAP
RFK	Down-regulated in AD	Composite DEP	PFC	ROSMAP
OSBPL3	Down-regulated in AD	Composite DEP	PFC	ROSMAP
FARSA	Down-regulated in AD	Composite DEP	PFC	ROSMAP
ACADSB	Down-regulated in AD	Composite DEP	PFC	ROSMAP
POLRMT	Down-regulated in AD	Composite DEP	PFC	ROSMAP
ADAL	Down-regulated in AD	Composite DEP	PFC	ROSMAP
SIPA1L2	Down-regulated in AD	Composite DEP	PFC	ROSMAP
OXSM	Down-regulated in AD	Composite DEP	PFC	ROSMAP
CSRP2	Down-regulated in AD	Composite DEP	PFC	ROSMAP
POLDIP2	Down-regulated in AD	Composite DEP	PFC	ROSMAP
SFXN1	Down-regulated in AD	Composite DEP	PFC	ROSMAP
FAM102B	Down-regulated in AD	Composite DEP	PFC	ROSMAP
CALU	Down-regulated in AD	Composite DEP	PFC	ROSMAP
SORCS1	Down-regulated in AD	Composite DEP	PFC	ROSMAP
PPIP5K1	Down-regulated in AD	Composite DEP	PFC	ROSMAP
TAOK2	Down-regulated in AD	Composite DEP	PFC	ROSMAP
DLG1	Down-regulated in AD	Composite DEP	PFC	ROSMAP
LMTK2	Down-regulated in AD	Composite DEP	PFC	ROSMAP
MARS	Down-regulated in AD	Composite DEP	PFC	ROSMAP
RABL2A	Down-regulated in AD	Composite DEP	PFC	ROSMAP
HSPG2	Down-regulated in AD	Composite DEP	PFC	ROSMAP
COX7A2L	Down-regulated in AD	Composite DEP	PFC	ROSMAP
CEP170B	Down-regulated in AD	Composite DEP	PFC	ROSMAP
SLC2A3	Down-regulated in AD	Composite DEP	PFC	ROSMAP
UQCRC2	Down-regulated in AD	Composite DEP	PFC	ROSMAP
MRPL50	Down-regulated in AD	Composite DEP	PFC	ROSMAP
RPL30	Down-regulated in AD	Composite DEP	PFC	ROSMAP
CDK5R2	Down-regulated in AD	Composite DEP	PFC	ROSMAP
SYVN1	Down-regulated in AD	Composite DEP	PFC	ROSMAP
OSBPL6	Down-regulated in AD	Composite DEP	PFC	ROSMAP
MRPS30	Down-regulated in AD	Composite DEP	PFC	ROSMAP
TMEM63B	Down-regulated in AD	Composite DEP	PFC	ROSMAP
MAP7D1	Down-regulated in AD	Composite DEP	PFC	ROSMAP
LMOD1	Down-regulated in AD	Composite DEP	PFC	ROSMAP
TOMM5	Down-regulated in AD	Composite DEP	PFC	ROSMAP
ARMC10	Down-regulated in AD	Composite DEP	PFC	ROSMAP
NDUFA3	Down-regulated in AD	Composite DEP	PFC	ROSMAP
NSMF	Down-regulated in AD	Composite DEP	PFC	ROSMAP
VPS36	Down-regulated in AD	Composite DEP	PFC	ROSMAP
SLC22A18	Down-regulated in AD	Composite DEP	PFC	ROSMAP
ANKRD28	Down-regulated in AD	Composite DEP	PFC	ROSMAP
ATP1A3	Down-regulated in AD	Composite DEP	PFC	ROSMAP
TGM2	Down-regulated in AD	Composite DEP	PFC	ROSMAP
ASIC2	Down-regulated in AD	Composite DEP	PFC	ROSMAP
HMGCL	Down-regulated in AD	Composite DEP	PFC	ROSMAP
TPP2	Down-regulated in AD	Composite DEP	PFC	ROSMAP
TIMM10	Down-regulated in AD	Composite DEP	PFC	ROSMAP
NDUFA12	Down-regulated in AD	Composite DEP	PFC	ROSMAP
ABCC8	Down-regulated in AD	Composite DEP	PFC	ROSMAP
ACAA2	Down-regulated in AD	Composite DEP	PFC	ROSMAP
TIMM8A	Down-regulated in AD	Composite DEP	PFC	ROSMAP
HCN1	Down-regulated in AD	Composite DEP	PFC	ROSMAP
OGN	Down-regulated in AD	Composite DEP	PFC	ROSMAP
CORO6	Down-regulated in AD	Composite DEP	PFC	ROSMAP
ZPR1	Down-regulated in AD	Composite DEP	PFC	ROSMAP
PVRL1	Down-regulated in AD	Composite DEP	PFC	ROSMAP
MARK1	Down-regulated in AD	Composite DEP	PFC	ROSMAP
TENM4	Down-regulated in AD	Composite DEP	PFC	ROSMAP
PTGFRN	Down-regulated in AD	Composite DEP	PFC	ROSMAP
MRPS31	Down-regulated in AD	Composite DEP	PFC	ROSMAP
MRPL20	Down-regulated in AD	Composite DEP	PFC	ROSMAP
FAM49A	Down-regulated in AD	Composite DEP	PFC	ROSMAP
CDK17	Down-regulated in AD	Composite DEP	PFC	ROSMAP
SEC24C	Down-regulated in AD	Composite DEP	PFC	ROSMAP
CADPS	Down-regulated in AD	Composite DEP	PFC	ROSMAP
TSTA3	Down-regulated in AD	Composite DEP	PFC	ROSMAP
CABP1	Down-regulated in AD	Composite DEP	PFC	ROSMAP
APOC1	Down-regulated in AD	Composite DEP	PFC	ROSMAP
CCDC91	Down-regulated in AD	Composite DEP	PFC	ROSMAP
SEC23A	Down-regulated in AD	Composite DEP	PFC	ROSMAP
GLS	Down-regulated in AD	Composite DEP	PFC	ROSMAP
CRIP1	Down-regulated in AD	Composite DEP	PFC	ROSMAP
ZDHHC5	Down-regulated in AD	Composite DEP	PFC	ROSMAP
ITIH5	Down-regulated in AD	Composite DEP	PFC	ROSMAP
SH3GLB2	Down-regulated in AD	Composite DEP	PFC	ROSMAP
LONP1	Down-regulated in AD	Composite DEP	PFC	ROSMAP
TPBG	Down-regulated in AD	Composite DEP	PFC	ROSMAP
ARHGAP44	Down-regulated in AD	Composite DEP	PFC	ROSMAP
CCDC58	Down-regulated in AD	Composite DEP	PFC	ROSMAP
VCL	Down-regulated in AD	Composite DEP	PFC	ROSMAP
ATP5J	Down-regulated in AD	Composite DEP	PFC	ROSMAP
FMOD	Down-regulated in AD	Composite DEP	PFC	ROSMAP
GPM6B	Down-regulated in AD	Composite DEP	PFC	ROSMAP
NWD2	Down-regulated in AD	Composite DEP	PFC	ROSMAP
OXA1L	Down-regulated in AD	Composite DEP	PFC	ROSMAP
PTPN5	Down-regulated in AD	Composite DEP	PFC	ROSMAP
MTCH2	Down-regulated in AD	Composite DEP	PFC	ROSMAP
LZTFL1	Down-regulated in AD	Composite DEP	PFC	ROSMAP
HCCS	Down-regulated in AD	Composite DEP	PFC	ROSMAP
KIAA1549	Down-regulated in AD	Composite DEP	PFC	ROSMAP
MRPS27	Down-regulated in AD	Composite DEP	PFC	ROSMAP
NAPA	Down-regulated in AD	Composite DEP	PFC	ROSMAP
PDCD10	Down-regulated in AD	Composite DEP	PFC	ROSMAP
CDH22	Down-regulated in AD	Composite DEP	PFC	ROSMAP
PRAF2	Down-regulated in AD	Composite DEP	PFC	ROSMAP
TIPRL	Down-regulated in AD	Composite DEP	PFC	ROSMAP
ABCC10	Down-regulated in AD	Composite DEP	PFC	ROSMAP
TMEM11	Down-regulated in AD	Composite DEP	PFC	ROSMAP
VWF	Down-regulated in AD	Composite DEP	PFC	ROSMAP
LRRTM3	Down-regulated in AD	Composite DEP	PFC	ROSMAP
NDUFS2	Down-regulated in AD	Composite DEP	PFC	ROSMAP
AP1B1	Down-regulated in AD	Composite DEP	PFC	ROSMAP
TSC22D4	Down-regulated in AD	Composite DEP	PFC	ROSMAP
FAM49B	Down-regulated in AD	Composite DEP	PFC	ROSMAP
RER1	Down-regulated in AD	Composite DEP	PFC	ROSMAP
SUPV3L1	Down-regulated in AD	Composite DEP	PFC	ROSMAP
ST13	Down-regulated in AD	Composite DEP	PFC	ROSMAP
PRKCE	Down-regulated in AD	Composite DEP	PFC	ROSMAP
VKORC1L1	Down-regulated in AD	Composite DEP	PFC	ROSMAP
ACTN2	Down-regulated in AD	Composite DEP	PFC	ROSMAP
PURG	Down-regulated in AD	Composite DEP	PFC	ROSMAP
C12orf57	Down-regulated in AD	Composite DEP	PFC	ROSMAP
SEPT11	Down-regulated in AD	Composite DEP	PFC	ROSMAP
SPG21	Down-regulated in AD	Composite DEP	PFC	ROSMAP
DGUOK	Down-regulated in AD	Composite DEP	PFC	ROSMAP
MRPL17	Down-regulated in AD	Composite DEP	PFC	ROSMAP
CTH	Down-regulated in AD	Composite DEP	PFC	ROSMAP
UNC13A	Down-regulated in AD	Composite DEP	PFC	ROSMAP
KIAA0368	Down-regulated in AD	Composite DEP	PFC	ROSMAP
ATAD3A	Down-regulated in AD	Composite DEP	PFC	ROSMAP
LYRM4	Down-regulated in AD	Composite DEP	PFC	ROSMAP
ANKMY2	Down-regulated in AD	Composite DEP	PFC	ROSMAP
ARPP19	Down-regulated in AD	Composite DEP	PFC	ROSMAP
PDLIM7	Down-regulated in AD	Composite DEP	PFC	ROSMAP
MAP3K13	Down-regulated in AD	Composite DEP	PFC	ROSMAP
STXBP1	Down-regulated in AD	Composite DEP	PFC	ROSMAP
RPL12	Down-regulated in AD	Composite DEP	PFC	ROSMAP
PPP1R11	Down-regulated in AD	Composite DEP	PFC	ROSMAP
DLG4	Down-regulated in AD	Composite DEP	PFC	ROSMAP
PIP5K1C	Down-regulated in AD	Composite DEP	PFC	ROSMAP
RPS11	Down-regulated in AD	Composite DEP	PFC	ROSMAP
GALNT2	Down-regulated in AD	Composite DEP	PFC	ROSMAP
GHITM	Down-regulated in AD	Composite DEP	PFC	ROSMAP
NUMBL	Down-regulated in AD	Composite DEP	PFC	ROSMAP
SLC35A4	Down-regulated in AD	Composite DEP	PFC	ROSMAP
RPL10A	Down-regulated in AD	Composite DEP	PFC	ROSMAP
RPL17	Down-regulated in AD	Composite DEP	PFC	ROSMAP
DNM1	Down-regulated in AD	Composite DEP	PFC	ROSMAP
NDUFA6	Down-regulated in AD	Composite DEP	PFC	ROSMAP
NDUFS5	Down-regulated in AD	Composite DEP	PFC	ROSMAP
EPM2AIP1	Down-regulated in AD	Composite DEP	PFC	ROSMAP
CAMK1G	Down-regulated in AD	Composite DEP	PFC	ROSMAP
MKKS	Down-regulated in AD	Composite DEP	PFC	ROSMAP
SLC39A10	Down-regulated in AD	Composite DEP	PFC	ROSMAP
HECW2	Down-regulated in AD	Composite DEP	PFC	ROSMAP
ACAP2	Down-regulated in AD	Composite DEP	PFC	ROSMAP
UBE2D2	Down-regulated in AD	Composite DEP	PFC	ROSMAP
TMED4	Down-regulated in AD	Composite DEP	PFC	ROSMAP
EVI5L	Down-regulated in AD	Composite DEP	PFC	ROSMAP
GRIN2A	Down-regulated in AD	Composite DEP	PFC	ROSMAP
MPC2	Down-regulated in AD	Composite DEP	PFC	ROSMAP
FDFT1	Down-regulated in AD	Composite DEP	PFC	ROSMAP
MLIP	Down-regulated in AD	Composite DEP	PFC	ROSMAP
IPO11	Down-regulated in AD	Composite DEP	PFC	ROSMAP
SLC25A16	Down-regulated in AD	Composite DEP	PFC	ROSMAP
BCAT1	Down-regulated in AD	Composite DEP	PFC	ROSMAP
TM7SF2	Down-regulated in AD	Composite DEP	PFC	ROSMAP
PSD	Down-regulated in AD	Composite DEP	PFC	ROSMAP
PSMG2	Down-regulated in AD	Composite DEP	PFC	ROSMAP
MUT	Down-regulated in AD	Composite DEP	PFC	ROSMAP
ASIC1	Down-regulated in AD	Composite DEP	PFC	ROSMAP
CASKIN1	Down-regulated in AD	Composite DEP	PFC	ROSMAP
ASNS	Down-regulated in AD	Composite DEP	PFC	ROSMAP
CCDC144A	Down-regulated in AD	Composite DEP	PFC	ROSMAP
SH3RF1	Down-regulated in AD	Composite DEP	PFC	ROSMAP
ME2	Down-regulated in AD	Composite DEP	PFC	ROSMAP
C2orf47	Down-regulated in AD	Composite DEP	PFC	ROSMAP
NUDT4	Down-regulated in AD	Composite DEP	PFC	ROSMAP
PANX1	Down-regulated in AD	Composite DEP	PFC	ROSMAP
MRPS6	Down-regulated in AD	Composite DEP	PFC	ROSMAP
PDE4B	Down-regulated in AD	Composite DEP	PFC	ROSMAP
RIMBP2	Down-regulated in AD	Composite DEP	PFC	ROSMAP
KIFAP3	Down-regulated in AD	Composite DEP	PFC	ROSMAP
MRPL46	Down-regulated in AD	Composite DEP	PFC	ROSMAP
ZYX	Down-regulated in AD	Composite DEP	PFC	ROSMAP
GCSH	Down-regulated in AD	Composite DEP	PFC	ROSMAP
PDP1	Down-regulated in AD	Composite DEP	PFC	ROSMAP
RTN4	Down-regulated in AD	Composite DEP	PFC	ROSMAP
NRCAM	Down-regulated in AD	Composite DEP	PFC	ROSMAP
FAM3C	Down-regulated in AD	Composite DEP	PFC	ROSMAP
COG1	Down-regulated in AD	Composite DEP	PFC	ROSMAP
DCC	Down-regulated in AD	Composite DEP	PFC	ROSMAP
RPS8	Down-regulated in AD	Composite DEP	PFC	ROSMAP
RPL10	Down-regulated in AD	Composite DEP	PFC	ROSMAP
SEPT15	Down-regulated in AD	Composite DEP	PFC	ROSMAP
PAIP1	Down-regulated in AD	Composite DEP	PFC	ROSMAP
HYOU1	Down-regulated in AD	Composite DEP	PFC	ROSMAP
NRSN2	Down-regulated in AD	Composite DEP	PFC	ROSMAP
MT-CO3	Down-regulated in AD	Composite DEP	PFC	ROSMAP
SLC43A2	Down-regulated in AD	Composite DEP	PFC	ROSMAP
PREX2	Down-regulated in AD	Composite DEP	PFC	ROSMAP
FAM217B	Down-regulated in AD	Composite DEP	PFC	ROSMAP
MRPS36	Down-regulated in AD	Composite DEP	PFC	ROSMAP
NUAK1	Down-regulated in AD	Composite DEP	PFC	ROSMAP
ABHD12	Down-regulated in AD	Composite DEP	PFC	ROSMAP
UCHL5	Down-regulated in AD	Composite DEP	PFC	ROSMAP
ACAD9	Down-regulated in AD	Composite DEP	PFC	ROSMAP
SCN2B	Down-regulated in AD	Composite DEP	PFC	ROSMAP
MRPS24	Down-regulated in AD	Composite DEP	PFC	ROSMAP
LRRC41	Down-regulated in AD	Composite DEP	PFC	ROSMAP
RYR2	Down-regulated in AD	Composite DEP	PFC	ROSMAP
HSPA9	Down-regulated in AD	Composite DEP	PFC	ROSMAP
ALDH2	Down-regulated in AD	Composite DEP	PFC	ROSMAP
PPP2R1A	Down-regulated in AD	Composite DEP	PFC	ROSMAP
SH3GLB1	Down-regulated in AD	Composite DEP	PFC	ROSMAP
SRPR	Down-regulated in AD	Composite DEP	PFC	ROSMAP
GANAB	Down-regulated in AD	Composite DEP	PFC	ROSMAP
CPLX3	Down-regulated in AD	Composite DEP	PFC	ROSMAP
CISD1	Down-regulated in AD	Composite DEP	PFC	ROSMAP
AHSP	Down-regulated in AD	Composite DEP	PFC	ROSMAP
ITCH	Down-regulated in AD	Composite DEP	PFC	ROSMAP
EGFL7	Down-regulated in AD	Composite DEP	PFC	ROSMAP
GPC1	Down-regulated in AD	Composite DEP	PFC	ROSMAP
CORO1A	Down-regulated in AD	Composite DEP	PFC	ROSMAP
MAPK10	Down-regulated in AD	Composite DEP	PFC	ROSMAP
NOS1	Down-regulated in AD	Composite DEP	PFC	ROSMAP
MRPS26	Down-regulated in AD	Composite DEP	PFC	ROSMAP
UBAP2L	Down-regulated in AD	Composite DEP	PFC	ROSMAP
BAI1	Down-regulated in AD	Composite DEP	PFC	ROSMAP
SLC24A2	Down-regulated in AD	Composite DEP	PFC	ROSMAP
ACAD11	Down-regulated in AD	Composite DEP	PFC	ROSMAP
HEXA	Down-regulated in AD	Composite DEP	PFC	ROSMAP
FAM103A1	Down-regulated in AD	Composite DEP	PFC	ROSMAP
SULT4A1	Down-regulated in AD	Composite DEP	PFC	ROSMAP
ZDHHC6	Down-regulated in AD	Composite DEP	PFC	ROSMAP
RPL26	Down-regulated in AD	Composite DEP	PFC	ROSMAP
AZI2	Down-regulated in AD	Composite DEP	PFC	ROSMAP
OXCT1	Down-regulated in AD	Composite DEP	PFC	ROSMAP
TTC19	Down-regulated in AD	Composite DEP	PFC	ROSMAP
ZADH2	Down-regulated in AD	Composite DEP	PFC	ROSMAP
EEF1E1	Down-regulated in AD	Composite DEP	PFC	ROSMAP
NDUFA2	Down-regulated in AD	Composite DEP	PFC	ROSMAP
IPO5	Down-regulated in AD	Composite DEP	PFC	ROSMAP
GNG3	Down-regulated in AD	Composite DEP	PFC	ROSMAP
PTPMT1	Down-regulated in AD	Composite DEP	PFC	ROSMAP
NDUFA4	Down-regulated in AD	Composite DEP	PFC	ROSMAP
ZNF365	Down-regulated in AD	Composite DEP	PFC	ROSMAP
TATDN1	Down-regulated in AD	Composite DEP	PFC	ROSMAP
TSC22D1	Down-regulated in AD	Composite DEP	PFC	ROSMAP
NT5C3A	Down-regulated in AD	Composite DEP	PFC	ROSMAP
LUM	Down-regulated in AD	Composite DEP	PFC	ROSMAP
OSGEPL1	Down-regulated in AD	Composite DEP	PFC	ROSMAP
NECAP1	Down-regulated in AD	Composite DEP	PFC	ROSMAP
RPS17L	Down-regulated in AD	Composite DEP	PFC	ROSMAP
HSP90B1	Down-regulated in AD	Composite DEP	PFC	ROSMAP
P4HB	Down-regulated in AD	Composite DEP	PFC	ROSMAP
XPNPEP3	Down-regulated in AD	Composite DEP	PFC	ROSMAP
ASPHD1	Down-regulated in AD	Composite DEP	PFC	ROSMAP
SYNPO	Down-regulated in AD	Composite DEP	PFC	ROSMAP
PJA2	Down-regulated in AD	Composite DEP	PFC	ROSMAP
BAIAP2	Down-regulated in AD	Composite DEP	PFC	ROSMAP
ADAM15	Down-regulated in AD	Composite DEP	PFC	ROSMAP
GPR123	Down-regulated in AD	Composite DEP	PFC	ROSMAP
COA7	Down-regulated in AD	Composite DEP	PFC	ROSMAP
GRASP	Down-regulated in AD	Composite DEP	PFC	ROSMAP
KLHL3	Down-regulated in AD	Composite DEP	PFC	ROSMAP
PPP1R12A	Down-regulated in AD	Composite DEP	PFC	ROSMAP
ABI2	Down-regulated in AD	Composite DEP	PFC	ROSMAP
SLC7A5	Down-regulated in AD	Composite DEP	PFC	ROSMAP
SNX13	Down-regulated in AD	Composite DEP	PFC	ROSMAP
DPP6	Down-regulated in AD	Composite DEP	PFC	ROSMAP
AGAP2	Down-regulated in AD	Composite DEP	PFC	ROSMAP
KRAS	Down-regulated in AD	Composite DEP	PFC	ROSMAP
AADAT	Down-regulated in AD	Composite DEP	PFC	ROSMAP
CRIP2	Down-regulated in AD	Composite DEP	PFC	ROSMAP
FAM195B	Down-regulated in AD	Composite DEP	PFC	ROSMAP
NGRN	Down-regulated in AD	Composite DEP	PFC	ROSMAP
ULK2	Down-regulated in AD	Composite DEP	PFC	ROSMAP
TRHDE	Down-regulated in AD	Composite DEP	PFC	ROSMAP
PPP2R5B	Down-regulated in AD	Composite DEP	PFC	ROSMAP
TAGLN3	Down-regulated in AD	Composite DEP	PFC	ROSMAP
FAM134A	Down-regulated in AD	Composite DEP	PFC	ROSMAP
SYNPO2	Down-regulated in AD	Composite DEP	PFC	ROSMAP
HABP4	Down-regulated in AD	Composite DEP	PFC	ROSMAP
SLC30A3	Down-regulated in AD	Composite DEP	PFC	ROSMAP
EIF4G1	Down-regulated in AD	Composite DEP	PFC	ROSMAP
TOM1L2	Down-regulated in AD	Composite DEP	PFC	ROSMAP
LPPR4	Down-regulated in AD	Composite DEP	PFC	ROSMAP
AFAP1	Down-regulated in AD	Composite DEP	PFC	ROSMAP
SPATS2L	Down-regulated in AD	Composite DEP	PFC	ROSMAP
PTPRF	Down-regulated in AD	Composite DEP	PFC	ROSMAP
AKAP5	Down-regulated in AD	Composite DEP	PFC	ROSMAP
MAPRE3	Down-regulated in AD	Composite DEP	PFC	ROSMAP
CXADR	Down-regulated in AD	Composite DEP	PFC	ROSMAP
CD99L2	Down-regulated in AD	Composite DEP	PFC	ROSMAP
CSPG5	Down-regulated in AD	Composite DEP	PFC	ROSMAP
CACNA2D1	Down-regulated in AD	Composite DEP	PFC	ROSMAP
C17orf49	Down-regulated in AD	Composite DEP	PFC	ROSMAP
CDH9	Down-regulated in AD	Composite DEP	PFC	ROSMAP
KIAA1211L	Down-regulated in AD	Composite DEP	PFC	ROSMAP
SORBS2	Down-regulated in AD	Composite DEP	PFC	ROSMAP
PHACTR1	Down-regulated in AD	Composite DEP	PFC	ROSMAP
SDHC	Down-regulated in AD	Composite DEP	PFC	ROSMAP
RAB35	Down-regulated in AD	Composite DEP	PFC	ROSMAP
MXRA7	Down-regulated in AD	Composite DEP	PFC	ROSMAP
PDAP1	Down-regulated in AD	Composite DEP	PFC	ROSMAP
SAMD14	Down-regulated in AD	Composite DEP	PFC	ROSMAP
LRRC57	Down-regulated in AD	Composite DEP	PFC	ROSMAP
SYNE1	Down-regulated in AD	Composite DEP	PFC	ROSMAP
ABHD16A	Down-regulated in AD	Composite DEP	PFC	ROSMAP
EVL	Down-regulated in AD	Composite DEP	PFC	ROSMAP
PABPC4	Down-regulated in AD	Composite DEP	PFC	ROSMAP
PAFAH1B3	Up-regulated in AD	Composite DEP	PFC	ROSMAP
TMEM30A	Up-regulated in AD	Composite DEP	PFC	ROSMAP
CNST	Up-regulated in AD	Composite DEP	PFC	ROSMAP
PTRHD1	Up-regulated in AD	Composite DEP	PFC	ROSMAP
DGKG	Up-regulated in AD	Composite DEP	PFC	ROSMAP
PRDX1	Up-regulated in AD	Composite DEP	PFC	ROSMAP
AMPD2	Up-regulated in AD	Composite DEP	PFC	ROSMAP
MAPK1	Up-regulated in AD	Composite DEP	PFC	ROSMAP
ITGAV	Up-regulated in AD	Composite DEP	PFC	ROSMAP
CPE	Up-regulated in AD	Composite DEP	PFC	ROSMAP
IGFBP5	Up-regulated in AD	Composite DEP	PFC	ROSMAP
NPEPPS	Up-regulated in AD	Composite DEP	PFC	ROSMAP
EEF1A2	Up-regulated in AD	Composite DEP	PFC	ROSMAP
UBA1	Up-regulated in AD	Composite DEP	PFC	ROSMAP
ATP8A1	Up-regulated in AD	Composite DEP	PFC	ROSMAP
HSPB1	Up-regulated in AD	Composite DEP	PFC	ROSMAP
CRK	Up-regulated in AD	Composite DEP	PFC	ROSMAP
AAMP	Up-regulated in AD	Composite DEP	PFC	ROSMAP
UPF3B	Up-regulated in AD	Composite DEP	PFC	ROSMAP
MAP2K6	Up-regulated in AD	Composite DEP	PFC	ROSMAP
UPF2	Up-regulated in AD	Composite DEP	PFC	ROSMAP
RPS6KA2	Up-regulated in AD	Composite DEP	PFC	ROSMAP
PLXNB1	Up-regulated in AD	Composite DEP	PFC	ROSMAP
RPS6KA5	Up-regulated in AD	Composite DEP	PFC	ROSMAP
RAB27B	Up-regulated in AD	Composite DEP	PFC	ROSMAP
NRIP2	Up-regulated in AD	Composite DEP	PFC	ROSMAP
GPR56	Up-regulated in AD	Composite DEP	PFC	ROSMAP
CD109	Up-regulated in AD	Composite DEP	PFC	ROSMAP
AIDA	Up-regulated in AD	Composite DEP	PFC	ROSMAP
LGI4	Up-regulated in AD	Composite DEP	PFC	ROSMAP
EIF2B5	Up-regulated in AD	Composite DEP	PFC	ROSMAP
AK1	Up-regulated in AD	Composite DEP	PFC	ROSMAP
PEA15	Up-regulated in AD	Composite DEP	PFC	ROSMAP
DBI	Up-regulated in AD	Composite DEP	PFC	ROSMAP
LPIN1	Up-regulated in AD	Composite DEP	PFC	ROSMAP
SLC38A2	Up-regulated in AD	Composite DEP	PFC	ROSMAP
ISOC1	Up-regulated in AD	Composite DEP	PFC	ROSMAP
MAP3K5	Up-regulated in AD	Composite DEP	PFC	ROSMAP
VAT1L	Up-regulated in AD	Composite DEP	PFC	ROSMAP
PDE4DIP	Up-regulated in AD	Composite DEP	PFC	ROSMAP
RANGAP1	Up-regulated in AD	Composite DEP	PFC	ROSMAP
ABCC5	Up-regulated in AD	Composite DEP	PFC	ROSMAP
NEK7	Up-regulated in AD	Composite DEP	PFC	ROSMAP
GNG12	Up-regulated in AD	Composite DEP	PFC	ROSMAP
SPIRE1	Up-regulated in AD	Composite DEP	PFC	ROSMAP
GPC4	Up-regulated in AD	Composite DEP	PFC	ROSMAP
ARRB1	Up-regulated in AD	Composite DEP	PFC	ROSMAP
TMEM245	Up-regulated in AD	Composite DEP	PFC	ROSMAP
PLEC	Up-regulated in AD	Composite DEP	PFC	ROSMAP
GMPR	Up-regulated in AD	Composite DEP	PFC	ROSMAP
UPF1	Up-regulated in AD	Composite DEP	PFC	ROSMAP
CCK	Up-regulated in AD	Composite DEP	PFC	ROSMAP
CHGA	Up-regulated in AD	Composite DEP	PFC	ROSMAP
CLCN3	Up-regulated in AD	Composite DEP	PFC	ROSMAP
RAB9A	Up-regulated in AD	Composite DEP	PFC	ROSMAP
EIF2B2	Up-regulated in AD	Composite DEP	PFC	ROSMAP
SFT2D2	Up-regulated in AD	Composite DEP	PFC	ROSMAP
CDK18	Up-regulated in AD	Composite DEP	PFC	ROSMAP
SPOCK3	Up-regulated in AD	Composite DEP	PFC	ROSMAP
NFAT5	Up-regulated in AD	Composite DEP	PFC	ROSMAP
CSNK1E	Up-regulated in AD	Composite DEP	PFC	ROSMAP
SLC5A3	Up-regulated in AD	Composite DEP	PFC	ROSMAP
ARHGAP23	Up-regulated in AD	Composite DEP	PFC	ROSMAP
PALM3	Up-regulated in AD	Composite DEP	PFC	ROSMAP
UNC119B	Up-regulated in AD	Composite DEP	PFC	ROSMAP
KIAA1109	Up-regulated in AD	Composite DEP	PFC	ROSMAP
ITGB8	Up-regulated in AD	Composite DEP	PFC	ROSMAP
VPS39	Up-regulated in AD	Composite DEP	PFC	ROSMAP
ISLR2	Up-regulated in AD	Composite DEP	PFC	ROSMAP
GNAS	Up-regulated in AD	Composite DEP	PFC	ROSMAP
MACROD1	Up-regulated in AD	Composite DEP	PFC	ROSMAP
PPIA	Up-regulated in AD	Composite DEP	PFC	ROSMAP
SCG5	Up-regulated in AD	Composite DEP	PFC	ROSMAP
RPE	Up-regulated in AD	Composite DEP	PFC	ROSMAP
NTN1	Up-regulated in AD	Composite DEP	PFC	ROSMAP
PGM1	Up-regulated in AD	Composite DEP	PFC	ROSMAP
FABP7	Up-regulated in AD	Composite DEP	PFC	ROSMAP
CCSAP	Up-regulated in AD	Composite DEP	PFC	ROSMAP
ESD	Up-regulated in AD	Composite DEP	PFC	ROSMAP
TMEM63C	Up-regulated in AD	Composite DEP	PFC	ROSMAP
ENO1	Up-regulated in AD	Composite DEP	PFC	ROSMAP
SMOC1	Up-regulated in AD	Composite DEP	PFC	ROSMAP
SCGN	Up-regulated in AD	Composite DEP	PFC	ROSMAP
PWP1	Up-regulated in AD	Composite DEP	PFC	ROSMAP
PSMA2	Up-regulated in AD	Composite DEP	PFC	ROSMAP
SPOCK1	Up-regulated in AD	Composite DEP	PFC	ROSMAP
PBXIP1	Up-regulated in AD	Composite DEP	PFC	ROSMAP
NISCH	Up-regulated in AD	Composite DEP	PFC	ROSMAP
CSNK1D	Up-regulated in AD	Composite DEP	PFC	ROSMAP
LDHB	Up-regulated in AD	Composite DEP	PFC	ROSMAP
PLXDC2	Up-regulated in AD	Composite DEP	PFC	ROSMAP
SH3PXD2B	Up-regulated in AD	Composite DEP	PFC	ROSMAP
PSMC4	Up-regulated in AD	Composite DEP	PFC	ROSMAP
RABIF	Up-regulated in AD	Composite DEP	PFC	ROSMAP
AKR1B1	Up-regulated in AD	Composite DEP	PFC	ROSMAP
FAM117B	Up-regulated in AD	Composite DEP	PFC	ROSMAP
PARK7	Up-regulated in AD	Composite DEP	PFC	ROSMAP
TPI1	Up-regulated in AD	Composite DEP	PFC	ROSMAP
HEBP2	Up-regulated in AD	Composite DEP	PFC	ROSMAP
DHX15	Up-regulated in AD	Composite DEP	PFC	ROSMAP
PGLS	Up-regulated in AD	Composite DEP	PFC	ROSMAP
BBOX1	Up-regulated in AD	Composite DEP	PFC	ROSMAP
GFAP	Up-regulated in AD	Composite DEP	PFC	ROSMAP
KSR1	Up-regulated in AD	Composite DEP	PFC	ROSMAP
FSD1L	Up-regulated in AD	Composite DEP	PFC	ROSMAP
SGSM2	Up-regulated in AD	Composite DEP	PFC	ROSMAP
PELO	Up-regulated in AD	Composite DEP	PFC	ROSMAP
HYI	Up-regulated in AD	Composite DEP	PFC	ROSMAP
WDR82	Up-regulated in AD	Composite DEP	PFC	ROSMAP
HTR1A	Up-regulated in AD	Composite DEP	PFC	ROSMAP
SMAD4	Up-regulated in AD	Composite DEP	PFC	ROSMAP
FLT1	Up-regulated in AD	Composite DEP	PFC	ROSMAP
B4GAT1	Up-regulated in AD	Composite DEP	PFC	ROSMAP
FHL1	Up-regulated in AD	Composite DEP	PFC	ROSMAP
NSFL1C	Up-regulated in AD	Composite DEP	PFC	ROSMAP
ACAT2	Up-regulated in AD	Composite DEP	PFC	ROSMAP
PSMB1	Up-regulated in AD	Composite DEP	PFC	ROSMAP
SAFB2	Up-regulated in AD	Composite DEP	PFC	ROSMAP
AIP	Up-regulated in AD	Composite DEP	PFC	ROSMAP
FASN	Up-regulated in AD	Composite DEP	PFC	ROSMAP
SPAST	Up-regulated in AD	Composite DEP	PFC	ROSMAP
CLSTN2	Up-regulated in AD	Composite DEP	PFC	ROSMAP
RBBP7	Up-regulated in AD	Composite DEP	PFC	ROSMAP
AKAP12	Up-regulated in AD	Composite DEP	PFC	ROSMAP
BOLA2	Up-regulated in AD	Composite DEP	PFC	ROSMAP
ENTPD2	Up-regulated in AD	Composite DEP	PFC	ROSMAP
SLC7A3	Up-regulated in AD	Composite DEP	PFC	ROSMAP
R3HDM1	Up-regulated in AD	Composite DEP	PFC	ROSMAP
SLC6A9	Up-regulated in AD	Composite DEP	PFC	ROSMAP
CARHSP1	Up-regulated in AD	Composite DEP	PFC	ROSMAP
TBC1D1	Up-regulated in AD	Composite DEP	PFC	ROSMAP
SEMA4A	Up-regulated in AD	Composite DEP	PFC	ROSMAP
UGP2	Up-regulated in AD	Composite DEP	PFC	ROSMAP
SRRT	Up-regulated in AD	Composite DEP	PFC	ROSMAP
PKM	Up-regulated in AD	Composite DEP	PFC	ROSMAP
PRKAG2	Up-regulated in AD	Composite DEP	PFC	ROSMAP
RAB6A	Up-regulated in AD	Composite DEP	PFC	ROSMAP
ITGB2	Up-regulated in AD	Composite DEP	PFC	ROSMAP
PPCS	Up-regulated in AD	Composite DEP	PFC	ROSMAP
UNC5B	Up-regulated in AD	Composite DEP	PFC	ROSMAP
IPO9	Up-regulated in AD	Composite DEP	PFC	ROSMAP
UBC	Up-regulated in AD	Composite DEP	PFC	ROSMAP
ATG9A	Up-regulated in AD	Composite DEP	PFC	ROSMAP
UFC1	Up-regulated in AD	Composite DEP	PFC	ROSMAP
MAPK3	Up-regulated in AD	Composite DEP	PFC	ROSMAP
MTAP	Up-regulated in AD	Composite DEP	PFC	ROSMAP
PFKL	Up-regulated in AD	Composite DEP	PFC	ROSMAP
GYG2	Up-regulated in AD	Composite DEP	PFC	ROSMAP
RBKS	Up-regulated in AD	Composite DEP	PFC	ROSMAP
EDF1	Up-regulated in AD	Composite DEP	PFC	ROSMAP
ARG2	Up-regulated in AD	Composite DEP	PFC	ROSMAP
HNMT	Up-regulated in AD	Composite DEP	PFC	ROSMAP
RFTN2	Up-regulated in AD	Composite DEP	PFC	ROSMAP
PAM	Up-regulated in AD	Composite DEP	PFC	ROSMAP
APCS	Up-regulated in AD	Composite DEP	PFC	ROSMAP
CHGB	Up-regulated in AD	Composite DEP	PFC	ROSMAP
ANKRD18A	Up-regulated in AD	Composite DEP	PFC	ROSMAP
BLVRA	Up-regulated in AD	Composite DEP	PFC	ROSMAP
GSTP1	Up-regulated in AD	Composite DEP	PFC	ROSMAP
CDK19	Up-regulated in AD	Composite DEP	PFC	ROSMAP
CLNS1A	Up-regulated in AD	Composite DEP	PFC	ROSMAP
GAPDH	Up-regulated in AD	Composite DEP	PFC	ROSMAP
UBR2	Up-regulated in AD	Composite DEP	PFC	ROSMAP
UBE2R2	Up-regulated in AD	Composite DEP	PFC	ROSMAP
NCOA5	Up-regulated in AD	Composite DEP	PFC	ROSMAP
ZC3H7A	Up-regulated in AD	Composite DEP	PFC	ROSMAP
CD58	Up-regulated in AD	Composite DEP	PFC	ROSMAP
SPOCK2	Up-regulated in AD	Composite DEP	PFC	ROSMAP
DNAJC2	Up-regulated in AD	Composite DEP	PFC	ROSMAP
PSMA7	Up-regulated in AD	Composite DEP	PFC	ROSMAP
CCDC28A	Up-regulated in AD	Composite DEP	PFC	ROSMAP
NRXN1	Up-regulated in AD	Composite DEP	PFC	ROSMAP
PDS5B	Up-regulated in AD	Composite DEP	PFC	ROSMAP
GPD1	Up-regulated in AD	Composite DEP	PFC	ROSMAP
APP	Up-regulated in AD	Composite DEP	PFC	ROSMAP
YES1	Up-regulated in AD	Composite DEP	PFC	ROSMAP
ANP32B	Up-regulated in AD	Composite DEP	PFC	ROSMAP
HTRA1	Up-regulated in AD	Composite DEP	PFC	ROSMAP
ERBB2IP	Up-regulated in AD	Composite DEP	PFC	ROSMAP
CLDN10	Up-regulated in AD	Composite DEP	PFC	ROSMAP
YIPF6	Up-regulated in AD	Composite DEP	PFC	ROSMAP
CSTB	Up-regulated in AD	Composite DEP	PFC	ROSMAP
CAMK2B	Up-regulated in AD	Composite DEP	PFC	ROSMAP
FAT1	Up-regulated in AD	Composite DEP	PFC	ROSMAP
PCSK2	Up-regulated in AD	Composite DEP	PFC	ROSMAP
BPNT1	Up-regulated in AD	Composite DEP	PFC	ROSMAP
PEBP1	Up-regulated in AD	Composite DEP	PFC	ROSMAP
PPP1R1A	Up-regulated in AD	Composite DEP	PFC	ROSMAP
CC2D1A	Up-regulated in AD	Composite DEP	PFC	ROSMAP
MPP3	Up-regulated in AD	Composite DEP	PFC	ROSMAP
RASSF8	Up-regulated in AD	Composite DEP	PFC	ROSMAP
WDR1	Up-regulated in AD	Composite DEP	PFC	ROSMAP
NHEJ1	Up-regulated in AD	Composite DEP	PFC	ROSMAP
MIF	Up-regulated in AD	Composite DEP	PFC	ROSMAP
RBM33	Up-regulated in AD	Composite DEP	PFC	ROSMAP
PKIA	Up-regulated in AD	Composite DEP	PFC	ROSMAP
SORD	Up-regulated in AD	Composite DEP	PFC	ROSMAP
SNX27	Up-regulated in AD	Composite DEP	PFC	ROSMAP
MICALL2	Up-regulated in AD	Composite DEP	PFC	ROSMAP
ORAI2	Up-regulated in AD	Composite DEP	PFC	ROSMAP
COPS7B	Up-regulated in AD	Composite DEP	PFC	ROSMAP
GALNT16	Up-regulated in AD	Composite DEP	PFC	ROSMAP
PGD	Up-regulated in AD	Composite DEP	PFC	ROSMAP
LOC728763	Up-regulated in AD	Composite DEP	PFC	ROSMAP
CTHRC1	Up-regulated in AD	Composite DEP	PFC	ROSMAP
ARL6IP4	Up-regulated in AD	Composite DEP	PFC	ROSMAP
PI4K2A	Up-regulated in AD	Composite DEP	PFC	ROSMAP
KPNA3	Up-regulated in AD	Composite DEP	PFC	ROSMAP
NPTX1	Up-regulated in AD	Composite DEP	PFC	ROSMAP
MAP2K1	Up-regulated in AD	Composite DEP	PFC	ROSMAP
KCTD12	Up-regulated in AD	Composite DEP	PFC	ROSMAP
TUBB	Up-regulated in AD	Composite DEP	PFC	ROSMAP
KCNC1	Up-regulated in AD	Composite DEP	PFC	ROSMAP
NGLY1	Up-regulated in AD	Composite DEP	PFC	ROSMAP
SH3BGRL	Up-regulated in AD	Composite DEP	PFC	ROSMAP
UBXN10	Up-regulated in AD	Composite DEP	PFC	ROSMAP
SRSF10	Up-regulated in AD	Composite DEP	PFC	ROSMAP
PHGDH	Up-regulated in AD	Composite DEP	PFC	ROSMAP
POLR2G	Up-regulated in AD	Composite DEP	PFC	ROSMAP
BTN3A3	Up-regulated in AD	Composite DEP	PFC	ROSMAP
CACHD1	Up-regulated in AD	Composite DEP	PFC	ROSMAP
VWA5A	Up-regulated in AD	Composite DEP	PFC	ROSMAP
ARVCF	Up-regulated in AD	Composite DEP	PFC	ROSMAP
TUBB2B	Up-regulated in AD	Composite DEP	PFC	ROSMAP
SNN	Up-regulated in AD	Composite DEP	PFC	ROSMAP
GPNMB	Up-regulated in AD	Composite DEP	PFC	ROSMAP
DAPK1	Up-regulated in AD	Composite DEP	PFC	ROSMAP
MAP2K2	Up-regulated in AD	Composite DEP	PFC	ROSMAP
ACTR3	Up-regulated in AD	Composite DEP	PFC	ROSMAP
POLR2K	Up-regulated in AD	Composite DEP	PFC	ROSMAP
KIF13B	Up-regulated in AD	Composite DEP	PFC	ROSMAP
GLRX	Up-regulated in AD	Composite DEP	PFC	ROSMAP
ICAM1	Up-regulated in AD	Composite DEP	PFC	ROSMAP
EIF2B3	Up-regulated in AD	Composite DEP	PFC	ROSMAP
PSMB6	Up-regulated in AD	Composite DEP	PFC	ROSMAP
CCDC115	Up-regulated in AD	Composite DEP	PFC	ROSMAP
CBS	Up-regulated in AD	Composite DEP	PFC	ROSMAP
HGF	Up-regulated in AD	Composite DEP	PFC	ROSMAP
GNA11	Up-regulated in AD	Composite DEP	PFC	ROSMAP
SPARC	Up-regulated in AD	Composite DEP	PFC	ROSMAP
ETF1	Up-regulated in AD	Composite DEP	PFC	ROSMAP
EIF2B4	Up-regulated in AD	Composite DEP	PFC	ROSMAP
LMBRD2	Up-regulated in AD	Composite DEP	PFC	ROSMAP
RGCC	Up-regulated in AD	Composite DEP	PFC	ROSMAP
ZNF706	Up-regulated in AD	Composite DEP	PFC	ROSMAP
TMEM127	Up-regulated in AD	Composite DEP	PFC	ROSMAP
BOP1	Up-regulated in AD	Composite DEP	PFC	ROSMAP
POLE3	Up-regulated in AD	Composite DEP	PFC	ROSMAP
ANO6	Up-regulated in AD	Composite DEP	PFC	ROSMAP
FAM120C	Up-regulated in AD	Composite DEP	PFC	ROSMAP
FAH	Up-regulated in AD	Composite DEP	PFC	ROSMAP
UBA3	Up-regulated in AD	Composite DEP	PFC	ROSMAP
RNF114	Up-regulated in AD	Composite DEP	PFC	ROSMAP
CTGF	Up-regulated in AD	Composite DEP	PFC	ROSMAP
SLIT2	Up-regulated in AD	Composite DEP	PFC	ROSMAP
ZNF326	Up-regulated in AD	Composite DEP	PFC	ROSMAP
PIK3CB	Up-regulated in AD	Composite DEP	PFC	ROSMAP
SLC9B2	Up-regulated in AD	Composite DEP	PFC	ROSMAP
ELP4	Up-regulated in AD	Composite DEP	PFC	ROSMAP
UBTD1	Up-regulated in AD	Composite DEP	PFC	ROSMAP
ISYNA1	Up-regulated in AD	Composite DEP	PFC	ROSMAP
DDX1	Up-regulated in AD	Composite DEP	PFC	ROSMAP
GRHPR	Up-regulated in AD	Composite DEP	PFC	ROSMAP
KPNA4	Up-regulated in AD	Composite DEP	PFC	ROSMAP
COMMD7	Up-regulated in AD	Composite DEP	PFC	ROSMAP
ARL3	Up-regulated in AD	Composite DEP	PFC	ROSMAP
SCAF8	Up-regulated in AD	Composite DEP	PFC	ROSMAP
SNX12	Up-regulated in AD	Composite DEP	PFC	ROSMAP
CSK	Up-regulated in AD	Composite DEP	PFC	ROSMAP
BMPR2	Up-regulated in AD	Composite DEP	PFC	ROSMAP
CAPN7	Up-regulated in AD	Composite DEP	PFC	ROSMAP
STIM2	Up-regulated in AD	Composite DEP	PFC	ROSMAP
HNRNPF	Up-regulated in AD	Composite DEP	PFC	ROSMAP
RCC1	Up-regulated in AD	Composite DEP	PFC	ROSMAP
PGM2	Up-regulated in AD	Composite DEP	PFC	ROSMAP
GSN	Up-regulated in AD	Composite DEP	PFC	ROSMAP
ZC3H15	Up-regulated in AD	Composite DEP	PFC	ROSMAP
USP15	Up-regulated in AD	Composite DEP	PFC	ROSMAP
ZNF428	Up-regulated in AD	Composite DEP	PFC	ROSMAP
DNER	Up-regulated in AD	Composite DEP	PFC	ROSMAP
GNPDA1	Up-regulated in AD	Composite DEP	PFC	ROSMAP
SMAD1	Up-regulated in AD	Composite DEP	PFC	ROSMAP
VPS26A	Up-regulated in AD	Composite DEP	PFC	ROSMAP
MYD88	Up-regulated in AD	Composite DEP	PFC	ROSMAP
MDN1	Up-regulated in AD	Composite DEP	PFC	ROSMAP
DIAPH1	Up-regulated in AD	Composite DEP	PFC	ROSMAP
SLC25A29	Up-regulated in AD	Composite DEP	PFC	ROSMAP
ARL10	Up-regulated in AD	Composite DEP	PFC	ROSMAP
C9orf142	Up-regulated in AD	Composite DEP	PFC	ROSMAP
PRDX2	Up-regulated in AD	Composite DEP	PFC	ROSMAP
TMPO	Up-regulated in AD	Composite DEP	PFC	ROSMAP
MTHFD1	Up-regulated in AD	Composite DEP	PFC	ROSMAP
PLCD3	Up-regulated in AD	Composite DEP	PFC	ROSMAP
PSMB5	Up-regulated in AD	Composite DEP	PFC	ROSMAP
GNB4	Up-regulated in AD	Composite DEP	PFC	ROSMAP
ARHGAP22	Up-regulated in AD	Composite DEP	PFC	ROSMAP
RAB29	Up-regulated in AD	Composite DEP	PFC	ROSMAP
DPYSL2	Up-regulated in AD	Composite DEP	PFC	ROSMAP
STX6	Up-regulated in AD	Composite DEP	PFC	ROSMAP
TAPT1	Up-regulated in AD	Composite DEP	PFC	ROSMAP
TUBB4A	Up-regulated in AD	Composite DEP	PFC	ROSMAP
COL25A1	Up-regulated in AD	Composite DEP	PFC	ROSMAP
SAFB	Up-regulated in AD	Composite DEP	PFC	ROSMAP
SFRP1	Up-regulated in AD	Composite DEP	PFC	ROSMAP
MAT2A	Up-regulated in AD	Composite DEP	PFC	ROSMAP
ARHGEF28	Up-regulated in AD	Composite DEP	PFC	ROSMAP
ITPKB	Up-regulated in AD	Composite DEP	PFC	ROSMAP
GBE1	Up-regulated in AD	Composite DEP	PFC	ROSMAP
HTR1B	Up-regulated in AD	Composite DEP	PFC	ROSMAP
TAC3	Up-regulated in AD	Composite DEP	PFC	ROSMAP
SEC22B	Up-regulated in AD	Composite DEP	PFC	ROSMAP
PLEKHA7	Up-regulated in AD	Composite DEP	PFC	ROSMAP
DKK3	Up-regulated in AD	Composite DEP	PFC	ROSMAP
LYSMD2	Up-regulated in AD	Composite DEP	PFC	ROSMAP
PYCARD	Up-regulated in AD	Composite DEP	PFC	ROSMAP
LTA4H	Up-regulated in AD	Composite DEP	PFC	ROSMAP
NUBP2	Up-regulated in AD	Composite DEP	PFC	ROSMAP
SCRN1	Up-regulated in AD	Composite DEP	PFC	ROSMAP
TMEM56	Up-regulated in AD	Composite DEP	PFC	ROSMAP
VCP	Up-regulated in AD	Composite DEP	PFC	ROSMAP
NOSIP	Up-regulated in AD	Composite DEP	PFC	ROSMAP
DPAGT1	Up-regulated in AD	Composite DEP	PFC	ROSMAP
ENO2	Up-regulated in AD	Composite DEP	PFC	ROSMAP
RENBP	Up-regulated in AD	Composite DEP	PFC	ROSMAP
EIF5	Up-regulated in AD	Composite DEP	PFC	ROSMAP
THTPA	Up-regulated in AD	Composite DEP	PFC	ROSMAP
RBM4	Up-regulated in AD	Composite DEP	PFC	ROSMAP
SLC6A15	Up-regulated in AD	Composite DEP	PFC	ROSMAP
CGGBP1	Up-regulated in AD	Composite DEP	PFC	ROSMAP
RBM26	Up-regulated in AD	Composite DEP	PFC	ROSMAP
CAD	Up-regulated in AD	Composite DEP	PFC	ROSMAP
PADI2	Up-regulated in AD	Composite DEP	PFC	ROSMAP
SEMA7A	Up-regulated in AD	Composite DEP	PFC	ROSMAP
ABCF2	Up-regulated in AD	Composite DEP	PFC	ROSMAP
SUPT5H	Up-regulated in AD	Composite DEP	PFC	ROSMAP
MORC3	Up-regulated in AD	Composite DEP	PFC	ROSMAP
SCG2	Up-regulated in AD	Composite DEP	PFC	ROSMAP
CA3	Up-regulated in AD	Composite DEP	PFC	ROSMAP
ROCK1	Up-regulated in AD	Composite DEP	PFC	ROSMAP
MFSD6	Up-regulated in AD	Composite DEP	PFC	ROSMAP
CYGB	Up-regulated in AD	Composite DEP	PFC	ROSMAP
AMD1	Up-regulated in AD	Composite DEP	PFC	ROSMAP
PHYHD1	Up-regulated in AD	Composite DEP	PFC	ROSMAP
VCAN	Up-regulated in AD	Composite DEP	PFC	ROSMAP
GMPR2	Up-regulated in AD	Composite DEP	PFC	ROSMAP
EHD1	Up-regulated in AD	Composite DEP	PFC	ROSMAP
ARAP1	Up-regulated in AD	Composite DEP	PFC	ROSMAP
NUDT16	Up-regulated in AD	Composite DEP	PFC	ROSMAP
HINT1	Up-regulated in AD	Composite DEP	PFC	ROSMAP
TMEM41A	Up-regulated in AD	Composite DEP	PFC	ROSMAP
SNX15	Up-regulated in AD	Composite DEP	PFC	ROSMAP
RNH1	Up-regulated in AD	Composite DEP	PFC	ROSMAP
TRIM25	Up-regulated in AD	Composite DEP	PFC	ROSMAP
ATP6AP2	Up-regulated in AD	Composite DEP	PFC	ROSMAP
CACNA1B	Up-regulated in AD	Composite DEP	PFC	ROSMAP
MAT2B	Up-regulated in AD	Composite DEP	PFC	ROSMAP
CA8	Up-regulated in AD	Composite DEP	PFC	ROSMAP
PHYKPL	Up-regulated in AD	Composite DEP	PFC	ROSMAP
TRIQK	Up-regulated in AD	Composite DEP	PFC	ROSMAP
HECTD3	Up-regulated in AD	Composite DEP	PFC	ROSMAP
ANK2	Up-regulated in AD	Composite DEP	PFC	ROSMAP
MFSD4	Up-regulated in AD	Composite DEP	PFC	ROSMAP
KPNA2	Up-regulated in AD	Composite DEP	PFC	ROSMAP
STX2	Up-regulated in AD	Composite DEP	PFC	ROSMAP
RGS19	Up-regulated in AD	Composite DEP	PFC	ROSMAP
RWDD1	Up-regulated in AD	Composite DEP	PFC	ROSMAP
MEN1	Up-regulated in AD	Composite DEP	PFC	ROSMAP
SBF1	Up-regulated in AD	Composite DEP	PFC	ROSMAP
C10orf76	Up-regulated in AD	Composite DEP	PFC	ROSMAP
MB21D2	Up-regulated in AD	Composite DEP	PFC	ROSMAP
SLC7A14	Up-regulated in AD	Composite DEP	PFC	ROSMAP
HNRNPA2B1	Up-regulated in AD	Composite DEP	PFC	ROSMAP
APOA1BP	Up-regulated in AD	Composite DEP	PFC	ROSMAP
MICAL3	Up-regulated in AD	Composite DEP	PFC	ROSMAP
FAM114A1	Up-regulated in AD	Composite DEP	PFC	ROSMAP
SCRIB	Up-regulated in AD	Composite DEP	PFC	ROSMAP
TKT	Up-regulated in AD	Composite DEP	PFC	ROSMAP
GABRA3	Up-regulated in AD	Composite DEP	PFC	ROSMAP
ITGA7	Up-regulated in AD	Composite DEP	PFC	ROSMAP
POLDIP3	Up-regulated in AD	Composite DEP	PFC	ROSMAP
TIMP2	Up-regulated in AD	Composite DEP	PFC	ROSMAP
H2AFY2	Up-regulated in AD	Composite DEP	PFC	ROSMAP
CAPNS1	Up-regulated in AD	Composite DEP	PFC	ROSMAP
HDHD2	Up-regulated in AD	Composite DEP	PFC	ROSMAP
MDK	Up-regulated in AD	Composite DEP	PFC	ROSMAP
HTATSF1	Up-regulated in AD	Composite DEP	PFC	ROSMAP
MINA	Up-regulated in AD	Composite DEP	PFC	ROSMAP
CROCC	Up-regulated in AD	Composite DEP	PFC	ROSMAP
PAFAH1B2	Up-regulated in AD	Composite DEP	PFC	ROSMAP
PITHD1	Up-regulated in AD	Composite DEP	PFC	ROSMAP
C17orf59	Up-regulated in AD	Composite DEP	PFC	ROSMAP
PQBP1	Up-regulated in AD	Composite DEP	PFC	ROSMAP
PTPLAD1	Up-regulated in AD	Composite DEP	PFC	ROSMAP
STX7	Up-regulated in AD	Composite DEP	PFC	ROSMAP
MED22	Up-regulated in AD	Composite DEP	PFC	ROSMAP
TXNRD1	Up-regulated in AD	Composite DEP	PFC	ROSMAP
FAM96A	Up-regulated in AD	Composite DEP	PFC	ROSMAP
ZDHHC14	Up-regulated in AD	Composite DEP	PFC	ROSMAP
SYNM	Up-regulated in AD	Composite DEP	PFC	ROSMAP
EEPD1	Up-regulated in AD	Composite DEP	PFC	ROSMAP
RNF40	Up-regulated in AD	Composite DEP	PFC	ROSMAP
CKB	Up-regulated in AD	Composite DEP	PFC	ROSMAP
CLU	Up-regulated in AD	Composite DEP	PFC	ROSMAP
USP8	Up-regulated in AD	Composite DEP	PFC	ROSMAP
SGSM1	Up-regulated in AD	Composite DEP	PFC	ROSMAP
ITGB5	Up-regulated in AD	Composite DEP	PFC	ROSMAP
TBC1D20	Up-regulated in AD	Composite DEP	PFC	ROSMAP
RASA3	Up-regulated in AD	Composite DEP	PFC	ROSMAP
AKAP8	Up-regulated in AD	Composite DEP	PFC	ROSMAP
PIGX	Up-regulated in AD	Composite DEP	PFC	ROSMAP
LSM3	Up-regulated in AD	Composite DEP	PFC	ROSMAP
PEPD	Up-regulated in AD	Composite DEP	PFC	ROSMAP
KCNN3	Up-regulated in AD	Composite DEP	PFC	ROSMAP
PSMA1	Up-regulated in AD	Composite DEP	PFC	ROSMAP
CRKL	Up-regulated in AD	Composite DEP	PFC	ROSMAP
CC2D1B	Up-regulated in AD	Composite DEP	PFC	ROSMAP
PRPF4	Up-regulated in AD	Composite DEP	PFC	ROSMAP
PRPF38B	Up-regulated in AD	Composite DEP	PFC	ROSMAP
FNBP4	Up-regulated in AD	Composite DEP	PFC	ROSMAP
PSMC6	Up-regulated in AD	Composite DEP	PFC	ROSMAP
G3BP1	Up-regulated in AD	Composite DEP	PFC	ROSMAP
TRIM4	Up-regulated in AD	Composite DEP	PFC	ROSMAP
FAM160B1	Up-regulated in AD	Composite DEP	PFC	ROSMAP
B9D1	Up-regulated in AD	Composite DEP	PFC	ROSMAP
DEK	Up-regulated in AD	Composite DEP	PFC	ROSMAP
SYT5	Up-regulated in AD	Composite DEP	PFC	ROSMAP
RPRD1A	Up-regulated in AD	Composite DEP	PFC	ROSMAP
TMX1	Up-regulated in AD	Composite DEP	PFC	ROSMAP
RAB11FIP5	Up-regulated in AD	Composite DEP	PFC	ROSMAP
TMEM199	Up-regulated in AD	Composite DEP	PFC	ROSMAP
APPL1	Up-regulated in AD	Composite DEP	PFC	ROSMAP
FAM76A	Up-regulated in AD	Composite DEP	PFC	ROSMAP
PLCXD3	Up-regulated in AD	Composite DEP	PFC	ROSMAP
RIF1	Up-regulated in AD	Composite DEP	PFC	ROSMAP
PTMS	Up-regulated in AD	Composite DEP	PFC	ROSMAP
EFNB1	Up-regulated in AD	Composite DEP	PFC	ROSMAP
GLOD4	Up-regulated in AD	Composite DEP	PFC	ROSMAP
UBR7	Up-regulated in AD	Composite DEP	PFC	ROSMAP
ATP11C	Up-regulated in AD	Composite DEP	PFC	ROSMAP
FZD8	Up-regulated in AD	Composite DEP	PFC	ROSMAP
SESN1	Up-regulated in AD	Composite DEP	PFC	ROSMAP
PEG10	Up-regulated in AD	Composite DEP	PFC	ROSMAP
TUBG1	Up-regulated in AD	Composite DEP	PFC	ROSMAP
NARFL	Up-regulated in AD	Composite DEP	PFC	ROSMAP
AFF4	Up-regulated in AD	Composite DEP	PFC	ROSMAP
GPRASP2	Up-regulated in AD	Composite DEP	PFC	ROSMAP
NAGK	Up-regulated in AD	Composite DEP	PFC	ROSMAP
NOP2	Up-regulated in AD	Composite DEP	PFC	ROSMAP
DIP2C	Up-regulated in AD	Composite DEP	PFC	ROSMAP
MTSS1	Up-regulated in AD	Composite DEP	PFC	ROSMAP
NXPH1	Up-regulated in AD	Composite DEP	PFC	ROSMAP
UAP1	Up-regulated in AD	Composite DEP	PFC	ROSMAP
C4B	Up-regulated in AD	Composite DEP	PFC	ROSMAP
PSMA3	Up-regulated in AD	Composite DEP	PFC	ROSMAP
MAST1	Up-regulated in AD	Composite DEP	PFC	ROSMAP
RCOR3	Up-regulated in AD	Composite DEP	PFC	ROSMAP
C1orf52	Up-regulated in AD	Composite DEP	PFC	ROSMAP
NRXN2	Up-regulated in AD	Composite DEP	PFC	ROSMAP
PTPRN2	Up-regulated in AD	Composite DEP	PFC	ROSMAP
C19orf43	Up-regulated in AD	Composite DEP	PFC	ROSMAP
SCIN	Up-regulated in AD	Composite DEP	PFC	ROSMAP
C9orf78	Up-regulated in AD	Composite DEP	PFC	ROSMAP
SYN2	Up-regulated in AD	Composite DEP	PFC	ROSMAP
C14orf166	Up-regulated in AD	Composite DEP	PFC	ROSMAP
CPNE6	Up-regulated in AD	Composite DEP	PFC	ROSMAP
MSRA	Up-regulated in AD	Composite DEP	PFC	ROSMAP
UFM1	Up-regulated in AD	Composite DEP	PFC	ROSMAP
PHLPP1	Up-regulated in AD	Composite DEP	PFC	ROSMAP
GCLM	Up-regulated in AD	Composite DEP	PFC	ROSMAP
RCHY1	Up-regulated in AD	Composite DEP	PFC	ROSMAP
SUMO3	Up-regulated in AD	Composite DEP	PFC	ROSMAP
SOX2	Up-regulated in AD	Composite DEP	PFC	ROSMAP
TRIM3	Up-regulated in AD	Composite DEP	PFC	ROSMAP
PRKAB2	Up-regulated in AD	Composite DEP	PFC	ROSMAP
USP31	Up-regulated in AD	Composite DEP	PFC	ROSMAP
NUP62	Up-regulated in AD	Composite DEP	PFC	ROSMAP
CIAO1	Up-regulated in AD	Composite DEP	PFC	ROSMAP
RANBP2	Up-regulated in AD	Composite DEP	PFC	ROSMAP
C2orf88	Up-regulated in AD	Composite DEP	PFC	ROSMAP
GABARAPL2	Up-regulated in AD	Composite DEP	PFC	ROSMAP
INPP5D	Up-regulated in AD	Composite DEP	PFC	ROSMAP
STARD10	Up-regulated in AD	Composite DEP	PFC	ROSMAP
RGS17	Up-regulated in AD	Composite DEP	PFC	ROSMAP
ACOT8	Up-regulated in AD	Composite DEP	PFC	ROSMAP
CBLN1	Up-regulated in AD	Composite DEP	PFC	ROSMAP
GRM1	Up-regulated in AD	Composite DEP	PFC	ROSMAP
PSMB9	Up-regulated in AD	Composite DEP	PFC	ROSMAP
SSBP2	Up-regulated in AD	Composite DEP	PFC	ROSMAP
SAMHD1	Up-regulated in AD	Composite DEP	PFC	ROSMAP
AGPAT6	Up-regulated in AD	Composite DEP	PFC	ROSMAP
RAB26	Up-regulated in AD	Composite DEP	PFC	ROSMAP
DRG2	Up-regulated in AD	Composite DEP	PFC	ROSMAP
ZNF830	Up-regulated in AD	Composite DEP	PFC	ROSMAP
NUDT10	Up-regulated in AD	Composite DEP	PFC	ROSMAP
PSMA6	Up-regulated in AD	Composite DEP	PFC	ROSMAP
USF1	Up-regulated in AD	Composite DEP	PFC	ROSMAP
GLO1	Up-regulated in AD	Composite DEP	PFC	ROSMAP
PTP4A2	Up-regulated in AD	Composite DEP	PFC	ROSMAP
XRN2	Up-regulated in AD	Composite DEP	PFC	ROSMAP
SEZ6L2	Up-regulated in AD	Composite DEP	PFC	ROSMAP
WIPF3	Up-regulated in AD	Composite DEP	PFC	ROSMAP
DST	Up-regulated in AD	Composite DEP	PFC	ROSMAP
WFS1	Up-regulated in AD	Composite DEP	PFC	ROSMAP
EGLN1	Up-regulated in AD	Composite DEP	PFC	ROSMAP
SLTM	Up-regulated in AD	Composite DEP	PFC	ROSMAP
PIK3R2	Up-regulated in AD	Composite DEP	PFC	ROSMAP
RABEP2	Up-regulated in AD	Composite DEP	PFC	ROSMAP
GDF10	Up-regulated in AD	Composite DEP	PFC	ROSMAP
DDAH2	Up-regulated in AD	Composite DEP	PFC	ROSMAP
RCBTB2	Up-regulated in AD	Composite DEP	PFC	ROSMAP
RAD21	Up-regulated in AD	Composite DEP	PFC	ROSMAP
ATG4C	Up-regulated in AD	Composite DEP	PFC	ROSMAP
AIFM3	Up-regulated in AD	Composite DEP	PFC	ROSMAP
AHCTF1	Up-regulated in AD	Composite DEP	PFC	ROSMAP
OPLAH	Up-regulated in AD	Composite DEP	PFC	ROSMAP
RPS6KA1	Up-regulated in AD	Composite DEP	PFC	ROSMAP
MCF2L2	Up-regulated in AD	Composite DEP	PFC	ROSMAP
RAB12	Up-regulated in AD	Composite DEP	PFC	ROSMAP
CD44	Up-regulated in AD	Composite DEP	PFC	ROSMAP
AKR1C2	Up-regulated in AD	Composite DEP	PFC	ROSMAP
GALK1	Up-regulated in AD	Composite DEP	PFC	ROSMAP
UBE2I	Up-regulated in AD	Composite DEP	PFC	ROSMAP
NSRP1	Up-regulated in AD	Composite DEP	PFC	ROSMAP
L1CAM	Up-regulated in AD	Composite DEP	PFC	ROSMAP
ATP11B	Up-regulated in AD	Composite DEP	PFC	ROSMAP
ALG13	Up-regulated in AD	Composite DEP	PFC	ROSMAP
ARFGAP3	Up-regulated in AD	Composite DEP	PFC	ROSMAP
TMEM115	Up-regulated in AD	Composite DEP	PFC	ROSMAP
RAB11B	Up-regulated in AD	Composite DEP	PFC	ROSMAP
VTI1A	Up-regulated in AD	Composite DEP	PFC	ROSMAP
MEGF9	Up-regulated in AD	Composite DEP	PFC	ROSMAP
BRAP	Up-regulated in AD	Composite DEP	PFC	ROSMAP
CLIP1	Up-regulated in AD	Composite DEP	PFC	ROSMAP
SLC39A12	Up-regulated in AD	Composite DEP	PFC	ROSMAP
SLC4A3	Up-regulated in AD	Composite DEP	PFC	ROSMAP
SRGAP1	Up-regulated in AD	Composite DEP	PFC	ROSMAP
HNRNPH1	Up-regulated in AD	Composite DEP	PFC	ROSMAP
SMU1	Up-regulated in AD	Composite DEP	PFC	ROSMAP
RAE1	Up-regulated in AD	Composite DEP	PFC	ROSMAP
ACVR1B	Up-regulated in AD	Composite DEP	PFC	ROSMAP
DNAJB2	Up-regulated in AD	Composite DEP	PFC	ROSMAP
RNF169	Up-regulated in AD	Composite DEP	PFC	ROSMAP
LAGE3	Up-regulated in AD	Composite DEP	PFC	ROSMAP
TP53RK	Up-regulated in AD	Composite DEP	PFC	ROSMAP
MORF4L2	Up-regulated in AD	Composite DEP	PFC	ROSMAP
SMG1	Up-regulated in AD	Composite DEP	PFC	ROSMAP
SPEN	Up-regulated in AD	Composite DEP	PFC	ROSMAP
SLC33A1	Up-regulated in AD	Composite DEP	PFC	ROSMAP
STK38	Up-regulated in AD	Composite DEP	PFC	ROSMAP
DPYSL3	Up-regulated in AD	Composite DEP	PFC	ROSMAP
CSRP1	Up-regulated in AD	Composite DEP	PFC	ROSMAP
OPRK1	Up-regulated in AD	Composite DEP	PFC	ROSMAP
ITGAM	Up-regulated in AD	Composite DEP	PFC	ROSMAP
CRLF1	Up-regulated in AD	Composite DEP	PFC	ROSMAP
STAT3	Up-regulated in AD	Composite DEP	PFC	ROSMAP
GSPT1	Up-regulated in AD	Composite DEP	PFC	ROSMAP
PSPH	Up-regulated in AD	Composite DEP	PFC	ROSMAP
RAB33A	Up-regulated in AD	Composite DEP	PFC	ROSMAP
PCDH17	Up-regulated in AD	Composite DEP	PFC	ROSMAP
VAV2	Up-regulated in AD	Composite DEP	PFC	ROSMAP
CNDP2	Up-regulated in AD	Composite DEP	PFC	ROSMAP
TJP2	Up-regulated in AD	Composite DEP	PFC	ROSMAP
TBCB	Up-regulated in AD	Composite DEP	PFC	ROSMAP
MOB3A	Up-regulated in AD	Composite DEP	PFC	ROSMAP
S100A6	Up-regulated in AD	Composite DEP	PFC	ROSMAP
SQSTM1	Up-regulated in AD	Composite DEP	PFC	ROSMAP
EIF4E3	Up-regulated in AD	Composite DEP	PFC	ROSMAP
SRXN1	Up-regulated in AD	Composite DEP	PFC	ROSMAP
NPY	Up-regulated in AD	Composite DEP	PFC	ROSMAP
PGAM2	Up-regulated in AD	Composite DEP	PFC	ROSMAP
RAB32	Up-regulated in AD	Composite DEP	PFC	ROSMAP
ZNF638	Up-regulated in AD	Composite DEP	PFC	ROSMAP
GIPC1	Up-regulated in AD	Composite DEP	PFC	ROSMAP
GJA1	Up-regulated in AD	Composite DEP	PFC	ROSMAP
RNPEP	Up-regulated in AD	Composite DEP	PFC	ROSMAP
CCT7	Up-regulated in AD	Composite DEP	PFC	ROSMAP
LACTB2	Up-regulated in AD	Composite DEP	PFC	ROSMAP
CBFB	Up-regulated in AD	Composite DEP	PFC	ROSMAP
ALDOA	Up-regulated in AD	Composite DEP	PFC	ROSMAP
BAG3	Up-regulated in AD	Composite DEP	PFC	ROSMAP
DHX38	Up-regulated in AD	Composite DEP	PFC	ROSMAP
NFYC	Up-regulated in AD	Composite DEP	PFC	ROSMAP
KIF1C	Up-regulated in AD	Composite DEP	PFC	ROSMAP
FAM13A	Up-regulated in AD	Composite DEP	PFC	ROSMAP
PCID2	Up-regulated in AD	Composite DEP	PFC	ROSMAP
HERC2	Up-regulated in AD	Composite DEP	PFC	ROSMAP
TNKS	Up-regulated in AD	Composite DEP	PFC	ROSMAP
GAR1	Up-regulated in AD	Composite DEP	PFC	ROSMAP
COPS2	Up-regulated in AD	Composite DEP	PFC	ROSMAP
TPRG1L	Up-regulated in AD	Composite DEP	PFC	ROSMAP
DHX29	Up-regulated in AD	Composite DEP	PFC	ROSMAP
PPP2R2D	Up-regulated in AD	Composite DEP	PFC	ROSMAP
SLC7A11	Up-regulated in AD	Composite DEP	PFC	ROSMAP
LUC7L	Up-regulated in AD	Composite DEP	PFC	ROSMAP
ACSL1	Up-regulated in AD	Composite DEP	PFC	ROSMAP
VPS41	Up-regulated in AD	Composite DEP	PFC	ROSMAP
GTF2I	Up-regulated in AD	Composite DEP	PFC	ROSMAP
SCAMP3	Up-regulated in AD	Composite DEP	PFC	ROSMAP
MCF2L	Up-regulated in AD	Composite DEP	PFC	ROSMAP
SNAP91	Up-regulated in AD	Composite DEP	PFC	ROSMAP
TTC39A	Up-regulated in AD	Composite DEP	PFC	ROSMAP
APRT	Up-regulated in AD	Composite DEP	PFC	ROSMAP
INPP4A	Up-regulated in AD	Composite DEP	PFC	ROSMAP
S100B	Up-regulated in AD	Composite DEP	PFC	ROSMAP
SLC7A2	Up-regulated in AD	Composite DEP	PFC	ROSMAP
WDR6	Up-regulated in AD	Composite DEP	PFC	ROSMAP
DTYMK	Up-regulated in AD	Composite DEP	PFC	ROSMAP
POTEKP	Up-regulated in AD	Composite DEP	PFC	ROSMAP
OSTF1	Up-regulated in AD	Composite DEP	PFC	ROSMAP
NHSL2	Up-regulated in AD	Composite DEP	PFC	ROSMAP
NFIB	Up-regulated in AD	Composite DEP	PFC	ROSMAP
GPATCH2	Up-regulated in AD	Composite DEP	PFC	ROSMAP
WDR33	Up-regulated in AD	Composite DEP	PFC	ROSMAP
CALB2	Up-regulated in AD	Composite DEP	PFC	ROSMAP
CLCN4	Up-regulated in AD	Composite DEP	PFC	ROSMAP
DUSP19	Up-regulated in AD	Composite DEP	PFC	ROSMAP
TYRO3	Up-regulated in AD	Composite DEP	PFC	ROSMAP
CHMP7	Up-regulated in AD	Composite DEP	PFC	ROSMAP
PHF5A	Up-regulated in AD	Composite DEP	PFC	ROSMAP
CFDP1	Up-regulated in AD	Composite DEP	PFC	ROSMAP
ZC3H14	Up-regulated in AD	Composite DEP	PFC	ROSMAP
RBM14	Up-regulated in AD	Composite DEP	PFC	ROSMAP
WNK1	Up-regulated in AD	Composite DEP	PFC	ROSMAP
WDR77	Up-regulated in AD	Composite DEP	PFC	ROSMAP
DDX39A	Up-regulated in AD	Composite DEP	PFC	ROSMAP
NUP188	Up-regulated in AD	Composite DEP	PFC	ROSMAP
SPON1	Up-regulated in AD	Composite DEP	PFC	ROSMAP
SDC4	Up-regulated in AD	Composite DEP	PFC	ROSMAP
GPC5	Up-regulated in AD	Composite DEP	PFC	ROSMAP
FRZB	Up-regulated in AD	Composite DEP	PFC	ROSMAP
LRP1	Up-regulated in AD	Composite DEP	PFC	ROSMAP
OLFML3	Up-regulated in AD	Composite DEP	PFC	ROSMAP
PLCD1	Up-regulated in AD	Composite DEP	PFC	ROSMAP
SERINC1	Up-regulated in AD	Composite DEP	PFC	ROSMAP
CAPN2	Up-regulated in AD	Composite DEP	PFC	ROSMAP
BMPER	Up-regulated in AD	Composite DEP	PFC	ROSMAP
ITGAX	Up-regulated in AD	Composite DEP	PFC	ROSMAP
APOE	Up-regulated in AD	Composite DEP	PFC	ROSMAP
ITPR2	Up-regulated in AD	Composite DEP	PFC	ROSMAP
BDH2	Up-regulated in AD	Composite DEP	PFC	ROSMAP
EMC2	Up-regulated in AD	Composite DEP	PFC	ROSMAP
CLCN7	Up-regulated in AD	Composite DEP	PFC	ROSMAP
ATG3	Up-regulated in AD	Composite DEP	PFC	ROSMAP
PTN	Up-regulated in AD	Composite DEP	PFC	ROSMAP
MPST	Up-regulated in AD	Composite DEP	PFC	ROSMAP
GALM	Up-regulated in AD	Composite DEP	PFC	ROSMAP
LAMP1	Up-regulated in AD	Composite DEP	PFC	ROSMAP
HSPB8	Up-regulated in AD	Composite DEP	PFC	ROSMAP
GNA12	Up-regulated in AD	Composite DEP	PFC	ROSMAP
TMEM9B	Up-regulated in AD	Composite DEP	PFC	ROSMAP
SWAP70	Up-regulated in AD	Composite DEP	PFC	ROSMAP
SYT4	Up-regulated in AD	Composite DEP	PFC	ROSMAP
MPP5	Up-regulated in AD	Composite DEP	PFC	ROSMAP
MFSD11	Up-regulated in AD	Composite DEP	PFC	ROSMAP
EDNRB	Up-regulated in AD	Composite DEP	PFC	ROSMAP
IDH1	Up-regulated in AD	Composite DEP	PFC	ROSMAP
CMBL	Up-regulated in AD	Composite DEP	PFC	ROSMAP
LSP1	Up-regulated in AD	Composite DEP	PFC	ROSMAP
KIAA1033	Up-regulated in AD	Composite DEP	PFC	ROSMAP
EIF2A	Up-regulated in AD	Composite DEP	PFC	ROSMAP
ANKRD29	Up-regulated in AD	Composite DEP	PFC	ROSMAP
MAP2K3	Up-regulated in AD	Composite DEP	PFC	ROSMAP
COL11A1	Up-regulated in AD	Composite DEP	PFC	ROSMAP
GNA13	Up-regulated in AD	Composite DEP	PFC	ROSMAP
ALDH1L1	Up-regulated in AD	Composite DEP	PFC	ROSMAP
NACC1	Up-regulated in AD	Composite DEP	PFC	ROSMAP
ABCA3	Up-regulated in AD	Composite DEP	PFC	ROSMAP
NEFM	Up-regulated in AD	Composite DEP	PFC	ROSMAP
KIF27	Up-regulated in AD	Composite DEP	PFC	ROSMAP
IFFO1	Up-regulated in AD	Composite DEP	PFC	ROSMAP
SLC17A8	Up-regulated in AD	Composite DEP	PFC	ROSMAP
OSTM1	Up-regulated in AD	Composite DEP	PFC	ROSMAP
DAG1	Up-regulated in AD	Composite DEP	PFC	ROSMAP
C4A	Up-regulated in AD	Composite DEP	PFC	ROSMAP
ERLIN2	Up-regulated in AD	Composite DEP	PFC	ROSMAP
PSD2	Up-regulated in AD	Composite DEP	PFC	ROSMAP
QPRT	Up-regulated in AD	Composite DEP	PFC	ROSMAP
BBS7	Up-regulated in AD	Composite DEP	PFC	ROSMAP
TRAK2	Up-regulated in AD	Composite DEP	PFC	ROSMAP
SEC14L2	Up-regulated in AD	Composite DEP	PFC	ROSMAP
CHDH	Up-regulated in AD	Composite DEP	PFC	ROSMAP
H1F0	Up-regulated in AD	Composite DEP	PFC	ROSMAP
HSPA14	Up-regulated in AD	Composite DEP	PFC	ROSMAP
CLSTN1	Up-regulated in AD	Composite DEP	PFC	ROSMAP
KIF13A	Up-regulated in AD	Composite DEP	PFC	ROSMAP
CAPG	Up-regulated in AD	Composite DEP	PFC	ROSMAP
RAB31	Up-regulated in AD	Composite DEP	PFC	ROSMAP
GLRX3	Up-regulated in AD	Composite DEP	PFC	ROSMAP
ITM2B	Up-regulated in AD	Composite DEP	PFC	ROSMAP
PANK2	Up-regulated in AD	Composite DEP	PFC	ROSMAP
PTGR2	Up-regulated in AD	Composite DEP	PFC	ROSMAP
NEFL	Up-regulated in AD	Composite DEP	PFC	ROSMAP
NEFH	Up-regulated in AD	Composite DEP	PFC	ROSMAP
ALDH3A2	Up-regulated in AD	Composite DEP	PFC	ROSMAP
PLSCR4	Up-regulated in AD	Composite DEP	PFC	ROSMAP
CDH20	Up-regulated in AD	Composite DEP	PFC	ROSMAP
RIT2	Up-regulated in AD	Composite DEP	PFC	ROSMAP
AKR1B15	Up-regulated in AD	Composite DEP	PFC	ROSMAP
WDR61	Up-regulated in AD	Composite DEP	PFC	ROSMAP
CENPP	Up-regulated in AD	Composite DEP	PFC	ROSMAP
SLC38A3	Up-regulated in AD	Composite DEP	PFC	ROSMAP
PTER	Up-regulated in AD	Composite DEP	PFC	ROSMAP
CCDC53	Up-regulated in AD	Composite DEP	PFC	ROSMAP
BAG1	Up-regulated in AD	Composite DEP	PFC	ROSMAP
COMMD5	Up-regulated in AD	Composite DEP	PFC	ROSMAP
PRDX6	Up-regulated in AD	Composite DEP	PFC	ROSMAP
PNPLA6	Up-regulated in AD	Composite DEP	PFC	ROSMAP

## Sheet: Page5.mouse DEP
MGI.symbol	HGNC.symbol	Protein.Accession	logFC	P.Value	adj.P.Val	Mouse age
4930407I10Rik	NA	tr|D3Z5T8|D3Z5T8_MOUSE	-0.544821	2.30531e-06	0.00127023	6-month
9930111J21Rik1	NA	tr|Q5SVP0|Q5SVP0_MOUSE	0.381585	0.000533243	0.0356656	6-month
Abca3	ABCA3	sp|Q8R420|ABCA3_MOUSE	0.424004	3.79258e-07	0.000386041	6-month
Actn2	ACTN2	sp|Q9JI91|ACTN2_MOUSE	-0.216512	0.00048603	0.0345022	6-month
Aebp1	AEBP1	sp|Q640N1|AEBP1_MOUSE	0.94048	4.89974e-06	0.0016675	6-month
Aif1	AIF1	sp|O70200|AIF1_MOUSE	0.316912	1.88903e-05	0.00412415	6-month
Aifm3	AIFM3	sp|Q3TY86|AIFM3_MOUSE	0.18089	0.000809965	0.0448426	6-month
Anxa3	ANXA3	sp|O35639|ANXA3_MOUSE	0.349987	0.000189544	0.0195823	6-month
Apbb1ip	APBB1IP	sp|Q8R5A3|AB1IP_MOUSE	0.249881	7.31888e-05	0.0102032	6-month
Aph1a	APH1A	sp|Q8BVF7-2|APH1A_MOUSE	0.232222	0.000722367	0.0428642	6-month
Apoe	APOE	sp|P08226|APOE_MOUSE	1.00798	7.44382e-06	0.00226664	6-month
App	APP	sp|P12023-2|A4_MOUSE	1.06567	2.70392e-06	0.00130363	6-month
App	APP	sp|P12023|A4_MOUSE	1.04549	2.89278e-06	0.00132116	6-month
APP	NA	sp|P05067|A4_HUMAN	2.07981	0.000262501	0.0226671	6-month
Arfgef3	NA	sp|Q3UGY8|BIG3_MOUSE	0.262496	0.000185899	0.0193787	6-month
Arhgap10	ARHGAP10	sp|Q6Y5D8|RHG10_MOUSE	-0.170275	0.000889879	0.047233	6-month
Arhgap25	ARHGAP25	sp|Q8BYW1|RHG25_MOUSE	0.16437	0.000766769	0.0434916	6-month
Asph	ASPH	sp|Q8BSY0|ASPH_MOUSE	0.188993	0.000748453	0.0430829	6-month
Atg9a	ATG9A	tr|A0A087WP33|A0A087WP33_MOUSE	0.204975	2.06595e-05	0.00434638	6-month
Atg9a	ATG9A	tr|Q3ZAQ4|Q3ZAQ4_MOUSE	0.196646	2.77285e-05	0.00509845	6-month
B2m	B2M	sp|P01887|B2MG_MOUSE	0.536424	5.58211e-05	0.00884803	6-month
B9d1	B9D1	sp|Q9R1S0|B9D1_MOUSE	-0.378263	0.000371243	0.0278307	6-month
Bst2	BST2	sp|Q8R2Q8|BST2_MOUSE	0.731368	1.84659e-05	0.004121	6-month
C1qa	C1QA	sp|P98086|C1QA_MOUSE	0.808463	5.54391e-07	0.000458204	6-month
C1qb	C1QB	sp|P14106|C1QB_MOUSE	0.751907	2.56979e-06	0.00129602	6-month
C1qc	C1QC	sp|Q02105|C1QC_MOUSE	0.738592	1.27946e-05	0.00316277	6-month
C4b	C4A	sp|P01029|CO4B_MOUSE	0.71362	0.000156524	0.018223	6-month
C4b	C4B	sp|P01029|CO4B_MOUSE	0.71362	0.000156524	0.018223	6-month
Cacna1h	CACNA1H	sp|O88427|CAC1H_MOUSE	-0.28806	0.000922594	0.0485242	6-month
Capg	CAPG	sp|P24452|CAPG_MOUSE	0.910395	6.0593e-06	0.00189492	6-month
Cd14	CD14	sp|P10810|CD14_MOUSE	1.1963	5.247e-06	0.00173466	6-month
Cd180	CD180	sp|Q62192|CD180_MOUSE	1.01613	0.000268067	0.0229764	6-month
Cd48	CD48	sp|P18181|CD48_MOUSE	1.19372	5.69936e-06	0.00183187	6-month
Cd68	NA	sp|P31996|CD68_MOUSE	1.3015	4.33716e-07	0.000386041	6-month
Cd84	CD84	sp|Q18PI6|SLAF5_MOUSE	0.533702	0.00035879	0.0273129	6-month
Cemip	NA	sp|Q8BI06|CEMIP_MOUSE	-0.230559	0.000827628	0.0451721	6-month
Clcn6	CLCN6	sp|O35454|CLCN6_MOUSE	0.431882	1.33935e-05	0.00316277	6-month
Clcn7	CLCN7	sp|O70496|CLCN7_MOUSE	0.157882	0.000252387	0.0219576	6-month
Clstn3	CLSTN3	sp|Q99JH7|CSTN3_MOUSE	0.300569	2.46573e-05	0.00483576	6-month
Clu	CLU	sp|Q06890|CLUS_MOUSE	0.793279	5.53094e-05	0.00884803	6-month
Cntn5	CNTN5	sp|P68500|CNTN5_MOUSE	-0.470954	0.000714567	0.0428407	6-month
Cpxm2	CPXM2	sp|Q9D2L5|CPXM2_MOUSE	0.970188	1.46134e-05	0.00338183	6-month
Csf1r	CSF1R	sp|P09581|CSF1R_MOUSE	0.421155	4.74093e-08	0.000182857	6-month
Ctsc	CTSC	sp|P97821|CATC_MOUSE	0.376644	0.000920435	0.0485242	6-month
Ctsd	CTSD	sp|P18242|CATD_MOUSE	0.357042	4.89789e-05	0.00798217	6-month
Ctsh	CTSH	sp|P49935|CATH_MOUSE	0.508859	1.42119e-06	0.00100985	6-month
Ctss	CTSS	sp|O70370|CATS_MOUSE	0.757106	0.00022562	0.0214447	6-month
Ctsz	CTSZ	sp|Q9WUU7|CATZ_MOUSE	0.593653	1.31394e-05	0.00316277	6-month
Ddx58	DDX58	sp|Q6Q899|DDX58_MOUSE	0.383288	8.89428e-06	0.00257289	6-month
Dgkb	DGKB	sp|Q6NS52|DGKB_MOUSE	-0.196958	0.00024453	0.0219576	6-month
Dgkb	DGKB	sp|Q6NS52-2|DGKB_MOUSE	-0.200003	0.000276754	0.0233949	6-month
Dhcr24	DHCR24	sp|Q8VCH6|DHC24_MOUSE	0.431883	0.000118313	0.015044	6-month
Dnajb9	DNAJB9	sp|Q9QYI6|DNJB9_MOUSE	0.291669	0.000380024	0.0278307	6-month
Dock2	DOCK2	sp|Q8C3J5|DOCK2_MOUSE	0.344542	3.42679e-06	0.00134423	6-month
Dock8	DOCK8	sp|Q8C147|DOCK8_MOUSE	0.176849	0.000824193	0.0451721	6-month
Dpp7	DPP7	sp|Q9ET22|DPP2_MOUSE	0.217916	0.000210265	0.0211563	6-month
Eif2ak2	EIF2AK2	sp|Q03963|E2AK2_MOUSE	0.442861	0.000247983	0.0219576	6-month
Enox1	ENOX1	sp|Q8BHR2|ENOX1_MOUSE	-0.182536	0.000848111	0.0460728	6-month
Enpp5	ENPP5	sp|Q9EQG7|ENPP5_MOUSE	0.295038	0.000177227	0.0189879	6-month
Epdr1	EPDR1	sp|Q99M71|EPDR1_MOUSE	0.23342	2.15367e-05	0.00445003	6-month
Fam126a	FAM126A	sp|Q6P9N1|HYCCI_MOUSE	-0.229937	0.000735337	0.0430367	6-month
Fam129a	NIBAN1	sp|Q3UW53|NIBAN_MOUSE	0.277991	0.000798401	0.0445061	6-month
Fam163b	FAM163B	sp|Q8BUM6|F163B_MOUSE	-0.201501	0.000584259	0.037768	6-month
Fam184a	FAM184A	tr|E9PW83|E9PW83_MOUSE	-0.176459	0.000800041	0.0445061	6-month
Fam184a	FAM184A	tr|F6TU77|F6TU77_MOUSE	-0.184554	0.000492604	0.0345449	6-month
Fcer1g	FCER1G	sp|P20491|FCERG_MOUSE	0.998855	0.0004813	0.0343773	6-month
Fcgr1	FCGR1A	sp|P26151|FCGR1_MOUSE	0.465318	0.000114447	0.0147141	6-month
Fcgr1	FCGR1B	sp|P26151|FCGR1_MOUSE	0.465318	0.000114447	0.0147141	6-month
Fcgr2	NA	sp|P08101-2|FCGR2_MOUSE	0.917301	0.000184926	0.0193787	6-month
Fcgr2	NA	sp|P08101|FCGR2_MOUSE	0.921298	0.000183282	0.0193787	6-month
Fcgr3	FCGR2C	tr|E9PUV2|E9PUV2_MOUSE	0.411077	0.000752117	0.0430829	6-month
Fcgr3	FCGR2A	tr|E9PUV2|E9PUV2_MOUSE	0.411077	0.000752117	0.0430829	6-month
Fcgr3	FCGR2B	tr|E9PUV2|E9PUV2_MOUSE	0.411077	0.000752117	0.0430829	6-month
Fcrls	NA	tr|Q9EQY5|Q9EQY5_MOUSE	0.428163	3.07789e-06	0.00132116	6-month
Fdps	FDPS	sp|Q920E5|FPPS_MOUSE	0.295338	5.78547e-05	0.00899134	6-month
Fermt3	FERMT3	sp|Q8K1B8|URP2_MOUSE	0.37487	0.000138904	0.0169184	6-month
Gbp2	GBP2	sp|Q9Z0E6|GBP2_MOUSE	0.367895	0.000140762	0.0169662	6-month
Gbp5	GBP5	sp|Q8CFB4|GBP5_MOUSE	0.312709	9.44569e-05	0.01242	6-month
Gbp6	GBP6	tr|L7N1X8|L7N1X8_MOUSE	0.639135	6.85507e-05	0.00979259	6-month
Gbp7	GBP3	tr|Q91Z40|Q91Z40_MOUSE	0.240018	0.000233157	0.0217569	6-month
Gbp9	GBP6	tr|Q8BTS3|Q8BTS3_MOUSE	0.337043	0.000172976	0.0189879	6-month
Gcnt4	GCNT4	sp|E9Q649|GCNT4_MOUSE	0.496257	0.000176629	0.0189879	6-month
Gda	GDA	sp|Q9R111|GUAD_MOUSE	-0.245556	0.000532742	0.0356656	6-month
Gfap	GFAP	sp|P03995|GFAP_MOUSE	1.08243	0.00024373	0.0219576	6-month
Ghitm	GHITM	sp|Q91VC9|GHITM_MOUSE	0.201603	0.00072094	0.0428642	6-month
Gm2a	GM2A	sp|Q60648|SAP3_MOUSE	0.354452	0.000517697	0.0350479	6-month
Gns	GNS	sp|Q8BFR4|GNS_MOUSE	0.34831	3.38052e-06	0.00134423	6-month
Gpr107	GPR107	sp|Q8BUV8|GP107_MOUSE	0.248894	0.000664755	0.0409143	6-month
Gvin1	NA	sp|Q80SU7|GVIN1_MOUSE	0.480211	0.000852395	0.0460891	6-month
H2-Ab1	HLA-DQB1	sp|P06342|HB2Q_MOUSE	0.967309	0.000279753	0.0233972	6-month
H2-D1	NA	sp|P14426|HA13_MOUSE	0.46517	0.000594743	0.0382321	6-month
H2-D1	NA	sp|P01895|HA1Y_MOUSE	0.563634	0.00034946	0.0271383	6-month
H2-D1	NA	sp|P01899|HA11_MOUSE	0.564635	2.53703e-05	0.00489267	6-month
H2-K1	NA	tr|G3UXW2|G3UXW2_MOUSE	0.38706	0.000250495	0.0219576	6-month
H2-K1	NA	sp|P01901|HA1B_MOUSE	0.356208	0.000876827	0.0469908	6-month
H2-K1	NA	sp|P01902|HA1D_MOUSE	0.699026	0.000544492	0.0360018	6-month
H2-L	NA	sp|P01897|HA1L_MOUSE	0.514278	0.000191525	0.0196118	6-month
Hcls1	HCLS1	sp|P49710|HCLS1_MOUSE	0.48381	2.85242e-05	0.00509845	6-month
Hexa	HEXA	sp|P29416|HEXA_MOUSE	0.408181	2.82947e-05	0.00509845	6-month
Hexb	HEXB	sp|P20060|HEXB_MOUSE	0.745159	3.63406e-06	0.00135644	6-month
Hmgcs1	HMGCS1	sp|Q8JZK9|HMCS1_MOUSE	0.216769	0.000244584	0.0219576	6-month
Hmha1	NA	sp|Q3TBD2|HMHA1_MOUSE	0.247421	0.000231666	0.0217569	6-month
Htra1	HTRA1	sp|Q9R118|HTRA1_MOUSE	0.763065	0.000125729	0.0156431	6-month
Hvcn1	HVCN1	sp|Q3U2S8|HVCN1_MOUSE	0.655165	0.000379216	0.0278307	6-month
Ifih1	IFIH1	sp|Q8R5F7|IFIH1_MOUSE	0.357436	6.969e-05	0.00983394	6-month
Ifit1	IFIT1B	sp|Q64282|IFIT1_MOUSE	0.79116	3.18281e-09	3.68282e-05	6-month
Ifit2	IFIT2	sp|Q64112|IFIT2_MOUSE	0.66891	1.91424e-07	0.000316907	6-month
Ifit3	IFIT3	sp|Q64345|IFIT3_MOUSE	1.26186	0.000110002	0.0143015	6-month
Igh-3	NA	sp|P01867|IGG2B_MOUSE	0.310585	0.00081628	0.044977	6-month
Igtp	IRGM	tr|Q9DCE9|Q9DCE9_MOUSE	0.522299	5.82794e-05	0.00899134	6-month
Iigp1	NA	sp|Q9QZ85|IIGP1_MOUSE	0.530209	2.90811e-05	0.00509845	6-month
Inmt	INMT	sp|P40936|INMT_MOUSE	0.361116	2.86473e-05	0.00509845	6-month
Inmt	INMT-MINDY4	sp|P40936|INMT_MOUSE	0.361116	2.86473e-05	0.00509845	6-month
Inpp5d	INPP5D	sp|Q9ES52|SHIP1_MOUSE	0.626015	2.65055e-07	0.000383369	6-month
Irgm1	IRGM	sp|Q60766|IRGM1_MOUSE	0.472324	0.000120243	0.0151232	6-month
Irgm2	IRGM	tr|Q9Z1M2|Q9Z1M2_MOUSE	0.435846	1.24835e-05	0.00316277	6-month
Isg15	ISG15	sp|Q64339|ISG15_MOUSE	0.479563	0.000226104	0.0214447	6-month
Itgam	ITGAM	tr|Q3U1U4|Q3U1U4_MOUSE	0.365467	0.000552537	0.0363262	6-month
Itgam	ITGAM	sp|P05555|ITAM_MOUSE	0.449657	3.48518e-06	0.00134423	6-month
Itgax	ITGAX	sp|Q9QXH4|ITAX_MOUSE	1.66978	1.85198e-05	0.004121	6-month
Itgb2	NA	sp|P11835|ITB2_MOUSE	0.483413	3.96744e-05	0.00675107	6-month
Itm2b	ITM2B	sp|O89051|ITM2B_MOUSE	0.398652	6.42281e-05	0.00940738	6-month
Kcnj4	KCNJ4	sp|P52189|KCNJ4_MOUSE	-0.251697	0.000675402	0.041132	6-month
Kct2	NA	sp|Q8K201|KCT2_MOUSE	0.185441	0.000431554	0.0312095	6-month
Kdsr	KDSR	sp|Q6GV12|KDSR_MOUSE	-0.162343	0.000245623	0.0219576	6-month
Krt40	KRT40	sp|Q6IFX3|K1C40_MOUSE	1.16075	6.01481e-05	0.00901943	6-month
Lag3	LAG3	sp|Q61790|LAG3_MOUSE	0.990057	3.03671e-07	0.000386041	6-month
Lamp1	LAMP1	sp|P11438|LAMP1_MOUSE	0.290852	2.23769e-05	0.00454251	6-month
Lamp2	LAMP2	sp|P17047|LAMP2_MOUSE	0.541102	2.3783e-05	0.00474471	6-month
Lcp1	LCP1	sp|Q61233|PLSL_MOUSE	0.293724	3.90076e-05	0.00673668	6-month
Lgals3	LGALS3	sp|P16110|LEG3_MOUSE	0.733646	8.74264e-05	0.0119013	6-month
Lgals3bp	LGALS3BP	sp|Q07797|LG3BP_MOUSE	0.735463	1.29552e-05	0.00316277	6-month
Lgi1	LGI1	sp|Q9JIA1|LGI1_MOUSE	0.129012	0.000537306	0.0357308	6-month
Lgi2	LGI2	sp|Q8K4Z0|LGI2_MOUSE	0.149115	0.000745908	0.0430829	6-month
Lingo2	LINGO2	sp|Q3URE9|LIGO2_MOUSE	-0.165292	0.000694015	0.0418252	6-month
Lpl	LPL	sp|P11152|LIPL_MOUSE	0.568466	0.000633422	0.040051	6-month
Lpxn	LPXN	sp|Q99N69|LPXN_MOUSE	0.591834	1.22169e-05	0.00316277	6-month
Lrrn1	LRRN1	sp|Q61809|LRRN1_MOUSE	-0.176244	0.000516984	0.0350479	6-month
Lsp1	LSP1	sp|P19973|LSP1_MOUSE	0.94138	1.25694e-07	0.000316907	6-month
Ly86	LY86	sp|O88188|LY86_MOUSE	1.06643	1.26031e-05	0.00316277	6-month
Lyz2	NA	sp|P08905|LYZ2_MOUSE	1.30327	1.1329e-08	6.5544e-05	6-month
Man2b1	MAN2B1	sp|O09159|MA2B1_MOUSE	0.38432	1.02263e-05	0.00288606	6-month
Manba	MANBA	sp|Q8K2I4|MANBA_MOUSE	0.208976	0.000371522	0.0278307	6-month
Mdk	MDK	sp|P12025|MK_MOUSE	2.40749	3.38339e-07	0.000386041	6-month
Meis2	MEIS2	sp|P97367|MEIS2_MOUSE	-0.447626	0.000220983	0.0214447	6-month
Mertk	MERTK	sp|Q60805|MERTK_MOUSE	0.144469	0.000506151	0.0350479	6-month
Mlip	NA	tr|V9GXW5|V9GXW5_MOUSE	0.331788	1.2078e-05	0.00316277	6-month
Mme	MME	sp|Q61391|NEP_MOUSE	-0.28122	0.00088216	0.0470391	6-month
Mpeg1	MPEG1	sp|A1L314|MPEG1_MOUSE	0.939215	0.000623851	0.0396626	6-month
Mt2	MT1M	sp|P02798|MT2_MOUSE	-0.566008	0.000472353	0.0339478	6-month
Mt3	MT3	sp|P28184|MT3_MOUSE	-0.192972	0.000281065	0.0233972	6-month
Myo1f	MYO1F	sp|P70248|MYO1F_MOUSE	0.263531	0.000287836	0.023621	6-month
Naglu	NAGLU	tr|O88325|O88325_MOUSE	0.56176	2.57613e-06	0.00129602	6-month
Nat8l	NAT8L	sp|Q3UGX3|NAT8L_MOUSE	0.269088	6.07999e-05	0.00901943	6-month
Ncf1	NCF1	sp|Q09014|NCF1_MOUSE	0.340745	0.000511438	0.0350479	6-month
Ncstn	NCSTN	sp|P57716|NICA_MOUSE	0.364168	1.63432e-06	0.00105059	6-month
Nell2	NELL2	sp|Q61220|NELL2_MOUSE	0.18415	0.000285765	0.0236185	6-month
Nov	NA	sp|Q64299|NOV_MOUSE	-0.334725	0.00013389	0.0164813	6-month
Npepl1	NPEPL1	sp|Q6NSR8|PEPL1_MOUSE	0.203723	0.000276994	0.0233949	6-month
Ntn1	NTN1	sp|O09118|NET1_MOUSE	0.666442	0.000155452	0.018223	6-month
Olfm1	OLFM1	sp|O88998|NOE1_MOUSE	-0.123265	0.000320962	0.025971	6-month
Olfml3	OLFML3	sp|Q8BK62|OLFL3_MOUSE	0.923769	1.42948e-06	0.00100985	6-month
Parvg	PARVG	sp|Q9ERD8|PARVG_MOUSE	0.349696	0.000489279	0.034521	6-month
Pcdh9	PCDH9	tr|F8VPK8|F8VPK8_MOUSE	0.129528	0.000344646	0.0269453	6-month
Pcdha4	PCDHA4	sp|O88689|PCDA4_MOUSE	0.145646	0.000299313	0.0243898	6-month
Pck1	PCK1	sp|Q9Z2V4|PCKGC_MOUSE	-0.385536	0.000792624	0.0445061	6-month
Pde4b	PDE4B	tr|G3UZ46|G3UZ46_MOUSE	-0.235988	0.000354328	0.0272558	6-month
Peli1	PELI1	sp|Q8C669|PELI1_MOUSE	-0.27074	0.000653767	0.0404531	6-month
Pla2g7	PLA2G7	sp|Q60963|PAFA_MOUSE	0.287025	0.000197801	0.0200768	6-month
Pld3	PLD3	sp|O35405|PLD3_MOUSE	0.267473	0.000165601	0.0185522	6-month
Plek	PLEK	sp|Q9JHK5|PLEK_MOUSE	0.757795	1.8906e-06	0.00109381	6-month
Prrt2	PRRT2	sp|E9PUL5|PRRT2_MOUSE	0.14841	0.000500479	0.0348858	6-month
Psen2	PSEN2	sp|Q61144|PSN2_MOUSE	0.341702	0.000166747	0.0185522	6-month
Psmb10	PSMB10	sp|O35955|PSB10_MOUSE	0.352251	0.000557478	0.036444	6-month
Psmb8	PSMB8	sp|P28063|PSB8_MOUSE	0.382585	0.000571205	0.0371316	6-month
Psmb9	PSMB9	sp|P28076|PSB9_MOUSE	0.497253	0.00065318	0.0404531	6-month
Ptpn6	PTPN6	sp|P29351|PTN6_MOUSE	0.687225	1.48366e-06	0.00100985	6-month
Ptprc	PTPRC	sp|P06800|PTPRC_MOUSE	0.609973	4.23783e-06	0.00153237	6-month
Pts	PTS	sp|Q9R1Z7|PTPS_MOUSE	-0.213109	0.00033328	0.0265957	6-month
Pycard	PYCARD	sp|Q9EPB4|ASC_MOUSE	0.417741	4.46274e-06	0.0015648	6-month
Pygm	PYGM	sp|Q9WUB3|PYGM_MOUSE	0.24641	0.000623308	0.0396626	6-month
Qtrt1	QTRT1	sp|Q9JMA2|TGT_MOUSE	-0.207505	0.000517949	0.0350479	6-month
Raver2	RAVER2	sp|Q7TPD6|RAVR2_MOUSE	-0.257592	0.000251161	0.0219576	6-month
Renbp	RENBP	sp|P82343|RENBP_MOUSE	0.334635	0.000166389	0.0185522	6-month
Rnase4	RNASE4	sp|Q9JJH1|RNAS4_MOUSE	0.659722	0.000779253	0.0439841	6-month
Rnf130	RNF130	sp|Q8VEM1|GOLI_MOUSE	0.178687	0.000374286	0.0278307	6-month
Rnf213	RNF213	sp|E9Q555|RN213_MOUSE	0.294641	0.000157488	0.018223	6-month
Rundc3a	RUNDC3A	sp|O08576-2|RUN3A_MOUSE	0.167943	0.000736434	0.0430367	6-month
Rundc3a	RUNDC3A	sp|O08576-4|RUN3A_MOUSE	0.175326	0.000326612	0.0262447	6-month
Rundc3b	RUNDC3B	tr|D3YUQ5|D3YUQ5_MOUSE	0.267435	9.11286e-05	0.012261	6-month
Rundc3b	RUNDC3B	sp|Q6PDC0|RUN3B_MOUSE	0.253373	9.24865e-05	0.0123007	6-month
Sh3kbp1	SH3KBP1	tr|B0R0Y8|B0R0Y8_MOUSE	-0.144357	0.000690025	0.0418025	6-month
Sidt1	SIDT1	tr|E9Q247|E9Q247_MOUSE	0.251989	0.000216297	0.0214447	6-month
Sidt1	SIDT1	sp|Q6AXF6|SIDT1_MOUSE	0.252012	0.000156381	0.018223	6-month
Sidt2	SIDT2	sp|Q8CIF6|SIDT2_MOUSE	0.420611	4.64953e-05	0.00768568	6-month
Sipa1	SIPA1	sp|P46062|SIPA1_MOUSE	0.209316	0.000223633	0.0214447	6-month
Sipa1	SIPA1	tr|E9Q0Y4|E9Q0Y4_MOUSE	0.238668	0.000224778	0.0214447	6-month
Slc14a1	SLC14A1	sp|Q8VHL0|UT1_MOUSE	0.644307	2.00509e-05	0.00429647	6-month
Slc14a1	SLC14A1	sp|Q8VHL0-2|UT1_MOUSE	0.618684	7.87375e-05	0.0108461	6-month
Slc2a6	SLC2A6	tr|Q3UDF0|Q3UDF0_MOUSE	0.340921	0.000877194	0.0469908	6-month
Slc45a1	SLC45A1	sp|Q8BIV7|S45A1_MOUSE	0.298965	0.000337903	0.02678	6-month
Slfn5	SLFN5	sp|Q8CBA2|SLFN5_MOUSE	0.229036	0.000948668	0.0496698	6-month
Spock1	SPOCK1	sp|Q62288|TICN1_MOUSE	0.301215	2.83025e-05	0.00509845	6-month
Spock2	SPOCK2	sp|Q9ER58|TICN2_MOUSE	0.493997	0.00072813	0.0429857	6-month
Spock3	SPOCK3	sp|Q8BKV0|TICN3_MOUSE	0.338422	0.000175205	0.0189879	6-month
Stat1	STAT1	sp|P42225|STAT1_MOUSE	0.42324	1.45864e-07	0.000316907	6-month
Stat1	STAT1	tr|A0A087WSP5|A0A087WSP5_MOUSE	0.408097	1.91717e-07	0.000316907	6-month
Sulf2	SULF2	sp|Q8CFG0|SULF2_MOUSE	0.651064	1.77572e-06	0.00108141	6-month
Syt11	SYT11	sp|Q9R0N3|SYT11_MOUSE	0.480566	5.94628e-05	0.00901943	6-month
Tap1	TAP1	sp|P21958|TAP1_MOUSE	0.362068	4.47202e-05	0.00749939	6-month
Tap2	TAP2	sp|P36371|TAP2_MOUSE	0.495118	3.08283e-06	0.00132116	6-month
Tapbp	TAPBP	sp|Q9R233|TPSN_MOUSE	0.553468	0.000379411	0.0278307	6-month
Tbxas1	TBXAS1	tr|F6SG79|F6SG79_MOUSE	0.687729	8.28913e-06	0.00245932	6-month
Tbxas1	TBXAS1	sp|P36423|THAS_MOUSE	0.388404	0.000236533	0.0218954	6-month
Tcirg1	TCIRG1	tr|Q9JHF5|Q9JHF5_MOUSE	0.482845	0.000164725	0.0185522	6-month
Tcn2	TCN2	sp|O88968|TCO2_MOUSE	0.270642	0.000355684	0.0272558	6-month
Tmed7	TMED7-TICAM2	tr|D3YZZ5|D3YZZ5_MOUSE	0.161097	0.000669576	0.0409929	6-month
Tmed7	TMED7	tr|D3YZZ5|D3YZZ5_MOUSE	0.161097	0.000669576	0.0409929	6-month
Tmem206	NA	sp|Q9D771|TM206_MOUSE	0.491066	0.000395104	0.0287531	6-month
Trem2	TREM2	sp|Q99NH8|TREM2_MOUSE	1.12301	6.80561e-05	0.00979259	6-month
Uba7	UBA7	tr|Q9DBK7|Q9DBK7_MOUSE	0.329355	0.000343188	0.0269453	6-month
Ugt1a7c	UGT1A6	sp|Q6ZQM8|UD17C_MOUSE	0.267279	0.000763171	0.0434916	6-month
Vps39	VPS39	sp|Q8R5L3|VPS39_MOUSE	0.302853	0.000642012	0.0401552	6-month
Vps39	VPS39	sp|Q8R5L3-2|VPS39_MOUSE	0.302853	0.000642012	0.0401552	6-month
Vtn	VTN	sp|P29788|VTNC_MOUSE	1.23293	4.18936e-07	0.000386041	6-month
Xaf1	XAF1	sp|Q5NBU8|XAF1_MOUSE	0.501937	0.000224455	0.0214447	6-month
NA	NA	sp|P01843|LAC1_MOUSE	-0.679097	0.000747849	0.0430829	6-month

## Sheet: Page6.MSBB.composite DEG
Geneid	GenSymbol	Composite DEG
ENSG00000000003	TSPAN6	Up-regulated in AD
ENSG00000000419	DPM1	Unchanged in AD
ENSG00000000457	SCYL3	Unchanged in AD
ENSG00000000460	C1orf112	Unchanged in AD
ENSG00000000938	FGR	Up-regulated in AD
ENSG00000000971	CFH	Up-regulated in AD
ENSG00000001036	FUCA2	Unchanged in AD
ENSG00000001084	GCLC	Unchanged in AD
ENSG00000001167	NFYA	Unchanged in AD
ENSG00000001460	STPG1	Unchanged in AD
ENSG00000001461	NIPAL3	Unchanged in AD
ENSG00000001497	LAS1L	Unchanged in AD
ENSG00000001561	ENPP4	Unchanged in AD
ENSG00000001617	SEMA3F	Up-regulated in AD
ENSG00000001626	CFTR	Up-regulated in AD
ENSG00000001629	ANKIB1	Unchanged in AD
ENSG00000001630	CYP51A1	Unchanged in AD
ENSG00000001631	KRIT1	Unchanged in AD
ENSG00000002016	RAD52	Up-regulated in AD
ENSG00000002079	MYH16	Unchanged in AD
ENSG00000002330	BAD	Unchanged in AD
ENSG00000002549	LAP3	Unchanged in AD
ENSG00000002586	CD99	Up-regulated in AD
ENSG00000002587	HS3ST1	Unchanged in AD
ENSG00000002745	WNT16	Unchanged in AD
ENSG00000002746	HECW1	Down-regulated in AD
ENSG00000002822	MAD1L1	Unchanged in AD
ENSG00000002834	LASP1	Unchanged in AD
ENSG00000002919	SNX11	Unchanged in AD
ENSG00000002933	TMEM176A	Up-regulated in AD
ENSG00000003056	M6PR	Unchanged in AD
ENSG00000003096	KLHL13	Unchanged in AD
ENSG00000003137	CYP26B1	Down-regulated in AD
ENSG00000003147	ICA1	Down-regulated in AD
ENSG00000003249	DBNDD1	Unchanged in AD
ENSG00000003393	ALS2	Unchanged in AD
ENSG00000003400	CASP10	Up-regulated in AD
ENSG00000003402	CFLAR	Up-regulated in AD
ENSG00000003436	TFPI	Up-regulated in AD
ENSG00000003509	NDUFAF7	Unchanged in AD
ENSG00000003756	RBM5	Unchanged in AD
ENSG00000003987	MTMR7	Down-regulated in AD
ENSG00000003989	SLC7A2	Up-regulated in AD
ENSG00000004059	ARF5	Down-regulated in AD
ENSG00000004139	SARM1	Unchanged in AD
ENSG00000004142	POLDIP2	Unchanged in AD
ENSG00000004399	PLXND1	Unchanged in AD
ENSG00000004455	AK2	Unchanged in AD
ENSG00000004468	CD38	Unchanged in AD
ENSG00000004478	FKBP4	Unchanged in AD
ENSG00000004487	KDM1A	Unchanged in AD
ENSG00000004534	RBM6	Unchanged in AD
ENSG00000004660	CAMKK1	Down-regulated in AD
ENSG00000004700	RECQL	Unchanged in AD
ENSG00000004766	CCDC132	Down-regulated in AD
ENSG00000004776	HSPB6	Up-regulated in AD
ENSG00000004777	ARHGAP33	Unchanged in AD
ENSG00000004779	NDUFAB1	Down-regulated in AD
ENSG00000004799	PDK4	Up-regulated in AD
ENSG00000004838	ZMYND10	Up-regulated in AD
ENSG00000004848	ARX	Unchanged in AD
ENSG00000004864	SLC25A13	Up-regulated in AD
ENSG00000004866	ST7	Unchanged in AD
ENSG00000004897	CDC27	Unchanged in AD
ENSG00000004939	SLC4A1	Unchanged in AD
ENSG00000004961	HCCS	Down-regulated in AD
ENSG00000004975	DVL2	Unchanged in AD
ENSG00000005007	UPF1	Unchanged in AD
ENSG00000005020	SKAP2	Unchanged in AD
ENSG00000005022	SLC25A5	Down-regulated in AD
ENSG00000005059	CCDC109B	Unchanged in AD
ENSG00000005075	POLR2J	Unchanged in AD
ENSG00000005100	DHX33	Unchanged in AD
ENSG00000005102	MEOX1	Unchanged in AD
ENSG00000005108	THSD7A	Unchanged in AD
ENSG00000005156	LIG3	Unchanged in AD
ENSG00000005175	RPAP3	Unchanged in AD
ENSG00000005187	ACSM3	Unchanged in AD
ENSG00000005189	AC004381.6	Unchanged in AD
ENSG00000005194	CIAPIN1	Down-regulated in AD
ENSG00000005206	SPPL2B	Unchanged in AD
ENSG00000005238	FAM214B	Unchanged in AD
ENSG00000005243	COPZ2	Up-regulated in AD
ENSG00000005249	PRKAR2B	Down-regulated in AD
ENSG00000005302	MSL3	Unchanged in AD
ENSG00000005339	CREBBP	Unchanged in AD
ENSG00000005379	BZRAP1	Down-regulated in AD
ENSG00000005381	MPO	Down-regulated in AD
ENSG00000005421	PON1	Unchanged in AD
ENSG00000005436	GCFC2	Unchanged in AD
ENSG00000005448	WDR54	Down-regulated in AD
ENSG00000005469	CROT	Unchanged in AD
ENSG00000005471	ABCB4	Unchanged in AD
ENSG00000005483	KMT2E	Unchanged in AD
ENSG00000005486	RHBDD2	Down-regulated in AD
ENSG00000005513	SOX8	Up-regulated in AD
ENSG00000005700	IBTK	Unchanged in AD
ENSG00000005801	ZNF195	Unchanged in AD
ENSG00000005810	MYCBP2	Down-regulated in AD
ENSG00000005812	FBXL3	Unchanged in AD
ENSG00000005844	ITGAL	Up-regulated in AD
ENSG00000005882	PDK2	Unchanged in AD
ENSG00000005884	ITGA3	Unchanged in AD
ENSG00000005889	ZFX	Unchanged in AD
ENSG00000005893	LAMP2	Up-regulated in AD
ENSG00000005955	GGNBP2	Unchanged in AD
ENSG00000005961	ITGA2B	Unchanged in AD
ENSG00000005981	ASB4	Unchanged in AD
ENSG00000006007	GDE1	Unchanged in AD
ENSG00000006015	C19orf60	Unchanged in AD
ENSG00000006016	CRLF1	Unchanged in AD
ENSG00000006025	OSBPL7	Unchanged in AD
ENSG00000006042	TMEM98	Up-regulated in AD
ENSG00000006047	YBX2	Down-regulated in AD
ENSG00000006062	MAP3K14	Up-regulated in AD
ENSG00000006071	ABCC8	Down-regulated in AD
ENSG00000006114	SYNRG	Unchanged in AD
ENSG00000006116	CACNG3	Down-regulated in AD
ENSG00000006118	TMEM132A	Unchanged in AD
ENSG00000006125	AP2B1	Unchanged in AD
ENSG00000006128	TAC1	Down-regulated in AD
ENSG00000006194	ZNF263	Unchanged in AD
ENSG00000006210	CX3CL1	Unchanged in AD
ENSG00000006282	SPATA20	Unchanged in AD
ENSG00000006283	CACNA1G	Unchanged in AD
ENSG00000006327	TNFRSF12A	Up-regulated in AD
ENSG00000006377	DLX6	Unchanged in AD
ENSG00000006432	MAP3K9	Down-regulated in AD
ENSG00000006451	RALA	Unchanged in AD
ENSG00000006453	BAIAP2L1	Up-regulated in AD
ENSG00000006459	JHDM1D	Unchanged in AD
ENSG00000006468	ETV1	Down-regulated in AD
ENSG00000006530	AGK	Unchanged in AD
ENSG00000006534	ALDH3B1	Up-regulated in AD
ENSG00000006555	TTC22	Unchanged in AD
ENSG00000006576	PHTF2	Unchanged in AD
ENSG00000006607	FARP2	Unchanged in AD
ENSG00000006611	USH1C	Up-regulated in AD
ENSG00000006625	GGCT	Down-regulated in AD
ENSG00000006634	DBF4	Unchanged in AD
ENSG00000006638	TBXA2R	Up-regulated in AD
ENSG00000006652	IFRD1	Unchanged in AD
ENSG00000006695	COX10	Unchanged in AD
ENSG00000006704	GTF2IRD1	Unchanged in AD
ENSG00000006712	PAF1	Unchanged in AD
ENSG00000006715	VPS41	Unchanged in AD
ENSG00000006740	ARHGAP44	Unchanged in AD
ENSG00000006744	ELAC2	Unchanged in AD
ENSG00000006747	SCIN	Up-regulated in AD
ENSG00000006756	ARSD	Up-regulated in AD
ENSG00000006757	PNPLA4	Unchanged in AD
ENSG00000006831	ADIPOR2	Up-regulated in AD
ENSG00000006837	CDKL3	Unchanged in AD
ENSG00000007001	UPP2	Unchanged in AD
ENSG00000007047	MARK4	Unchanged in AD
ENSG00000007062	PROM1	Unchanged in AD
ENSG00000007080	CCDC124	Unchanged in AD
ENSG00000007129	CEACAM21	Unchanged in AD
ENSG00000007168	PAFAH1B1	Down-regulated in AD
ENSG00000007171	NOS2	Down-regulated in AD
ENSG00000007174	DNAH9	Up-regulated in AD
ENSG00000007202	KIAA0100	Unchanged in AD
ENSG00000007237	GAS7	Down-regulated in AD
ENSG00000007255	TRAPPC6A	Unchanged in AD
ENSG00000007264	MATK	Down-regulated in AD
ENSG00000007314	SCN4A	Up-regulated in AD
ENSG00000007341	ST7L	Unchanged in AD
ENSG00000007372	PAX6	Up-regulated in AD
ENSG00000007376	RPUSD1	Unchanged in AD
ENSG00000007384	RHBDF1	Up-regulated in AD
ENSG00000007392	LUC7L	Unchanged in AD
ENSG00000007402	CACNA2D2	Unchanged in AD
ENSG00000007516	BAIAP3	Unchanged in AD
ENSG00000007520	TSR3	Unchanged in AD
ENSG00000007541	PIGQ	Unchanged in AD
ENSG00000007545	CRAMP1L	Unchanged in AD
ENSG00000007866	TEAD3	Up-regulated in AD
ENSG00000007908	SELE	Unchanged in AD
ENSG00000007923	DNAJC11	Unchanged in AD
ENSG00000007933	FMO3	Up-regulated in AD
ENSG00000007944	MYLIP	Unchanged in AD
ENSG00000007952	NOX1	Unchanged in AD
ENSG00000008018	PSMB1	Unchanged in AD
ENSG00000008056	SYN1	Down-regulated in AD
ENSG00000008083	JARID2	Unchanged in AD
ENSG00000008086	CDKL5	Down-regulated in AD
ENSG00000008118	CAMK1G	Down-regulated in AD
ENSG00000008128	CDK11A	Up-regulated in AD
ENSG00000008130	NADK	Unchanged in AD
ENSG00000008197	TFAP2D	Unchanged in AD
ENSG00000008226	DLEC1	Up-regulated in AD
ENSG00000008256	CYTH3	Unchanged in AD
ENSG00000008277	ADAM22	Down-regulated in AD
ENSG00000008282	SYPL1	Up-regulated in AD
ENSG00000008283	CYB561	Unchanged in AD
ENSG00000008294	SPAG9	Unchanged in AD
ENSG00000008300	CELSR3	Unchanged in AD
ENSG00000008311	AASS	Unchanged in AD
ENSG00000008323	PLEKHG6	Up-regulated in AD
ENSG00000008324	SS18L2	Unchanged in AD
ENSG00000008382	MPND	Unchanged in AD
ENSG00000008394	MGST1	Up-regulated in AD
ENSG00000008405	CRY1	Unchanged in AD
ENSG00000008438	PGLYRP1	Unchanged in AD
ENSG00000008441	NFIX	Unchanged in AD
ENSG00000008513	ST3GAL1	Unchanged in AD
ENSG00000008516	MMP25	Up-regulated in AD
ENSG00000008517	IL32	Up-regulated in AD
ENSG00000008710	PKD1	Unchanged in AD
ENSG00000008735	MAPK8IP2	Down-regulated in AD
ENSG00000008838	MED24	Unchanged in AD
ENSG00000008853	RHOBTB2	Unchanged in AD
ENSG00000008869	HEATR5B	Unchanged in AD
ENSG00000008952	SEC62	Unchanged in AD
ENSG00000008988	RPS20	Unchanged in AD
ENSG00000009307	CSDE1	Unchanged in AD
ENSG00000009335	UBE3C	Unchanged in AD
ENSG00000009413	REV3L	Unchanged in AD
ENSG00000009694	TENM1	Unchanged in AD
ENSG00000009709	PAX7	Down-regulated in AD
ENSG00000009724	MASP2	Unchanged in AD
ENSG00000009780	FAM76A	Unchanged in AD
ENSG00000009790	TRAF3IP3	Unchanged in AD
ENSG00000009830	POMT2	Unchanged in AD
ENSG00000009844	VTA1	Down-regulated in AD
ENSG00000009950	MLXIPL	Unchanged in AD
ENSG00000009954	BAZ1B	Unchanged in AD
ENSG00000010017	RANBP9	Unchanged in AD
ENSG00000010030	ETV7	Unchanged in AD
ENSG00000010072	SPRTN	Unchanged in AD
ENSG00000010165	METTL13	Unchanged in AD
ENSG00000010219	DYRK4	Unchanged in AD
ENSG00000010244	ZNF207	Unchanged in AD
ENSG00000010256	UQCRC1	Down-regulated in AD
ENSG00000010270	STARD3NL	Unchanged in AD
ENSG00000010278	CD9	Unchanged in AD
ENSG00000010282	HHATL	Unchanged in AD
ENSG00000010292	NCAPD2	Unchanged in AD
ENSG00000010295	IFFO1	Unchanged in AD
ENSG00000010310	GIPR	Up-regulated in AD
ENSG00000010318	PHF7	Unchanged in AD
ENSG00000010319	SEMA3G	Unchanged in AD
ENSG00000010322	NISCH	Unchanged in AD
ENSG00000010327	STAB1	Up-regulated in AD
ENSG00000010361	FUZ	Unchanged in AD
ENSG00000010379	SLC6A13	Up-regulated in AD
ENSG00000010404	IDS	Down-regulated in AD
ENSG00000010438	PRSS3	Down-regulated in AD
ENSG00000010539	ZNF200	Unchanged in AD
ENSG00000010610	CD4	Up-regulated in AD
ENSG00000010626	LRRC23	Up-regulated in AD
ENSG00000010671	BTK	Up-regulated in AD
ENSG00000010704	HFE	Up-regulated in AD
ENSG00000010803	SCMH1	Unchanged in AD
ENSG00000010810	FYN	Unchanged in AD
ENSG00000010818	HIVEP2	Down-regulated in AD
ENSG00000011007	TCEB3	Unchanged in AD
ENSG00000011009	LYPLA2	Unchanged in AD
ENSG00000011021	CLCN6	Unchanged in AD
ENSG00000011028	MRC2	Up-regulated in AD
ENSG00000011083	SLC6A7	Down-regulated in AD
ENSG00000011105	TSPAN9	Unchanged in AD
ENSG00000011114	BTBD7	Unchanged in AD
ENSG00000011132	APBA3	Up-regulated in AD
ENSG00000011143	MKS1	Unchanged in AD
ENSG00000011198	ABHD5	Unchanged in AD
ENSG00000011201	KAL1	Up-regulated in AD
ENSG00000011243	AKAP8L	Unchanged in AD
ENSG00000011258	MBTD1	Unchanged in AD
ENSG00000011260	UTP18	Unchanged in AD
ENSG00000011275	RNF216	Unchanged in AD
ENSG00000011295	TTC19	Unchanged in AD
ENSG00000011304	PTBP1	Up-regulated in AD
ENSG00000011332	DPF1	Unchanged in AD
ENSG00000011347	SYT7	Down-regulated in AD
ENSG00000011376	LARS2	Unchanged in AD
ENSG00000011405	PIK3C2A	Unchanged in AD
ENSG00000011422	PLAUR	Up-regulated in AD
ENSG00000011426	ANLN	Up-regulated in AD
ENSG00000011451	WIZ	Unchanged in AD
ENSG00000011454	RABGAP1	Unchanged in AD
ENSG00000011465	DCN	Up-regulated in AD
ENSG00000011478	QPCTL	Unchanged in AD
ENSG00000011485	PPP5C	Unchanged in AD
ENSG00000011523	CEP68	Unchanged in AD
ENSG00000011566	MAP4K3	Unchanged in AD
ENSG00000011590	ZBTB32	Up-regulated in AD
ENSG00000011600	TYROBP	Up-regulated in AD
ENSG00000011638	TMEM159	Unchanged in AD
ENSG00000011677	GABRA3	Down-regulated in AD
ENSG00000012048	BRCA1	Up-regulated in AD
ENSG00000012061	ERCC1	Unchanged in AD
ENSG00000012124	CD22	Up-regulated in AD
ENSG00000012171	SEMA3B	Unchanged in AD
ENSG00000012174	MBTPS2	Down-regulated in AD
ENSG00000012211	PRICKLE3	Up-regulated in AD
ENSG00000012223	LTF	Up-regulated in AD
ENSG00000012232	EXTL3	Unchanged in AD
ENSG00000012660	ELOVL5	Unchanged in AD
ENSG00000012779	ALOX5	Up-regulated in AD
ENSG00000012817	KDM5D	Unchanged in AD
ENSG00000012822	CALCOCO1	Unchanged in AD
ENSG00000012963	UBR7	Unchanged in AD
ENSG00000012983	MAP4K5	Up-regulated in AD
ENSG00000013016	EHD3	Down-regulated in AD
ENSG00000013275	PSMC4	Unchanged in AD
ENSG00000013288	MAN2B2	Unchanged in AD
ENSG00000013293	SLC7A14	Unchanged in AD
ENSG00000013297	CLDN11	Up-regulated in AD
ENSG00000013306	SLC25A39	Unchanged in AD
ENSG00000013364	MVP	Up-regulated in AD
ENSG00000013374	NUB1	Unchanged in AD
ENSG00000013375	PGM3	Unchanged in AD
ENSG00000013392	RWDD2A	Down-regulated in AD
ENSG00000013441	CLK1	Up-regulated in AD
ENSG00000013503	POLR3B	Unchanged in AD
ENSG00000013523	ANGEL1	Unchanged in AD
ENSG00000013561	RNF14	Unchanged in AD
ENSG00000013563	DNASE1L1	Unchanged in AD
ENSG00000013573	DDX11	Up-regulated in AD
ENSG00000013583	HEBP1	Unchanged in AD
ENSG00000013588	GPRC5A	Up-regulated in AD
ENSG00000013619	MAMLD1	Unchanged in AD
ENSG00000013725	CD6	Unchanged in AD
ENSG00000013810	TACC3	Unchanged in AD
ENSG00000014123	UFL1	Unchanged in AD
ENSG00000014138	POLA2	Unchanged in AD
ENSG00000014164	ZC3H3	Unchanged in AD
ENSG00000014216	CAPN1	Unchanged in AD
ENSG00000014257	ACPP	Up-regulated in AD
ENSG00000014641	MDH1	Down-regulated in AD
ENSG00000014824	SLC30A9	Down-regulated in AD
ENSG00000014914	MTMR11	Up-regulated in AD
ENSG00000014919	COX15	Unchanged in AD
ENSG00000015133	CCDC88C	Up-regulated in AD
ENSG00000015153	YAF2	Unchanged in AD
ENSG00000015171	ZMYND11	Unchanged in AD
ENSG00000015285	WAS	Up-regulated in AD
ENSG00000015475	BID	Unchanged in AD
ENSG00000015479	MATR3	Unchanged in AD
ENSG00000015520	NPC1L1	Up-regulated in AD
ENSG00000015532	XYLT2	Unchanged in AD
ENSG00000015592	STMN4	Unchanged in AD
ENSG00000015676	NUDCD3	Unchanged in AD
ENSG00000016391	CHDH	Up-regulated in AD
ENSG00000016402	IL20RA	Unchanged in AD
ENSG00000016602	CLCA4	Up-regulated in AD
ENSG00000016864	GLT8D1	Unchanged in AD
ENSG00000017260	ATP2C1	Unchanged in AD
ENSG00000017373	SRCIN1	Unchanged in AD
ENSG00000017427	IGF1	Down-regulated in AD
ENSG00000017483	SLC38A5	Up-regulated in AD
ENSG00000017621	MAGIX	Unchanged in AD
ENSG00000017797	RALBP1	Unchanged in AD
ENSG00000018189	RUFY3	Unchanged in AD
ENSG00000018236	CNTN1	Down-regulated in AD
ENSG00000018280	SLC11A1	Up-regulated in AD
ENSG00000018408	WWTR1	Up-regulated in AD
ENSG00000018510	AGPS	Unchanged in AD
ENSG00000018607	ZNF806	Unchanged in AD
ENSG00000018610	CXorf56	Unchanged in AD
ENSG00000018625	ATP1A2	Up-regulated in AD
ENSG00000018699	TTC27	Unchanged in AD
ENSG00000018869	ZNF582	Unchanged in AD
ENSG00000019102	VSIG2	Unchanged in AD
ENSG00000019144	PHLDB1	Up-regulated in AD
ENSG00000019169	MARCO	Up-regulated in AD
ENSG00000019186	CYP24A1	Unchanged in AD
ENSG00000019485	PRDM11	Unchanged in AD
ENSG00000019505	SYT13	Down-regulated in AD
ENSG00000019549	SNAI2	Unchanged in AD
ENSG00000019582	CD74	Up-regulated in AD
ENSG00000019991	HGF	Unchanged in AD
ENSG00000019995	ZRANB1	Unchanged in AD
ENSG00000020129	NCDN	Down-regulated in AD
ENSG00000020181	GPR124	Up-regulated in AD
ENSG00000020256	ZFP64	Unchanged in AD
ENSG00000020426	MNAT1	Unchanged in AD
ENSG00000020577	SAMD4A	Up-regulated in AD
ENSG00000020633	RUNX3	Up-regulated in AD
ENSG00000020922	MRE11A	Unchanged in AD
ENSG00000021300	PLEKHB1	Up-regulated in AD
ENSG00000021355	SERPINB1	Up-regulated in AD
ENSG00000021461	CYP3A43	Unchanged in AD
ENSG00000021488	SLC7A9	Up-regulated in AD
ENSG00000021574	SPAST	Unchanged in AD
ENSG00000021645	NRXN3	Down-regulated in AD
ENSG00000021762	OSBPL5	Unchanged in AD
ENSG00000021776	AQR	Unchanged in AD
ENSG00000021826	CPS1	Unchanged in AD
ENSG00000022267	FHL1	Unchanged in AD
ENSG00000022277	RTFDC1	Unchanged in AD
ENSG00000022355	GABRA1	Down-regulated in AD
ENSG00000022556	NLRP2	Unchanged in AD
ENSG00000022567	SLC45A4	Unchanged in AD
ENSG00000022840	RNF10	Unchanged in AD
ENSG00000022976	ZNF839	Unchanged in AD
ENSG00000023041	ZDHHC6	Unchanged in AD
ENSG00000023171	GRAMD1B	Unchanged in AD
ENSG00000023191	RNH1	Unchanged in AD
ENSG00000023228	NDUFS1	Down-regulated in AD
ENSG00000023287	RB1CC1	Down-regulated in AD
ENSG00000023318	ERP44	Unchanged in AD
ENSG00000023330	ALAS1	Unchanged in AD
ENSG00000023445	BIRC3	Up-regulated in AD
ENSG00000023516	AKAP11	Down-regulated in AD
ENSG00000023572	GLRX2	Down-regulated in AD
ENSG00000023608	SNAPC1	Unchanged in AD
ENSG00000023697	DERA	Unchanged in AD
ENSG00000023734	STRAP	Down-regulated in AD
ENSG00000023839	ABCC2	Up-regulated in AD
ENSG00000023892	DEF6	Up-regulated in AD
ENSG00000023902	PLEKHO1	Unchanged in AD
ENSG00000023909	GCLM	Unchanged in AD
ENSG00000024048	UBR2	Unchanged in AD
ENSG00000024422	EHD2	Up-regulated in AD
ENSG00000024526	DEPDC1	Down-regulated in AD
ENSG00000024862	CCDC28A	Unchanged in AD
ENSG00000025039	RRAGD	Unchanged in AD
ENSG00000025156	HSF2	Unchanged in AD
ENSG00000025293	PHF20	Unchanged in AD
ENSG00000025423	HSD17B6	Unchanged in AD
ENSG00000025434	NR1H3	Unchanged in AD
ENSG00000025708	TYMP	Up-regulated in AD
ENSG00000025770	NCAPH2	Unchanged in AD
ENSG00000025772	TOMM34	Down-regulated in AD
ENSG00000025796	SEC63	Unchanged in AD
ENSG00000025800	KPNA6	Unchanged in AD
ENSG00000026025	VIM	Up-regulated in AD
ENSG00000026036	RTEL1-TNFRSF6B	Unchanged in AD
ENSG00000026103	FAS	Up-regulated in AD
ENSG00000026297	RNASET2	Up-regulated in AD
ENSG00000026508	CD44	Up-regulated in AD
ENSG00000026559	KCNG1	Unchanged in AD
ENSG00000026652	AGPAT4	Unchanged in AD
ENSG00000026950	BTN3A1	Up-regulated in AD
ENSG00000027001	MIPEP	Unchanged in AD
ENSG00000027075	PRKCH	Up-regulated in AD
ENSG00000027644	INSRR	Up-regulated in AD
ENSG00000027697	IFNGR1	Unchanged in AD
ENSG00000027847	B4GALT7	Unchanged in AD
ENSG00000028116	VRK2	Up-regulated in AD
ENSG00000028137	TNFRSF1B	Up-regulated in AD
ENSG00000028203	VEZT	Unchanged in AD
ENSG00000028277	POU2F2	Up-regulated in AD
ENSG00000028310	BRD9	Unchanged in AD
ENSG00000028528	SNX1	Unchanged in AD
ENSG00000028839	TBPL1	Down-regulated in AD
ENSG00000029153	ARNTL2	Down-regulated in AD
ENSG00000029363	BCLAF1	Unchanged in AD
ENSG00000029364	SLC39A9	Unchanged in AD
ENSG00000029534	ANK1	Down-regulated in AD
ENSG00000029639	TFB1M	Unchanged in AD
ENSG00000029725	RABEP1	Unchanged in AD
ENSG00000029993	HMGB3	Down-regulated in AD
ENSG00000030066	NUP160	Unchanged in AD
ENSG00000030110	BAK1	Unchanged in AD
ENSG00000030304	MUSK	Up-regulated in AD
ENSG00000030419	IKZF2	Up-regulated in AD
ENSG00000030582	GRN	Unchanged in AD
ENSG00000031003	FAM13B	Unchanged in AD
ENSG00000031081	ARHGAP31	Up-regulated in AD
ENSG00000031544	NR2E3	Unchanged in AD
ENSG00000031691	CENPQ	Unchanged in AD
ENSG00000031698	SARS	Down-regulated in AD
ENSG00000031823	RANBP3	Unchanged in AD
ENSG00000032219	ARID4A	Unchanged in AD
ENSG00000032389	TSSC1	Unchanged in AD
ENSG00000032444	PNPLA6	Unchanged in AD
ENSG00000032742	IFT88	Unchanged in AD
ENSG00000033011	ALG1	Unchanged in AD
ENSG00000033030	ZCCHC8	Unchanged in AD
ENSG00000033050	ABCF2	Unchanged in AD
ENSG00000033100	CHPF2	Unchanged in AD
ENSG00000033122	LRRC7	Down-regulated in AD
ENSG00000033170	FUT8	Unchanged in AD
ENSG00000033178	UBA6	Unchanged in AD
ENSG00000033327	GAB2	Unchanged in AD
ENSG00000033627	ATP6V0A1	Down-regulated in AD
ENSG00000033800	PIAS1	Unchanged in AD
ENSG00000033867	SLC4A7	Unchanged in AD
ENSG00000034053	APBA2	Down-regulated in AD
ENSG00000034063	UHRF1	Up-regulated in AD
ENSG00000034152	MAP2K3	Up-regulated in AD
ENSG00000034239	EFCAB1	Up-regulated in AD
ENSG00000034510	TMSB10	Down-regulated in AD
ENSG00000034533	ASTE1	Unchanged in AD
ENSG00000034677	RNF19A	Unchanged in AD
ENSG00000034693	PEX3	Unchanged in AD
ENSG00000034713	GABARAPL2	Unchanged in AD
ENSG00000035115	SH3YL1	Unchanged in AD
ENSG00000035141	FAM136A	Unchanged in AD
ENSG00000035403	VCL	Unchanged in AD
ENSG00000035499	DEPDC1B	Unchanged in AD
ENSG00000035664	DAPK2	Unchanged in AD
ENSG00000035681	NSMAF	Unchanged in AD
ENSG00000035687	ADSS	Unchanged in AD
ENSG00000035862	TIMP2	Unchanged in AD
ENSG00000035928	RFC1	Unchanged in AD
ENSG00000036054	TBC1D23	Unchanged in AD
ENSG00000036257	CUL3	Unchanged in AD
ENSG00000036448	MYOM2	Unchanged in AD
ENSG00000036530	CYP46A1	Unchanged in AD
ENSG00000036549	ZZZ3	Unchanged in AD
ENSG00000036672	USP2	Unchanged in AD
ENSG00000037042	TUBG2	Unchanged in AD
ENSG00000037241	RPL26L1	Down-regulated in AD
ENSG00000037280	FLT4	Up-regulated in AD
ENSG00000037474	NSUN2	Unchanged in AD
ENSG00000037637	FBXO42	Unchanged in AD
ENSG00000037749	MFAP3	Unchanged in AD
ENSG00000037757	MRI1	Unchanged in AD
ENSG00000037897	METTL1	Unchanged in AD
ENSG00000038002	AGA	Unchanged in AD
ENSG00000038210	PI4K2B	Unchanged in AD
ENSG00000038219	BOD1L1	Unchanged in AD
ENSG00000038274	MAT2B	Down-regulated in AD
ENSG00000038295	TLL1	Down-regulated in AD
ENSG00000038358	EDC4	Unchanged in AD
ENSG00000038382	TRIO	Unchanged in AD
ENSG00000038427	VCAN	Up-regulated in AD
ENSG00000038532	CLEC16A	Unchanged in AD
ENSG00000038945	MSR1	Up-regulated in AD
ENSG00000039068	CDH1	Up-regulated in AD
ENSG00000039123	SKIV2L2	Unchanged in AD
ENSG00000039139	DNAH5	Up-regulated in AD
ENSG00000039319	ZFYVE16	Unchanged in AD
ENSG00000039523	FAM65A	Unchanged in AD
ENSG00000039537	C6	Up-regulated in AD
ENSG00000039560	RAI14	Up-regulated in AD
ENSG00000039650	PNKP	Unchanged in AD
ENSG00000040199	PHLPP2	Unchanged in AD
ENSG00000040275	SPDL1	Unchanged in AD
ENSG00000040341	STAU2	Down-regulated in AD
ENSG00000040487	PQLC2	Unchanged in AD
ENSG00000040531	CTNS	Up-regulated in AD
ENSG00000040608	RTN4R	Down-regulated in AD
ENSG00000040633	PHF23	Unchanged in AD
ENSG00000040731	CDH10	Down-regulated in AD
ENSG00000040933	INPP4A	Down-regulated in AD
ENSG00000041353	RAB27B	Down-regulated in AD
ENSG00000041357	PSMA4	Unchanged in AD
ENSG00000041515	MYO16	Down-regulated in AD
ENSG00000041802	LSG1	Unchanged in AD
ENSG00000041880	PARP3	Unchanged in AD
ENSG00000041982	TNC	Up-regulated in AD
ENSG00000041988	THAP3	Unchanged in AD
ENSG00000042062	FAM65C	Up-regulated in AD
ENSG00000042088	TDP1	Unchanged in AD
ENSG00000042286	AIFM2	Unchanged in AD
ENSG00000042317	SPATA7	Unchanged in AD
ENSG00000042429	MED17	Unchanged in AD
ENSG00000042445	RETSAT	Unchanged in AD
ENSG00000042493	CAPG	Up-regulated in AD
ENSG00000042753	AP2S1	Down-regulated in AD
ENSG00000042781	USH2A	Unchanged in AD
ENSG00000042813	ZPBP	Down-regulated in AD
ENSG00000042832	TG	Up-regulated in AD
ENSG00000042980	ADAM28	Up-regulated in AD
ENSG00000043093	DCUN1D1	Unchanged in AD
ENSG00000043143	PHF15	Unchanged in AD
ENSG00000043355	ZIC2	Up-regulated in AD
ENSG00000043462	LCP2	Unchanged in AD
ENSG00000043514	TRIT1	Unchanged in AD
ENSG00000043591	ADRB1	Unchanged in AD
ENSG00000044090	CUL7	Unchanged in AD
ENSG00000044115	CTNNA1	Unchanged in AD
ENSG00000044446	PHKA2	Unchanged in AD
ENSG00000044459	CNTLN	Up-regulated in AD
ENSG00000044524	EPHA3	Down-regulated in AD
ENSG00000044574	HSPA5	Unchanged in AD
ENSG00000046604	DSG2	Up-regulated in AD
ENSG00000046647	GEMIN8	Unchanged in AD
ENSG00000046651	OFD1	Unchanged in AD
ENSG00000046653	GPM6B	Unchanged in AD
ENSG00000046889	PREX2	Unchanged in AD
ENSG00000047056	WDR37	Unchanged in AD
ENSG00000047188	YTHDC2	Unchanged in AD
ENSG00000047230	CTPS2	Unchanged in AD
ENSG00000047249	ATP6V1H	Down-regulated in AD
ENSG00000047315	POLR2B	Down-regulated in AD
ENSG00000047346	FAM214A	Unchanged in AD
ENSG00000047365	ARAP2	Unchanged in AD
ENSG00000047410	TPR	Unchanged in AD
ENSG00000047457	CP	Up-regulated in AD
ENSG00000047578	KIAA0556	Unchanged in AD
ENSG00000047579	DTNBP1	Unchanged in AD
ENSG00000047597	XK	Down-regulated in AD
ENSG00000047617	ANO2	Up-regulated in AD
ENSG00000047621	C12orf4	Down-regulated in AD
ENSG00000047634	SCML1	Unchanged in AD
ENSG00000047644	WWC3	Unchanged in AD
ENSG00000047648	ARHGAP6	Up-regulated in AD
ENSG00000047662	FAM184B	Unchanged in AD
ENSG00000047849	MAP4	Unchanged in AD
ENSG00000047932	GOPC	Unchanged in AD
ENSG00000047936	ROS1	Down-regulated in AD
ENSG00000048028	USP28	Unchanged in AD
ENSG00000048052	HDAC9	Unchanged in AD
ENSG00000048140	TSPAN17	Unchanged in AD
ENSG00000048162	NOP16	Unchanged in AD
ENSG00000048342	CC2D2A	Unchanged in AD
ENSG00000048392	RRM2B	Unchanged in AD
ENSG00000048405	ZNF800	Unchanged in AD
ENSG00000048471	SNX29	Unchanged in AD
ENSG00000048540	LMO3	Down-regulated in AD
ENSG00000048544	MRPS10	Unchanged in AD
ENSG00000048545	GUCA1A	Unchanged in AD
ENSG00000048649	RSF1	Unchanged in AD
ENSG00000048707	VPS13D	Unchanged in AD
ENSG00000048740	CELF2	Unchanged in AD
ENSG00000048828	FAM120A	Unchanged in AD
ENSG00000048991	R3HDM1	Down-regulated in AD
ENSG00000049089	COL9A2	Up-regulated in AD
ENSG00000049130	KITLG	Down-regulated in AD
ENSG00000049167	ERCC8	Unchanged in AD
ENSG00000049192	ADAMTS6	Unchanged in AD
ENSG00000049239	H6PD	Up-regulated in AD
ENSG00000049245	VAMP3	Unchanged in AD
ENSG00000049246	PER3	Unchanged in AD
ENSG00000049283	EPN3	Unchanged in AD
ENSG00000049323	LTBP1	Up-regulated in AD
ENSG00000049449	RCN1	Unchanged in AD
ENSG00000049540	ELN	Up-regulated in AD
ENSG00000049541	RFC2	Unchanged in AD
ENSG00000049618	ARID1B	Unchanged in AD
ENSG00000049656	CLPTM1L	Unchanged in AD
ENSG00000049759	NEDD4L	Down-regulated in AD
ENSG00000049768	FOXP3	Unchanged in AD
ENSG00000049769	PPP1R3F	Unchanged in AD
ENSG00000049860	HEXB	Unchanged in AD
ENSG00000049883	PTCD2	Unchanged in AD
ENSG00000050030	KIAA2022	Down-regulated in AD
ENSG00000050130	JKAMP	Unchanged in AD
ENSG00000050165	DKK3	Unchanged in AD
ENSG00000050327	ARHGEF5	Up-regulated in AD
ENSG00000050344	NFE2L3	Up-regulated in AD
ENSG00000050393	MCUR1	Unchanged in AD
ENSG00000050405	LIMA1	Unchanged in AD
ENSG00000050426	LETMD1	Unchanged in AD
ENSG00000050438	SLC4A8	Down-regulated in AD
ENSG00000050555	LAMC3	Up-regulated in AD
ENSG00000050628	PTGER3	Unchanged in AD
ENSG00000050730	TNIP3	Down-regulated in AD
ENSG00000050748	MAPK9	Down-regulated in AD
ENSG00000050767	COL23A1	Down-regulated in AD
ENSG00000050820	BCAR1	Unchanged in AD
ENSG00000051009	FAM160A2	Unchanged in AD
ENSG00000051108	HERPUD1	Unchanged in AD
ENSG00000051128	HOMER3	Up-regulated in AD
ENSG00000051180	RAD51	Up-regulated in AD
ENSG00000051341	POLQ	Unchanged in AD
ENSG00000051382	PIK3CB	Down-regulated in AD
ENSG00000051523	CYBA	Up-regulated in AD
ENSG00000051596	THOC3	Down-regulated in AD
ENSG00000051620	HEBP2	Unchanged in AD
ENSG00000051825	MPHOSPH9	Unchanged in AD
ENSG00000052126	PLEKHA5	Unchanged in AD
ENSG00000052344	PRSS8	Up-regulated in AD
ENSG00000052723	SIKE1	Unchanged in AD
ENSG00000052749	RRP12	Unchanged in AD
ENSG00000052795	FNIP2	Unchanged in AD
ENSG00000052802	MSMO1	Unchanged in AD
ENSG00000052841	TTC17	Unchanged in AD
ENSG00000052850	ALX4	Up-regulated in AD
ENSG00000053108	FSTL4	Down-regulated in AD
ENSG00000053254	FOXN3	Unchanged in AD
ENSG00000053328	METTL24	Unchanged in AD
ENSG00000053371	AKR7A2	Unchanged in AD
ENSG00000053372	MRTO4	Down-regulated in AD
ENSG00000053438	NNAT	Unchanged in AD
ENSG00000053501	USE1	Unchanged in AD
ENSG00000053524	MCF2L2	Unchanged in AD
ENSG00000053702	NRIP2	Unchanged in AD
ENSG00000053747	LAMA3	Unchanged in AD
ENSG00000053770	AP5M1	Unchanged in AD
ENSG00000053900	ANAPC4	Unchanged in AD
ENSG00000053918	KCNQ1	Up-regulated in AD
ENSG00000054116	TRAPPC3	Unchanged in AD
ENSG00000054118	THRAP3	Unchanged in AD
ENSG00000054148	PHPT1	Unchanged in AD
ENSG00000054179	ENTPD2	Up-regulated in AD
ENSG00000054219	LY75	Unchanged in AD
ENSG00000054267	ARID4B	Unchanged in AD
ENSG00000054277	OPN3	Down-regulated in AD
ENSG00000054282	SDCCAG8	Unchanged in AD
ENSG00000054356	PTPRN	Down-regulated in AD
ENSG00000054392	HHAT	Unchanged in AD
ENSG00000054523	KIF1B	Unchanged in AD
ENSG00000054598	FOXC1	Up-regulated in AD
ENSG00000054611	TBC1D22A	Unchanged in AD
ENSG00000054654	SYNE2	Up-regulated in AD
ENSG00000054690	PLEKHH1	Up-regulated in AD
ENSG00000054793	ATP9A	Unchanged in AD
ENSG00000054803	CBLN4	Down-regulated in AD
ENSG00000054965	FAM168A	Unchanged in AD
ENSG00000054967	RELT	Unchanged in AD
ENSG00000054983	GALC	Unchanged in AD
ENSG00000055044	NOP58	Unchanged in AD
ENSG00000055070	SZRD1	Up-regulated in AD
ENSG00000055118	KCNH2	Unchanged in AD
ENSG00000055130	CUL1	Unchanged in AD
ENSG00000055147	FAM114A2	Unchanged in AD
ENSG00000055163	CYFIP2	Down-regulated in AD
ENSG00000055208	TAB2	Unchanged in AD
ENSG00000055211	GINM1	Unchanged in AD
ENSG00000055332	EIF2AK2	Unchanged in AD
ENSG00000055483	USP36	Unchanged in AD
ENSG00000055609	KMT2C	Unchanged in AD
ENSG00000055732	MCOLN3	Unchanged in AD
ENSG00000055813	CCDC85A	Down-regulated in AD
ENSG00000055917	PUM2	Unchanged in AD
ENSG00000055950	MRPL43	Unchanged in AD
ENSG00000055955	ITIH4	Unchanged in AD
ENSG00000056050	C4orf27	Unchanged in AD
ENSG00000056097	ZFR	Unchanged in AD
ENSG00000056277	ZNF280C	Unchanged in AD
ENSG00000056291	NPFFR2	Down-regulated in AD
ENSG00000056487	PHF21B	Up-regulated in AD
ENSG00000056558	TRAF1	Up-regulated in AD
ENSG00000056586	RC3H2	Unchanged in AD
ENSG00000056661	PCGF2	Unchanged in AD
ENSG00000056736	IL17RB	Unchanged in AD
ENSG00000056972	TRAF3IP2	Up-regulated in AD
ENSG00000056998	GYG2	Up-regulated in AD
ENSG00000057019	DCBLD2	Unchanged in AD
ENSG00000057252	SOAT1	Up-regulated in AD
ENSG00000057294	PKP2	Unchanged in AD
ENSG00000057468	MSH4	Unchanged in AD
ENSG00000057593	F7	Down-regulated in AD
ENSG00000057608	GDI2	Unchanged in AD
ENSG00000057657	PRDM1	Unchanged in AD
ENSG00000057663	ATG5	Down-regulated in AD
ENSG00000057704	TMCC3	Up-regulated in AD
ENSG00000057757	PITHD1	Down-regulated in AD
ENSG00000057935	MTA3	Unchanged in AD
ENSG00000058056	USP13	Unchanged in AD
ENSG00000058063	ATP11B	Unchanged in AD
ENSG00000058085	LAMC2	Unchanged in AD
ENSG00000058091	CDK14	Down-regulated in AD
ENSG00000058262	SEC61A1	Unchanged in AD
ENSG00000058272	PPP1R12A	Unchanged in AD
ENSG00000058335	RASGRF1	Down-regulated in AD
ENSG00000058404	CAMK2B	Unchanged in AD
ENSG00000058453	CROCC	Up-regulated in AD
ENSG00000058600	POLR3E	Unchanged in AD
ENSG00000058668	ATP2B4	Unchanged in AD
ENSG00000058673	ZC3H11A	Unchanged in AD
ENSG00000058729	RIOK2	Unchanged in AD
ENSG00000058799	YIPF1	Unchanged in AD
ENSG00000058804	NDC1	Unchanged in AD
ENSG00000058866	DGKG	Unchanged in AD
ENSG00000059122	FLYWCH1	Unchanged in AD
ENSG00000059145	UNKL	Unchanged in AD
ENSG00000059377	TBXAS1	Up-regulated in AD
ENSG00000059378	PARP12	Up-regulated in AD
ENSG00000059573	ALDH18A1	Unchanged in AD
ENSG00000059588	TARBP1	Down-regulated in AD
ENSG00000059691	PET112	Down-regulated in AD
ENSG00000059728	MXD1	Unchanged in AD
ENSG00000059758	CDK17	Unchanged in AD
ENSG00000059769	DNAJC25	Unchanged in AD
ENSG00000059804	SLC2A3	Unchanged in AD
ENSG00000059915	PSD	Unchanged in AD
ENSG00000060069	CTDP1	Unchanged in AD
ENSG00000060138	YBX3	Up-regulated in AD
ENSG00000060140	STYK1	Down-regulated in AD
ENSG00000060237	WNK1	Unchanged in AD
ENSG00000060339	CCAR1	Unchanged in AD
ENSG00000060491	OGFR	Unchanged in AD
ENSG00000060558	GNA15	Down-regulated in AD
ENSG00000060642	PIGV	Unchanged in AD
ENSG00000060656	PTPRU	Unchanged in AD
ENSG00000060688	SNRNP40	Unchanged in AD
ENSG00000060709	RIMBP2	Down-regulated in AD
ENSG00000060718	COL11A1	Unchanged in AD
ENSG00000060749	QSER1	Unchanged in AD
ENSG00000060762	MPC1	Unchanged in AD
ENSG00000060971	ACAA1	Unchanged in AD
ENSG00000060982	BCAT1	Down-regulated in AD
ENSG00000061273	HDAC7	Up-regulated in AD
ENSG00000061337	LZTS1	Down-regulated in AD
ENSG00000061455	PRDM6	Up-regulated in AD
ENSG00000061492	WNT8A	Unchanged in AD
ENSG00000061656	SPAG4	Unchanged in AD
ENSG00000061676	NCKAP1	Down-regulated in AD
ENSG00000061794	MRPS35	Down-regulated in AD
ENSG00000061918	GUCY1B3	Down-regulated in AD
ENSG00000061936	SFSWAP	Unchanged in AD
ENSG00000061938	TNK2	Unchanged in AD
ENSG00000061987	MON2	Unchanged in AD
ENSG00000062038	CDH3	Down-regulated in AD
ENSG00000062096	ARSF	Unchanged in AD
ENSG00000062194	GPBP1	Unchanged in AD
ENSG00000062282	DGAT2	Down-regulated in AD
ENSG00000062370	ZNF112	Unchanged in AD
ENSG00000062485	CS	Down-regulated in AD
ENSG00000062524	LTK	Down-regulated in AD
ENSG00000062582	MRPS24	Unchanged in AD
ENSG00000062598	ELMO2	Unchanged in AD
ENSG00000062650	WAPAL	Unchanged in AD
ENSG00000062716	VMP1	Unchanged in AD
ENSG00000062725	APPBP2	Unchanged in AD
ENSG00000062822	POLD1	Up-regulated in AD
ENSG00000063015	SEZ6	Unchanged in AD
ENSG00000063046	EIF4B	Unchanged in AD
ENSG00000063127	SLC6A16	Up-regulated in AD
ENSG00000063169	GLTSCR1	Up-regulated in AD
ENSG00000063176	SPHK2	Unchanged in AD
ENSG00000063177	RPL18	Unchanged in AD
ENSG00000063180	CA11	Down-regulated in AD
ENSG00000063241	ISOC2	Unchanged in AD
ENSG00000063244	U2AF2	Unchanged in AD
ENSG00000063245	EPN1	Unchanged in AD
ENSG00000063322	MED29	Unchanged in AD
ENSG00000063438	AHRR	Down-regulated in AD
ENSG00000063587	ZNF275	Unchanged in AD
ENSG00000063601	MTMR1	Unchanged in AD
ENSG00000063660	GPC1	Unchanged in AD
ENSG00000063761	ADCK1	Unchanged in AD
ENSG00000063854	HAGH	Unchanged in AD
ENSG00000063978	RNF4	Unchanged in AD
ENSG00000064012	CASP8	Unchanged in AD
ENSG00000064042	LIMCH1	Unchanged in AD
ENSG00000064102	ASUN	Unchanged in AD
ENSG00000064115	TM7SF3	Unchanged in AD
ENSG00000064199	SPA17	Unchanged in AD
ENSG00000064201	TSPAN32	Up-regulated in AD
ENSG00000064205	WISP2	Unchanged in AD
ENSG00000064218	DMRT3	Down-regulated in AD
ENSG00000064225	ST3GAL6	Unchanged in AD
ENSG00000064270	ATP2C2	Unchanged in AD
ENSG00000064300	NGFR	Up-regulated in AD
ENSG00000064309	CDON	Unchanged in AD
ENSG00000064313	TAF2	Unchanged in AD
ENSG00000064393	HIPK2	Up-regulated in AD
ENSG00000064419	TNPO3	Unchanged in AD
ENSG00000064490	RFXANK	Unchanged in AD
ENSG00000064545	TMEM161A	Unchanged in AD
ENSG00000064547	LPAR2	Unchanged in AD
ENSG00000064601	CTSA	Unchanged in AD
ENSG00000064607	SUGP2	Unchanged in AD
ENSG00000064651	SLC12A2	Unchanged in AD
ENSG00000064652	SNX24	Unchanged in AD
ENSG00000064655	EYA2	Up-regulated in AD
ENSG00000064666	CNN2	Up-regulated in AD
ENSG00000064687	ABCA7	Unchanged in AD
ENSG00000064692	SNCAIP	Up-regulated in AD
ENSG00000064703	DDX20	Unchanged in AD
ENSG00000064726	BTBD1	Unchanged in AD
ENSG00000064763	FAR2	Down-regulated in AD
ENSG00000064787	BCAS1	Unchanged in AD
ENSG00000064886	CHI3L2	Up-regulated in AD
ENSG00000064932	SBNO2	Up-regulated in AD
ENSG00000064933	PMS1	Unchanged in AD
ENSG00000064961	HMG20B	Up-regulated in AD
ENSG00000064989	CALCRL	Unchanged in AD
ENSG00000064995	TAF11	Unchanged in AD
ENSG00000064999	ANKS1A	Unchanged in AD
ENSG00000065000	AP3D1	Unchanged in AD
ENSG00000065029	ZNF76	Unchanged in AD
ENSG00000065054	SLC9A3R2	Unchanged in AD
ENSG00000065057	NTHL1	Unchanged in AD
ENSG00000065060	UHRF1BP1	Unchanged in AD
ENSG00000065135	GNAI3	Unchanged in AD
ENSG00000065150	IPO5	Unchanged in AD
ENSG00000065154	OAT	Down-regulated in AD
ENSG00000065183	WDR3	Unchanged in AD
ENSG00000065243	PKN2	Unchanged in AD
ENSG00000065268	WDR18	Unchanged in AD
ENSG00000065308	TRAM2	Unchanged in AD
ENSG00000065320	NTN1	Up-regulated in AD
ENSG00000065325	GLP2R	Down-regulated in AD
ENSG00000065357	DGKA	Unchanged in AD
ENSG00000065361	ERBB3	Unchanged in AD
ENSG00000065413	ANKRD44	Up-regulated in AD
ENSG00000065427	KARS	Unchanged in AD
ENSG00000065457	ADAT1	Unchanged in AD
ENSG00000065485	PDIA5	Unchanged in AD
ENSG00000065491	TBC1D22B	Unchanged in AD
ENSG00000065518	NDUFB4	Unchanged in AD
ENSG00000065526	SPEN	Unchanged in AD
ENSG00000065534	MYLK	Up-regulated in AD
ENSG00000065548	ZC3H15	Down-regulated in AD
ENSG00000065559	MAP2K4	Down-regulated in AD
ENSG00000065600	TMEM206	Unchanged in AD
ENSG00000065609	SNAP91	Down-regulated in AD
ENSG00000065613	SLK	Unchanged in AD
ENSG00000065615	CYB5R4	Unchanged in AD
ENSG00000065618	COL17A1	Unchanged in AD
ENSG00000065621	GSTO2	Unchanged in AD
ENSG00000065665	SEC61A2	Unchanged in AD
ENSG00000065675	PRKCQ	Unchanged in AD
ENSG00000065717	TLE2	Unchanged in AD
ENSG00000065802	ASB1	Unchanged in AD
ENSG00000065809	FAM107B	Up-regulated in AD
ENSG00000065833	ME1	Unchanged in AD
ENSG00000065882	TBC1D1	Unchanged in AD
ENSG00000065883	CDK13	Unchanged in AD
ENSG00000065911	MTHFD2	Unchanged in AD
ENSG00000065923	SLC9A7	Unchanged in AD
ENSG00000065970	FOXJ2	Unchanged in AD
ENSG00000065978	YBX1	Up-regulated in AD
ENSG00000065989	PDE4A	Down-regulated in AD
ENSG00000066027	PPP2R5A	Unchanged in AD
ENSG00000066032	CTNNA2	Unchanged in AD
ENSG00000066044	ELAVL1	Unchanged in AD
ENSG00000066056	TIE1	Up-regulated in AD
ENSG00000066084	DIP2B	Unchanged in AD
ENSG00000066117	SMARCD1	Unchanged in AD
ENSG00000066135	KDM4A	Unchanged in AD
ENSG00000066136	NFYC	Unchanged in AD
ENSG00000066185	ZMYND12	Unchanged in AD
ENSG00000066230	SLC9A3	Up-regulated in AD
ENSG00000066248	NGEF	Down-regulated in AD
ENSG00000066279	ASPM	Down-regulated in AD
ENSG00000066294	CD84	Up-regulated in AD
ENSG00000066322	ELOVL1	Unchanged in AD
ENSG00000066336	SPI1	Up-regulated in AD
ENSG00000066379	ZNRD1	Unchanged in AD
ENSG00000066382	MPPED2	Down-regulated in AD
ENSG00000066405	CLDN18	Up-regulated in AD
ENSG00000066422	ZBTB11	Unchanged in AD
ENSG00000066427	ATXN3	Unchanged in AD
ENSG00000066455	GOLGA5	Unchanged in AD
ENSG00000066468	FGFR2	Unchanged in AD
ENSG00000066557	LRRC40	Down-regulated in AD
ENSG00000066583	ISOC1	Unchanged in AD
ENSG00000066629	EML1	Unchanged in AD
ENSG00000066651	TRMT11	Unchanged in AD
ENSG00000066654	THUMPD1	Unchanged in AD
ENSG00000066697	MSANTD3	Unchanged in AD
ENSG00000066735	KIF26A	Up-regulated in AD
ENSG00000066739	ATG2B	Unchanged in AD
ENSG00000066777	ARFGEF1	Unchanged in AD
ENSG00000066827	ZFAT	Unchanged in AD
ENSG00000066855	MTFR1	Unchanged in AD
ENSG00000066923	STAG3	Unchanged in AD
ENSG00000066926	FECH	Unchanged in AD
ENSG00000066933	MYO9A	Unchanged in AD
ENSG00000067048	DDX3Y	Unchanged in AD
ENSG00000067057	PFKP	Unchanged in AD
ENSG00000067064	IDI1	Unchanged in AD
ENSG00000067066	SP100	Up-regulated in AD
ENSG00000067082	KLF6	Unchanged in AD
ENSG00000067113	PPAP2A	Unchanged in AD
ENSG00000067141	NEO1	Unchanged in AD
ENSG00000067167	TRAM1	Unchanged in AD
ENSG00000067177	PHKA1	Up-regulated in AD
ENSG00000067182	TNFRSF1A	Up-regulated in AD
ENSG00000067191	CACNB1	Down-regulated in AD
ENSG00000067208	EVI5	Unchanged in AD
ENSG00000067221	STOML1	Down-regulated in AD
ENSG00000067225	PKM	Down-regulated in AD
ENSG00000067248	DHX29	Unchanged in AD
ENSG00000067334	DNTTIP2	Unchanged in AD
ENSG00000067365	METTL22	Unchanged in AD
ENSG00000067369	TP53BP1	Unchanged in AD
ENSG00000067445	TRO	Down-regulated in AD
ENSG00000067533	RRP15	Unchanged in AD
ENSG00000067560	RHOA	Unchanged in AD
ENSG00000067596	DHX8	Unchanged in AD
ENSG00000067601	PMS2P4	Unchanged in AD
ENSG00000067606	PRKCZ	Unchanged in AD
ENSG00000067646	ZFY	Unchanged in AD
ENSG00000067704	IARS2	Unchanged in AD
ENSG00000067715	SYT1	Down-regulated in AD
ENSG00000067798	NAV3	Unchanged in AD
ENSG00000067829	IDH3G	Unchanged in AD
ENSG00000067836	ROGDI	Unchanged in AD
ENSG00000067840	PDZD4	Down-regulated in AD
ENSG00000067842	ATP2B3	Down-regulated in AD
ENSG00000067900	ROCK1	Unchanged in AD
ENSG00000067955	CBFB	Up-regulated in AD
ENSG00000067992	PDK3	Down-regulated in AD
ENSG00000068001	HYAL2	Unchanged in AD
ENSG00000068024	HDAC4	Unchanged in AD
ENSG00000068028	RASSF1	Unchanged in AD
ENSG00000068078	FGFR3	Unchanged in AD
ENSG00000068079	IFI35	Up-regulated in AD
ENSG00000068097	HEATR6	Unchanged in AD
ENSG00000068120	COASY	Unchanged in AD
[truncated: 22,137 more rows]

## Sheet: Page7.ROSMPA.composite.DEG
Geneid	Symbol	Composite DEG	Brain region	Cohort
[truncated: 17,720 more rows]
