# Supplementary material for: Multiscale proteomic modeling reveals protein networks driving Alzheimer’s disease pathogenesis
Source: Cell. Author manuscript; Available in PMC 2026 Jan 28. (PMC12851831; doi:10.1016/j.cell.2025.08.038)
Supplement: 2 [file NIHMS2129767-supplement-2.xlsx]

## Sheet: Table contents
Table S1: Summary of sample demorgraphic information.
Page 1 (Related to Figure 1). Sample demographic information for the MSBB cohort.
Page 2 (Related to Figure 1, and Figure 2). Sample stratification per clinical and pathological trait for the MSBB cohort.
Page 3 (Related to Figure 1). Sample demographic information for the ROSMAP cohort.
Page 4 (Related to Figure 1, and Figure 3). Sample stratification per clinical and pathological trait for the ROSMAP cohort.
Page 5 (Related to Figure 1 and Figure 3). Sample demographic information for the BLSA cohort.
Page 6 (Related to Figure 1 through Figure 7). Table of Abbreviations.

## Sheet: Page 1. Demographics for MSBB
Patient Groups by CERAD (Numbers of samples)	Nunmbers of Sex (Female/Male)	Mean age at Death (range in years)	Mean PMI (range in hours)
NL (60)	31/29	82.6 (61 - 108)	9.5 (1 - 30)
Indefinite AD including possible and propable AD (49)	49/27	86.8 (61 - 101)	5.9 (2 - 21)
DefiniteAD(76)	36/13	85.2 (62 - 103)	6.3 (1 - 24)
Sum of all the samples (185)	116/69	84.7 (61-108)	7.2 (1-30)

## Sheet: Page 2. AD traits for MSBB
Traits	Stratification groups per trait
Braak	Low (Braak ≤ 2, n = 51)	Medium (2<Braak ≤ 4, n = 56)	High (Braak > 4, n = 64)
CDR	Nondemented (CDR = 0, n = 28)	Impaired (0 <CDR ≤ 2, n = 77)	Demented (2 < CDR, n = 80)
CERAD	NL (CERAD = 1, n = 60)	IndefinitedAD (CERAD > 2, n = 49)	DefinitedAD (CERAD = 2, n = 76)
Plaque mean	Normal (Plaque mean = 0, n = 50)	Mild (0 < Plaque mean ≤ 9, n = 78)	Severe (0 < Plaque mean >9, n = 57)
Notes: Braak, Braak stage score; CDR, the Clinical Dementia Rating; CERAD, Consortium to Establish a Registry for Alzheimer’s Disease; Plaque mean, Plaque mean density. In brackets n stands for numbers of samples per group.

## Sheet: Page 3. Demographics for ROSMAP
Patient Groups by CERAD (Numbers of samples)	Nunmbers of Sex (Female/Male)	Mean age at Death (range in years)
NL (106)	62/44	87.1 (73 - 101)
IndefiniteAD including possible and propable AD (180)	129/51	89.5 (71 - 107)
DefiniteAD (114)	90/24	90.7 (66 - 103)
Sum of all the samples (400)	281/119	89.2 (66 - 107)

## Sheet: Page 4. AD traits for ROSMAP
Traits	Stratification groups per trait
Braak	Low (Braak ≤ 2, n = 75)	Medium (2<Braak ≤ 4, n = 251)	High (Braak > 4, n = 74)
CERAD	NL (CERAD = 4, n = 114)	IndefinitedAD (1 < CERAD < 4, n = 180)	DefinitedAD (CERAD = 1, n = 106)
MMSE	Nondemented (MMSE > 27, n = 127)	Impaired ( 17< MMSE ≤ 27, n = 143)	Demented (MMSE < 17, n = 73)
Notes: Braak, Braak stage score, CERAD, Consortium to Establish a Registry for Alzheimer’s Disease ; MMSE, the Mini-Mental State Examination score. In brackets n stands for numbers of samples per group. 57 samples with missing value of MMSE.

## Sheet: Page 5. Demographics for BLSA
Patient Groups (Numbers of samples)	Nunmbers of Sex (Female/Male)	Ages (≥90/<90) (years)
NL (13)	10/3	3/10
AsymAD (14)	10/4	9/5
AD (20)	10/10	9/11
Sum of all the samples (47)	30/17	21/26

## Sheet: Page6.Abbreviation
Table of Abbreviations
Abbreviation	Meaning
5xFAD	Familial Alzheimer's disease mouse model
AD	Alzheimer's disease
AHNAK	Neuroblast differentiation-associated protein
AMP-AD	The Accelerating Medicines Partnership Alzheimer’s Disease
ANOVA	Analysis of variance
APOE	Apolipoprotein E
Ast	Astrocyte
Aβ	Amyloid-β peptide
BH	Benjamini-hochberg
BLSA	Baltimore Longitudinal Study on Aging
CDR	Clinical dementia rating
CERAD	The Consortium to Establish a Registry for Alzheimer's Disease
CIT	Causal inference test
DAA	Disease-associated astrocytes
DAM	Disease-associated microglia
DE	Differentially expressed
DEG	Differentially expressed gene
DEP	Differentially expressed protein
DNA	Deoxyribonucleic acid
DTT	Dithiothreitol
EDTA	Ethylenediaminetetraacetic acid
ELISA	Enzyme-linked immunosorbent assay
Endo	Endothelial cell
eQTLs	Expression quantitative trait loci
ERM	Ezrin-radixin-moesin
ESCRO	Embryonic stem cell research overview
Ex	Excitatory neuron
EZR	Ezrin
FC	Fold change
FDR	False discovery rate
FE	Fold enrichment
FGF	Fibroblast growth factor
GFAP	Glial fibrillary acidic protein
GO	Gene ontology
GPM6A	Glycoprotein M6A
GSE	Genomic Spatial Event database
GSEA	Gene set enrichment analysis
GWAS	Genome-wide association study
HEPES	-(4-(2-hydroxyethyl)piperazin-1-yl)ethanesulfonic acid
HRP	Horseradish peroxidase
In	Inhibitory neuron
iPSC	Induced pluripotent stem cell
IRB	Institutional review board
ISMMS	Icahn School of Medicine at Mount Sinai
JUMP	Jumbo Mass Spectrometry-based Proteomics Tool
KDP	Key driver protein
LC/LC-MS/MS	Liquid chromatography-tandem mass spectrometry
LFQ	Label-free quantification
limma	Linear models for microarray data
LOAD	Late-onset Alzheimer's disease
MAPK	Mitogen-activated protein kinases
MCI	Mild cognitive impairment
MCMC	Monte carlo markov chain
MEA	Multi-electrode array
MEGENA	Multiscale embedded gene coexpression network analysis
MG	Microglia
Mic	Microglia
MMSE	The mini-mental state examination
MOI	Multiplicity of Infection
MSBB	Mount sinai brain bank
MSigDB	Molecular signatures database
MSN	Moesin
NCE	Normalized collision energy
NCI	No cognitive impairment
NES	Normalized enrichment score
NFT	Neurofibrillary tangles
NIA	National Institute on Aging
NIH	National Institutes of Health
NL	Normal control
NP	NP-40 lysis buffer
NPC	Neural progenitor cell
NRN1	Neuritin 1
NSUN5P2	NSUN5 pseudogene 2
OLFM3	Olfactomedin 3
Olig	Oligodendrocyte
OPC	Oligodendrocyte progenitor cell
OPCML	Opioid binding protein/cell adhesion molecule like
PCLO	Piccolo presynaptic cytomatrix protein
PFC	Prefrontal cortex
PFN	Planar filtered network
PHG	Parahippocampal gyrus
PLEC	Plectin
PLQ	Plaque Mean density
PMI	Post-mortem interval
PMSF	Phenylmethylsulfonyl fluoride
PRDX6	Peroxiredoxin 6
QC	Quality control
RIMS1	Regulating synaptic membrane exocytosis protein 1
RIN	RNA integrity number
RNA	Ribonucleic acid
ROSMAP	Religious Orders Study/Memory and Aging Project
RPH3A	Rabphilin 3A
RPLC	Reverse phase liquid chromatography
RRID	Research resource identifier
RT	Room temperature
shRNA	Short hairpin RNA
SMAD	Suppressor of Mothers against Decapentaplegic
TF	Transcription factor
TFA	Trifluoroacetic acid
TMM	Trimmed mean of M-values normalization
TMT	Tandem-mass-tag
TWAS	Transcriptome wide association study
UCI ADRC	University of california irvine Alzheimer’s Disease Research Center
UCSC	The University of California, Santa Cruz
VIM	Vimentin
WGCNA	Weighted gene correlation network analysis
WT	Wild type
