# Supplementary material for: Multiscale proteomic modeling reveals protein networks driving Alzheimer’s disease pathogenesis
Source: Cell. Author manuscript; Available in PMC 2026 Jan 28. (PMC12851831; doi:10.1016/j.cell.2025.08.038)
Supplement: 5 [file NIHMS2129767-supplement-5.xlsx]

## Sheet: Table content
Table S4: The co-expression network and Bayesian causal netwrok analysis for the PHG proteomics in the MSBB cohort.
Page 1 (Related to Figure 4). The MEGENA network links.
Page 2 (Related to Figure 4). The MEGENA network memberships.
Page 3 (Related to Figure 4). The MEGENA network module hierarchyl.
Page 4 (Related to Figure 4). The MEGENA network module ranking analysis.
Page 5 (Related to Figure 4). The MEGENA network module annotation for cell-types.
Page 6 (Related to Figure 4). The MEGENA network module annotation for gene ontology (GO).
Page 7 (Related to Figure 6). The Bayesian causal network links in the MSBB cohort.
Page 8 (Related to Figure 6). The ranking analysis for the key driver proteins (KDP) in the Bayesian causal network of the MSBB cohort.
Page 9 (Related to Figure 7). The co-occurrence of top KDPs with Alzheimer's disease in the PubMed.

## Sheet: Page1.MEGENA network
From	To
sp|P20020-4|AT2B1-4_HUMAN	sp|P20020-1|AT2B1-1_HUMAN
sp|P16070|CD44_HUMAN	sp|P16070-10|CD44-10_HUMAN
tr|A0A0J9YX66|A0A0J9YX66_HUMAN	sp|O95319|CELF2_HUMAN
sp|Q13642-4|FHL1-4_HUMAN	sp|Q13642-5|FHL1-5_HUMAN
sp|A8MSI8|LYRM9_HUMAN	tr|J3KTA2|J3KTA2_HUMAN
sp|Q96AX2-3|RAB37-3_HUMAN	tr|A8MZI4|A8MZI4_HUMAN
sp|Q13972|RGRF1_HUMAN	sp|Q13972-3|RGRF1-3_HUMAN
sp|P49758|RGS6_HUMAN	sp|P49758-11|RGS6-11_HUMAN
sp|Q13813|SPTN1_HUMAN	sp|Q13813-2|SPTN1-2_HUMAN
sp|Q9HCH5-13|SYTL2-13_HUMAN	sp|Q9HCH5|SYTL2_HUMAN
sp|Q9H7D7-2|WDR26-2_HUMAN	sp|Q9H7D7|WDR26_HUMAN
tr|A0A2R8Y7C8|A0A2R8Y7C8_HUMAN	sp|P49815|TSC2_HUMAN
sp|O75122-3|CLAP2-3_HUMAN	tr|E7EW49|E7EW49_HUMAN
sp|Q9H5V9|CX056_HUMAN	sp|Q9H5V9-3|CX056-3_HUMAN
tr|J3QRF4|J3QRF4_HUMAN	sp|A6NFN3|RFOX3_HUMAN
sp|Q9UH03|SEPT3_HUMAN	tr|B1AHR1|B1AHR1_HUMAN
sp|Q658P3|STEA3_HUMAN	sp|Q658P3-2|STEA3-2_HUMAN
tr|A0A2R8Y740|A0A2R8Y740_HUMAN	tr|A0A163QEF0|A0A163QEF0_HUMAN
sp|P07108|ACBP_HUMAN	sp|P07108-5|ACBP-5_HUMAN
sp|Q15149-3|PLEC-3_HUMAN	sp|Q15149-8|PLEC-8_HUMAN
tr|A0A1W2PR46|A0A1W2PR46_HUMAN	sp|P14136|GFAP_HUMAN
sp|Q15149|PLEC_HUMAN	sp|Q15149-8|PLEC-8_HUMAN
sp|Q15149-3|PLEC-3_HUMAN	sp|Q15149|PLEC_HUMAN
sp|Q9UPW8|UN13A_HUMAN	tr|F8W059|F8W059_HUMAN
tr|A0A140TA44|A0A140TA44_HUMAN	sp|P0C0L5|CO4B_HUMAN
tr|A0A1B0GU03|A0A1B0GU03_HUMAN	tr|A0A1B0GU92|A0A1B0GU92_HUMAN
tr|E9PGC8|E9PGC8_HUMAN	sp|P78559|MAP1A_HUMAN
sp|Q8WXI4|ACO11_HUMAN	sp|Q8WXI4-2|ACO11-2_HUMAN
sp|P13637|AT1A3_HUMAN	sp|P13637-3|AT1A3-3_HUMAN
sp|P02788|TRFL_HUMAN	tr|E7EQB2|E7EQB2_HUMAN
sp|Q9Y2T3-3|GUAD-3_HUMAN	sp|Q9Y2T3|GUAD_HUMAN
sp|Q0ZGT2-2|NEXN-2_HUMAN	sp|Q0ZGT2|NEXN_HUMAN
tr|A0A1W2PPA3|A0A1W2PPA3_HUMAN	tr|K7EPI4|K7EPI4_HUMAN
tr|A0A1W2PQ11|A0A1W2PQ11_HUMAN	sp|Q02246|CNTN2_HUMAN
tr|C9J2H1|C9J2H1_HUMAN	sp|Q86UX2|ITIH5_HUMAN
sp|O75369|FLNB_HUMAN	sp|O75369-8|FLNB-8_HUMAN
sp|P24821-6|TENA-6_HUMAN	tr|F5H7V9|F5H7V9_HUMAN
sp|P16157-12|ANK1-12_HUMAN	sp|P16157|ANK1_HUMAN
sp|Q6IQ23-2|PKHA7-2_HUMAN	sp|Q6IQ23|PKHA7_HUMAN
sp|P49841|GSK3B_HUMAN	sp|P49841-2|GSK3B-2_HUMAN
sp|P61916|NPC2_HUMAN	tr|G3V3D1|G3V3D1_HUMAN
tr|A0A1W2PR46|A0A1W2PR46_HUMAN	sp|P14136-2|GFAP-2_HUMAN
sp|P12111|CO6A3_HUMAN	sp|P12111-4|CO6A3-4_HUMAN
sp|P24821-6|TENA-6_HUMAN	sp|P24821|TENA_HUMAN
sp|P35749-3|MYH11-3_HUMAN	sp|P35749-2|MYH11-2_HUMAN
sp|O60331|PI51C_HUMAN	sp|O60331-3|PI51C-3_HUMAN
sp|P24821|TENA_HUMAN	tr|F5H7V9|F5H7V9_HUMAN
sp|P14136|GFAP_HUMAN	sp|P14136-2|GFAP-2_HUMAN
sp|Q9NVI7|ATD3A_HUMAN	sp|Q9NVI7-2|ATD3A-2_HUMAN
sp|Q9Y5Q8|TF3C5_HUMAN	sp|Q9Y5Q8-3|TF3C5-3_HUMAN
sp|Q8IXQ6|PARP9_HUMAN	sp|Q8IXQ6-2|PARP9-2_HUMAN
tr|D3YTA9|D3YTA9_HUMAN	sp|P63098|CANB1_HUMAN
tr|A0A140T8Y3|A0A140T8Y3_HUMAN	sp|P22105|TENX_HUMAN
sp|Q9Y4I1|MYO5A_HUMAN	sp|Q9Y4I1-2|MYO5A-2_HUMAN
tr|B1AP13|B1AP13_HUMAN	sp|P08174|DAF_HUMAN
sp|P35749|MYH11_HUMAN	sp|P35749-2|MYH11-2_HUMAN
sp|Q9BY66-3|KDM5D-3_HUMAN	sp|Q9BY66|KDM5D_HUMAN
sp|P0C0L4|CO4A_HUMAN	tr|A0A0G2JPR0|A0A0G2JPR0_HUMAN
sp|Q93079|H2B1H_HUMAN	tr|U3KQK0|U3KQK0_HUMAN
sp|P06396-3|GELS-3_HUMAN	sp|P06396|GELS_HUMAN
sp|Q8TCC3|RM30_HUMAN	sp|Q8TCC3-2|RM30-2_HUMAN
sp|P25189-2|MYP0-2_HUMAN	sp|P25189|MYP0_HUMAN
tr|A0A3B3ITE1|A0A3B3ITE1_HUMAN	sp|Q9UDY2|ZO2_HUMAN
sp|Q9UPP5|K1107_HUMAN	sp|Q9UPP5-2|K1107-2_HUMAN
sp|O00468|AGRIN_HUMAN	sp|O00468-3|AGRIN-3_HUMAN
tr|H9KV90|H9KV90_HUMAN	sp|Q9Y566|SHAN1_HUMAN
sp|P17600|SYN1_HUMAN	sp|P17600-2|SYN1-2_HUMAN
sp|P63000-2|RAC1-2_HUMAN	sp|P63000|RAC1_HUMAN
sp|P12814-3|ACTN1-3_HUMAN	sp|P12814-2|ACTN1-2_HUMAN
sp|Q96Q06-2|PLIN4-2_HUMAN	sp|Q96Q06|PLIN4_HUMAN
sp|P20020-4|AT2B1-4_HUMAN	sp|P20020|AT2B1_HUMAN
sp|P20020-1|AT2B1-1_HUMAN	sp|P20020|AT2B1_HUMAN
sp|P35749-3|MYH11-3_HUMAN	sp|P35749|MYH11_HUMAN
sp|O14578-3|CTRO-3_HUMAN	sp|O14578|CTRO_HUMAN
sp|Q9NYB5-3|SO1C1-3_HUMAN	sp|Q9NYB5|SO1C1_HUMAN
sp|O14617-5|AP3D1-5_HUMAN	sp|O14617|AP3D1_HUMAN
tr|A0A0C4DGB6|A0A0C4DGB6_HUMAN	sp|P02768|ALBU_HUMAN
tr|A0A0J9YXN7|A0A0J9YXN7_HUMAN	sp|Q96Q06|PLIN4_HUMAN
sp|Q16653|MOG_HUMAN	sp|Q16653-13|MOG-13_HUMAN
sp|Q9Y4F5-2|C170B-2_HUMAN	sp|Q9Y4F5|C170B_HUMAN
sp|P46020-2|KPB1-2_HUMAN	sp|P46020|KPB1_HUMAN
sp|Q16653-13|MOG-13_HUMAN	sp|Q16653-10|MOG-10_HUMAN
tr|I3L170|I3L170_HUMAN	sp|P10636-3|TAU-3_HUMAN
tr|K7EPT8|K7EPT8_HUMAN	tr|A0A1W2PS58|A0A1W2PS58_HUMAN
tr|A0A0J9YXN7|A0A0J9YXN7_HUMAN	sp|Q96Q06-2|PLIN4-2_HUMAN
tr|A0A0J9YYF7|A0A0J9YYF7_HUMAN	sp|Q86T65|DAAM2_HUMAN
tr|A0A140TA44|A0A140TA44_HUMAN	sp|P0C0L4|CO4A_HUMAN
sp|Q00653|NFKB2_HUMAN	sp|Q00653-4|NFKB2-4_HUMAN
sp|A5YM72-3|CRNS1-3_HUMAN	sp|A5YM72|CRNS1_HUMAN
sp|O14576|DC1I1_HUMAN	sp|O14576-2|DC1I1-2_HUMAN
sp|P0C0L4|CO4A_HUMAN	sp|P0C0L5|CO4B_HUMAN
tr|A0A0U1RRM6|A0A0U1RRM6_HUMAN	sp|Q8N8S7-2|ENAH-2_HUMAN
sp|P49419-2|AL7A1-2_HUMAN	sp|P49419|AL7A1_HUMAN
tr|A0A1B0GW40|A0A1B0GW40_HUMAN	tr|A0A1B0GW67|A0A1B0GW67_HUMAN
sp|Q9NYI0|PSD3_HUMAN	tr|E5RJ29|E5RJ29_HUMAN
tr|E9PFZ2|E9PFZ2_HUMAN	sp|P00450|CERU_HUMAN
tr|A0A140TA44|A0A140TA44_HUMAN	tr|A0A0G2JPR0|A0A0G2JPR0_HUMAN
sp|O14522|PTPRT_HUMAN	tr|B1AJR6|B1AJR6_HUMAN
sp|O60462|NRP2_HUMAN	sp|O60462-4|NRP2-4_HUMAN
sp|P0DP24|CALM2_HUMAN	tr|H0Y7A7|H0Y7A7_HUMAN
sp|O75363|BCAS1_HUMAN	tr|G3XAF7|G3XAF7_HUMAN
sp|Q05682-2|CALD1-2_HUMAN	sp|Q05682-3|CALD1-3_HUMAN
sp|P51178|PLCD1_HUMAN	sp|P51178-2|PLCD1-2_HUMAN
sp|Q9UBM8-2|MGT4C-2_HUMAN	sp|Q9UBM8|MGT4C_HUMAN
sp|Q96PY5|FMNL2_HUMAN	sp|Q96PY5-3|FMNL2-3_HUMAN
sp|P12814-3|ACTN1-3_HUMAN	sp|P12814|ACTN1_HUMAN
sp|Q93050-3|VPP1-3_HUMAN	sp|Q93050|VPP1_HUMAN
tr|J3KRP0|J3KRP0_HUMAN	sp|Q96KN2|CNDP1_HUMAN
tr|A0A0G2JPR0|A0A0G2JPR0_HUMAN	sp|P0C0L5|CO4B_HUMAN
sp|O15061|SYNEM_HUMAN	tr|A0A075B7B1|A0A075B7B1_HUMAN
sp|Q8TAM6|ERMIN_HUMAN	tr|B4DIZ1|B4DIZ1_HUMAN
sp|Q99959-2|PKP2-2_HUMAN	sp|Q99959|PKP2_HUMAN
sp|Q8N608-2|DPP10-2_HUMAN	sp|Q8N608|DPP10_HUMAN
tr|A0A2R8YER1|A0A2R8YER1_HUMAN	tr|A0A2R8Y445|A0A2R8Y445_HUMAN
tr|A0A2R8Y6T2|A0A2R8Y6T2_HUMAN	sp|Q96PV0|SYGP1_HUMAN
sp|O94875-11|SRBS2-11_HUMAN	sp|O94875|SRBS2_HUMAN
sp|P12814-2|ACTN1-2_HUMAN	sp|P12814|ACTN1_HUMAN
sp|P07602|SAP_HUMAN	tr|C9JIZ6|C9JIZ6_HUMAN
sp|Q96RT1-9|ERBIN-9_HUMAN	sp|Q96RT1|ERBIN_HUMAN
tr|K4DI93|K4DI93_HUMAN	sp|Q13620|CUL4B_HUMAN
tr|A0A2R8Y6Y7|A0A2R8Y6Y7_HUMAN	sp|Q9P2R7|SUCB1_HUMAN
sp|O00584|RNT2_HUMAN	tr|A0A087WZM2|A0A087WZM2_HUMAN
sp|O43432|IF4G3_HUMAN	tr|A0A0A0MSA7|A0A0A0MSA7_HUMAN
sp|P20671|H2A1D_HUMAN	sp|P0C0S8|H2A1_HUMAN
sp|Q9UII2-3|ATIF1-3_HUMAN	sp|Q9UII2-2|ATIF1-2_HUMAN
sp|Q14C86-6|GAPD1-6_HUMAN	sp|Q14C86|GAPD1_HUMAN
tr|A0A3B3ITE1|A0A3B3ITE1_HUMAN	tr|A0A3B3IU51|A0A3B3IU51_HUMAN
tr|A0A0B4J269|A0A0B4J269_HUMAN	sp|Q13509|TBB3_HUMAN
sp|P16144|ITB4_HUMAN	sp|P16144-2|ITB4-2_HUMAN
sp|P29323-2|EPHB2-2_HUMAN	sp|P29323|EPHB2_HUMAN
sp|P34931|HS71L_HUMAN	tr|Q53FA3|Q53FA3_HUMAN
tr|J3QKL5|J3QKL5_HUMAN	tr|H7BYR8|H7BYR8_HUMAN
sp|P19021|AMD_HUMAN	sp|P19021-5|AMD-5_HUMAN
sp|P69905|HBA_HUMAN	tr|A0A2R8Y7C0|A0A2R8Y7C0_HUMAN
tr|H3BLU2|H3BLU2_HUMAN	sp|Q13449|LSAMP_HUMAN
sp|Q13137|CACO2_HUMAN	sp|Q13137-3|CACO2-3_HUMAN
sp|Q9Y2Q0|AT8A1_HUMAN	sp|Q9Y2Q0-2|AT8A1-2_HUMAN
sp|Q13642-4|FHL1-4_HUMAN	sp|Q13642-1|FHL1-1_HUMAN
sp|Q13642-5|FHL1-5_HUMAN	sp|Q13642-1|FHL1-1_HUMAN
sp|P11277-3|SPTB1-3_HUMAN	sp|P11277|SPTB1_HUMAN
tr|A0A3B3ISZ5|A0A3B3ISZ5_HUMAN	tr|A0A3B3ITE1|A0A3B3ITE1_HUMAN
tr|A0A1B0GVQ5|A0A1B0GVQ5_HUMAN	sp|P61764|STXB1_HUMAN
sp|Q6IQ23|PKHA7_HUMAN	tr|E9PKC0|E9PKC0_HUMAN
sp|Q92736|RYR2_HUMAN	sp|Q92736-2|RYR2-2_HUMAN
tr|E9PJL7|E9PJL7_HUMAN	sp|P02511|CRYAB_HUMAN
sp|P02649|APOE_HUMAN	cu|P02649-101|APOE2_HUMAN
sp|Q9HCD6-2|TANC2-2_HUMAN	sp|Q9HCD6|TANC2_HUMAN
tr|G3V578|G3V578_HUMAN	sp|Q9UN36|NDRG2_HUMAN
sp|P02686|MBP_HUMAN	tr|H7BYR8|H7BYR8_HUMAN
sp|P01009|A1AT_HUMAN	tr|A0A024R6I7|A0A024R6I7_HUMAN
sp|Q9UM54|MYO6_HUMAN	sp|Q9UM54-2|MYO6-2_HUMAN
sp|P22105|TENX_HUMAN	tr|A0A140T902|A0A140T902_HUMAN
sp|Q16653|MOG_HUMAN	sp|Q16653-10|MOG-10_HUMAN
tr|E9PGM1|E9PGM1_HUMAN	tr|E7EX73|E7EX73_HUMAN
sp|P49189|AL9A1_HUMAN	sp|P49189-3|AL9A1-3_HUMAN
sp|O14525-2|ASTN1-2_HUMAN	sp|O14525|ASTN1_HUMAN
tr|B7ZCA0|B7ZCA0_HUMAN	tr|A0A2R8Y6T2|A0A2R8Y6T2_HUMAN
tr|G3XAF7|G3XAF7_HUMAN	tr|H7C1E7|H7C1E7_HUMAN
tr|A0A2R8Y6T2|A0A2R8Y6T2_HUMAN	sp|Q96PV0-2|SYGP1-2_HUMAN
sp|O00139|KIF2A_HUMAN	sp|O00139-4|KIF2A-4_HUMAN
tr|A0A1B0GUL6|A0A1B0GUL6_HUMAN	sp|Q9UPP5|K1107_HUMAN
tr|B7ZCA0|B7ZCA0_HUMAN	sp|Q96PV0-2|SYGP1-2_HUMAN
sp|O95294|RASL1_HUMAN	sp|O95294-3|RASL1-3_HUMAN
sp|O14578-4|CTRO-4_HUMAN	sp|O14578|CTRO_HUMAN
sp|Q9H0P0-2|5NT3A-2_HUMAN	sp|Q9H0P0-1|5NT3A-1_HUMAN
sp|Q8IZP0|ABI1_HUMAN	sp|Q8IZP0-10|ABI1-10_HUMAN
sp|Q15149-8|PLEC-8_HUMAN	tr|H0YDN1|H0YDN1_HUMAN
sp|Q15149-3|PLEC-3_HUMAN	tr|H0YDN1|H0YDN1_HUMAN
sp|Q8IWA5|CTL2_HUMAN	sp|Q8IWA5-3|CTL2-3_HUMAN
sp|O14490-4|DLGP1-4_HUMAN	sp|O14490-2|DLGP1-2_HUMAN
sp|Q6IQ23-2|PKHA7-2_HUMAN	tr|E9PKC0|E9PKC0_HUMAN
sp|P09543|CN37_HUMAN	tr|K7ERC4|K7ERC4_HUMAN
sp|P59998|ARPC4_HUMAN	tr|F8WCF6|F8WCF6_HUMAN
tr|A0A3B3ISZ5|A0A3B3ISZ5_HUMAN	sp|Q9UDY2|ZO2_HUMAN
sp|P50440|GATM_HUMAN	sp|P50440-2|GATM-2_HUMAN
sp|Q9Y2J2|E41L3_HUMAN	sp|Q9Y2J2-4|E41L3-4_HUMAN
sp|Q15149|PLEC_HUMAN	tr|H0YDN1|H0YDN1_HUMAN
sp|O14578-3|CTRO-3_HUMAN	sp|O14578-4|CTRO-4_HUMAN
sp|Q8NF91|SYNE1_HUMAN	tr|A0A0C4DG40|A0A0C4DG40_HUMAN
sp|O75363|BCAS1_HUMAN	tr|H7C1E7|H7C1E7_HUMAN
sp|Q86UU1-2|PHLB1-2_HUMAN	sp|Q86UU1|PHLB1_HUMAN
sp|Q9UDY2|ZO2_HUMAN	tr|A0A3B3IU51|A0A3B3IU51_HUMAN
tr|Q5JXH8|Q5JXH8_HUMAN	sp|Q13642|FHL1_HUMAN
sp|P01042-2|KNG1-2_HUMAN	sp|P01042|KNG1_HUMAN
sp|P16144-2|ITB4-2_HUMAN	sp|P16144-3|ITB4-3_HUMAN
sp|P02686|MBP_HUMAN	tr|J3QKL5|J3QKL5_HUMAN
sp|Q9UM54|MYO6_HUMAN	tr|E7EW20|E7EW20_HUMAN
sp|Q9UH03|SEPT3_HUMAN	tr|A0A2R8Y4H2|A0A2R8Y4H2_HUMAN
tr|B1AHR1|B1AHR1_HUMAN	tr|A0A2R8Y4H2|A0A2R8Y4H2_HUMAN
sp|Q9UPX8-3|SHAN2-3_HUMAN	sp|Q9UPX8|SHAN2_HUMAN
tr|A0A0C4DG86|A0A0C4DG86_HUMAN	sp|Q9NX95|SYBU_HUMAN
sp|Q9HBG6-9|IF122-9_HUMAN	sp|Q9HBG6|IF122_HUMAN
sp|Q9HCE9-2|ANO8-2_HUMAN	sp|Q9HCE9|ANO8_HUMAN
sp|O75363|BCAS1_HUMAN	sp|O75363-2|BCAS1-2_HUMAN
sp|P45984|MK09_HUMAN	sp|P45984-2|MK09-2_HUMAN
sp|O60716|CTND1_HUMAN	tr|C9JZR2|C9JZR2_HUMAN
sp|P0CG38|POTEI_HUMAN	sp|P0CG39|POTEJ_HUMAN
sp|P07355|ANXA2_HUMAN	tr|H0YNP5|H0YNP5_HUMAN
sp|Q13557-11|KCC2D-11_HUMAN	sp|Q13557-6|KCC2D-6_HUMAN
tr|A0A140T8Y3|A0A140T8Y3_HUMAN	tr|A0A140T902|A0A140T902_HUMAN
sp|Q9UM54|MYO6_HUMAN	sp|Q9UM54-6|MYO6-6_HUMAN
tr|A0A2R8Y4T1|A0A2R8Y4T1_HUMAN	sp|Q9HBL0|TENS1_HUMAN
sp|P16157-21|ANK1-21_HUMAN	sp|P16157|ANK1_HUMAN
tr|A0A1W2PR46|A0A1W2PR46_HUMAN	tr|A0A1W2PRT3|A0A1W2PRT3_HUMAN
tr|A0A3F2YNY5|A0A3F2YNY5_HUMAN	sp|Q9H2S1|KCNN2_HUMAN
tr|A0A1W2PRT3|A0A1W2PRT3_HUMAN	sp|P14136|GFAP_HUMAN
sp|O94856|NFASC_HUMAN	sp|O94856-11|NFASC-11_HUMAN
sp|P02686-4|MBP-4_HUMAN	tr|H7BYR8|H7BYR8_HUMAN
cu|P02649-103|APOE4_HUMAN	sp|P02649|APOE_HUMAN
tr|A0A1B0GUL6|A0A1B0GUL6_HUMAN	sp|Q9UPP5-2|K1107-2_HUMAN
sp|Q14155-3|ARHG7-3_HUMAN	sp|Q14155|ARHG7_HUMAN
tr|E7EW20|E7EW20_HUMAN	sp|Q9UM54-2|MYO6-2_HUMAN
tr|A0A1W2PRT3|A0A1W2PRT3_HUMAN	sp|P14136-2|GFAP-2_HUMAN
sp|Q9NVA2-2|SEP11-2_HUMAN	sp|Q9NVA2|SEP11_HUMAN
sp|Q8N3V7-2|SYNPO-2_HUMAN	sp|Q8N3V7|SYNPO_HUMAN
sp|P16157-21|ANK1-21_HUMAN	sp|P16157-12|ANK1-12_HUMAN
tr|A0A0U1RQK7|A0A0U1RQK7_HUMAN	tr|A0A0A0MSA7|A0A0A0MSA7_HUMAN
tr|G3XAF7|G3XAF7_HUMAN	sp|O75363-2|BCAS1-2_HUMAN
tr|A0A0B4J1R6|A0A0B4J1R6_HUMAN	sp|P29401|TKT_HUMAN
tr|A0A3B3ISZ5|A0A3B3ISZ5_HUMAN	tr|A0A3B3IU51|A0A3B3IU51_HUMAN
sp|Q8WXG6-4|MADD-4_HUMAN	sp|Q8WXG6-6|MADD-6_HUMAN
sp|P11413|G6PD_HUMAN	sp|P11413-3|G6PD-3_HUMAN
sp|P01768|HV330_HUMAN	tr|A0A0J9YY99|A0A0J9YY99_HUMAN
sp|Q9H0F7-2|ARL6-2_HUMAN	sp|Q9H0F7|ARL6_HUMAN
sp|Q96PV0|SYGP1_HUMAN	sp|Q96PV0-2|SYGP1-2_HUMAN
sp|Q96JC1|VPS39_HUMAN	sp|Q96JC1-2|VPS39-2_HUMAN
tr|B4DUC8|B4DUC8_HUMAN	sp|Q13126|MTAP_HUMAN
sp|Q13885|TBB2A_HUMAN	sp|Q9BVA1|TBB2B_HUMAN
sp|P15924-3|DESP-3_HUMAN	sp|P15924|DESP_HUMAN
tr|A0A286YFF8|A0A286YFF8_HUMAN	sp|Q7Z3U7|MON2_HUMAN
sp|Q9BTW9-4|TBCD-4_HUMAN	sp|Q9BTW9|TBCD_HUMAN
sp|P41594-2|GRM5-2_HUMAN	sp|P41594|GRM5_HUMAN
sp|P42658-2|DPP6-2_HUMAN	sp|P42658|DPP6_HUMAN
sp|Q7Z4V5-2|HDGR2-2_HUMAN	sp|Q7Z4V5|HDGR2_HUMAN
sp|O94875-2|SRBS2-2_HUMAN	sp|O94875-10|SRBS2-10_HUMAN
sp|O14490-5|DLGP1-5_HUMAN	tr|A8MYR7|A8MYR7_HUMAN
sp|Q8WWI1-2|LMO7-2_HUMAN	sp|Q8WWI1|LMO7_HUMAN
sp|Q15349-2|KS6A2-2_HUMAN	sp|Q15349|KS6A2_HUMAN
sp|Q13362|2A5G_HUMAN	sp|Q13362-3|2A5G-3_HUMAN
sp|P12110-2|CO6A2-2_HUMAN	sp|P12110|CO6A2_HUMAN
tr|A0A0A0MQS9|A0A0A0MQS9_HUMAN	sp|Q16363|LAMA4_HUMAN
sp|O00339|MATN2_HUMAN	sp|O00339-2|MATN2-2_HUMAN
sp|P48506|GSH1_HUMAN	tr|A0A2R8YEL6|A0A2R8YEL6_HUMAN
sp|Q01814|AT2B2_HUMAN	sp|Q01814-2|AT2B2-2_HUMAN
tr|A0A1B0GTF3|A0A1B0GTF3_HUMAN	sp|O43301|HS12A_HUMAN
tr|B7ZCA0|B7ZCA0_HUMAN	sp|Q96PV0|SYGP1_HUMAN
tr|A0A0U1RQK7|A0A0U1RQK7_HUMAN	sp|O43432|IF4G3_HUMAN
sp|Q9NUT2-4|ABCB8-4_HUMAN	sp|Q9NUT2|ABCB8_HUMAN
sp|Q9UBC2-2|EP15R-2_HUMAN	sp|Q9UBC2|EP15R_HUMAN
sp|Q13444|ADA15_HUMAN	sp|Q13444-3|ADA15-3_HUMAN
sp|Q92796|DLG3_HUMAN	tr|Q5JUW8|Q5JUW8_HUMAN
sp|Q8WXG6|MADD_HUMAN	sp|Q8WXG6-2|MADD-2_HUMAN
sp|P02686|MBP_HUMAN	sp|P02686-4|MBP-4_HUMAN
sp|Q06787|FMR1_HUMAN	sp|Q06787-5|FMR1-5_HUMAN
sp|O60664|PLIN3_HUMAN	sp|O60664-3|PLIN3-3_HUMAN
sp|O94856-11|NFASC-11_HUMAN	tr|X6RKN2|X6RKN2_HUMAN
sp|O43272|PROD_HUMAN	tr|A0A087WWM6|A0A087WWM6_HUMAN
sp|Q9UM54-6|MYO6-6_HUMAN	sp|Q9UM54-2|MYO6-2_HUMAN
sp|Q8N3U4|STAG2_HUMAN	sp|Q8N3U4-2|STAG2-2_HUMAN
sp|Q9UKV3|ACINU_HUMAN	tr|E7EQT4|E7EQT4_HUMAN
sp|Q9NY65-2|TBA8-2_HUMAN	sp|Q9NY65|TBA8_HUMAN
sp|P16144|ITB4_HUMAN	sp|P16144-3|ITB4-3_HUMAN
sp|P23229-2|ITA6-2_HUMAN	sp|P23229|ITA6_HUMAN
sp|P35580|MYH10_HUMAN	sp|P35580-5|MYH10-5_HUMAN
sp|Q7L804|RFIP2_HUMAN	sp|Q7L804-2|RFIP2-2_HUMAN
sp|Q05586|NMDZ1_HUMAN	sp|Q05586-5|NMDZ1-5_HUMAN
sp|Q16891-2|MIC60-2_HUMAN	sp|Q16891|MIC60_HUMAN
sp|Q9UKM9|RALY_HUMAN	sp|Q9UKM9-2|RALY-2_HUMAN
sp|Q8N4C8|MINK1_HUMAN	sp|Q8N4C8-2|MINK1-2_HUMAN
sp|P16452-2|EPB42-2_HUMAN	sp|P16452|EPB42_HUMAN
sp|O60879-2|DIAP2-2_HUMAN	sp|O60879|DIAP2_HUMAN
sp|Q9Y2H5|PKHA6_HUMAN	tr|Q5VTI5|Q5VTI5_HUMAN
sp|Q12756|KIF1A_HUMAN	tr|A0A3F2YNW9|A0A3F2YNW9_HUMAN
sp|Q05682-2|CALD1-2_HUMAN	sp|Q05682-4|CALD1-4_HUMAN
sp|O94973|AP2A2_HUMAN	sp|O94973-2|AP2A2-2_HUMAN
tr|A0A1B0GTL7|A0A1B0GTL7_HUMAN	sp|Q02246|CNTN2_HUMAN
sp|P47736-4|RPGP1-4_HUMAN	sp|P47736|RPGP1_HUMAN
sp|Q9UM54-6|MYO6-6_HUMAN	tr|E7EW20|E7EW20_HUMAN
sp|P14136-2|GFAP-2_HUMAN	tr|K7ELP4|K7ELP4_HUMAN
tr|A0A1B0GTL7|A0A1B0GTL7_HUMAN	tr|A0A1W2PQ11|A0A1W2PQ11_HUMAN
tr|X6RKN2|X6RKN2_HUMAN	sp|O94856-10|NFASC-10_HUMAN
tr|E7ERD7|E7ERD7_HUMAN	sp|Q9UKU0|ACSL6_HUMAN
tr|B5MCD5|B5MCD5_HUMAN	tr|B5MBY2|B5MBY2_HUMAN
sp|Q9UH03|SEPT3_HUMAN	sp|Q9UH03-2|SEPT3-2_HUMAN
tr|B1AHR1|B1AHR1_HUMAN	sp|Q9UH03-2|SEPT3-2_HUMAN
sp|Q8WXE9|STON2_HUMAN	tr|A0A3B3IU55|A0A3B3IU55_HUMAN
sp|P14543|NID1_HUMAN	sp|P14543-2|NID1-2_HUMAN
sp|P14136|GFAP_HUMAN	tr|K7ELP4|K7ELP4_HUMAN
sp|P53675|CLH2_HUMAN	tr|A0A087WX41|A0A087WX41_HUMAN
sp|P02686-4|MBP-4_HUMAN	tr|J3QKL5|J3QKL5_HUMAN
sp|P59768|GBG2_HUMAN	tr|G3V3J9|G3V3J9_HUMAN
sp|Q8WXG6-2|MADD-2_HUMAN	sp|Q8WXG6-6|MADD-6_HUMAN
tr|A0A1W2PR46|A0A1W2PR46_HUMAN	tr|K7ELP4|K7ELP4_HUMAN
sp|O14795|UN13B_HUMAN	sp|O14795-2|UN13B-2_HUMAN
sp|Q12756|KIF1A_HUMAN	tr|A0A3B3IT28|A0A3B3IT28_HUMAN
sp|Q14624-2|ITIH4-2_HUMAN	sp|Q14624|ITIH4_HUMAN
sp|Q86VP1|TAXB1_HUMAN	sp|Q86VP1-2|TAXB1-2_HUMAN
sp|O43491-4|E41L2-4_HUMAN	sp|O43491|E41L2_HUMAN
sp|O43147|SGSM2_HUMAN	sp|O43147-2|SGSM2-2_HUMAN
sp|Q9Y2A7-2|NCKP1-2_HUMAN	sp|Q9Y2A7|NCKP1_HUMAN
sp|Q96CV9|OPTN_HUMAN	sp|Q96CV9-2|OPTN-2_HUMAN
sp|Q9UH03-2|SEPT3-2_HUMAN	tr|A0A2R8Y4H2|A0A2R8Y4H2_HUMAN
sp|Q96RR4|KKCC2_HUMAN	sp|Q96RR4-7|KKCC2-7_HUMAN
tr|A0A096LNH6|A0A096LNH6_HUMAN	sp|Q14185|DOCK1_HUMAN
sp|Q8NF91|SYNE1_HUMAN	tr|E7ENN3|E7ENN3_HUMAN
sp|Q8N4X5|AF1L2_HUMAN	sp|Q8N4X5-2|AF1L2-2_HUMAN
sp|Q8WXG6-4|MADD-4_HUMAN	sp|Q8WXG6-2|MADD-2_HUMAN
sp|Q8TDW5|SYTL5_HUMAN	sp|Q8TDW5-2|SYTL5-2_HUMAN
sp|Q13336-2|UT1-2_HUMAN	sp|Q13336|UT1_HUMAN
tr|A0A0R4J2G7|A0A0R4J2G7_HUMAN	sp|Q9ULB1|NRX1A_HUMAN
sp|Q96SB3|NEB2_HUMAN	tr|D3DTX6|D3DTX6_HUMAN
tr|A0A0U1RRA5|A0A0U1RRA5_HUMAN	sp|Q92802|N42L2_HUMAN
sp|Q9Y6T7|DGKB_HUMAN	tr|B5MBY2|B5MBY2_HUMAN
cu|P02649-103|APOE4_HUMAN	cu|P02649-101|APOE2_HUMAN
tr|B7Z6Z4|B7Z6Z4_HUMAN	sp|P60660|MYL6_HUMAN
sp|P35609-2|ACTN2-2_HUMAN	sp|P35609|ACTN2_HUMAN
sp|Q7Z406|MYH14_HUMAN	sp|Q7Z406-2|MYH14-2_HUMAN
tr|I6L894|I6L894_HUMAN	sp|Q01484|ANK2_HUMAN
sp|P68871|HBB_HUMAN	sp|P02042|HBD_HUMAN
sp|P49619|DGKG_HUMAN	sp|P49619-3|DGKG-3_HUMAN
tr|A0A0C4DG40|A0A0C4DG40_HUMAN	tr|E7ENN3|E7ENN3_HUMAN
tr|A0A087WVV2|A0A087WVV2_HUMAN	sp|Q9P2E9|RRBP1_HUMAN
tr|A0A0A0MRX1|A0A0A0MRX1_HUMAN	sp|Q12926|ELAV2_HUMAN
sp|O14639|ABLM1_HUMAN	sp|O14639-6|ABLM1-6_HUMAN
sp|O43491-4|E41L2-4_HUMAN	tr|E9PK52|E9PK52_HUMAN
tr|G3V1L9|G3V1L9_HUMAN	sp|Q07157-2|ZO1-2_HUMAN
sp|P53396|ACLY_HUMAN	sp|P53396-2|ACLY-2_HUMAN
sp|Q05682-4|CALD1-4_HUMAN	sp|Q05682-3|CALD1-3_HUMAN
sp|P05787|K2C8_HUMAN	tr|F8W1U3|F8W1U3_HUMAN
sp|Q8IVH8|M4K3_HUMAN	sp|Q8IVH8-3|M4K3-3_HUMAN
tr|A0A1B0GTJ4|A0A1B0GTJ4_HUMAN	sp|P49419|AL7A1_HUMAN
sp|O14490-5|DLGP1-5_HUMAN	sp|O14490-2|DLGP1-2_HUMAN
sp|O94856-11|NFASC-11_HUMAN	sp|O94856-10|NFASC-10_HUMAN
tr|A0A140T8Y3|A0A140T8Y3_HUMAN	tr|A0A3B3ISX9|A0A3B3ISX9_HUMAN
sp|P22105|TENX_HUMAN	tr|A0A3B3ISX9|A0A3B3ISX9_HUMAN
sp|O94856|NFASC_HUMAN	tr|X6RKN2|X6RKN2_HUMAN
sp|P35580-2|MYH10-2_HUMAN	sp|P35580-4|MYH10-4_HUMAN
sp|Q9UPN3-2|MACF1-2_HUMAN	sp|Q9UPN3-3|MACF1-3_HUMAN
sp|P00751|CFAB_HUMAN	tr|E7ETN3|E7ETN3_HUMAN
sp|O14490-5|DLGP1-5_HUMAN	sp|O14490-4|DLGP1-4_HUMAN
sp|Q05193|DYN1_HUMAN	tr|A0A0U1RQP1|A0A0U1RQP1_HUMAN
sp|Q92777-2|SYN2-2_HUMAN	sp|Q92777|SYN2_HUMAN
sp|P11277-2|SPTB1-2_HUMAN	sp|P11277|SPTB1_HUMAN
tr|E7ESD3|E7ESD3_HUMAN	tr|E7EQU2|E7EQU2_HUMAN
sp|P62987|RL40_HUMAN	sp|P0CG47|UBB_HUMAN
sp|Q9BST9-2|RTKN-2_HUMAN	sp|Q9BST9|RTKN_HUMAN
tr|A0A2R8Y7C8|A0A2R8Y7C8_HUMAN	tr|A0A2R8YDR3|A0A2R8YDR3_HUMAN
sp|P49815|TSC2_HUMAN	tr|A0A2R8YDR3|A0A2R8YDR3_HUMAN
sp|P98095|FBLN2_HUMAN	sp|P98095-2|FBLN2-2_HUMAN
sp|O94813-2|SLIT2-2_HUMAN	sp|O94813|SLIT2_HUMAN
sp|Q8N4C8-3|MINK1-3_HUMAN	sp|Q8N4C8|MINK1_HUMAN
tr|A0A3F2YNW9|A0A3F2YNW9_HUMAN	tr|A0A3B3IT28|A0A3B3IT28_HUMAN
tr|A0A1B0GTJ4|A0A1B0GTJ4_HUMAN	sp|P49419-2|AL7A1-2_HUMAN
sp|O75122-3|CLAP2-3_HUMAN	tr|A0A0U1RQI6|A0A0U1RQI6_HUMAN
tr|E7EW49|E7EW49_HUMAN	tr|A0A0U1RQI6|A0A0U1RQI6_HUMAN
sp|P08670|VIME_HUMAN	tr|B0YJC5|B0YJC5_HUMAN
sp|O94856|NFASC_HUMAN	sp|O94856-10|NFASC-10_HUMAN
sp|P27338-2|AOFB-2_HUMAN	sp|P27338|AOFB_HUMAN
tr|A0A0D9SFE4|A0A0D9SFE4_HUMAN	tr|A0A0U1RQP1|A0A0U1RQP1_HUMAN
sp|P35580-2|MYH10-2_HUMAN	sp|P35580-5|MYH10-5_HUMAN
sp|O75363-2|BCAS1-2_HUMAN	tr|H7C1E7|H7C1E7_HUMAN
sp|Q8N4C8-3|MINK1-3_HUMAN	sp|Q8N4C8-2|MINK1-2_HUMAN
tr|E9PK54|E9PK54_HUMAN	tr|E9PQK7|E9PQK7_HUMAN
tr|F8VVT9|F8VVT9_HUMAN	sp|Q99490|AGAP2_HUMAN
sp|Q8WXG6|MADD_HUMAN	sp|Q8WXG6-6|MADD-6_HUMAN
tr|A0A0D9SFE4|A0A0D9SFE4_HUMAN	sp|Q05193|DYN1_HUMAN
sp|O94911|ABCA8_HUMAN	sp|O94911-3|ABCA8-3_HUMAN
sp|Q9UPQ0|LIMC1_HUMAN	sp|Q9UPQ0-10|LIMC1-10_HUMAN
tr|E9PKX9|E9PKX9_HUMAN	tr|J3QKL5|J3QKL5_HUMAN
sp|P42261|GRIA1_HUMAN	sp|P42261-3|GRIA1-3_HUMAN
sp|Q9NYI0|PSD3_HUMAN	tr|B4DKF8|B4DKF8_HUMAN
sp|O94985|CSTN1_HUMAN	sp|O94985-2|CSTN1-2_HUMAN
sp|Q9P121-4|NTRI-4_HUMAN	sp|Q9P121|NTRI_HUMAN
sp|Q6UB35|C1TM_HUMAN	tr|B7ZM99|B7ZM99_HUMAN
tr|E9PF55|E9PF55_HUMAN	sp|Q9HBL0|TENS1_HUMAN
sp|Q8WXG6|MADD_HUMAN	sp|Q8WXG6-4|MADD-4_HUMAN
sp|Q9NZ08-2|ERAP1-2_HUMAN	sp|Q9NZ08|ERAP1_HUMAN
tr|A0A1B0GTJ4|A0A1B0GTJ4_HUMAN	tr|A0A1B0GV49|A0A1B0GV49_HUMAN
sp|Q9ULU4-19|PKCB1-19_HUMAN	sp|Q9ULU4-10|PKCB1-10_HUMAN
sp|P11277-3|SPTB1-3_HUMAN	sp|P11277-2|SPTB1-2_HUMAN
sp|Q13303-2|KCAB2-2_HUMAN	sp|Q13303|KCAB2_HUMAN
sp|Q86UE8-2|TLK2-2_HUMAN	sp|Q86UE8|TLK2_HUMAN
sp|P35580|MYH10_HUMAN	sp|P35580-3|MYH10-3_HUMAN
sp|Q8N4C8|MINK1_HUMAN	sp|Q8N4C8-4|MINK1-4_HUMAN
sp|Q86SQ6-1|AGRA1-1_HUMAN	sp|Q86SQ6|AGRA1_HUMAN
sp|Q8N6W0|CELF5_HUMAN	sp|Q8N6W0-2|CELF5-2_HUMAN
sp|P35580-5|MYH10-5_HUMAN	sp|P35580-3|MYH10-3_HUMAN
tr|A0A1X7SBR1|A0A1X7SBR1_HUMAN	sp|Q7Z3G6|PRIC2_HUMAN
sp|Q6U841|S4A10_HUMAN	sp|Q6U841-2|S4A10-2_HUMAN
sp|Q05682-2|CALD1-2_HUMAN	sp|Q05682|CALD1_HUMAN
sp|Q6H8Q1|ABLM2_HUMAN	sp|Q6H8Q1-2|ABLM2-2_HUMAN
sp|Q08174-2|PCDH1-2_HUMAN	sp|Q08174|PCDH1_HUMAN
tr|Q5VZU9|Q5VZU9_HUMAN	sp|P29144|TPP2_HUMAN
sp|O75923-10|DYSF-10_HUMAN	sp|O75923|DYSF_HUMAN
sp|Q6KCM7-2|SCMC2-2_HUMAN	sp|Q6KCM7|SCMC2_HUMAN
tr|A0A2U3U055|A0A2U3U055_HUMAN	tr|A0A2R8Y4R4|A0A2R8Y4R4_HUMAN
sp|Q05682|CALD1_HUMAN	sp|Q05682-3|CALD1-3_HUMAN
sp|Q7Z2W4|ZCCHV_HUMAN	tr|C9J6P4|C9J6P4_HUMAN
tr|A0A2U3TZN6|A0A2U3TZN6_HUMAN	sp|O14936|CSKP_HUMAN
tr|A0A2R8YDM2|A0A2R8YDM2_HUMAN	sp|O60313|OPA1_HUMAN
sp|P02679|FIBG_HUMAN	tr|C9JU00|C9JU00_HUMAN
sp|Q96AX2-3|RAB37-3_HUMAN	sp|Q96AX2|RAB37_HUMAN
sp|Q96AX2|RAB37_HUMAN	tr|A8MZI4|A8MZI4_HUMAN
tr|H0YGZ3|H0YGZ3_HUMAN	tr|F5H7V9|F5H7V9_HUMAN
tr|G3V4F7|G3V4F7_HUMAN	sp|P61011|SRP54_HUMAN
sp|Q9UEY8-2|ADDG-2_HUMAN	sp|Q9UEY8|ADDG_HUMAN
sp|P10636-5|TAU-5_HUMAN	sp|P10636-4|TAU-4_HUMAN
sp|Q13480|GAB1_HUMAN	sp|Q13480-2|GAB1-2_HUMAN
tr|I3L3T0|I3L3T0_HUMAN	sp|Q9Y3D7|TIM16_HUMAN
sp|P10155|RO60_HUMAN	sp|P10155-3|RO60-3_HUMAN
sp|P21359|NF1_HUMAN	sp|P21359-2|NF1-2_HUMAN
sp|P48067|SC6A9_HUMAN	sp|P48067-2|SC6A9-2_HUMAN
sp|P48751|B3A3_HUMAN	sp|P48751-3|B3A3-3_HUMAN
tr|E9PF55|E9PF55_HUMAN	tr|A0A2R8Y4T1|A0A2R8Y4T1_HUMAN
sp|O15079|SNPH_HUMAN	tr|A0A3B3IRY9|A0A3B3IRY9_HUMAN
sp|P16190|1A33_HUMAN	sp|P16189|1A31_HUMAN
tr|B1AP13|B1AP13_HUMAN	sp|P08174-5|DAF-5_HUMAN
sp|P13611|CSPG2_HUMAN	sp|P13611-2|CSPG2-2_HUMAN
sp|P08174-5|DAF-5_HUMAN	sp|P08174|DAF_HUMAN
tr|E5RJ29|E5RJ29_HUMAN	tr|B4DKF8|B4DKF8_HUMAN
sp|Q14789|GOGB1_HUMAN	sp|Q14789-2|GOGB1-2_HUMAN
sp|O00468-6|AGRIN-6_HUMAN	sp|O00468-3|AGRIN-3_HUMAN
sp|O43295|SRGP3_HUMAN	sp|O43295-2|SRGP3-2_HUMAN
sp|Q8WZ42|TITIN_HUMAN	sp|Q8WZ42-2|TITIN-2_HUMAN
sp|Q13557-12|KCC2D-12_HUMAN	sp|Q13557|KCC2D_HUMAN
sp|P48739-2|PIPNB-2_HUMAN	sp|P48739|PIPNB_HUMAN
tr|A0A087X2I1|A0A087X2I1_HUMAN	sp|P62333|PRS10_HUMAN
sp|P07093|GDN_HUMAN	sp|P07093-2|GDN-2_HUMAN
sp|Q9Y303|NAGA_HUMAN	sp|Q9Y303-2|NAGA-2_HUMAN
tr|A8MYR7|A8MYR7_HUMAN	sp|O14490-4|DLGP1-4_HUMAN
sp|P53990-2|IST1-2_HUMAN	sp|P53990|IST1_HUMAN
sp|P20340|RAB6A_HUMAN	sp|P20340-2|RAB6A-2_HUMAN
tr|J3QLD9|J3QLD9_HUMAN	sp|Q14254|FLOT2_HUMAN
tr|H0YGZ3|H0YGZ3_HUMAN	sp|P24821|TENA_HUMAN
sp|O00468-6|AGRIN-6_HUMAN	sp|O00468|AGRIN_HUMAN
sp|Q9NPB6|PAR6A_HUMAN	sp|Q9NPB6-2|PAR6A-2_HUMAN
sp|Q16555-2|DPYL2-2_HUMAN	sp|Q16555|DPYL2_HUMAN
sp|Q8N4C8-4|MINK1-4_HUMAN	sp|Q8N4C8-2|MINK1-2_HUMAN
sp|O00159|MYO1C_HUMAN	sp|O00159-3|MYO1C-3_HUMAN
sp|Q8WUY3|PRUN2_HUMAN	sp|Q8WUY3-3|PRUN2-3_HUMAN
tr|A0A1B0GUN5|A0A1B0GUN5_HUMAN	sp|Q9Y2H5|PKHA6_HUMAN
tr|E5RFU2|E5RFU2_HUMAN	sp|P34913|HYES_HUMAN
tr|A0A3B3ISX9|A0A3B3ISX9_HUMAN	tr|A0A140T902|A0A140T902_HUMAN
sp|Q13310|PABP4_HUMAN	sp|Q13310-2|PABP4-2_HUMAN
sp|P51693|APLP1_HUMAN	sp|P51693-2|APLP1-2_HUMAN
sp|O00461|GOLI4_HUMAN	tr|F8W785|F8W785_HUMAN
sp|P60201|MYPR_HUMAN	tr|B1B1G6|B1B1G6_HUMAN
sp|Q9Y233-2|PDE10-2_HUMAN	sp|Q9Y233|PDE10_HUMAN
sp|P48729|KC1A_HUMAN	sp|P48729-2|KC1A-2_HUMAN
tr|A0A0G2JS76|A0A0G2JS76_HUMAN	sp|P10636|TAU_HUMAN
tr|H0YGZ3|H0YGZ3_HUMAN	sp|P24821-6|TENA-6_HUMAN
sp|P63027|VAMP2_HUMAN	tr|F8WCA0|F8WCA0_HUMAN
tr|B4E1Z4|B4E1Z4_HUMAN	tr|E7ETN3|E7ETN3_HUMAN
sp|P49802|RGS7_HUMAN	sp|P49802-2|RGS7-2_HUMAN
sp|Q9BZE9-2|ASPC1-2_HUMAN	sp|Q9BZE9|ASPC1_HUMAN
sp|O75122|CLAP2_HUMAN	tr|A0A0U1RQI6|A0A0U1RQI6_HUMAN
sp|Q16620|NTRK2_HUMAN	sp|Q16620-4|NTRK2-4_HUMAN
sp|O43491|E41L2_HUMAN	tr|E9PK52|E9PK52_HUMAN
sp|O75061-2|AUXI-2_HUMAN	sp|O75061|AUXI_HUMAN
sp|O43491-3|E41L2-3_HUMAN	tr|E9PK52|E9PK52_HUMAN
sp|P35580-2|MYH10-2_HUMAN	sp|P35580-3|MYH10-3_HUMAN
tr|B5MCD5|B5MCD5_HUMAN	sp|Q9Y6T7|DGKB_HUMAN
sp|Q8WXA3|RUFY2_HUMAN	sp|Q8WXA3-3|RUFY2-3_HUMAN
sp|P02675|FIBB_HUMAN	sp|P02679|FIBG_HUMAN
tr|G3XAA2|G3XAA2_HUMAN	tr|H7C360|H7C360_HUMAN
sp|Q07812|BAX_HUMAN	sp|Q07812-5|BAX-5_HUMAN
sp|O95248|MTMR5_HUMAN	sp|O95248-4|MTMR5-4_HUMAN
tr|A8MYR7|A8MYR7_HUMAN	sp|O14490-2|DLGP1-2_HUMAN
sp|Q07157|ZO1_HUMAN	tr|G3V1L9|G3V1L9_HUMAN
tr|E9PMN1|E9PMN1_HUMAN	sp|Q9Y450-2|HBS1L-2_HUMAN
sp|Q9NY47-3|CA2D2-3_HUMAN	sp|Q9NY47|CA2D2_HUMAN
tr|E7EN28|E7EN28_HUMAN	tr|E7EUP0|E7EUP0_HUMAN
tr|A0A3B3ISF9|A0A3B3ISF9_HUMAN	sp|P42892|ECE1_HUMAN
sp|O75122-3|CLAP2-3_HUMAN	sp|O75122|CLAP2_HUMAN
sp|O75122|CLAP2_HUMAN	tr|E7EW49|E7EW49_HUMAN
sp|P35580-2|MYH10-2_HUMAN	sp|P35580|MYH10_HUMAN
tr|M0QZR4|M0QZR4_HUMAN	sp|Q92888|ARHG1_HUMAN
sp|P00751|CFAB_HUMAN	tr|B4E1Z4|B4E1Z4_HUMAN
sp|Q96AC1|FERM2_HUMAN	tr|H0YJ34|H0YJ34_HUMAN
sp|O94967|WDR47_HUMAN	sp|O94967-3|WDR47-3_HUMAN
sp|Q9UMS6-2|SYNP2-2_HUMAN	sp|Q9UMS6|SYNP2_HUMAN
sp|Q16891-4|MIC60-4_HUMAN	sp|Q16891|MIC60_HUMAN
sp|Q9UHW9|S12A6_HUMAN	sp|Q9UHW9-3|S12A6-3_HUMAN
sp|Q01844-3|EWS-3_HUMAN	sp|Q01844|EWS_HUMAN
tr|K7EPI4|K7EPI4_HUMAN	tr|A0A1W2PS58|A0A1W2PS58_HUMAN
sp|Q07157|ZO1_HUMAN	sp|Q07157-2|ZO1-2_HUMAN
sp|Q15555-3|MARE2-3_HUMAN	sp|Q15555|MARE2_HUMAN
sp|Q86YJ6|THNS2_HUMAN	sp|Q86YJ6-4|THNS2-4_HUMAN
sp|Q8IXS6-2|PALM2-2_HUMAN	sp|Q8IXS6|PALM2_HUMAN
sp|O43491-4|E41L2-4_HUMAN	sp|O43491-3|E41L2-3_HUMAN
tr|F1T0B3|F1T0B3_HUMAN	sp|Q92499|DDX1_HUMAN
sp|Q8N4C8-3|MINK1-3_HUMAN	sp|Q8N4C8-4|MINK1-4_HUMAN
sp|Q16875|F263_HUMAN	sp|Q16875-4|F263-4_HUMAN
sp|Q96KP4-2|CNDP2-2_HUMAN	sp|Q96KP4|CNDP2_HUMAN
tr|F5H1B8|F5H1B8_HUMAN	sp|Q9UF11|PKHB1_HUMAN
sp|Q9Y2I2|NTNG1_HUMAN	sp|Q9Y2I2-4|NTNG1-4_HUMAN
sp|Q99250|SCN2A_HUMAN	tr|A0A1B0GWA6|A0A1B0GWA6_HUMAN
sp|O43166-2|SI1L1-2_HUMAN	sp|O43166|SI1L1_HUMAN
tr|H7BXZ5|H7BXZ5_HUMAN	sp|O60229|KALRN_HUMAN
sp|Q13813|SPTN1_HUMAN	tr|A0A0D9SGF6|A0A0D9SGF6_HUMAN
sp|Q13813-2|SPTN1-2_HUMAN	tr|A0A0D9SGF6|A0A0D9SGF6_HUMAN
tr|A0A0A0MQS2|A0A0A0MQS2_HUMAN	sp|Q8N2M8|CLASR_HUMAN
tr|F8W1U3|F8W1U3_HUMAN	tr|Q8IWY7|Q8IWY7_HUMAN
tr|A0A1B0GUN5|A0A1B0GUN5_HUMAN	tr|Q5VTI5|Q5VTI5_HUMAN
sp|P17301|ITA2_HUMAN	tr|E7ESP4|E7ESP4_HUMAN
sp|Q7KZI7|MARK2_HUMAN	sp|Q7KZI7-13|MARK2-13_HUMAN
sp|P35580-4|MYH10-4_HUMAN	sp|P35580-3|MYH10-3_HUMAN
sp|P01876|IGHA1_HUMAN	tr|A0A0G2JMB2|A0A0G2JMB2_HUMAN
sp|O14522|PTPRT_HUMAN	tr|B1AJR9|B1AJR9_HUMAN
tr|A0A1W2PRT3|A0A1W2PRT3_HUMAN	tr|K7EKD1|K7EKD1_HUMAN
sp|P13797-2|PLST-2_HUMAN	sp|P13797|PLST_HUMAN
sp|Q12797-10|ASPH-10_HUMAN	sp|Q12797|ASPH_HUMAN
sp|Q9NR12|PDLI7_HUMAN	sp|Q9NR12-2|PDLI7-2_HUMAN
sp|Q7Z408-4|CSMD2-4_HUMAN	sp|Q7Z408|CSMD2_HUMAN
sp|Q9C040|TRIM2_HUMAN	sp|Q9C040-2|TRIM2-2_HUMAN
sp|Q9H4A3|WNK1_HUMAN	sp|Q9H4A3-5|WNK1-5_HUMAN
tr|E9PKX9|E9PKX9_HUMAN	tr|H7BYR8|H7BYR8_HUMAN
sp|P35580-4|MYH10-4_HUMAN	sp|P35580-5|MYH10-5_HUMAN
sp|Q9UPQ0|LIMC1_HUMAN	tr|G5EA03|G5EA03_HUMAN
sp|Q9Y2Q3|GSTK1_HUMAN	sp|Q9Y2Q3-2|GSTK1-2_HUMAN
sp|O14490-3|DLGP1-3_HUMAN	sp|O14490-4|DLGP1-4_HUMAN
tr|W0Z7M9|W0Z7M9_HUMAN	sp|Q969V6|MRTFA_HUMAN
tr|H0YB11|H0YB11_HUMAN	sp|Q7Z3D6|GLUCM_HUMAN
sp|Q05682-4|CALD1-4_HUMAN	sp|Q05682|CALD1_HUMAN
sp|P09496-2|CLCA-2_HUMAN	tr|F8WF69|F8WF69_HUMAN
sp|Q8IUD2|RB6I2_HUMAN	sp|Q8IUD2-2|RB6I2-2_HUMAN
sp|P68363|TBA1B_HUMAN	sp|P68366|TBA4A_HUMAN
sp|Q8NI08|NCOA7_HUMAN	sp|Q8NI08-2|NCOA7-2_HUMAN
tr|A0A1B0GTN7|A0A1B0GTN7_HUMAN	sp|O00555-4|CAC1A-4_HUMAN
tr|B5MC67|B5MC67_HUMAN	sp|Q7Z6J6|FRMD5_HUMAN
sp|P00338|LDHA_HUMAN	sp|P00338-3|LDHA-3_HUMAN
sp|P00738|HPT_HUMAN	sp|P00739|HPTR_HUMAN
tr|A0A1W2PPA3|A0A1W2PPA3_HUMAN	tr|A0A1W2PS58|A0A1W2PS58_HUMAN
sp|O60825|F262_HUMAN	sp|O60825-2|F262-2_HUMAN
sp|O00499-10|BIN1-10_HUMAN	sp|O00499|BIN1_HUMAN
sp|P02686|MBP_HUMAN	tr|E9PKX9|E9PKX9_HUMAN
sp|P02686-4|MBP-4_HUMAN	tr|J3KT01|J3KT01_HUMAN
sp|O95248-4|MTMR5-4_HUMAN	sp|O95248-5|MTMR5-5_HUMAN
sp|Q9ULC8-3|ZDHC8-3_HUMAN	sp|Q9ULC8|ZDHC8_HUMAN
tr|K7EPI4|K7EPI4_HUMAN	tr|K7EPT8|K7EPT8_HUMAN
sp|Q3KQU3-4|MA7D1-4_HUMAN	sp|Q3KQU3|MA7D1_HUMAN
sp|Q16891-2|MIC60-2_HUMAN	sp|Q16891-4|MIC60-4_HUMAN
sp|Q8WZA2|RPGF4_HUMAN	sp|Q8WZA2-5|RPGF4-5_HUMAN
sp|Q5VYK3|ECM29_HUMAN	tr|J3KN16|J3KN16_HUMAN
tr|B1AJR6|B1AJR6_HUMAN	tr|B1AJR9|B1AJR9_HUMAN
sp|Q9UKZ4|TEN1_HUMAN	sp|Q9UKZ4-2|TEN1-2_HUMAN
sp|Q9NQ66-2|PLCB1-2_HUMAN	sp|Q9NQ66|PLCB1_HUMAN
sp|O14490-3|DLGP1-3_HUMAN	sp|O14490-2|DLGP1-2_HUMAN
tr|A0A1B0GV49|A0A1B0GV49_HUMAN	sp|P49419|AL7A1_HUMAN
sp|Q8WWI1|LMO7_HUMAN	tr|H0Y424|H0Y424_HUMAN
sp|Q9Y4G8|RPGF2_HUMAN	tr|A0A2R8YGD3|A0A2R8YGD3_HUMAN
sp|A6NNZ2|TBB8L_HUMAN	sp|Q3ZCM7|TBB8_HUMAN
sp|Q9Y2J2-4|E41L3-4_HUMAN	tr|A0A0A0MSA4|A0A0A0MSA4_HUMAN
sp|Q8NCB2|CAMKV_HUMAN	sp|Q8NCB2-3|CAMKV-3_HUMAN
sp|Q9P0K7|RAI14_HUMAN	sp|Q9P0K7-4|RAI14-4_HUMAN
sp|Q13875|MOBP_HUMAN	sp|Q13875-4|MOBP-4_HUMAN
sp|O94812|BAIP3_HUMAN	sp|O94812-2|BAIP3-2_HUMAN
sp|P49419-2|AL7A1-2_HUMAN	tr|A0A1B0GV49|A0A1B0GV49_HUMAN
sp|Q14157-5|UBP2L-5_HUMAN	sp|Q14157|UBP2L_HUMAN
sp|Q96ME1-4|FXL18-4_HUMAN	sp|Q96ME1|FXL18_HUMAN
sp|P13640|MT1G_HUMAN	sp|P13640-2|MT1G-2_HUMAN
sp|Q08AD1-2|CAMP2-2_HUMAN	sp|Q08AD1|CAMP2_HUMAN
sp|P51570|GALK1_HUMAN	sp|P51570-2|GALK1-2_HUMAN
tr|G3V2S6|G3V2S6_HUMAN	sp|Q9Y5K8|VATD_HUMAN
sp|Q13098|CSN1_HUMAN	tr|A8K070|A8K070_HUMAN
sp|Q8N0W3-2|FUK-2_HUMAN	sp|Q8N0W3|FUK_HUMAN
sp|P42262|GRIA2_HUMAN	sp|P42262-3|GRIA2-3_HUMAN
tr|A0A1W2PPA3|A0A1W2PPA3_HUMAN	tr|K7EPT8|K7EPT8_HUMAN
sp|O75592|MYCB2_HUMAN	sp|O75592-2|MYCB2-2_HUMAN
sp|O43491-3|E41L2-3_HUMAN	sp|O43491|E41L2_HUMAN
sp|Q8WWI1-2|LMO7-2_HUMAN	tr|H0Y424|H0Y424_HUMAN
sp|Q93100-3|KPBB-3_HUMAN	sp|Q93100|KPBB_HUMAN
sp|Q9Y4C0|NRX3A_HUMAN	sp|Q9Y4C0-4|NRX3A-4_HUMAN
sp|P12694|ODBA_HUMAN	tr|F5H5P2|F5H5P2_HUMAN
tr|Q5QPM7|Q5QPM7_HUMAN	sp|Q92530|PSMF1_HUMAN
sp|Q9UQ16-3|DYN3-3_HUMAN	sp|Q9UQ16-2|DYN3-2_HUMAN
sp|O75334-5|LIPA2-5_HUMAN	tr|H0YHK3|H0YHK3_HUMAN
sp|Q9Y2J2|E41L3_HUMAN	tr|A0A0A0MSA4|A0A0A0MSA4_HUMAN
sp|P98175-5|RBM10-5_HUMAN	sp|P98175|RBM10_HUMAN
sp|P27816|MAP4_HUMAN	tr|E7EVA0|E7EVA0_HUMAN
sp|Q9P2K5-2|MYEF2-2_HUMAN	sp|Q9P2K5|MYEF2_HUMAN
sp|O14672-2|ADA10-2_HUMAN	sp|O14672|ADA10_HUMAN
tr|H7C2W5|H7C2W5_HUMAN	tr|H7C1Y7|H7C1Y7_HUMAN
sp|P50570-2|DYN2-2_HUMAN	sp|P50570|DYN2_HUMAN
tr|A0A1B0GTN4|A0A1B0GTN4_HUMAN	sp|Q9P1A6|DLGP2_HUMAN
sp|O14490-5|DLGP1-5_HUMAN	sp|O14490-3|DLGP1-3_HUMAN
sp|Q8N7J2-2|AMER2-2_HUMAN	sp|Q8N7J2|AMER2_HUMAN
sp|Q9UGV2|NDRG3_HUMAN	sp|Q9UGV2-2|NDRG3-2_HUMAN
sp|Q9NQX5|NPDC1_HUMAN	tr|Q5SPY9|Q5SPY9_HUMAN
sp|Q9BSJ8-2|ESYT1-2_HUMAN	sp|Q9BSJ8|ESYT1_HUMAN
sp|Q15878-3|CAC1E-3_HUMAN	sp|Q15878-2|CAC1E-2_HUMAN
sp|Q96RL7-2|VP13A-2_HUMAN	sp|Q96RL7|VP13A_HUMAN
sp|Q13303-2|KCAB2-2_HUMAN	sp|Q13303-3|KCAB2-3_HUMAN
sp|Q8NFD5|ARI1B_HUMAN	tr|A0A3F2YNW7|A0A3F2YNW7_HUMAN
sp|Q13557|KCC2D_HUMAN	tr|E9PF82|E9PF82_HUMAN
tr|U3KQK0|U3KQK0_HUMAN	sp|P23527|H2B1O_HUMAN
sp|Q9NQW7|XPP1_HUMAN	sp|Q9NQW7-3|XPP1-3_HUMAN
sp|Q9ULJ8-3|NEB1-3_HUMAN	sp|Q9ULJ8|NEB1_HUMAN
sp|P62979|RS27A_HUMAN	sp|P62987|RL40_HUMAN
sp|P05107|ITB2_HUMAN	tr|D3DSM0|D3DSM0_HUMAN
sp|P12110|CO6A2_HUMAN	sp|P12111|CO6A3_HUMAN
tr|H0YEJ0|H0YEJ0_HUMAN	sp|Q8N8I0|SAM12_HUMAN
sp|Q13555-5|KCC2G-5_HUMAN	sp|Q13555-11|KCC2G-11_HUMAN
sp|P02545|LMNA_HUMAN	tr|H0YAB0|H0YAB0_HUMAN
sp|O14639-5|ABLM1-5_HUMAN	tr|J3QSX6|J3QSX6_HUMAN
sp|Q9ULB1|NRX1A_HUMAN	tr|A0A0U1RRK7|A0A0U1RRK7_HUMAN
sp|Q9UKV3|ACINU_HUMAN	sp|Q9UKV3-5|ACINU-5_HUMAN
sp|P12110|CO6A2_HUMAN	sp|P12111-4|CO6A3-4_HUMAN
sp|O95218-2|ZRAB2-2_HUMAN	sp|O95218|ZRAB2_HUMAN
sp|O95248|MTMR5_HUMAN	sp|O95248-5|MTMR5-5_HUMAN
sp|Q9HCH5-14|SYTL2-14_HUMAN	sp|Q9HCH5-13|SYTL2-13_HUMAN
sp|Q9HCH5-14|SYTL2-14_HUMAN	sp|Q9HCH5|SYTL2_HUMAN
sp|Q8N573-2|OXR1-2_HUMAN	sp|Q8N573|OXR1_HUMAN
sp|Q93079|H2B1H_HUMAN	sp|P23527|H2B1O_HUMAN
sp|Q5SQH8|CF136_HUMAN	sp|Q5SQH8-2|CF136-2_HUMAN
sp|Q9Y4C0|NRX3A_HUMAN	tr|A0A0A0MR89|A0A0A0MR89_HUMAN
sp|P48059-3|LIMS1-3_HUMAN	sp|P48059|LIMS1_HUMAN
sp|Q04609|FOLH1_HUMAN	sp|Q9HBA9|FOH1B_HUMAN
sp|Q9H2G2-2|SLK-2_HUMAN	sp|Q9H2G2|SLK_HUMAN
sp|Q00839|HNRPU_HUMAN	sp|Q00839-2|HNRPU-2_HUMAN
sp|P25713|MT3_HUMAN	tr|H3BPK2|H3BPK2_HUMAN
tr|E9PBG7|E9PBG7_HUMAN	tr|E9PF82|E9PF82_HUMAN
sp|P05787|K2C8_HUMAN	tr|Q8IWY7|Q8IWY7_HUMAN
sp|Q9P2T1|GMPR2_HUMAN	tr|H0YNJ6|H0YNJ6_HUMAN
sp|P04899|GNAI2_HUMAN	sp|P04899-4|GNAI2-4_HUMAN
sp|P48730|KC1D_HUMAN	sp|P48730-2|KC1D-2_HUMAN
sp|P23142|FBLN1_HUMAN	sp|P23142-4|FBLN1-4_HUMAN
tr|E9PFI2|E9PFI2_HUMAN	sp|Q9Y2K9|STB5L_HUMAN
sp|P60484|PTEN_HUMAN	sp|P60484-2|PTEN-2_HUMAN
sp|Q99447|PCY2_HUMAN	sp|Q99447-3|PCY2-3_HUMAN
sp|O60641|AP180_HUMAN	sp|O60641-3|AP180-3_HUMAN
sp|Q8N608-3|DPP10-3_HUMAN	sp|Q8N608|DPP10_HUMAN
sp|Q9NUL3|STAU2_HUMAN	tr|E7EVJ4|E7EVJ4_HUMAN
sp|P12109|CO6A1_HUMAN	sp|P12111-4|CO6A3-4_HUMAN
sp|O15079|SNPH_HUMAN	sp|O15079-2|SNPH-2_HUMAN
sp|O43837|IDH3B_HUMAN	sp|O43837-2|IDH3B-2_HUMAN
sp|Q17RY0|CPEB4_HUMAN	sp|Q17RY0-2|CPEB4-2_HUMAN
sp|Q9UQM7|KCC2A_HUMAN	sp|Q9UQM7-2|KCC2A-2_HUMAN
sp|P12109|CO6A1_HUMAN	sp|P12111|CO6A3_HUMAN
sp|P0DOY2|IGLC2_HUMAN	sp|A0M8Q6|IGLC7_HUMAN
sp|P69905|HBA_HUMAN	sp|P68871|HBB_HUMAN
tr|Q5STU3|Q5STU3_HUMAN	sp|Q13838|DX39B_HUMAN
tr|H0Y4B0|H0Y4B0_HUMAN	sp|O43414|ERI3_HUMAN
sp|Q9P1Y5-2|CAMP3-2_HUMAN	sp|Q9P1Y5|CAMP3_HUMAN
sp|Q9NY35|CLDN1_HUMAN	tr|A0A0R4J2F2|A0A0R4J2F2_HUMAN
tr|A0A1W2PRT3|A0A1W2PRT3_HUMAN	sp|P05787|K2C8_HUMAN
sp|P78362|SRPK2_HUMAN	sp|P78362-2|SRPK2-2_HUMAN
sp|Q71U36|TBA1A_HUMAN	sp|P68363|TBA1B_HUMAN
sp|O43374|RASL2_HUMAN	sp|C9J798|RAS4B_HUMAN
sp|Q08209|PP2BA_HUMAN	sp|Q08209-2|PP2BA-2_HUMAN
sp|P14136-2|GFAP-2_HUMAN	tr|K7EKD1|K7EKD1_HUMAN
sp|Q5T013|HYI_HUMAN	tr|F6UJY1|F6UJY1_HUMAN
tr|A0A0R4J2G7|A0A0R4J2G7_HUMAN	tr|A0A0U1RRK7|A0A0U1RRK7_HUMAN
tr|A0A1B0GTI4|A0A1B0GTI4_HUMAN	tr|A0A1B0GTN7|A0A1B0GTN7_HUMAN
tr|E5RIG2|E5RIG2_HUMAN	sp|Q96PZ7|CSMD1_HUMAN
sp|Q9Y2Q0-3|AT8A1-3_HUMAN	sp|Q9Y2Q0-2|AT8A1-2_HUMAN
sp|Q9NXL6|SIDT1_HUMAN	sp|Q9NXL6-2|SIDT1-2_HUMAN
sp|Q9NQX3|GEPH_HUMAN	tr|F5H039|F5H039_HUMAN
sp|Q92870|APBB2_HUMAN	sp|Q92870-2|APBB2-2_HUMAN
sp|Q92859-2|NEO1-2_HUMAN	sp|Q92859|NEO1_HUMAN
sp|P40925-3|MDHC-3_HUMAN	sp|P40925|MDHC_HUMAN
sp|P62979|RS27A_HUMAN	sp|P0CG47|UBB_HUMAN
sp|Q8WWI5|CTL1_HUMAN	sp|Q8WWI5-2|CTL1-2_HUMAN
tr|A0A087WVC6|A0A087WVC6_HUMAN	sp|Q12913|PTPRJ_HUMAN
tr|A0A1W2PR46|A0A1W2PR46_HUMAN	tr|K7EKD1|K7EKD1_HUMAN
tr|A0A1B0GV05|A0A1B0GV05_HUMAN	sp|Q684P5|RPGP2_HUMAN
sp|Q9UKV3-5|ACINU-5_HUMAN	tr|E7EQT4|E7EQT4_HUMAN
sp|Q14766-3|LTBP1-3_HUMAN	sp|Q14766|LTBP1_HUMAN
tr|J3KT01|J3KT01_HUMAN	tr|H7BYR8|H7BYR8_HUMAN
sp|P16104|H2AX_HUMAN	sp|P0C0S8|H2A1_HUMAN
tr|H0YAW7|H0YAW7_HUMAN	sp|P34913|HYES_HUMAN
tr|B7Z596|B7Z596_HUMAN	tr|F5H7S3|F5H7S3_HUMAN
tr|G5EA03|G5EA03_HUMAN	sp|Q9UPQ0-10|LIMC1-10_HUMAN
tr|A0A2R8Y422|A0A2R8Y422_HUMAN	tr|M0R2S1|M0R2S1_HUMAN
sp|Q8N8S7|ENAH_HUMAN	tr|A0A0U1RRM6|A0A0U1RRM6_HUMAN
sp|Q9Y2Q0|AT8A1_HUMAN	sp|Q9Y2Q0-3|AT8A1-3_HUMAN
sp|Q96PU8|QKI_HUMAN	sp|Q96PU8-3|QKI-3_HUMAN
sp|Q8N8S7|ENAH_HUMAN	sp|Q8N8S7-2|ENAH-2_HUMAN
sp|Q13555-9|KCC2G-9_HUMAN	sp|Q13555|KCC2G_HUMAN
sp|P23527|H2B1O_HUMAN	sp|Q8N257|H2B3B_HUMAN
sp|O14974-4|MYPT1-4_HUMAN	sp|O14974|MYPT1_HUMAN
sp|Q9BX66|SRBS1_HUMAN	sp|Q9BX66-10|SRBS1-10_HUMAN
sp|Q9UL41-2|PNMA3-2_HUMAN	sp|Q9UL41|PNMA3_HUMAN
sp|P01877|IGHA2_HUMAN	tr|A0A0G2JMB2|A0A0G2JMB2_HUMAN
tr|A0A0D9SF60|A0A0D9SF60_HUMAN	sp|Q99569|PKP4_HUMAN
sp|P61978|HNRPK_HUMAN	sp|P61978-3|HNRPK-3_HUMAN
tr|F8W9J4|F8W9J4_HUMAN	sp|Q03001|DYST_HUMAN
sp|P55268|LAMB2_HUMAN	sp|P11047|LAMC1_HUMAN
sp|P07437|TBB5_HUMAN	sp|Q9BVA1|TBB2B_HUMAN
sp|Q8IYB4|PEX5R_HUMAN	sp|Q8IYB4-2|PEX5R-2_HUMAN
sp|P16104|H2AX_HUMAN	sp|P20671|H2A1D_HUMAN
sp|P02452|CO1A1_HUMAN	sp|P08123|CO1A2_HUMAN
sp|Q8WWI1-2|LMO7-2_HUMAN	tr|E9PMS6|E9PMS6_HUMAN
sp|O14617-5|AP3D1-5_HUMAN	sp|O14617-2|AP3D1-2_HUMAN
sp|Q8IXJ6|SIR2_HUMAN	tr|F8WCF4|F8WCF4_HUMAN
sp|O60333-2|KIF1B-2_HUMAN	sp|O60333|KIF1B_HUMAN
tr|A0A087X0I6|A0A087X0I6_HUMAN	sp|Q9P0L2|MARK1_HUMAN
sp|Q8N608-3|DPP10-3_HUMAN	sp|Q8N608-2|DPP10-2_HUMAN
sp|Q86XD5-2|F131B-2_HUMAN	sp|Q86XD5|F131B_HUMAN
sp|Q9Y6I3-1|EPN1-1_HUMAN	sp|Q9Y6I3|EPN1_HUMAN
sp|Q01433|AMPD2_HUMAN	sp|Q01433-4|AMPD2-4_HUMAN
sp|Q14722-3|KCAB1-3_HUMAN	sp|Q14722|KCAB1_HUMAN
sp|P12110-2|CO6A2-2_HUMAN	sp|P12111|CO6A3_HUMAN
sp|O14617-2|AP3D1-2_HUMAN	sp|O14617|AP3D1_HUMAN
tr|E7ENY0|E7ENY0_HUMAN	sp|P35611-2|ADDA-2_HUMAN
sp|P12110-2|CO6A2-2_HUMAN	sp|P12111-4|CO6A3-4_HUMAN
sp|Q92932-2|PTPR2-2_HUMAN	sp|Q92932|PTPR2_HUMAN
tr|G3XAH0|G3XAH0_HUMAN	sp|Q99719|SEPT5_HUMAN
sp|P07196|NFL_HUMAN	sp|P07197|NFM_HUMAN
sp|P36873-2|PP1G-2_HUMAN	sp|P36873|PP1G_HUMAN
sp|P02686|MBP_HUMAN	tr|J3KT01|J3KT01_HUMAN
sp|Q13508|NAR3_HUMAN	sp|Q13508-2|NAR3-2_HUMAN
sp|Q9UL68|MYT1L_HUMAN	tr|A0A3B3ISW5|A0A3B3ISW5_HUMAN
sp|P84243|H33_HUMAN	sp|Q71DI3|H32_HUMAN
tr|A0A1W2PRT3|A0A1W2PRT3_HUMAN	tr|F8W1U3|F8W1U3_HUMAN
tr|E9PCR7|E9PCR7_HUMAN	sp|Q02218|ODO1_HUMAN
sp|P09471-2|GNAO-2_HUMAN	sp|P09471|GNAO_HUMAN
sp|Q6KCM7-3|SCMC2-3_HUMAN	sp|Q6KCM7-2|SCMC2-2_HUMAN
sp|Q96K76|UBP47_HUMAN	sp|Q96K76-4|UBP47-4_HUMAN
sp|P14136|GFAP_HUMAN	sp|P05787|K2C8_HUMAN
tr|A0A1W2PR46|A0A1W2PR46_HUMAN	sp|P05787|K2C8_HUMAN
sp|Q9ULU8|CAPS1_HUMAN	sp|Q9ULU8-2|CAPS1-2_HUMAN
tr|B7ZC39|B7ZC39_HUMAN	sp|Q9NR46|SHLB2_HUMAN
tr|H0Y8X4|H0Y8X4_HUMAN	sp|O43598|DNPH1_HUMAN
sp|Q13555|KCC2G_HUMAN	sp|Q13555-10|KCC2G-10_HUMAN
tr|X6R8W7|X6R8W7_HUMAN	sp|P47736-2|RPGP1-2_HUMAN
tr|A0A2R8Y7C0|A0A2R8Y7C0_HUMAN	sp|P68871|HBB_HUMAN
sp|O75334|LIPA2_HUMAN	sp|O75334-5|LIPA2-5_HUMAN
sp|Q9Y2D5|AKAP2_HUMAN	sp|Q9Y2D5-5|AKAP2-5_HUMAN
sp|Q96RU3|FNBP1_HUMAN	tr|H0Y7W6|H0Y7W6_HUMAN
tr|H0Y3K4|H0Y3K4_HUMAN	sp|Q96EV2|RBM33_HUMAN
sp|Q96KR7-4|PHAR3-4_HUMAN	sp|Q96KR7|PHAR3_HUMAN
tr|A0A0A0MR39|A0A0A0MR39_HUMAN	sp|Q9P2K5|MYEF2_HUMAN
tr|H0YHG0|H0YHG0_HUMAN	sp|P82979|SARNP_HUMAN
sp|Q63HN8|RN213_HUMAN	tr|A0A0A0MTC1|A0A0A0MTC1_HUMAN
tr|H7C1X5|H7C1X5_HUMAN	sp|Q9UPX8|SHAN2_HUMAN
sp|Q99613|EIF3C_HUMAN	sp|Q99613-2|EIF3C-2_HUMAN
sp|Q9H6U6|BCAS3_HUMAN	sp|Q9H6U6-3|BCAS3-3_HUMAN
sp|P29372|3MG_HUMAN	sp|P29372-2|3MG-2_HUMAN
sp|Q659C4|LAR1B_HUMAN	tr|A0A3B3ISF0|A0A3B3ISF0_HUMAN
sp|P07437|TBB5_HUMAN	sp|Q13885|TBB2A_HUMAN
tr|A0A1B0GTN4|A0A1B0GTN4_HUMAN	tr|A0A0G2JLW6|A0A0G2JLW6_HUMAN
tr|J3KP11|J3KP11_HUMAN	sp|Q15878|CAC1E_HUMAN
tr|A0A0G2JLW6|A0A0G2JLW6_HUMAN	sp|Q9P1A6|DLGP2_HUMAN
tr|E9PMS6|E9PMS6_HUMAN	sp|Q8WWI1|LMO7_HUMAN
sp|Q13557-12|KCC2D-12_HUMAN	tr|E9PF82|E9PF82_HUMAN
sp|P05067|A4_HUMAN	sp|P05067-10|A4-10_HUMAN
tr|A0A3B3IU19|A0A3B3IU19_HUMAN	sp|P78352|DLG4_HUMAN
sp|P10636-5|TAU-5_HUMAN	sp|P10636-2|TAU-2_HUMAN
tr|A0A1B0GTI4|A0A1B0GTI4_HUMAN	sp|O00555-4|CAC1A-4_HUMAN
sp|Q9H4G0|E41L1_HUMAN	tr|A0A0C4DH22|A0A0C4DH22_HUMAN
sp|O00429-2|DNM1L-2_HUMAN	sp|O00429|DNM1L_HUMAN
sp|O95819-6|M4K4-6_HUMAN	tr|H7C360|H7C360_HUMAN
sp|P16403|H12_HUMAN	sp|P16402|H13_HUMAN
sp|Q00975|CAC1B_HUMAN	tr|F6RH32|F6RH32_HUMAN
sp|P07437|TBB5_HUMAN	sp|P68371|TBB4B_HUMAN
tr|F8WE04|F8WE04_HUMAN	sp|P04792|HSPB1_HUMAN
sp|P10636-4|TAU-4_HUMAN	sp|P10636-2|TAU-2_HUMAN
sp|P02675|FIBB_HUMAN	tr|C9JU00|C9JU00_HUMAN
sp|Q8NBF6|AVL9_HUMAN	sp|Q8NBF6-2|AVL9-2_HUMAN
sp|Q7Z401|MYCPP_HUMAN	tr|A0A0U1RR27|A0A0U1RR27_HUMAN
tr|G8JLJ2|G8JLJ2_HUMAN	sp|P04179|SODM_HUMAN
sp|Q8IX03-2|KIBRA-2_HUMAN	sp|Q8IX03|KIBRA_HUMAN
sp|P54289|CA2D1_HUMAN	sp|P54289-2|CA2D1-2_HUMAN
sp|O60343-2|TBCD4-2_HUMAN	sp|O60343|TBCD4_HUMAN
tr|A0A2R8Y5Z6|A0A2R8Y5Z6_HUMAN	tr|A0A2R8YCW8|A0A2R8YCW8_HUMAN
sp|P49589-3|SYCC-3_HUMAN	sp|P49589|SYCC_HUMAN
sp|Q13740-2|CD166-2_HUMAN	sp|Q13740|CD166_HUMAN
sp|Q9Y4C0-4|NRX3A-4_HUMAN	tr|A0A0A0MR89|A0A0A0MR89_HUMAN
tr|H7C1X5|H7C1X5_HUMAN	sp|Q9UPX8-3|SHAN2-3_HUMAN
sp|Q15154|PCM1_HUMAN	sp|Q15154-5|PCM1-5_HUMAN
tr|A0A2R8YE78|A0A2R8YE78_HUMAN	tr|A0A2R8YDM2|A0A2R8YDM2_HUMAN
sp|P05771-2|KPCB-2_HUMAN	sp|P05771|KPCB_HUMAN
sp|Q8IWB9|TEX2_HUMAN	tr|A0A087WVA8|A0A087WVA8_HUMAN
sp|P56159|GFRA1_HUMAN	sp|P56159-2|GFRA1-2_HUMAN
sp|Q14558-2|KPRA-2_HUMAN	sp|Q14558|KPRA_HUMAN
sp|Q86UL8|MAGI2_HUMAN	tr|E7EWI0|E7EWI0_HUMAN
tr|A0A3B3IRY9|A0A3B3IRY9_HUMAN	sp|O15079-2|SNPH-2_HUMAN
sp|Q96M96|FGD4_HUMAN	tr|F8VWL3|F8VWL3_HUMAN
tr|E9PBG7|E9PBG7_HUMAN	sp|Q13557-12|KCC2D-12_HUMAN
tr|H3BNC9|H3BNC9_HUMAN	sp|P08708|RS17_HUMAN
sp|Q9Y697-3|NFS1-3_HUMAN	sp|Q9Y697|NFS1_HUMAN
sp|Q15878-2|CAC1E-2_HUMAN	sp|Q15878|CAC1E_HUMAN
tr|A0A1W2PR46|A0A1W2PR46_HUMAN	tr|F8W1U3|F8W1U3_HUMAN
tr|J3KQL8|J3KQL8_HUMAN	sp|Q9BQE5|APOL2_HUMAN
sp|P22570|ADRO_HUMAN	tr|J3QQX3|J3QQX3_HUMAN
sp|Q01432|AMPD3_HUMAN	sp|Q01432-6|AMPD3-6_HUMAN
sp|Q13642|FHL1_HUMAN	sp|Q13642-1|FHL1-1_HUMAN
tr|B7ZC39|B7ZC39_HUMAN	sp|Q9NR46-2|SHLB2-2_HUMAN
tr|U3KQK0|U3KQK0_HUMAN	sp|Q8N257|H2B3B_HUMAN
tr|A0A1B0GW23|A0A1B0GW23_HUMAN	sp|Q03154|ACY1_HUMAN
sp|P07948|LYN_HUMAN	sp|P07948-2|LYN-2_HUMAN
sp|P47736-4|RPGP1-4_HUMAN	sp|P47736-2|RPGP1-2_HUMAN
tr|A0A087X1P3|A0A087X1P3_HUMAN	sp|Q86UW7|CAPS2_HUMAN
sp|Q9NV70|EXOC1_HUMAN	sp|Q9NV70-2|EXOC1-2_HUMAN
tr|H0Y9V7|H0Y9V7_HUMAN	tr|B4E2Q0|B4E2Q0_HUMAN
tr|E7EX73|E7EX73_HUMAN	sp|Q04637|IF4G1_HUMAN
sp|P20916|MAG_HUMAN	sp|P20916-2|MAG-2_HUMAN
sp|Q15147|PLCB4_HUMAN	sp|Q15147-4|PLCB4-4_HUMAN
sp|Q14982-3|OPCM-3_HUMAN	sp|Q14982|OPCM_HUMAN
sp|Q9BXJ9|NAA15_HUMAN	tr|A0A0B4J1W3|A0A0B4J1W3_HUMAN
tr|E9PBG7|E9PBG7_HUMAN	sp|Q13557|KCC2D_HUMAN
tr|Q5JXH8|Q5JXH8_HUMAN	sp|Q13642-1|FHL1-1_HUMAN
sp|Q13642-4|FHL1-4_HUMAN	sp|Q13642|FHL1_HUMAN
sp|Q13642-5|FHL1-5_HUMAN	sp|Q13642|FHL1_HUMAN
sp|Q8IW41-2|MAPK5-2_HUMAN	sp|Q8IW41|MAPK5_HUMAN
tr|A0A1B0GTC0|A0A1B0GTC0_HUMAN	tr|E7EWI0|E7EWI0_HUMAN
sp|P05023-2|AT1A1-2_HUMAN	sp|P05023|AT1A1_HUMAN
sp|Q13303|KCAB2_HUMAN	sp|Q13303-3|KCAB2-3_HUMAN
tr|E9PES4|E9PES4_HUMAN	sp|Q9Y496|KIF3A_HUMAN
sp|P47736|RPGP1_HUMAN	sp|P47736-2|RPGP1-2_HUMAN
sp|P69905|HBA_HUMAN	sp|P02042|HBD_HUMAN
tr|A0A1B0GTN7|A0A1B0GTN7_HUMAN	sp|O00555|CAC1A_HUMAN
sp|Q03519|TAP2_HUMAN	tr|X5CMH5|X5CMH5_HUMAN
tr|E7EV03|E7EV03_HUMAN	sp|P11137|MTAP2_HUMAN
sp|Q71U36|TBA1A_HUMAN	sp|Q9BQE3|TBA1C_HUMAN
sp|O14787|TNPO2_HUMAN	sp|O14787-2|TNPO2-2_HUMAN
sp|P10451|OSTP_HUMAN	sp|P10451-5|OSTP-5_HUMAN
sp|Q13642-4|FHL1-4_HUMAN	tr|Q5JXH8|Q5JXH8_HUMAN
sp|Q15700-2|DLG2-2_HUMAN	sp|Q15700|DLG2_HUMAN
sp|O75781|PALM_HUMAN	sp|O75781-2|PALM-2_HUMAN
sp|Q10567|AP1B1_HUMAN	sp|Q10567-3|AP1B1-3_HUMAN
sp|Q9BUH8|BEGIN_HUMAN	tr|A0A1B0GVM0|A0A1B0GVM0_HUMAN
tr|E9PMS6|E9PMS6_HUMAN	tr|H0Y424|H0Y424_HUMAN
sp|Q8IWW6|RHG12_HUMAN	sp|Q8IWW6-2|RHG12-2_HUMAN
sp|O75334|LIPA2_HUMAN	tr|H0YHK3|H0YHK3_HUMAN
tr|E9PGM1|E9PGM1_HUMAN	sp|Q04637|IF4G1_HUMAN
tr|A0A1B0GTA9|A0A1B0GTA9_HUMAN	tr|A0A1B0GU53|A0A1B0GU53_HUMAN
sp|Q6KCM7-3|SCMC2-3_HUMAN	sp|Q6KCM7|SCMC2_HUMAN
tr|A0A1B0GVS6|A0A1B0GVS6_HUMAN	tr|A0A0D9SFP3|A0A0D9SFP3_HUMAN
sp|Q93079|H2B1H_HUMAN	sp|Q8N257|H2B3B_HUMAN
sp|Q08495|DEMA_HUMAN	sp|Q08495-2|DEMA-2_HUMAN
tr|E9PKX9|E9PKX9_HUMAN	tr|E9PLQ9|E9PLQ9_HUMAN
tr|A0A3B3ITT1|A0A3B3ITT1_HUMAN	sp|Q6IQ22|RAB12_HUMAN
sp|Q5MIZ7|P4R3B_HUMAN	sp|Q5MIZ7-2|P4R3B-2_HUMAN
tr|K7EPI4|K7EPI4_HUMAN	sp|P14136|GFAP_HUMAN
sp|Q8IYB5-2|SMAP1-2_HUMAN	sp|Q8IYB5|SMAP1_HUMAN
sp|P01859|IGHG2_HUMAN	sp|P01860|IGHG3_HUMAN
tr|A0A0C4DGN7|A0A0C4DGN7_HUMAN	tr|J3QQX3|J3QQX3_HUMAN
tr|H0YBU6|H0YBU6_HUMAN	sp|Q86UR5|RIMS1_HUMAN
sp|Q14244|MAP7_HUMAN	tr|A0A087WZ40|A0A087WZ40_HUMAN
sp|Q6F5E8-2|CARL2-2_HUMAN	sp|Q6F5E8|CARL2_HUMAN
tr|K7EPI4|K7EPI4_HUMAN	tr|A0A1W2PRT3|A0A1W2PRT3_HUMAN
sp|Q9NQ79|CRAC1_HUMAN	sp|Q9NQ79-3|CRAC1-3_HUMAN
sp|Q9UBF8-2|PI4KB-2_HUMAN	sp|Q9UBF8|PI4KB_HUMAN
tr|A0A2R8YE78|A0A2R8YE78_HUMAN	sp|O60313|OPA1_HUMAN
tr|A0A1W2PPA3|A0A1W2PPA3_HUMAN	sp|P14136|GFAP_HUMAN
sp|Q9NR46|SHLB2_HUMAN	sp|Q9NR46-2|SHLB2-2_HUMAN
sp|Q13555-11|KCC2G-11_HUMAN	tr|A0A2Q3DQE3|A0A2Q3DQE3_HUMAN
sp|P28370|SMCA1_HUMAN	sp|P28370-2|SMCA1-2_HUMAN
sp|P47736-4|RPGP1-4_HUMAN	tr|X6R8W7|X6R8W7_HUMAN
sp|Q9UKE5-4|TNIK-4_HUMAN	sp|Q9UKE5|TNIK_HUMAN
sp|Q9Y2K9|STB5L_HUMAN	tr|C9JQS3|C9JQS3_HUMAN
sp|Q9HAU0|PKHA5_HUMAN	sp|Q9HAU0-4|PKHA5-4_HUMAN
tr|C9J840|C9J840_HUMAN	tr|A0A0D9SG62|A0A0D9SG62_HUMAN
tr|A0A0A0MR39|A0A0A0MR39_HUMAN	sp|Q9P2K5-2|MYEF2-2_HUMAN
sp|P21810|PGS1_HUMAN	sp|P51888|PRELP_HUMAN
sp|P43004|EAA2_HUMAN	tr|A0A2R8Y740|A0A2R8Y740_HUMAN
tr|A0A1W2PPA3|A0A1W2PPA3_HUMAN	tr|A0A1W2PRT3|A0A1W2PRT3_HUMAN
sp|P43004|EAA2_HUMAN	tr|A0A163QEF0|A0A163QEF0_HUMAN
tr|A0A2R8Y7C0|A0A2R8Y7C0_HUMAN	sp|P02042|HBD_HUMAN
sp|P07741|APT_HUMAN	tr|H3BQZ9|H3BQZ9_HUMAN
sp|Q8TEW0|PARD3_HUMAN	sp|Q8TEW0-10|PARD3-10_HUMAN
sp|Q08289|CACB2_HUMAN	sp|Q08289-10|CACB2-10_HUMAN
tr|E7ENY0|E7ENY0_HUMAN	sp|P35611|ADDA_HUMAN
sp|Q5T5P2-2|SKT-2_HUMAN	sp|Q5T5P2|SKT_HUMAN
tr|E9PND2|E9PND2_HUMAN	sp|P21291|CSRP1_HUMAN
tr|A0A0A6YYJ8|A0A0A6YYJ8_HUMAN	sp|Q9Y383|LC7L2_HUMAN
tr|A0A0U1RRA5|A0A0U1RRA5_HUMAN	sp|Q5TBK1|N42L1_HUMAN
sp|O75494-3|SRS10-3_HUMAN	sp|O75494|SRS10_HUMAN
sp|Q13554-3|KCC2B-3_HUMAN	sp|Q13554-6|KCC2B-6_HUMAN
sp|Q14160-3|SCRIB-3_HUMAN	sp|Q14160|SCRIB_HUMAN
tr|G3XAA2|G3XAA2_HUMAN	sp|O95819-6|M4K4-6_HUMAN
sp|Q08495-4|DEMA-4_HUMAN	sp|Q08495|DEMA_HUMAN
tr|X6R8W7|X6R8W7_HUMAN	sp|P47736|RPGP1_HUMAN
sp|Q86UP2|KTN1_HUMAN	sp|Q86UP2-3|KTN1-3_HUMAN
sp|P46100|ATRX_HUMAN	sp|P46100-2|ATRX-2_HUMAN
sp|O00267-2|SPT5H-2_HUMAN	sp|O00267|SPT5H_HUMAN
sp|Q9Y2Z0|SGT1_HUMAN	sp|Q9Y2Z0-2|SGT1-2_HUMAN
tr|C9JKG1|C9JKG1_HUMAN	sp|P21810|PGS1_HUMAN
tr|A0A0J9YWS4|A0A0J9YWS4_HUMAN	tr|A0A0J9YWN0|A0A0J9YWN0_HUMAN
sp|P23468-7|PTPRD-7_HUMAN	sp|P23468-4|PTPRD-4_HUMAN
sp|Q8NHH9|ATLA2_HUMAN	sp|Q8NHH9-2|ATLA2-2_HUMAN
sp|P51610|HCFC1_HUMAN	sp|P51610-4|HCFC1-4_HUMAN
sp|Q15878-3|CAC1E-3_HUMAN	sp|Q15878|CAC1E_HUMAN
sp|Q13555-5|KCC2G-5_HUMAN	tr|A0A2Q3DQE3|A0A2Q3DQE3_HUMAN
sp|P62987|RL40_HUMAN	tr|M0R2S1|M0R2S1_HUMAN
sp|Q6NXT2|H3C_HUMAN	tr|Q5TEC6|Q5TEC6_HUMAN
sp|Q86YS7-2|C2CD5-2_HUMAN	sp|Q86YS7-5|C2CD5-5_HUMAN
tr|H7C5B8|H7C5B8_HUMAN	sp|O95178|NDUB2_HUMAN
sp|P06733-2|ENOA-2_HUMAN	sp|P06733|ENOA_HUMAN
sp|Q5T5P2-2|SKT-2_HUMAN	sp|Q5T5P2-10|SKT-10_HUMAN
tr|K7EPI4|K7EPI4_HUMAN	sp|P14136-2|GFAP-2_HUMAN
sp|Q9Y6M7|S4A7_HUMAN	sp|Q9Y6M7-13|S4A7-13_HUMAN
sp|Q13976-2|KGP1-2_HUMAN	sp|Q13976|KGP1_HUMAN
sp|P12109|CO6A1_HUMAN	sp|P12110|CO6A2_HUMAN
sp|Q14722-2|KCAB1-2_HUMAN	sp|Q14722|KCAB1_HUMAN
sp|O00555-4|CAC1A-4_HUMAN	sp|O00555|CAC1A_HUMAN
tr|M0R2S1|M0R2S1_HUMAN	sp|P0CG47|UBB_HUMAN
sp|O15075|DCLK1_HUMAN	sp|O15075-2|DCLK1-2_HUMAN
sp|P09455-2|RET1-2_HUMAN	sp|P09455|RET1_HUMAN
sp|Q9UK17|KCND3_HUMAN	sp|Q9UK17-2|KCND3-2_HUMAN
sp|Q15878-3|CAC1E-3_HUMAN	tr|J3KP11|J3KP11_HUMAN
sp|P14678|RSMB_HUMAN	sp|P63162|RSMN_HUMAN
tr|F8WCA0|F8WCA0_HUMAN	sp|Q15836|VAMP3_HUMAN
tr|E5RFU2|E5RFU2_HUMAN	tr|H0YAW7|H0YAW7_HUMAN
sp|Q6ZQQ6-2|WDR87-2_HUMAN	sp|Q6ZQQ6|WDR87_HUMAN
tr|A0A087X1E4|A0A087X1E4_HUMAN	sp|P53365|ARFP2_HUMAN
sp|P02671|FIBA_HUMAN	sp|P02679|FIBG_HUMAN
sp|Q14194-2|DPYL1-2_HUMAN	sp|Q14194|DPYL1_HUMAN
sp|Q5HYK7|SH319_HUMAN	tr|A0A0U1RQE4|A0A0U1RQE4_HUMAN
tr|G3XAA2|G3XAA2_HUMAN	tr|A0A0D9SG62|A0A0D9SG62_HUMAN
sp|P49758|RGS6_HUMAN	sp|P49758-12|RGS6-12_HUMAN
sp|P49758-12|RGS6-12_HUMAN	sp|P49758-11|RGS6-11_HUMAN
tr|A0A1B0GTI4|A0A1B0GTI4_HUMAN	sp|O00555|CAC1A_HUMAN
sp|P10451-3|OSTP-3_HUMAN	sp|P10451|OSTP_HUMAN
sp|A0A0C4DH31|HV118_HUMAN	sp|P23083|HV102_HUMAN
sp|Q8TAQ2-2|SMRC2-2_HUMAN	sp|Q8TAQ2|SMRC2_HUMAN
sp|O60271|JIP4_HUMAN	sp|O60271-2|JIP4-2_HUMAN
tr|X6R3Y6|X6R3Y6_HUMAN	sp|P55286|CADH8_HUMAN
tr|A0A3B3IRV5|A0A3B3IRV5_HUMAN	sp|Q9NRV9|HEBP1_HUMAN
sp|P16284-4|PECA1-4_HUMAN	sp|P16284|PECA1_HUMAN
sp|Q9UJU6|DBNL_HUMAN	sp|Q9UJU6-2|DBNL-2_HUMAN
tr|A0A3B3ISC6|A0A3B3ISC6_HUMAN	sp|P53621|COPA_HUMAN
tr|C9JE17|C9JE17_HUMAN	sp|Q96JN2-3|CC136-3_HUMAN
tr|G5E972|G5E972_HUMAN	sp|P42167|LAP2B_HUMAN
sp|P13674-2|P4HA1-2_HUMAN	sp|P13674|P4HA1_HUMAN
sp|Q9BXP5-3|SRRT-3_HUMAN	sp|Q9BXP5|SRRT_HUMAN
sp|Q14195|DPYL3_HUMAN	sp|Q14195-2|DPYL3-2_HUMAN
sp|Q8IZR5|CKLF4_HUMAN	sp|Q8IZR5-2|CKLF4-2_HUMAN
sp|Q15063|POSTN_HUMAN	sp|Q15063-3|POSTN-3_HUMAN
sp|Q5TBK1|N42L1_HUMAN	sp|Q92802|N42L2_HUMAN
sp|P62979|RS27A_HUMAN	tr|M0R2S1|M0R2S1_HUMAN
tr|A0A3B3IS24|A0A3B3IS24_HUMAN	sp|O75688|PPM1B_HUMAN
tr|A0A2R8YFN5|A0A2R8YFN5_HUMAN	tr|A0A2U3TZN6|A0A2U3TZN6_HUMAN
sp|P00387|NB5R3_HUMAN	sp|P00387-3|NB5R3-3_HUMAN
sp|Q96JY6|PDLI2_HUMAN	sp|Q96JY6-5|PDLI2-5_HUMAN
sp|Q9Y4J8-13|DTNA-13_HUMAN	sp|Q9Y4J8-11|DTNA-11_HUMAN
sp|Q9BU40-2|CRDL1-2_HUMAN	sp|Q9BU40|CRDL1_HUMAN
tr|F5GYR0|F5GYR0_HUMAN	sp|Q6H8Q1-6|ABLM2-6_HUMAN
sp|Q7Z460|CLAP1_HUMAN	sp|Q7Z460-4|CLAP1-4_HUMAN
sp|P63104|1433Z_HUMAN	tr|E7EX29|E7EX29_HUMAN
sp|Q9UJF2|NGAP_HUMAN	sp|Q9UJF2-2|NGAP-2_HUMAN
sp|O60941|DTNB_HUMAN	sp|O60941-3|DTNB-3_HUMAN
sp|Q16836-2|HCDH-2_HUMAN	sp|Q16836|HCDH_HUMAN
sp|P23468-4|PTPRD-4_HUMAN	sp|P23468-2|PTPRD-2_HUMAN
sp|P07339|CATD_HUMAN	tr|A0A1B0GU92|A0A1B0GU92_HUMAN
tr|F8VYC1|F8VYC1_HUMAN	tr|E9PIW2|E9PIW2_HUMAN
sp|P01876|IGHA1_HUMAN	sp|P01877|IGHA2_HUMAN
sp|P35611|ADDA_HUMAN	sp|P35611-2|ADDA-2_HUMAN
tr|J3KQ96|J3KQ96_HUMAN	tr|A0A3B3IS06|A0A3B3IS06_HUMAN
sp|O94983-3|CMTA2-3_HUMAN	sp|O94983|CMTA2_HUMAN
sp|O14490|DLGP1_HUMAN	sp|O14490-2|DLGP1-2_HUMAN
sp|Q9GZZ1|NAA50_HUMAN	tr|E7EQ69|E7EQ69_HUMAN
tr|H0YJW3|H0YJW3_HUMAN	sp|P12814|ACTN1_HUMAN
sp|P07339|CATD_HUMAN	tr|A0A1B0GU03|A0A1B0GU03_HUMAN
tr|H7C360|H7C360_HUMAN	tr|A0A0D9SG62|A0A0D9SG62_HUMAN
tr|C9JC74|C9JC74_HUMAN	sp|P23677|IP3KA_HUMAN
sp|Q9P260|RELCH_HUMAN	sp|Q9P260-2|RELCH-2_HUMAN
sp|O14490|DLGP1_HUMAN	tr|A8MYR7|A8MYR7_HUMAN
sp|P09497|CLCB_HUMAN	sp|P09497-2|CLCB-2_HUMAN
sp|Q96IG2|FXL20_HUMAN	tr|J3KTA1|J3KTA1_HUMAN
sp|P0C0S8|H2A1_HUMAN	sp|Q8IUE6|H2A2B_HUMAN
tr|A0A2R8Y422|A0A2R8Y422_HUMAN	sp|P62979|RS27A_HUMAN
sp|P08195|4F2_HUMAN	sp|P08195-3|4F2-3_HUMAN
sp|Q9Y2X7|GIT1_HUMAN	sp|Q9Y2X7-3|GIT1-3_HUMAN
sp|P69891|HBG1_HUMAN	sp|P69892|HBG2_HUMAN
sp|P68871|HBB_HUMAN	tr|E9PEW8|E9PEW8_HUMAN
sp|P04350|TBB4A_HUMAN	sp|P68371|TBB4B_HUMAN
sp|P12814-2|ACTN1-2_HUMAN	tr|H0YJW3|H0YJW3_HUMAN
sp|O60941|DTNB_HUMAN	sp|O60941-2|DTNB-2_HUMAN
tr|A0A1W2PQ90|A0A1W2PQ90_HUMAN	sp|Q92878|RAD50_HUMAN
tr|H7C4G9|H7C4G9_HUMAN	sp|O15083|ERC2_HUMAN
tr|A0A140T8W4|A0A140T8W4_HUMAN	sp|Q96PV0-2|SYGP1-2_HUMAN
sp|P13640-2|MT1G-2_HUMAN	sp|P80297|MT1X_HUMAN
tr|A0A1W2PRT3|A0A1W2PRT3_HUMAN	tr|Q8IWY7|Q8IWY7_HUMAN
sp|Q00341|VIGLN_HUMAN	sp|Q00341-2|VIGLN-2_HUMAN
sp|Q14257-2|RCN2-2_HUMAN	sp|Q14257|RCN2_HUMAN
tr|A0A140T8W4|A0A140T8W4_HUMAN	sp|Q96PV0|SYGP1_HUMAN
sp|P56556|NDUA6_HUMAN	tr|A0A2Y9D025|A0A2Y9D025_HUMAN
sp|P09429|HMGB1_HUMAN	sp|B2RPK0|HGB1A_HUMAN
tr|A0A0C4DG97|A0A0C4DG97_HUMAN	sp|Q9BXM9|FSD1L_HUMAN
sp|Q13555-9|KCC2G-9_HUMAN	sp|Q13555-10|KCC2G-10_HUMAN
sp|Q6KCM7-4|SCMC2-4_HUMAN	sp|Q6KCM7-3|SCMC2-3_HUMAN
sp|Q5T5P2|SKT_HUMAN	sp|Q5T5P2-10|SKT-10_HUMAN
tr|D6RAN8|D6RAN8_HUMAN	sp|Q9P0M9|RM27_HUMAN
sp|P22570|ADRO_HUMAN	tr|A0A0C4DGN7|A0A0C4DGN7_HUMAN
sp|O14490|DLGP1_HUMAN	sp|O14490-4|DLGP1-4_HUMAN
sp|O60941-3|DTNB-3_HUMAN	sp|O60941-2|DTNB-2_HUMAN
sp|P20671|H2A1D_HUMAN	sp|Q8IUE6|H2A2B_HUMAN
sp|P25325-2|THTM-2_HUMAN	sp|P25325|THTM_HUMAN
sp|P40763|STAT3_HUMAN	sp|P40763-2|STAT3-2_HUMAN
sp|P12814-3|ACTN1-3_HUMAN	tr|H0YJW3|H0YJW3_HUMAN
sp|Q9HBG6-11|IF122-11_HUMAN	sp|Q9HBG6|IF122_HUMAN
sp|Q01995|TAGL_HUMAN	sp|P07951-2|TPM2-2_HUMAN
tr|A0A0S2Z4L3|A0A0S2Z4L3_HUMAN	sp|P07225|PROS_HUMAN
sp|Q9BZL4-3|PP12C-3_HUMAN	sp|Q9BZL4|PP12C_HUMAN
sp|Q9BZZ5|API5_HUMAN	sp|Q9BZZ5-2|API5-2_HUMAN
tr|A0A087WTF6|A0A087WTF6_HUMAN	tr|A0A087WV75|A0A087WV75_HUMAN
tr|A0A2U3U055|A0A2U3U055_HUMAN	sp|Q01814|AT2B2_HUMAN
sp|Q8IWQ3-4|BRSK2-4_HUMAN	sp|Q8IWQ3|BRSK2_HUMAN
sp|Q6KCM7-4|SCMC2-4_HUMAN	sp|Q6KCM7-2|SCMC2-2_HUMAN
sp|P30622|CLIP1_HUMAN	sp|P30622-1|CLIP1-1_HUMAN
tr|K7ELC2|K7ELC2_HUMAN	sp|P62841|RS15_HUMAN
sp|P23468|PTPRD_HUMAN	sp|P23468-2|PTPRD-2_HUMAN
sp|Q8N556|AFAP1_HUMAN	sp|Q8N556-2|AFAP1-2_HUMAN
tr|E9PEW8|E9PEW8_HUMAN	sp|P02042|HBD_HUMAN
sp|O00533-2|NCHL1-2_HUMAN	sp|O00533|NCHL1_HUMAN
sp|P32418-2|NAC1-2_HUMAN	sp|P32418-3|NAC1-3_HUMAN
sp|O15173-2|PGRC2-2_HUMAN	sp|O15173|PGRC2_HUMAN
sp|P08603|CFAH_HUMAN	tr|A0A0D9SG88|A0A0D9SG88_HUMAN
sp|P23468-7|PTPRD-7_HUMAN	sp|P23468|PTPRD_HUMAN
sp|Q99729-2|ROAA-2_HUMAN	sp|Q99729-3|ROAA-3_HUMAN
sp|P38159|RBMX_HUMAN	sp|P38159-2|RBMX-2_HUMAN
tr|E7EV59|E7EV59_HUMAN	sp|P21283|VATC1_HUMAN
tr|M0R2C6|M0R2C6_HUMAN	sp|Q9NP81|SYSM_HUMAN
tr|A0A1C7CYX1|A0A1C7CYX1_HUMAN	sp|Q6PJG2|EMSA1_HUMAN
tr|Q6ZN40|Q6ZN40_HUMAN	sp|P09493|TPM1_HUMAN
tr|A0A1W2PP78|A0A1W2PP78_HUMAN	tr|A0A1W2PPG2|A0A1W2PPG2_HUMAN
sp|Q6KCM7-4|SCMC2-4_HUMAN	sp|Q6KCM7|SCMC2_HUMAN
sp|Q9BQ16|TICN3_HUMAN	tr|A0A0A0MTJ2|A0A0A0MTJ2_HUMAN
tr|H3BQK9|H3BQK9_HUMAN	sp|Q9UPN3|MACF1_HUMAN
sp|Q96T17|MA7D2_HUMAN	sp|Q96T17-5|MA7D2-5_HUMAN
sp|P04233-2|HG2A-2_HUMAN	sp|P04233|HG2A_HUMAN
sp|O14561|ACPM_HUMAN	tr|I3L505|I3L505_HUMAN
sp|Q8IXI2|MIRO1_HUMAN	sp|Q8IXI2-3|MIRO1-3_HUMAN
sp|Q504Y0-3|S39AC-3_HUMAN	sp|Q504Y0|S39AC_HUMAN
tr|A0A1B0GTC0|A0A1B0GTC0_HUMAN	sp|Q86UL8|MAGI2_HUMAN
sp|Q12767-2|TMM94-2_HUMAN	sp|Q12767|TMM94_HUMAN
sp|P35658-3|NU214-3_HUMAN	sp|P35658|NU214_HUMAN
sp|P22061|PIMT_HUMAN	sp|P22061-2|PIMT-2_HUMAN
tr|A0A1B0GW14|A0A1B0GW14_HUMAN	tr|A0A0G2JH35|A0A0G2JH35_HUMAN
sp|Q96BT3|CENPT_HUMAN	tr|H3BQS6|H3BQS6_HUMAN
sp|P14136|GFAP_HUMAN	tr|A0A1W2PS58|A0A1W2PS58_HUMAN
sp|Q9P0K1-2|ADA22-2_HUMAN	sp|Q9P0K1|ADA22_HUMAN
sp|Q71U36|TBA1A_HUMAN	sp|P68366|TBA4A_HUMAN
tr|G3V2B9|G3V2B9_HUMAN	sp|P01009|A1AT_HUMAN
tr|A0A140T8W4|A0A140T8W4_HUMAN	tr|A0A2R8Y6T2|A0A2R8Y6T2_HUMAN
sp|P80297|MT1X_HUMAN	sp|P02795|MT2_HUMAN
sp|Q13428|TCOF_HUMAN	tr|J3KQ96|J3KQ96_HUMAN
sp|Q9UMZ2|SYNRG_HUMAN	sp|Q9UMZ2-3|SYNRG-3_HUMAN
tr|A0A2R8YFN5|A0A2R8YFN5_HUMAN	sp|O14936|CSKP_HUMAN
sp|P15170-2|ERF3A-2_HUMAN	sp|P15170|ERF3A_HUMAN
sp|Q03001|DYST_HUMAN	tr|F6QMI7|F6QMI7_HUMAN
sp|Q96F07|CYFP2_HUMAN	sp|Q96F07-2|CYFP2-2_HUMAN
sp|O76039|CDKL5_HUMAN	sp|O76039-2|CDKL5-2_HUMAN
sp|Q9UJW0|DCTN4_HUMAN	sp|Q9UJW0-3|DCTN4-3_HUMAN
sp|A6XGL0|YJEN3_HUMAN	sp|A6XGL0-2|YJEN3-2_HUMAN
sp|Q5T0F9|C2D1B_HUMAN	sp|Q5T0F9-2|C2D1B-2_HUMAN
sp|P27544-2|CERS1-2_HUMAN	sp|P27544|CERS1_HUMAN
sp|Q6H8Q1|ABLM2_HUMAN	tr|F5GYR0|F5GYR0_HUMAN
tr|A0A0A0MSY4|A0A0A0MSY4_HUMAN	sp|Q9BZ29|DOCK9_HUMAN
tr|A0A0M3HER1|A0A0M3HER1_HUMAN	sp|P48059|LIMS1_HUMAN
sp|P17948-2|VGFR1-2_HUMAN	sp|P17948|VGFR1_HUMAN
tr|A0A2R8Y422|A0A2R8Y422_HUMAN	sp|P62987|RL40_HUMAN
tr|H0Y9V7|H0Y9V7_HUMAN	sp|P98194-3|AT2C1-3_HUMAN
sp|Q9NX63|MIC19_HUMAN	tr|C9JRZ6|C9JRZ6_HUMAN
tr|A0A0G2JS76|A0A0G2JS76_HUMAN	sp|P10636-5|TAU-5_HUMAN
sp|Q9NZN5-2|ARHGC-2_HUMAN	sp|Q9NZN5|ARHGC_HUMAN
tr|G3V2B9|G3V2B9_HUMAN	tr|A0A024R6I7|A0A024R6I7_HUMAN
sp|Q07002|CDK18_HUMAN	sp|Q07002-3|CDK18-3_HUMAN
tr|Q6ZN40|Q6ZN40_HUMAN	sp|P07951-2|TPM2-2_HUMAN
tr|F8W9J4|F8W9J4_HUMAN	tr|F6QMI7|F6QMI7_HUMAN
sp|O60784|TOM1_HUMAN	sp|O60784-2|TOM1-2_HUMAN
sp|Q9UHX1-3|PUF60-3_HUMAN	sp|Q9UHX1|PUF60_HUMAN
tr|H0YKP3|H0YKP3_HUMAN	tr|Q6ZN40|Q6ZN40_HUMAN
sp|O75821|EIF3G_HUMAN	tr|K7EL20|K7EL20_HUMAN
sp|Q7Z5Q1-5|CPEB2-5_HUMAN	sp|Q7Z5Q1|CPEB2_HUMAN
tr|A0A0D9SEI3|A0A0D9SEI3_HUMAN	sp|P21127|CD11B_HUMAN
sp|P84243|H33_HUMAN	tr|Q5TEC6|Q5TEC6_HUMAN
sp|P09543|CN37_HUMAN	sp|Q8IXJ6|SIR2_HUMAN
sp|P54707|AT12A_HUMAN	sp|P20648|ATP4A_HUMAN
sp|Q8N6T3|ARFG1_HUMAN	sp|Q8N6T3-2|ARFG1-2_HUMAN
sp|P13640-2|MT1G-2_HUMAN	sp|P02795|MT2_HUMAN
sp|Q9H4G0-2|E41L1-2_HUMAN	tr|A0A0C4DH22|A0A0C4DH22_HUMAN
sp|Q13418-2|ILK-2_HUMAN	sp|Q13418|ILK_HUMAN
sp|Q8IU85-2|KCC1D-2_HUMAN	sp|Q8IU85|KCC1D_HUMAN
sp|Q7Z3D6|GLUCM_HUMAN	tr|E5RIU5|E5RIU5_HUMAN
tr|F5GXS8|F5GXS8_HUMAN	sp|Q96PU8-3|QKI-3_HUMAN
sp|P52306-4|GDS1-4_HUMAN	sp|P52306|GDS1_HUMAN
sp|Q01082-2|SPTB2-2_HUMAN	sp|Q01082|SPTB2_HUMAN
sp|P29323-2|EPHB2-2_HUMAN	sp|P29323-3|EPHB2-3_HUMAN
sp|Q9BVA1|TBB2B_HUMAN	sp|P68371|TBB4B_HUMAN
sp|Q9BZJ0|CRNL1_HUMAN	sp|Q9BZJ0-2|CRNL1-2_HUMAN
sp|P07951|TPM2_HUMAN	sp|P07951-2|TPM2-2_HUMAN
tr|H7C5E2|H7C5E2_HUMAN	sp|Q9UHQ4|BAP29_HUMAN
sp|P29323|EPHB2_HUMAN	sp|P29323-3|EPHB2-3_HUMAN
sp|Q7Z4S6-3|KI21A-3_HUMAN	sp|Q7Z4S6-4|KI21A-4_HUMAN
sp|P02730|B3AT_HUMAN	sp|P02549|SPTA1_HUMAN
sp|Q13332|PTPRS_HUMAN	sp|Q13332-2|PTPRS-2_HUMAN
sp|O94929-2|ABLM3-2_HUMAN	sp|O94929-3|ABLM3-3_HUMAN
sp|P55327-7|TPD52-7_HUMAN	sp|P55327|TPD52_HUMAN
sp|O95819-6|M4K4-6_HUMAN	tr|A0A0D9SG62|A0A0D9SG62_HUMAN
tr|G5EA36|G5EA36_HUMAN	sp|P30260|CDC27_HUMAN
sp|Q9UPT5-1|EXOC7-1_HUMAN	sp|Q9UPT5|EXOC7_HUMAN
sp|P12235|ADT1_HUMAN	sp|P12236|ADT3_HUMAN
sp|Q7Z6G8-10|ANS1B-10_HUMAN	tr|H0YI72|H0YI72_HUMAN
sp|Q13554|KCC2B_HUMAN	sp|Q13554-6|KCC2B-6_HUMAN
sp|P42263|GRIA3_HUMAN	sp|P42263-2|GRIA3-2_HUMAN
sp|O75676-2|KS6A4-2_HUMAN	sp|O75676|KS6A4_HUMAN
sp|O00159-2|MYO1C-2_HUMAN	sp|O00159|MYO1C_HUMAN
sp|P50213|IDH3A_HUMAN	sp|P50213-2|IDH3A-2_HUMAN
sp|Q86YS7-2|C2CD5-2_HUMAN	sp|Q86YS7|C2CD5_HUMAN
sp|Q99576|T22D3_HUMAN	sp|Q99576-4|T22D3-4_HUMAN
sp|Q13822|ENPP2_HUMAN	sp|Q13822-3|ENPP2-3_HUMAN
sp|O00159-2|MYO1C-2_HUMAN	sp|O00159-3|MYO1C-3_HUMAN
tr|H0YKT5|H0YKT5_HUMAN	tr|A0A0D9SES8|A0A0D9SES8_HUMAN
sp|Q9HAR2|AGRL3_HUMAN	tr|E7EUP0|E7EUP0_HUMAN
sp|Q6H8Q1|ABLM2_HUMAN	sp|Q6H8Q1-6|ABLM2-6_HUMAN
sp|Q9BQI5|SGIP1_HUMAN	sp|Q9BQI5-4|SGIP1-4_HUMAN
sp|A1A5C7|S22AN_HUMAN	tr|C9J4Z0|C9J4Z0_HUMAN
sp|Q9HBG6-9|IF122-9_HUMAN	sp|Q9HBG6-11|IF122-11_HUMAN
sp|Q5VT25-3|MRCKA-3_HUMAN	sp|Q5VT25|MRCKA_HUMAN
sp|P51817|PRKX_HUMAN	sp|O43930|PRKY_HUMAN
sp|O43581-2|SYT7-2_HUMAN	sp|O43581-3|SYT7-3_HUMAN
tr|H0YKP3|H0YKP3_HUMAN	sp|P09493|TPM1_HUMAN
sp|Q13822-2|ENPP2-2_HUMAN	sp|Q13822|ENPP2_HUMAN
sp|Q86WG3-3|ATCAY-3_HUMAN	sp|Q86WG3|ATCAY_HUMAN
sp|P29350|PTN6_HUMAN	sp|P29350-2|PTN6-2_HUMAN
tr|K7ERC4|K7ERC4_HUMAN	sp|Q8IXJ6|SIR2_HUMAN
tr|A0A087WV75|A0A087WV75_HUMAN	sp|P13591|NCAM1_HUMAN
tr|H0YI72|H0YI72_HUMAN	sp|Q7Z6G8-2|ANS1B-2_HUMAN
tr|A0A087WUX8|A0A087WUX8_HUMAN	sp|Q6UXV4|MIC27_HUMAN
tr|A0A1B0GTL5|A0A1B0GTL5_HUMAN	sp|Q9BXF6|RFIP5_HUMAN
sp|P16402|H13_HUMAN	sp|P10412|H14_HUMAN
tr|E9PLQ9|E9PLQ9_HUMAN	tr|J3QKL5|J3QKL5_HUMAN
tr|A0A0G2JS76|A0A0G2JS76_HUMAN	sp|P10636-4|TAU-4_HUMAN
sp|P16104|H2AX_HUMAN	sp|Q8IUE6|H2A2B_HUMAN
tr|E9PQR4|E9PQR4_HUMAN	sp|P50607|TUB_HUMAN
tr|A0A2U3U055|A0A2U3U055_HUMAN	sp|Q01814-2|AT2B2-2_HUMAN
sp|P16144-3|ITB4-3_HUMAN	sp|P16144-5|ITB4-5_HUMAN
sp|P02671|FIBA_HUMAN	sp|P02675|FIBB_HUMAN
sp|Q12906-4|ILF3-4_HUMAN	sp|Q12906|ILF3_HUMAN
sp|Q14693|LPIN1_HUMAN	sp|Q14693-7|LPIN1-7_HUMAN
sp|Q04828|AK1C1_HUMAN	sp|P52895|AK1C2_HUMAN
tr|A0A0A0MRH3|A0A0A0MRH3_HUMAN	sp|Q9Y2W7|CSEN_HUMAN
sp|P15090|FABP4_HUMAN	sp|P02689|MYP2_HUMAN
sp|Q16890|TPD53_HUMAN	tr|J3KNE7|J3KNE7_HUMAN
sp|Q9H4G0-2|E41L1-2_HUMAN	sp|Q9H4G0|E41L1_HUMAN
sp|P10636|TAU_HUMAN	sp|P10636-5|TAU-5_HUMAN
tr|A0A2R8Y7N0|A0A2R8Y7N0_HUMAN	tr|A0A2R8YCW8|A0A2R8YCW8_HUMAN
sp|O43566-5|RGS14-5_HUMAN	sp|O43566|RGS14_HUMAN
sp|Q14722-2|KCAB1-2_HUMAN	sp|Q14722-3|KCAB1-3_HUMAN
sp|P40123|CAP2_HUMAN	tr|E9PDI2|E9PDI2_HUMAN
sp|A0FGR8-2|ESYT2-2_HUMAN	sp|A0FGR8|ESYT2_HUMAN
sp|P59998-2|ARPC4-2_HUMAN	sp|P59998|ARPC4_HUMAN
sp|P09496-2|CLCA-2_HUMAN	sp|P09496|CLCA_HUMAN
sp|P02671|FIBA_HUMAN	tr|C9JU00|C9JU00_HUMAN
sp|P68363|TBA1B_HUMAN	sp|Q9BQE3|TBA1C_HUMAN
sp|P16403|H12_HUMAN	sp|P10412|H14_HUMAN
tr|B8ZZL6|B8ZZL6_HUMAN	sp|P40121|CAPG_HUMAN
sp|Q07866|KLC1_HUMAN	tr|G3V5R9|G3V5R9_HUMAN
sp|P13640|MT1G_HUMAN	sp|P80297|MT1X_HUMAN
sp|Q15878-2|CAC1E-2_HUMAN	tr|J3KP11|J3KP11_HUMAN
sp|P84243|H33_HUMAN	tr|K7ES00|K7ES00_HUMAN
sp|P13640|MT1G_HUMAN	sp|P02795|MT2_HUMAN
tr|E7ENY0|E7ENY0_HUMAN	sp|P35611-4|ADDA-4_HUMAN
sp|Q96MC5|CP045_HUMAN	sp|Q96MC5-2|CP045-2_HUMAN
sp|P20810|ICAL_HUMAN	sp|P20810-10|ICAL-10_HUMAN
tr|A0A286YFC8|A0A286YFC8_HUMAN	sp|O43175|SERA_HUMAN
sp|Q9H6U6-7|BCAS3-7_HUMAN	sp|Q9H6U6-3|BCAS3-3_HUMAN
sp|P16144-2|ITB4-2_HUMAN	sp|P16144-5|ITB4-5_HUMAN
sp|O94813|SLIT2_HUMAN	tr|X6R3P0|X6R3P0_HUMAN
sp|Q8WU79|SMAP2_HUMAN	sp|Q8WU79-2|SMAP2-2_HUMAN
sp|Q6H8Q1-2|ABLM2-2_HUMAN	tr|F5GYR0|F5GYR0_HUMAN
sp|P16144|ITB4_HUMAN	sp|P16144-5|ITB4-5_HUMAN
tr|A0A087X2B1|A0A087X2B1_HUMAN	tr|B7Z1U7|B7Z1U7_HUMAN
sp|P52306|GDS1_HUMAN	sp|P52306-6|GDS1-6_HUMAN
sp|P69905|HBA_HUMAN	tr|E9PEW8|E9PEW8_HUMAN
sp|Q9UJU6-3|DBNL-3_HUMAN	sp|Q9UJU6-2|DBNL-2_HUMAN
sp|Q15042-3|RB3GP-3_HUMAN	sp|Q15042|RB3GP_HUMAN
sp|P32418-2|NAC1-2_HUMAN	sp|P32418|NAC1_HUMAN
sp|P35611-4|ADDA-4_HUMAN	sp|P35611-2|ADDA-2_HUMAN
sp|Q9Y4J8-11|DTNA-11_HUMAN	sp|Q9Y4J8-10|DTNA-10_HUMAN
sp|Q13885|TBB2A_HUMAN	sp|P68371|TBB4B_HUMAN
sp|Q9H9S4|CB39L_HUMAN	tr|Q5TAW7|Q5TAW7_HUMAN
sp|Q16720-2|AT2B3-2_HUMAN	sp|Q16720|AT2B3_HUMAN
tr|Q6ZN40|Q6ZN40_HUMAN	sp|P07951|TPM2_HUMAN
tr|K7ERC4|K7ERC4_HUMAN	tr|F8WCF4|F8WCF4_HUMAN
sp|Q16555|DPYL2_HUMAN	tr|A0A1C7CYX9|A0A1C7CYX9_HUMAN
sp|Q9UHX1-3|PUF60-3_HUMAN	tr|A0A0J9YYL3|A0A0J9YYL3_HUMAN
sp|Q15262-4|PTPRK-4_HUMAN	sp|Q15262-2|PTPRK-2_HUMAN
sp|Q8N5S9-2|KKCC1-2_HUMAN	sp|Q8N5S9|KKCC1_HUMAN
sp|Q7KZI7-10|MARK2-10_HUMAN	sp|Q7KZI7|MARK2_HUMAN
sp|O95754|SEM4F_HUMAN	tr|A0A087WYZ7|A0A087WYZ7_HUMAN
sp|Q13574-3|DGKZ-3_HUMAN	sp|Q13574|DGKZ_HUMAN
sp|P84243|H33_HUMAN	sp|Q6NXT2|H3C_HUMAN
sp|Q8WTV0|SCRB1_HUMAN	sp|Q8WTV0-2|SCRB1-2_HUMAN
sp|P36543|VATE1_HUMAN	sp|Q96A05|VATE2_HUMAN
sp|Q13310-3|PABP4-3_HUMAN	sp|Q13310-2|PABP4-2_HUMAN
tr|E9PFI2|E9PFI2_HUMAN	tr|C9JQS3|C9JQS3_HUMAN
sp|O15357|SHIP2_HUMAN	tr|A0A0A0MTP6|A0A0A0MTP6_HUMAN
sp|P48059-3|LIMS1-3_HUMAN	tr|A0A0M3HER1|A0A0M3HER1_HUMAN
sp|Q8NEY1-2|NAV1-2_HUMAN	sp|Q8NEY1|NAV1_HUMAN
sp|Q8NB49|AT11C_HUMAN	tr|A0A067XG54|A0A067XG54_HUMAN
sp|Q6H8Q1-2|ABLM2-2_HUMAN	sp|Q6H8Q1-6|ABLM2-6_HUMAN
sp|P23468-4|PTPRD-4_HUMAN	tr|Q3KPI9|Q3KPI9_HUMAN
sp|P09543|CN37_HUMAN	tr|F8WCF4|F8WCF4_HUMAN
sp|Q9Y4J8-13|DTNA-13_HUMAN	sp|Q9Y4J8|DTNA_HUMAN
sp|P48740-3|MASP1-3_HUMAN	sp|P48740|MASP1_HUMAN
sp|P23468-4|PTPRD-4_HUMAN	sp|P23468|PTPRD_HUMAN
sp|P63027|VAMP2_HUMAN	sp|Q15836|VAMP3_HUMAN
tr|A0A0G2JS76|A0A0G2JS76_HUMAN	sp|P10636-2|TAU-2_HUMAN
sp|Q9H6U6|BCAS3_HUMAN	sp|Q9H6U6-7|BCAS3-7_HUMAN
sp|P01619|KV320_HUMAN	sp|A0A0C4DH25|KVD20_HUMAN
sp|Q86UR5-10|RIMS1-10_HUMAN	tr|H0YBU6|H0YBU6_HUMAN
sp|P15502|ELN_HUMAN	tr|E7EN65|E7EN65_HUMAN
tr|H0Y6A7|H0Y6A7_HUMAN	sp|Q96MZ0|GD1L1_HUMAN
sp|P35611-4|ADDA-4_HUMAN	sp|P35611|ADDA_HUMAN
tr|H0YF29|H0YF29_HUMAN	sp|Q6P1X6|CH082_HUMAN
sp|Q13822-2|ENPP2-2_HUMAN	sp|Q13822-3|ENPP2-3_HUMAN
sp|Q04828|AK1C1_HUMAN	sp|P17516|AK1C4_HUMAN
sp|P10636|TAU_HUMAN	sp|P10636-4|TAU-4_HUMAN
sp|O95819-6|M4K4-6_HUMAN	sp|O95819|M4K4_HUMAN
tr|C9JKG1|C9JKG1_HUMAN	sp|P51888|PRELP_HUMAN
sp|Q08495-4|DEMA-4_HUMAN	sp|Q08495-2|DEMA-2_HUMAN
sp|P59998-2|ARPC4-2_HUMAN	tr|F8WCF6|F8WCF6_HUMAN
sp|Q9Y5I3|PCDA1_HUMAN	sp|Q9Y5I1|PCDAB_HUMAN
sp|P11488|GNAT1_HUMAN	sp|P19087|GNAT2_HUMAN
sp|Q14244-4|MAP7-4_HUMAN	tr|A0A087WZ40|A0A087WZ40_HUMAN
sp|Q7KZI7-10|MARK2-10_HUMAN	sp|Q7KZI7-13|MARK2-13_HUMAN
sp|Q9H1H9-3|KI13A-3_HUMAN	sp|Q9H1H9|KI13A_HUMAN
tr|A6NF51|A6NF51_HUMAN	sp|O95861|BPNT1_HUMAN
tr|H7C4C5|H7C4C5_HUMAN	tr|B5MEG9|B5MEG9_HUMAN
tr|C9JPK3|C9JPK3_HUMAN	tr|C9JQS3|C9JQS3_HUMAN
sp|P42261-2|GRIA1-2_HUMAN	sp|P42261|GRIA1_HUMAN
sp|Q9UQD0|SCN8A_HUMAN	sp|Q9UQD0-3|SCN8A-3_HUMAN
sp|P17480-2|UBF1-2_HUMAN	sp|P17480|UBF1_HUMAN
sp|P30622-2|CLIP1-2_HUMAN	sp|P30622-1|CLIP1-1_HUMAN
tr|E9PHB5|E9PHB5_HUMAN	sp|Q9UQB3|CTND2_HUMAN
sp|Q9Y2H0-1|DLGP4-1_HUMAN	sp|Q9Y2H0|DLGP4_HUMAN
tr|Q3KPI9|Q3KPI9_HUMAN	sp|P23468-2|PTPRD-2_HUMAN
sp|O60447-2|EVI5-2_HUMAN	sp|O60447|EVI5_HUMAN
sp|P04732|MT1E_HUMAN	sp|Q8N339|MT1M_HUMAN
sp|P09493|TPM1_HUMAN	sp|P09493-10|TPM1-10_HUMAN
sp|Q5SW79|CE170_HUMAN	tr|H0Y2V6|H0Y2V6_HUMAN
sp|Q9HAR2|AGRL3_HUMAN	tr|E7EN28|E7EN28_HUMAN
sp|Q99719|SEPT5_HUMAN	sp|Q99719-2|SEPT5-2_HUMAN
tr|K7ES00|K7ES00_HUMAN	sp|Q6NXT2|H3C_HUMAN
sp|Q7Z5Q1-3|CPEB2-3_HUMAN	sp|Q7Z5Q1|CPEB2_HUMAN
sp|Q9UQ26-8|RIMS2-8_HUMAN	sp|Q9UQ26|RIMS2_HUMAN
sp|P12931|SRC_HUMAN	sp|P12931-2|SRC-2_HUMAN
tr|H7C360|H7C360_HUMAN	sp|O95819|M4K4_HUMAN
sp|P56545-2|CTBP2-2_HUMAN	sp|P56545|CTBP2_HUMAN
tr|C9JTK4|C9JTK4_HUMAN	tr|C9JJD3|C9JJD3_HUMAN
sp|P28472|GBRB3_HUMAN	sp|P28472-2|GBRB3-2_HUMAN
sp|P29475-3|NOS1-3_HUMAN	sp|P29475|NOS1_HUMAN
sp|Q9Y4J8|DTNA_HUMAN	sp|Q9Y4J8-10|DTNA-10_HUMAN
sp|P47870|GBRB2_HUMAN	sp|P47870-1|GBRB2-1_HUMAN
sp|Q12959-8|DLG1-8_HUMAN	sp|Q12959-9|DLG1-9_HUMAN
tr|K7ERC4|K7ERC4_HUMAN	sp|P20916-2|MAG-2_HUMAN
tr|A0A2R8Y6D0|A0A2R8Y6D0_HUMAN	tr|A0A2R8Y7N0|A0A2R8Y7N0_HUMAN
tr|F8WF69|F8WF69_HUMAN	sp|P09496|CLCA_HUMAN
sp|P21796|VDAC1_HUMAN	tr|C9JI87|C9JI87_HUMAN
tr|H7C1C2|H7C1C2_HUMAN	sp|Q9NQW6|ANLN_HUMAN
tr|A0A087WZL0|A0A087WZL0_HUMAN	sp|Q86UU1|PHLB1_HUMAN
tr|A0A3B3IT47|A0A3B3IT47_HUMAN	sp|Q9Y2I8|WDR37_HUMAN
sp|O43581|SYT7_HUMAN	sp|O43581-2|SYT7-2_HUMAN
sp|Q8WWM7|ATX2L_HUMAN	tr|H3BUF6|H3BUF6_HUMAN
sp|P42262-2|GRIA2-2_HUMAN	sp|P42262|GRIA2_HUMAN
tr|A0A087WZL0|A0A087WZL0_HUMAN	sp|Q86UU1-2|PHLB1-2_HUMAN
sp|Q14318|FKBP8_HUMAN	sp|Q14318-2|FKBP8-2_HUMAN
tr|C9J840|C9J840_HUMAN	tr|H7C360|H7C360_HUMAN
sp|P42262-2|GRIA2-2_HUMAN	sp|P42262-3|GRIA2-3_HUMAN
tr|G3V4T6|G3V4T6_HUMAN	sp|O43708|MAAI_HUMAN
sp|Q53GG5|PDLI3_HUMAN	sp|Q53GG5-2|PDLI3-2_HUMAN
tr|A0A0G2JS76|A0A0G2JS76_HUMAN	tr|I3L170|I3L170_HUMAN
tr|H7BZX1|H7BZX1_HUMAN	sp|O94875-10|SRBS2-10_HUMAN
sp|G9CGD6-3|CNIPF-3_HUMAN	sp|Q8WWN9|ICEF1_HUMAN
sp|Q96HN2-2|SAHH3-2_HUMAN	sp|Q96HN2|SAHH3_HUMAN
sp|P42261-2|GRIA1-2_HUMAN	sp|P42261-3|GRIA1-3_HUMAN
sp|P54750-4|PDE1A-4_HUMAN	sp|P54750|PDE1A_HUMAN
tr|A0A2R8Y6D0|A0A2R8Y6D0_HUMAN	tr|A0A2R8YCW8|A0A2R8YCW8_HUMAN
sp|Q9HB21-2|PKHA1-2_HUMAN	tr|Q5RGS4|Q5RGS4_HUMAN
sp|Q9HCF6-11|TRPM3-11_HUMAN	sp|Q9HCF6|TRPM3_HUMAN
sp|Q9NYB9|ABI2_HUMAN	tr|E9PEZ7|E9PEZ7_HUMAN
sp|P09543|CN37_HUMAN	sp|P20916-2|MAG-2_HUMAN
sp|P68363|TBA1B_HUMAN	sp|P0DPH7|TBA3C_HUMAN
sp|Q13554|KCC2B_HUMAN	sp|Q13554-3|KCC2B-3_HUMAN
sp|Q6QEF8|CORO6_HUMAN	sp|Q6QEF8-5|CORO6-5_HUMAN
sp|O94813-2|SLIT2-2_HUMAN	tr|X6R3P0|X6R3P0_HUMAN
sp|Q96NY7|CLIC6_HUMAN	sp|Q96NY7-2|CLIC6-2_HUMAN
sp|Q16643|DREB_HUMAN	sp|Q16643-3|DREB-3_HUMAN
sp|O75410|TACC1_HUMAN	tr|E7EVI4|E7EVI4_HUMAN
sp|P10636|TAU_HUMAN	tr|I3L170|I3L170_HUMAN
tr|K7ES00|K7ES00_HUMAN	tr|Q5TEC6|Q5TEC6_HUMAN
sp|Q71DI3|H32_HUMAN	tr|Q5TEC6|Q5TEC6_HUMAN
tr|H0Y931|H0Y931_HUMAN	tr|E9PCH6|E9PCH6_HUMAN
tr|A0A0G2JS76|A0A0G2JS76_HUMAN	sp|P10636-3|TAU-3_HUMAN
sp|P54136|SYRC_HUMAN	sp|P54136-2|SYRC-2_HUMAN
sp|P68871|HBB_HUMAN	sp|Q14587|ZN268_HUMAN
sp|Q70E73|RAPH1_HUMAN	tr|C9K0J5|C9K0J5_HUMAN
sp|P68871|HBB_HUMAN	sp|P02730|B3AT_HUMAN
sp|P04350|TBB4A_HUMAN	sp|Q3ZCM7|TBB8_HUMAN
sp|P68871|HBB_HUMAN	sp|P02549|SPTA1_HUMAN
sp|Q9Y2J0|RP3A_HUMAN	tr|F8W131|F8W131_HUMAN
sp|Q9NUU7|DD19A_HUMAN	sp|Q9UMR2-4|DD19B-4_HUMAN
tr|H0YB11|H0YB11_HUMAN	tr|E5RIU5|E5RIU5_HUMAN
sp|Q14247|SRC8_HUMAN	sp|Q14247-2|SRC8-2_HUMAN
sp|O94964|SOGA1_HUMAN	sp|O94964-2|SOGA1-2_HUMAN
sp|Q86UR5-10|RIMS1-10_HUMAN	sp|Q86UR5|RIMS1_HUMAN
sp|Q7Z4S6|KI21A_HUMAN	sp|Q7Z4S6-4|KI21A-4_HUMAN
tr|A0A3B3IU13|A0A3B3IU13_HUMAN	tr|A0A3B3IU04|A0A3B3IU04_HUMAN
tr|E9PLQ9|E9PLQ9_HUMAN	tr|H7BYR8|H7BYR8_HUMAN
sp|Q9Y4P8|WIPI2_HUMAN	sp|Q9Y4P8-2|WIPI2-2_HUMAN
sp|P23468-7|PTPRD-7_HUMAN	tr|Q3KPI9|Q3KPI9_HUMAN
sp|O00139|KIF2A_HUMAN	sp|O00139-2|KIF2A-2_HUMAN
sp|Q14244|MAP7_HUMAN	sp|Q14244-4|MAP7-4_HUMAN
sp|Q16555-2|DPYL2-2_HUMAN	tr|A0A1C7CYX9|A0A1C7CYX9_HUMAN
sp|Q71U36|TBA1A_HUMAN	sp|P0DPH7-2|TBA3C-2_HUMAN
tr|G3XAA2|G3XAA2_HUMAN	tr|C9J840|C9J840_HUMAN
sp|P10636|TAU_HUMAN	sp|P10636-3|TAU-3_HUMAN
sp|O94875-2|SRBS2-2_HUMAN	tr|H7BZX1|H7BZX1_HUMAN
sp|Q9HAU0|PKHA5_HUMAN	tr|A0JP02|A0JP02_HUMAN
tr|A0A140TA45|A0A140TA45_HUMAN	tr|A0A140T8Y0|A0A140T8Y0_HUMAN
sp|P51911|CNN1_HUMAN	sp|P07951-2|TPM2-2_HUMAN
sp|Q13557-11|KCC2D-11_HUMAN	tr|E9PBG7|E9PBG7_HUMAN
sp|Q15256|PTPRR_HUMAN	sp|Q15256-5|PTPRR-5_HUMAN
tr|G3XAA2|G3XAA2_HUMAN	sp|O95819|M4K4_HUMAN
tr|A0A2R8Y7R9|A0A2R8Y7R9_HUMAN	sp|Q13136|LIPA1_HUMAN
sp|P50570-2|DYN2-2_HUMAN	sp|P50570-3|DYN2-3_HUMAN
sp|Q13428|TCOF_HUMAN	tr|A0A3B3IS06|A0A3B3IS06_HUMAN
tr|A0A2R8Y7C0|A0A2R8Y7C0_HUMAN	sp|Q14587|ZN268_HUMAN
sp|Q9BPW8|NIPS1_HUMAN	tr|H7C2U6|H7C2U6_HUMAN
sp|Q9UK32-2|KS6A6-2_HUMAN	sp|Q9UK32|KS6A6_HUMAN
tr|A0A3F2YNW9|A0A3F2YNW9_HUMAN	tr|F8W8V9|F8W8V9_HUMAN
sp|O43526|KCNQ2_HUMAN	tr|A0A0G2JH35|A0A0G2JH35_HUMAN
sp|P23468|PTPRD_HUMAN	tr|Q3KPI9|Q3KPI9_HUMAN
tr|A0A0J9YW26|A0A0J9YW26_HUMAN	tr|A0A0A0MSA4|A0A0A0MSA4_HUMAN
sp|P02042|HBD_HUMAN	sp|Q14587|ZN268_HUMAN
sp|Q04828|AK1C1_HUMAN	sp|P42330|AK1C3_HUMAN
sp|Q13557-11|KCC2D-11_HUMAN	sp|Q13557-12|KCC2D-12_HUMAN
tr|H0Y742|H0Y742_HUMAN	tr|E9PHI4|E9PHI4_HUMAN
tr|A0A2R8YDM9|A0A2R8YDM9_HUMAN	sp|Q99700|ATX2_HUMAN
sp|P0DPH7|TBA3C_HUMAN	sp|P68366|TBA4A_HUMAN
sp|O95834|EMAL2_HUMAN	sp|O95834-3|EMAL2-3_HUMAN
tr|K7EKA8|K7EKA8_HUMAN	sp|O75078|ADA11_HUMAN
tr|A0A0C4DGV4|A0A0C4DGV4_HUMAN	sp|O43504|LTOR5_HUMAN
sp|P30622-2|CLIP1-2_HUMAN	sp|P30622|CLIP1_HUMAN
tr|F8W0P7|F8W0P7_HUMAN	sp|P06576|ATPB_HUMAN
tr|F8W8V9|F8W8V9_HUMAN	tr|A0A3B3IT28|A0A3B3IT28_HUMAN
sp|A1Z1Q3-1|MACD2-1_HUMAN	sp|A1Z1Q3|MACD2_HUMAN
sp|P16452|EPB42_HUMAN	sp|P02730|B3AT_HUMAN
sp|Q12756|KIF1A_HUMAN	tr|F8W8V9|F8W8V9_HUMAN
sp|Q5VTU8|AT5EL_HUMAN	sp|P56381|ATP5E_HUMAN
sp|P09543|CN37_HUMAN	sp|Q16653|MOG_HUMAN
sp|Q01469|FABP5_HUMAN	sp|A8MUU1|FB5L3_HUMAN
sp|Q71UI9|H2AV_HUMAN	sp|P16104|H2AX_HUMAN
sp|Q13310|PABP4_HUMAN	sp|Q13310-3|PABP4-3_HUMAN
sp|P11413|G6PD_HUMAN	tr|E7EUI8|E7EUI8_HUMAN
sp|P23141|EST1_HUMAN	tr|A0A140TA63|A0A140TA63_HUMAN
tr|A0A2R8Y5Z6|A0A2R8Y5Z6_HUMAN	tr|A0A2R8Y6D0|A0A2R8Y6D0_HUMAN
sp|Q9P206-2|K1522-2_HUMAN	sp|Q9P206|K1522_HUMAN
tr|A0A087X0M8|A0A087X0M8_HUMAN	sp|O00533-2|NCHL1-2_HUMAN
sp|Q13685|AAMP_HUMAN	tr|C9JG97|C9JG97_HUMAN
sp|Q8WX93|PALLD_HUMAN	tr|H0YA05|H0YA05_HUMAN
sp|Q96B97|SH3K1_HUMAN	tr|Q5JPT2|Q5JPT2_HUMAN
sp|Q12792|TWF1_HUMAN	sp|Q12792-3|TWF1-3_HUMAN
sp|Q13557-6|KCC2D-6_HUMAN	sp|Q13557-12|KCC2D-12_HUMAN
sp|Q9H078|CLPB_HUMAN	tr|H0YGM0|H0YGM0_HUMAN
sp|Q96PY5-3|FMNL2-3_HUMAN	sp|Q8IVF7|FMNL3_HUMAN
tr|H0YDE5|H0YDE5_HUMAN	sp|Q6ZVL6|K154L_HUMAN
sp|O00139-2|KIF2A-2_HUMAN	sp|O00139-4|KIF2A-4_HUMAN
sp|Q13510|ASAH1_HUMAN	tr|A0A1B0GVG2|A0A1B0GVG2_HUMAN
sp|O95758|PTBP3_HUMAN	sp|O95758-4|PTBP3-4_HUMAN
tr|B4E2Q0|B4E2Q0_HUMAN	sp|P98194-3|AT2C1-3_HUMAN
tr|A0A2R8Y6Z0|A0A2R8Y6Z0_HUMAN	sp|O15034|RIMB2_HUMAN
sp|Q9UHX1|PUF60_HUMAN	tr|A0A0J9YYL3|A0A0J9YYL3_HUMAN
sp|Q96PY5|FMNL2_HUMAN	sp|Q8IVF7|FMNL3_HUMAN
sp|Q9NRZ7|PLCC_HUMAN	sp|Q9NRZ7-3|PLCC-3_HUMAN
sp|P68371|TBB4B_HUMAN	sp|Q3ZCM7|TBB8_HUMAN
tr|A0A087WVF8|A0A087WVF8_HUMAN	sp|Q5VU43|MYOME_HUMAN
sp|P09543|CN37_HUMAN	sp|Q16653-13|MOG-13_HUMAN
tr|H3BMM5|H3BMM5_HUMAN	sp|Q96AX1|VP33A_HUMAN
sp|Q13557-6|KCC2D-6_HUMAN	tr|E9PBG7|E9PBG7_HUMAN
sp|Q13557-11|KCC2D-11_HUMAN	tr|E9PF82|E9PF82_HUMAN
tr|A8MXP9|A8MXP9_HUMAN	sp|P43243|MATR3_HUMAN
sp|Q71U36|TBA1A_HUMAN	sp|P0DPH7|TBA3C_HUMAN
sp|P09543|CN37_HUMAN	sp|Q16653-10|MOG-10_HUMAN
sp|P21926|CD9_HUMAN	tr|K7ERC4|K7ERC4_HUMAN
tr|A0A2R8Y7C0|A0A2R8Y7C0_HUMAN	sp|P02730|B3AT_HUMAN
tr|A0A087WTF6|A0A087WTF6_HUMAN	sp|P13591|NCAM1_HUMAN
tr|E7ESM1|E7ESM1_HUMAN	sp|Q92597|NDRG1_HUMAN
sp|Q01995|TAGL_HUMAN	tr|Q6ZN40|Q6ZN40_HUMAN
tr|C9JPK3|C9JPK3_HUMAN	sp|Q9Y2K9|STB5L_HUMAN
sp|Q5VIR6|VPS53_HUMAN	sp|Q5VIR6-4|VPS53-4_HUMAN
sp|P69905|HBA_HUMAN	sp|P02549|SPTA1_HUMAN
tr|A0A3F2YNY6|A0A3F2YNY6_HUMAN	sp|O75400|PR40A_HUMAN
sp|Q969G3|SMCE1_HUMAN	tr|A0A2R8YES3|A0A2R8YES3_HUMAN
sp|P69905|HBA_HUMAN	sp|P02730|B3AT_HUMAN
sp|Q8IW45-2|NNRD-2_HUMAN	sp|Q8IW45|NNRD_HUMAN
sp|Q04206|TF65_HUMAN	tr|Q2TAM5|Q2TAM5_HUMAN
sp|Q03519|TAP2_HUMAN	tr|A0A0G2JLV0|A0A0G2JLV0_HUMAN
sp|Q96AE4|FUBP1_HUMAN	sp|Q96AE4-2|FUBP1-2_HUMAN
tr|A0JP02|A0JP02_HUMAN	sp|Q9HAU0-4|PKHA5-4_HUMAN
tr|B4E171|B4E171_HUMAN	sp|P41732|TSN7_HUMAN
sp|Q8NEY8-2|PPHLN-2_HUMAN	sp|Q8NEY8|PPHLN_HUMAN
sp|P49790-3|NU153-3_HUMAN	sp|P49790|NU153_HUMAN
sp|Q5T8D3-2|ACBD5-2_HUMAN	sp|Q5T8D3|ACBD5_HUMAN
sp|P50570-3|DYN2-3_HUMAN	sp|P50570|DYN2_HUMAN
sp|Q9BZG1|RAB34_HUMAN	tr|C9JBG0|C9JBG0_HUMAN
sp|P09110|THIK_HUMAN	tr|C9JDE9|C9JDE9_HUMAN
sp|P15311|EZRI_HUMAN	sp|P26038|MOES_HUMAN
sp|Q6NXT2|H3C_HUMAN	sp|Q71DI3|H32_HUMAN
sp|Q9Y4J8-13|DTNA-13_HUMAN	sp|Q9Y4J8-10|DTNA-10_HUMAN
sp|Q9HAU0-6|PKHA5-6_HUMAN	sp|Q9HAU0-4|PKHA5-4_HUMAN
sp|P21926|CD9_HUMAN	sp|P09543|CN37_HUMAN
sp|Q71UI9|H2AV_HUMAN	sp|P20671|H2A1D_HUMAN
sp|P51911|CNN1_HUMAN	sp|Q01995|TAGL_HUMAN
sp|P20916-2|MAG-2_HUMAN	tr|B1B1G6|B1B1G6_HUMAN
tr|E7ESD3|E7ESD3_HUMAN	sp|Q13409|DC1I2_HUMAN
sp|P0C7M8|CLC2L_HUMAN	tr|H0YB20|H0YB20_HUMAN
tr|B8ZZF2|B8ZZF2_HUMAN	sp|Q8N9V3|WSDU1_HUMAN
tr|A0A1B0GTN4|A0A1B0GTN4_HUMAN	tr|A0A0J9YX70|A0A0J9YX70_HUMAN
sp|Q9Y6M4-3|KC1G3-3_HUMAN	sp|Q9Y6M4-4|KC1G3-4_HUMAN
sp|Q01082|SPTB2_HUMAN	tr|A0A087WUZ3|A0A087WUZ3_HUMAN
tr|E9PHW9|E9PHW9_HUMAN	tr|A0A0U1RQN6|A0A0U1RQN6_HUMAN
sp|Q86X10|RLGPB_HUMAN	sp|Q86X10-3|RLGPB-3_HUMAN
tr|A0A0J9YX70|A0A0J9YX70_HUMAN	tr|A0A0G2JLW6|A0A0G2JLW6_HUMAN
sp|P78563|RED1_HUMAN	sp|P78563-5|RED1-5_HUMAN
tr|H0YKP3|H0YKP3_HUMAN	sp|P07951-2|TPM2-2_HUMAN
sp|Q8IYB4-2|PEX5R-2_HUMAN	sp|Q8IYB4-7|PEX5R-7_HUMAN
tr|A0A2R8Y4X4|A0A2R8Y4X4_HUMAN	sp|Q3V6T2|GRDN_HUMAN
tr|A0A0G2JNC5|A0A0G2JNC5_HUMAN	sp|O15197|EPHB6_HUMAN
sp|Q01814|AT2B2_HUMAN	tr|A0A2R8Y4R4|A0A2R8Y4R4_HUMAN
sp|Q9H7D0|DOCK5_HUMAN	sp|Q92556|ELMO1_HUMAN
tr|D6RAN1|D6RAN1_HUMAN	sp|Q9NR12-2|PDLI7-2_HUMAN
sp|O43617|TPPC3_HUMAN	sp|O43617-2|TPPC3-2_HUMAN
sp|P51693|APLP1_HUMAN	tr|K7EMN4|K7EMN4_HUMAN
sp|Q5SW79|CE170_HUMAN	sp|Q5SW79-2|CE170-2_HUMAN
tr|F5GXS8|F5GXS8_HUMAN	sp|Q96PU8|QKI_HUMAN
sp|Q4V328|GRAP1_HUMAN	sp|Q4V328-3|GRAP1-3_HUMAN
sp|Q8TB72|PUM2_HUMAN	sp|Q8TB72-3|PUM2-3_HUMAN
sp|Q7Z6G8-10|ANS1B-10_HUMAN	sp|Q7Z6G8-2|ANS1B-2_HUMAN
tr|E5RFC6|E5RFC6_HUMAN	sp|O60641-3|AP180-3_HUMAN
tr|H7BZU1|H7BZU1_HUMAN	sp|P41091|IF2G_HUMAN
sp|Q71UI9|H2AV_HUMAN	sp|P0C0S8|H2A1_HUMAN
sp|P16452|EPB42_HUMAN	sp|P02549|SPTA1_HUMAN
tr|K7ERC4|K7ERC4_HUMAN	sp|Q16653|MOG_HUMAN
sp|P68363|TBA1B_HUMAN	sp|P0DPH7-2|TBA3C-2_HUMAN
sp|Q13554|KCC2B_HUMAN	tr|H7BZC6|H7BZC6_HUMAN
sp|Q9BWD3|RTL8A_HUMAN	sp|A6ZKI3|RTL8C_HUMAN
tr|F5H2F4|F5H2F4_HUMAN	sp|P11586|C1TC_HUMAN
sp|P16452-2|EPB42-2_HUMAN	sp|P02549|SPTA1_HUMAN
sp|P52306-4|GDS1-4_HUMAN	sp|P52306-6|GDS1-6_HUMAN
sp|Q9UKU7-2|ACAD8-2_HUMAN	sp|Q9UKU7|ACAD8_HUMAN
tr|G3V2D5|G3V2D5_HUMAN	sp|Q07352|TISB_HUMAN
sp|Q9Y4J8-11|DTNA-11_HUMAN	sp|Q9Y4J8|DTNA_HUMAN
sp|Q01995|TAGL_HUMAN	sp|P07951|TPM2_HUMAN
sp|Q13409|DC1I2_HUMAN	tr|E7EQU2|E7EQU2_HUMAN
sp|Q14980|NUMA1_HUMAN	tr|K4DIE0|K4DIE0_HUMAN
sp|Q86W92-2|LIPB1-2_HUMAN	sp|Q86W92|LIPB1_HUMAN
tr|G3V255|G3V255_HUMAN	sp|P54803|GALC_HUMAN
sp|P20774|MIME_HUMAN	sp|P51888|PRELP_HUMAN
sp|P0DPH7|TBA3C_HUMAN	sp|P0DPH7-2|TBA3C-2_HUMAN
tr|Q6P4E4|Q6P4E4_HUMAN	sp|P61513|RL37A_HUMAN
tr|G3XAH0|G3XAH0_HUMAN	sp|Q99719-2|SEPT5-2_HUMAN
tr|E7EMC7|E7EMC7_HUMAN	sp|Q13501|SQSTM_HUMAN
tr|C9JPK3|C9JPK3_HUMAN	tr|E9PFI2|E9PFI2_HUMAN
sp|P16452-2|EPB42-2_HUMAN	sp|P02730|B3AT_HUMAN
sp|Q9BQE3|TBA1C_HUMAN	sp|P68366|TBA4A_HUMAN
sp|P10451-3|OSTP-3_HUMAN	sp|P10451-5|OSTP-5_HUMAN
sp|Q86U86|PB1_HUMAN	tr|E7EVG2|E7EVG2_HUMAN
sp|P62847|RS24_HUMAN	sp|P62847-2|RS24-2_HUMAN
tr|A0A0J9YX70|A0A0J9YX70_HUMAN	sp|Q9P1A6|DLGP2_HUMAN
sp|P0DJI8|SAA1_HUMAN	sp|P0DJI9|SAA2_HUMAN
tr|H0YKP3|H0YKP3_HUMAN	sp|P07951|TPM2_HUMAN
sp|O75363-2|BCAS1-2_HUMAN	tr|K7ERC4|K7ERC4_HUMAN
tr|Q5T5P1|Q5T5P1_HUMAN	sp|Q5T5P2|SKT_HUMAN
sp|Q13510|ASAH1_HUMAN	tr|A0A1B0GUW4|A0A1B0GUW4_HUMAN
sp|Q9NXE4-10|NSMA3-10_HUMAN	tr|H7C1Q6|H7C1Q6_HUMAN
sp|Q08499-11|PDE4D-11_HUMAN	sp|Q08499-10|PDE4D-10_HUMAN
tr|A0A1B0GVC9|A0A1B0GVC9_HUMAN	tr|A0A1B0GVG2|A0A1B0GVG2_HUMAN
sp|P11413-3|G6PD-3_HUMAN	tr|E7EUI8|E7EUI8_HUMAN
sp|Q7Z4S6|KI21A_HUMAN	sp|Q7Z4S6-3|KI21A-3_HUMAN
tr|A0A0J9YWE1|A0A0J9YWE1_HUMAN	tr|A0A0J9YW26|A0A0J9YW26_HUMAN
sp|P50750-2|CDK9-2_HUMAN	sp|P50750|CDK9_HUMAN
tr|A0A087WTF6|A0A087WTF6_HUMAN	tr|H7BYX6|H7BYX6_HUMAN
sp|O75676|KS6A4_HUMAN	tr|E9PJN1|E9PJN1_HUMAN
tr|K7ERC4|K7ERC4_HUMAN	sp|Q16653-13|MOG-13_HUMAN
tr|K7EKL8|K7EKL8_HUMAN	sp|P05362|ICAM1_HUMAN
sp|Q5T5P2-2|SKT-2_HUMAN	tr|Q5T5P1|Q5T5P1_HUMAN
sp|Q96JN2|CC136_HUMAN	sp|Q96JN2-3|CC136-3_HUMAN
sp|Q9BRK0|REEP2_HUMAN	sp|Q9BRK0-2|REEP2-2_HUMAN
sp|Q7Z2W4-3|ZCCHV-3_HUMAN	sp|Q7Z2W4|ZCCHV_HUMAN
sp|Q12756|KIF1A_HUMAN	tr|A0A3B3ITK3|A0A3B3ITK3_HUMAN
tr|Q5T5P1|Q5T5P1_HUMAN	sp|Q5T5P2-10|SKT-10_HUMAN
sp|Q9HAU0|PKHA5_HUMAN	sp|Q9HAU0-6|PKHA5-6_HUMAN
sp|Q7Z2W4-3|ZCCHV-3_HUMAN	tr|C9J6P4|C9J6P4_HUMAN
sp|O75112-2|LDB3-2_HUMAN	sp|O75112|LDB3_HUMAN
sp|P41236|IPP2_HUMAN	tr|E7EMN6|E7EMN6_HUMAN
sp|O15117|FYB1_HUMAN	sp|O15117-2|FYB1-2_HUMAN
sp|A6NNZ2|TBB8L_HUMAN	sp|P04350|TBB4A_HUMAN
sp|P19174-2|PLCG1-2_HUMAN	sp|P19174|PLCG1_HUMAN
sp|P18621|RL17_HUMAN	tr|J3KRB3|J3KRB3_HUMAN
sp|Q86VP3|PACS2_HUMAN	sp|Q86VP3-3|PACS2-3_HUMAN
sp|Q8WX92-2|NELFB-2_HUMAN	sp|Q8WX92|NELFB_HUMAN
sp|Q13813|SPTN1_HUMAN	sp|Q13813-3|SPTN1-3_HUMAN
sp|Q13813-2|SPTN1-2_HUMAN	sp|Q13813-3|SPTN1-3_HUMAN
sp|Q70EL1|UBP54_HUMAN	tr|R4GN32|R4GN32_HUMAN
tr|A0A3B3IRZ4|A0A3B3IRZ4_HUMAN	sp|Q6DN90|IQEC1_HUMAN
sp|O00445-2|SYT5-2_HUMAN	sp|O00445|SYT5_HUMAN
tr|H0YKP3|H0YKP3_HUMAN	sp|P09493-10|TPM1-10_HUMAN
sp|Q9H4G0-2|E41L1-2_HUMAN	sp|Q9H4G0-4|E41L1-4_HUMAN
tr|D6RAN1|D6RAN1_HUMAN	sp|Q9NR12|PDLI7_HUMAN
sp|Q6PIL6|KCIP4_HUMAN	sp|Q6PIL6-5|KCIP4-5_HUMAN
tr|C9J5X3|C9J5X3_HUMAN	sp|Q92556|ELMO1_HUMAN
sp|P10636-5|TAU-5_HUMAN	tr|I3L170|I3L170_HUMAN
sp|P54687|BCAT1_HUMAN	sp|P54687-5|BCAT1-5_HUMAN
sp|Q9NR82|KCNQ5_HUMAN	sp|Q9NR82-6|KCNQ5-6_HUMAN
tr|A0A0J9YW26|A0A0J9YW26_HUMAN	sp|Q9Y2J2-4|E41L3-4_HUMAN
tr|A0A0G2JLV0|A0A0G2JLV0_HUMAN	tr|X5CMH5|X5CMH5_HUMAN
tr|K7ERC4|K7ERC4_HUMAN	sp|P20916|MAG_HUMAN
sp|P07437|TBB5_HUMAN	sp|P04350|TBB4A_HUMAN
sp|Q96PU8|QKI_HUMAN	tr|H0YGD6|H0YGD6_HUMAN
tr|G3XAF7|G3XAF7_HUMAN	tr|K7ERC4|K7ERC4_HUMAN
sp|Q8N137|CNTRB_HUMAN	sp|Q8N137-2|CNTRB-2_HUMAN
sp|Q12846|STX4_HUMAN	sp|Q12846-2|STX4-2_HUMAN
sp|Q08499-11|PDE4D-11_HUMAN	sp|Q08499|PDE4D_HUMAN
tr|A0A3F2YNW9|A0A3F2YNW9_HUMAN	tr|A0A3B3ITK3|A0A3B3ITK3_HUMAN
tr|G3V203|G3V203_HUMAN	sp|Q07020|RL18_HUMAN
sp|Q96PE3|INP4A_HUMAN	sp|Q96PE3-4|INP4A-4_HUMAN
sp|Q14697-2|GANAB-2_HUMAN	sp|Q14697|GANAB_HUMAN
sp|Q92556|ELMO1_HUMAN	sp|O00291|HIP1_HUMAN
sp|O75363|BCAS1_HUMAN	tr|K7ERC4|K7ERC4_HUMAN
sp|Q86YS7-5|C2CD5-5_HUMAN	sp|Q86YS7|C2CD5_HUMAN
sp|Q9H270|VPS11_HUMAN	tr|A0A087WXL6|A0A087WXL6_HUMAN
sp|Q5GLZ8|HERC4_HUMAN	sp|Q5GLZ8-3|HERC4-3_HUMAN
tr|C9JE17|C9JE17_HUMAN	sp|Q96JN2|CC136_HUMAN
sp|Q9H936|GHC1_HUMAN	tr|E9PQ36|E9PQ36_HUMAN
sp|Q09470|KCNA1_HUMAN	sp|P16389|KCNA2_HUMAN
tr|A0A0J9YW26|A0A0J9YW26_HUMAN	sp|Q9Y2J2|E41L3_HUMAN
sp|P07585|PGS2_HUMAN	sp|P51888|PRELP_HUMAN
sp|P00367|DHE3_HUMAN	sp|P49448|DHE4_HUMAN
sp|P14618-2|KPYM-2_HUMAN	sp|P14618|KPYM_HUMAN
sp|Q9UQB8|BAIP2_HUMAN	tr|I3L3C6|I3L3C6_HUMAN
sp|P32418|NAC1_HUMAN	sp|P32418-3|NAC1-3_HUMAN
sp|A2A3K4|PTPC1_HUMAN	sp|A2A3K4-2|PTPC1-2_HUMAN
sp|P21926|CD9_HUMAN	sp|Q16653|MOG_HUMAN
tr|F5GXE4|F5GXE4_HUMAN	sp|O95260-2|ATE1-2_HUMAN
sp|Q96A08|H2B1A_HUMAN	sp|Q8N257|H2B3B_HUMAN
tr|A8K727|A8K727_HUMAN	sp|Q9HB19|PKHA2_HUMAN
sp|Q86XP1|DGKH_HUMAN	sp|Q86XP1-3|DGKH-3_HUMAN
sp|P07437|TBB5_HUMAN	sp|Q3ZCM7|TBB8_HUMAN
sp|Q13557-6|KCC2D-6_HUMAN	sp|Q13557-3|KCC2D-3_HUMAN
sp|Q9H4G0-4|E41L1-4_HUMAN	sp|Q9H4G0|E41L1_HUMAN
sp|Q9Y5I1|PCDAB_HUMAN	sp|Q9UN72|PCDA7_HUMAN
sp|Q96A08|H2B1A_HUMAN	sp|P23527|H2B1O_HUMAN
tr|A0A3B3IT28|A0A3B3IT28_HUMAN	tr|A0A3B3ITK3|A0A3B3ITK3_HUMAN
sp|P20916-2|MAG-2_HUMAN	sp|P60201|MYPR_HUMAN
sp|Q9BY67-5|CADM1-5_HUMAN	sp|Q9BY67|CADM1_HUMAN
sp|Q96NN9-2|AIFM3-2_HUMAN	sp|Q96NN9|AIFM3_HUMAN
sp|O95466-2|FMNL1-2_HUMAN	sp|O95466|FMNL1_HUMAN
tr|J3KN30|J3KN30_HUMAN	sp|Q99572|P2RX7_HUMAN
tr|H0YAY0|H0YAY0_HUMAN	tr|E7EVI4|E7EVI4_HUMAN
sp|Q14157-5|UBP2L-5_HUMAN	sp|Q14157-1|UBP2L-1_HUMAN
sp|P05388|RLA0_HUMAN	tr|F8VQY6|F8VQY6_HUMAN
sp|Q96P48|ARAP1_HUMAN	sp|Q96P48-1|ARAP1-1_HUMAN
tr|J3KQ96|J3KQ96_HUMAN	tr|H0Y8Y7|H0Y8Y7_HUMAN
tr|A0A2R8Y5Z6|A0A2R8Y5Z6_HUMAN	tr|A0A2R8Y7N0|A0A2R8Y7N0_HUMAN
sp|Q7Z5Q1-3|CPEB2-3_HUMAN	sp|Q7Z5Q1-8|CPEB2-8_HUMAN
sp|O75190|DNJB6_HUMAN	sp|O75190-3|DNJB6-3_HUMAN
tr|A0A087WVV2|A0A087WVV2_HUMAN	tr|A0A087WU26|A0A087WU26_HUMAN
sp|Q9H254|SPTN4_HUMAN	sp|Q9H254-3|SPTN4-3_HUMAN
sp|Q13362|2A5G_HUMAN	sp|Q13362-2|2A5G-2_HUMAN
sp|Q9UKF7|PITC1_HUMAN	sp|Q9UKF7-2|PITC1-2_HUMAN
sp|A0FGR8|ESYT2_HUMAN	sp|A0FGR8-6|ESYT2-6_HUMAN
tr|A0A2R8YGU1|A0A2R8YGU1_HUMAN	tr|A0A2R8Y4X4|A0A2R8Y4X4_HUMAN
sp|Q8IYB4|PEX5R_HUMAN	sp|Q8IYB4-7|PEX5R-7_HUMAN
sp|Q15700|DLG2_HUMAN	tr|F8VYC1|F8VYC1_HUMAN
tr|E9PPY6|E9PPY6_HUMAN	tr|E9PK54|E9PK54_HUMAN
sp|P50851-2|LRBA-2_HUMAN	sp|P50851|LRBA_HUMAN
sp|Q96P11-2|NSUN5-2_HUMAN	sp|Q96P11|NSUN5_HUMAN
sp|Q9H7D0|DOCK5_HUMAN	sp|O00291|HIP1_HUMAN
tr|E9PPY6|E9PPY6_HUMAN	tr|E9PQK7|E9PQK7_HUMAN
tr|B1AHM7|B1AHM7_HUMAN	sp|P23142-4|FBLN1-4_HUMAN
tr|K7ES11|K7ES11_HUMAN	sp|Q9C0C9|UBE2O_HUMAN
sp|Q07866-5|KLC1-5_HUMAN	sp|Q07866|KLC1_HUMAN
sp|O00291|HIP1_HUMAN	sp|Q12965|MYO1E_HUMAN
sp|P48547|KCNC1_HUMAN	sp|P48547-2|KCNC1-2_HUMAN
sp|Q01082-2|SPTB2-2_HUMAN	tr|A0A087WUZ3|A0A087WUZ3_HUMAN
sp|Q13362-2|2A5G-2_HUMAN	sp|Q13362-3|2A5G-3_HUMAN
sp|Q9NR12-2|PDLI7-2_HUMAN	sp|P07951-2|TPM2-2_HUMAN
sp|Q8WZ42|TITIN_HUMAN	sp|Q8WZ42-12|TITIN-12_HUMAN
sp|P61586|RHOA_HUMAN	sp|P08134|RHOC_HUMAN
tr|E7EWQ4|E7EWQ4_HUMAN	sp|O75912|DGKI_HUMAN
sp|Q13509|TBB3_HUMAN	sp|Q9BUF5|TBB6_HUMAN
sp|Q15700|DLG2_HUMAN	tr|E9PIW2|E9PIW2_HUMAN
sp|P40818|UBP8_HUMAN	sp|P40818-2|UBP8-2_HUMAN
tr|H0YAC1|H0YAC1_HUMAN	sp|P03952|KLKB1_HUMAN
sp|Q14204|DYHC1_HUMAN	tr|A0A2R8Y6H2|A0A2R8Y6H2_HUMAN
sp|P09001|RM03_HUMAN	tr|E7ETU7|E7ETU7_HUMAN
sp|P04732|MT1E_HUMAN	sp|P80297|MT1X_HUMAN
sp|Q9H6L5|RETR1_HUMAN	sp|Q9H6L5-2|RETR1-2_HUMAN
sp|Q13557-11|KCC2D-11_HUMAN	sp|Q13557-3|KCC2D-3_HUMAN
sp|O94925-3|GLSK-3_HUMAN	sp|O94925|GLSK_HUMAN
sp|Q9H6Z4|RANB3_HUMAN	sp|Q9H6Z4-2|RANB3-2_HUMAN
sp|Q08499-10|PDE4D-10_HUMAN	sp|Q08499|PDE4D_HUMAN
sp|O75955|FLOT1_HUMAN	tr|J3QLD9|J3QLD9_HUMAN
tr|A0A0B4J269|A0A0B4J269_HUMAN	sp|Q9BUF5|TBB6_HUMAN
tr|A0A087WXD2|A0A087WXD2_HUMAN	sp|Q96QZ7|MAGI1_HUMAN
sp|P22607|FGFR3_HUMAN	sp|P22607-2|FGFR3-2_HUMAN
sp|Q93050|VPP1_HUMAN	tr|K7EN36|K7EN36_HUMAN
sp|Q9Y6R1|S4A4_HUMAN	sp|Q9Y6R1-5|S4A4-5_HUMAN
sp|P18754|RCC1_HUMAN	sp|P18754-2|RCC1-2_HUMAN
tr|A0A075B6E5|A0A075B6E5_HUMAN	tr|A0A0U1RRM6|A0A0U1RRM6_HUMAN
sp|Q9BY89-2|K1671-2_HUMAN	tr|A0A1B0GVJ7|A0A1B0GVJ7_HUMAN
sp|Q15262|PTPRK_HUMAN	sp|Q15262-2|PTPRK-2_HUMAN
sp|P09543|CN37_HUMAN	sp|P20916|MAG_HUMAN
sp|Q9C026-4|TRIM9-4_HUMAN	sp|Q9C026|TRIM9_HUMAN
tr|A0A075B6E5|A0A075B6E5_HUMAN	sp|Q8N8S7-2|ENAH-2_HUMAN
sp|Q9NVE7|PANK4_HUMAN	tr|E9PHT6|E9PHT6_HUMAN
tr|H0YAP0|H0YAP0_HUMAN	sp|Q96GY0|ZC21A_HUMAN
sp|O43581|SYT7_HUMAN	sp|O43581-3|SYT7-3_HUMAN
sp|P55196|AFAD_HUMAN	tr|Q5TIG5|Q5TIG5_HUMAN
sp|Q96RF0|SNX18_HUMAN	sp|Q96RF0-2|SNX18-2_HUMAN
sp|Q9UN75|PCDAC_HUMAN	sp|Q9Y5H5|PCDA9_HUMAN
sp|Q15700-2|DLG2-2_HUMAN	tr|F8VYC1|F8VYC1_HUMAN
sp|Q96L34|MARK4_HUMAN	sp|Q96L34-2|MARK4-2_HUMAN
sp|Q9Y2X7|GIT1_HUMAN	tr|J3QRU8|J3QRU8_HUMAN
sp|Q01105|SET_HUMAN	sp|Q01105-2|SET-2_HUMAN
sp|O94875-2|SRBS2-2_HUMAN	tr|A0A3B3ITL8|A0A3B3ITL8_HUMAN
sp|Q9H4B7|TBB1_HUMAN	sp|Q9BUF5|TBB6_HUMAN
tr|H7C4C5|H7C4C5_HUMAN	tr|E7EVA0|E7EVA0_HUMAN
sp|Q93050-3|VPP1-3_HUMAN	tr|K7EN36|K7EN36_HUMAN
sp|A6NNZ2|TBB8L_HUMAN	sp|P68371|TBB4B_HUMAN
sp|Q9UJU6|DBNL_HUMAN	sp|Q9UJU6-3|DBNL-3_HUMAN
sp|Q15700-2|DLG2-2_HUMAN	tr|E9PIW2|E9PIW2_HUMAN
sp|P20916|MAG_HUMAN	tr|B1B1G6|B1B1G6_HUMAN
sp|P20916-2|MAG-2_HUMAN	sp|Q16653-13|MOG-13_HUMAN
sp|Q96GK7|FAH2A_HUMAN	sp|Q6P2I3|FAH2B_HUMAN
sp|O95628|CNOT4_HUMAN	sp|O95628-10|CNOT4-10_HUMAN
sp|P01116|RASK_HUMAN	sp|P01116-2|RASK-2_HUMAN
sp|Q16181-2|SEPT7-2_HUMAN	tr|E7EPK1|E7EPK1_HUMAN
sp|P08134|RHOC_HUMAN	tr|Q5JR05|Q5JR05_HUMAN
sp|P41586-2|PACR-2_HUMAN	sp|P41586|PACR_HUMAN
tr|F8VZY9|F8VZY9_HUMAN	sp|P05783|K1C18_HUMAN
tr|A0A2R8YGF8|A0A2R8YGF8_HUMAN	tr|C9JZR7|C9JZR7_HUMAN
tr|E9PJH4|E9PJH4_HUMAN	sp|P23396|RS3_HUMAN
sp|A4D161-2|F221A-2_HUMAN	sp|A4D161|F221A_HUMAN
sp|Q13402|MYO7A_HUMAN	sp|Q13402-6|MYO7A-6_HUMAN
sp|Q9NR12-2|PDLI7-2_HUMAN	sp|Q01995|TAGL_HUMAN
sp|O43526|KCNQ2_HUMAN	tr|A0A1B0GW14|A0A1B0GW14_HUMAN
sp|Q7Z6L0|PRRT2_HUMAN	tr|A0A1B0GU37|A0A1B0GU37_HUMAN
tr|F8WCJ1|F8WCJ1_HUMAN	sp|Q9GZV4|IF5A2_HUMAN
tr|A0A075B6E5|A0A075B6E5_HUMAN	sp|Q8N8S7|ENAH_HUMAN
tr|A0A087WU26|A0A087WU26_HUMAN	sp|Q9P2E9|RRBP1_HUMAN
tr|H7C4C5|H7C4C5_HUMAN	sp|P27816|MAP4_HUMAN
tr|E5RFC6|E5RFC6_HUMAN	sp|O60641|AP180_HUMAN
tr|A0A2R8Y4R4|A0A2R8Y4R4_HUMAN	sp|Q01814-2|AT2B2-2_HUMAN
tr|A0A2R8Y4H4|A0A2R8Y4H4_HUMAN	sp|Q6ZRR7|LRRC9_HUMAN
sp|Q06787|FMR1_HUMAN	tr|G3V0J0|G3V0J0_HUMAN
sp|Q07343-3|PDE4B-3_HUMAN	sp|Q07343|PDE4B_HUMAN
sp|P63092|GNAS2_HUMAN	sp|P63092-2|GNAS2-2_HUMAN
sp|Q86TI0-2|TBCD1-2_HUMAN	sp|Q86TI0|TBCD1_HUMAN
sp|Q12926|ELAV2_HUMAN	sp|P26378|ELAV4_HUMAN
tr|B7WPD9|B7WPD9_HUMAN	sp|Q2KJY2|KI26B_HUMAN
sp|O75363-2|BCAS1-2_HUMAN	sp|P09543|CN37_HUMAN
sp|P09493|TPM1_HUMAN	sp|P07951|TPM2_HUMAN
tr|K7ES02|K7ES02_HUMAN	sp|Q13867|BLMH_HUMAN
sp|Q14157-1|UBP2L-1_HUMAN	sp|Q14157|UBP2L_HUMAN
tr|A0A0A0MRX1|A0A0A0MRX1_HUMAN	sp|P26378|ELAV4_HUMAN
sp|P04732|MT1E_HUMAN	sp|P13640-2|MT1G-2_HUMAN
sp|Q13332-5|PTPRS-5_HUMAN	sp|Q13332-3|PTPRS-3_HUMAN
tr|A0A286YES9|A0A286YES9_HUMAN	tr|A0A286YFJ4|A0A286YFJ4_HUMAN
sp|Q8WZ42-2|TITIN-2_HUMAN	sp|Q8WZ42-12|TITIN-12_HUMAN
tr|K7ERC4|K7ERC4_HUMAN	tr|B1B1G6|B1B1G6_HUMAN
sp|P51693-2|APLP1-2_HUMAN	tr|K7EMN4|K7EMN4_HUMAN
sp|P55036|PSMD4_HUMAN	tr|Q5VWC4|Q5VWC4_HUMAN
sp|Q6UXI9|NPNT_HUMAN	sp|Q6UXI9-6|NPNT-6_HUMAN
tr|G3XAF7|G3XAF7_HUMAN	sp|P09543|CN37_HUMAN
sp|P24530-2|EDNRB-2_HUMAN	sp|P24530|EDNRB_HUMAN
sp|Q96A08|H2B1A_HUMAN	tr|U3KQK0|U3KQK0_HUMAN
sp|P0DPH7-2|TBA3C-2_HUMAN	sp|Q6PEY2|TBA3E_HUMAN
sp|Q49A26-2|GLYR1-2_HUMAN	sp|Q49A26|GLYR1_HUMAN
sp|Q71U36|TBA1A_HUMAN	sp|Q6PEY2|TBA3E_HUMAN
sp|P21579|SYT1_HUMAN	tr|J3KQA0|J3KQA0_HUMAN
sp|O75955|FLOT1_HUMAN	sp|Q14254|FLOT2_HUMAN
sp|O15230|LAMA5_HUMAN	sp|P55268|LAMB2_HUMAN
sp|Q9Y5B0|CTDP1_HUMAN	sp|Q9Y5B0-4|CTDP1-4_HUMAN
tr|K7ERC4|K7ERC4_HUMAN	sp|P02686-4|MBP-4_HUMAN
sp|P04732|MT1E_HUMAN	sp|P13640|MT1G_HUMAN
sp|Q8NBM4|UBAC2_HUMAN	sp|Q8NBM4-2|UBAC2-2_HUMAN
tr|F8W0P7|F8W0P7_HUMAN	tr|H0YI37|H0YI37_HUMAN
sp|P23142|FBLN1_HUMAN	tr|B1AHM7|B1AHM7_HUMAN
sp|P48637|GSHB_HUMAN	tr|A0A2R8Y790|A0A2R8Y790_HUMAN
sp|P46087|NOP2_HUMAN	sp|P46087-2|NOP2-2_HUMAN
sp|Q9BVA1|TBB2B_HUMAN	sp|Q3ZCM7|TBB8_HUMAN
tr|H0YGD6|H0YGD6_HUMAN	sp|Q96PU8-3|QKI-3_HUMAN
sp|P60880-2|SNP25-2_HUMAN	sp|P60880|SNP25_HUMAN
sp|P21333|FLNA_HUMAN	sp|P18206|VINC_HUMAN
tr|A0JP02|A0JP02_HUMAN	sp|Q9HAU0-6|PKHA5-6_HUMAN
tr|A0A2R8Y7C0|A0A2R8Y7C0_HUMAN	sp|P02008|HBAZ_HUMAN
sp|Q8TBG9|SYNPR_HUMAN	sp|Q8TBG9-2|SYNPR-2_HUMAN
tr|H7BZX1|H7BZX1_HUMAN	sp|O94875-6|SRBS2-6_HUMAN
tr|E7EPK1|E7EPK1_HUMAN	sp|Q16181|SEPT7_HUMAN
tr|A0A3B3ITL8|A0A3B3ITL8_HUMAN	sp|O94875-10|SRBS2-10_HUMAN
sp|Q15262-4|PTPRK-4_HUMAN	sp|Q15262|PTPRK_HUMAN
sp|Q9NV96-3|CC50A-3_HUMAN	sp|Q9NV96|CC50A_HUMAN
sp|P51911|CNN1_HUMAN	tr|Q6ZN40|Q6ZN40_HUMAN
sp|Q9BZF3-3|OSBL6-3_HUMAN	sp|Q9BZF3|OSBL6_HUMAN
sp|Q9UN86-2|G3BP2-2_HUMAN	sp|Q9UN86|G3BP2_HUMAN
sp|Q86VP3-2|PACS2-2_HUMAN	sp|Q86VP3|PACS2_HUMAN
sp|Q9Y5I3|PCDA1_HUMAN	sp|Q9UN72|PCDA7_HUMAN
sp|P61586|RHOA_HUMAN	tr|Q5JR05|Q5JR05_HUMAN
sp|Q01844-3|EWS-3_HUMAN	tr|H7BY36|H7BY36_HUMAN
sp|P08572|CO4A2_HUMAN	tr|A0A3B3IS47|A0A3B3IS47_HUMAN
sp|P26038|MOES_HUMAN	sp|Q15149-3|PLEC-3_HUMAN
sp|P26038|MOES_HUMAN	sp|Q15149|PLEC_HUMAN
sp|P08575|PTPRC_HUMAN	tr|M3ZCP1|M3ZCP1_HUMAN
sp|P26038|MOES_HUMAN	sp|Q15149-8|PLEC-8_HUMAN
sp|P09543|CN37_HUMAN	sp|P02686-4|MBP-4_HUMAN
sp|P13051-2|UNG-2_HUMAN	sp|P13051|UNG_HUMAN
sp|Q9NVI7|ATD3A_HUMAN	sp|Q5T2N8|ATD3C_HUMAN
sp|Q13491|GPM6B_HUMAN	sp|Q13491-3|GPM6B-3_HUMAN
tr|B5MEG9|B5MEG9_HUMAN	tr|E7EVA0|E7EVA0_HUMAN
tr|A0A1B0GV68|A0A1B0GV68_HUMAN	sp|Q9Y4F1|FARP1_HUMAN
tr|A0A1B0GUS7|A0A1B0GUS7_HUMAN	sp|O14795|UN13B_HUMAN
sp|P69905|HBA_HUMAN	sp|P02008|HBAZ_HUMAN
tr|A0A2R8Y622|A0A2R8Y622_HUMAN	sp|Q8WXI2|CNKR2_HUMAN
sp|P15311|EZRI_HUMAN	sp|Q15149|PLEC_HUMAN
sp|O60733|PLPL9_HUMAN	sp|O60733-2|PLPL9-2_HUMAN
tr|A0A0J9YW40|A0A0J9YW40_HUMAN	sp|Q6IEE7|T132E_HUMAN
sp|Q9NVI7-2|ATD3A-2_HUMAN	sp|Q5T2N8|ATD3C_HUMAN
sp|Q5SQH8|CF136_HUMAN	sp|Q5SQH8-4|CF136-4_HUMAN
sp|Q96HN2-3|SAHH3-3_HUMAN	sp|Q96HN2|SAHH3_HUMAN
tr|D6RA03|D6RA03_HUMAN	tr|F8W6W8|F8W6W8_HUMAN
tr|K7ERC4|K7ERC4_HUMAN	sp|Q05469|LIPS_HUMAN
sp|Q9H7D0|DOCK5_HUMAN	sp|Q12965|MYO1E_HUMAN
sp|Q6ZMI0|PPR21_HUMAN	sp|Q6ZMI0-2|PPR21-2_HUMAN
sp|Q15811-10|ITSN1-10_HUMAN	sp|Q15811|ITSN1_HUMAN
sp|Q06787-5|FMR1-5_HUMAN	tr|G3V0J0|G3V0J0_HUMAN
sp|Q8NCE2-2|MTMRE-2_HUMAN	sp|Q8NCE2|MTMRE_HUMAN
tr|A0A5E8|A0A5E8_HUMAN	sp|Q99501|GA2L1_HUMAN
sp|P29590-12|PML-12_HUMAN	sp|P29590|PML_HUMAN
sp|P15311|EZRI_HUMAN	sp|Q15149-3|PLEC-3_HUMAN
sp|Q13813-3|SPTN1-3_HUMAN	tr|A0A0D9SGF6|A0A0D9SGF6_HUMAN
sp|Q7L099-3|RUFY3-3_HUMAN	sp|Q7L099|RUFY3_HUMAN
sp|Q14BN4-3|SLMAP-3_HUMAN	sp|Q14BN4|SLMAP_HUMAN
tr|K7ERC4|K7ERC4_HUMAN	sp|Q5TBK1|N42L1_HUMAN
sp|P01591|IGJ_HUMAN	tr|D6RD17|D6RD17_HUMAN
sp|O15230|LAMA5_HUMAN	sp|P11047|LAMC1_HUMAN
sp|Q16352|AINX_HUMAN	sp|P07196|NFL_HUMAN
sp|Q9NR12|PDLI7_HUMAN	sp|Q01995|TAGL_HUMAN
tr|K7ERC4|K7ERC4_HUMAN	tr|A0A0U1RRA5|A0A0U1RRA5_HUMAN
sp|P16452|EPB42_HUMAN	sp|P68871|HBB_HUMAN
sp|P21810|PGS1_HUMAN	sp|P20774|MIME_HUMAN
tr|A0A087X0M8|A0A087X0M8_HUMAN	sp|O00533|NCHL1_HUMAN
sp|P07585|PGS2_HUMAN	sp|P20774|MIME_HUMAN
sp|Q9UBC2|EP15R_HUMAN	sp|Q9UBC2-4|EP15R-4_HUMAN
sp|P48058|GRIA4_HUMAN	tr|G3V164|G3V164_HUMAN
sp|O94856|NFASC_HUMAN	sp|O94856-12|NFASC-12_HUMAN
sp|Q05469|LIPS_HUMAN	tr|J3KT01|J3KT01_HUMAN
tr|H0YLM8|H0YLM8_HUMAN	sp|Q8TDJ6|DMXL2_HUMAN
sp|Q9H4G0-4|E41L1-4_HUMAN	tr|A0A0C4DH22|A0A0C4DH22_HUMAN
tr|K7ERC4|K7ERC4_HUMAN	sp|P60201|MYPR_HUMAN
sp|Q99250|SCN2A_HUMAN	tr|A0A1B0GW40|A0A1B0GW40_HUMAN
sp|O43526|KCNQ2_HUMAN	tr|Q4VXP6|Q4VXP6_HUMAN
sp|P49916|DNLI3_HUMAN	sp|P49916-2|DNLI3-2_HUMAN
sp|Q7Z5Q1-5|CPEB2-5_HUMAN	sp|Q7Z5Q1-3|CPEB2-3_HUMAN
sp|O75363-2|BCAS1-2_HUMAN	tr|F8WCF4|F8WCF4_HUMAN
tr|H0YJ55|H0YJ55_HUMAN	sp|Q9Y5K8|VATD_HUMAN
tr|E9PQ36|E9PQ36_HUMAN	tr|A0A0A6YYN8|A0A0A6YYN8_HUMAN
sp|Q9UBC2-2|EP15R-2_HUMAN	sp|Q9UBC2-4|EP15R-4_HUMAN
tr|A0A0U1RQQ1|A0A0U1RQQ1_HUMAN	sp|Q5VZK9|CARL1_HUMAN
sp|O75787|RENR_HUMAN	tr|A0A1B0GTB0|A0A1B0GTB0_HUMAN
sp|Q9NR12|PDLI7_HUMAN	sp|P07951-2|TPM2-2_HUMAN
sp|P02042|HBD_HUMAN	sp|P02008|HBAZ_HUMAN
sp|P20916|MAG_HUMAN	sp|P02686-4|MBP-4_HUMAN
sp|Q8TCZ2-3|C99L2-3_HUMAN	sp|Q8TCZ2-5|C99L2-5_HUMAN
sp|Q01844|EWS_HUMAN	tr|H7BY36|H7BY36_HUMAN
tr|A0A2R8Y6D7|A0A2R8Y6D7_HUMAN	sp|Q9NS61|KCIP2_HUMAN
sp|Q9Y4E8-2|UBP15-2_HUMAN	sp|Q9Y4E8|UBP15_HUMAN
sp|Q99250|SCN2A_HUMAN	tr|A0A1B0GW67|A0A1B0GW67_HUMAN
sp|O00423|EMAL1_HUMAN	sp|O00423-3|EMAL1-3_HUMAN
sp|P54819|KAD2_HUMAN	tr|G3V213|G3V213_HUMAN
tr|J3KN66|J3KN66_HUMAN	sp|Q5JTV8|TOIP1_HUMAN
tr|H0YJ11|H0YJ11_HUMAN	sp|P12814|ACTN1_HUMAN
sp|Q05469|LIPS_HUMAN	sp|P02686-4|MBP-4_HUMAN
sp|Q92888|ARHG1_HUMAN	sp|Q92888-4|ARHG1-4_HUMAN
tr|A0A2R8Y8E0|A0A2R8Y8E0_HUMAN	sp|P15056|BRAF_HUMAN
tr|H0Y8Y7|H0Y8Y7_HUMAN	tr|A0A3B3IS06|A0A3B3IS06_HUMAN
tr|K7ERC4|K7ERC4_HUMAN	sp|Q92802|N42L2_HUMAN
sp|Q96RT1|ERBIN_HUMAN	tr|B4DIP2|B4DIP2_HUMAN
sp|P42330|AK1C3_HUMAN	sp|P17516|AK1C4_HUMAN
sp|P18507|GBRG2_HUMAN	tr|A0A1W2PSF4|A0A1W2PSF4_HUMAN
sp|Q6NWY9-3|PR40B-3_HUMAN	sp|Q6NWY9|PR40B_HUMAN
sp|P21810|PGS1_HUMAN	sp|P07585|PGS2_HUMAN
sp|Q13555-5|KCC2G-5_HUMAN	sp|Q13555-10|KCC2G-10_HUMAN
sp|P63313|TYB10_HUMAN	sp|P62328|TYB4_HUMAN
sp|Q16181-2|SEPT7-2_HUMAN	sp|Q16181|SEPT7_HUMAN
sp|Q06124-2|PTN11-2_HUMAN	sp|Q06124|PTN11_HUMAN
sp|Q5SQH8-2|CF136-2_HUMAN	sp|Q5SQH8-4|CF136-4_HUMAN
sp|Q92692-2|NECT2-2_HUMAN	sp|Q92692|NECT2_HUMAN
sp|Q9UN73|PCDA6_HUMAN	sp|Q9UN72|PCDA7_HUMAN
sp|Q92556|ELMO1_HUMAN	sp|Q12965|MYO1E_HUMAN
sp|Q8NF91-10|SYNE1-10_HUMAN	tr|E7ENN3|E7ENN3_HUMAN
sp|Q96RT1-9|ERBIN-9_HUMAN	tr|B4DIP2|B4DIP2_HUMAN
sp|Q13510|ASAH1_HUMAN	tr|A0A1B0GVC9|A0A1B0GVC9_HUMAN
sp|Q14BN4-2|SLMAP-2_HUMAN	sp|Q14BN4|SLMAP_HUMAN
sp|P23219-5|PGH1-5_HUMAN	sp|P23219|PGH1_HUMAN
sp|P09543|CN37_HUMAN	tr|A0A0U1RRA5|A0A0U1RRA5_HUMAN
sp|P20916|MAG_HUMAN	sp|P02686|MBP_HUMAN
sp|Q5HYW2|NHSL2_HUMAN	tr|A0A0J9YY34|A0A0J9YY34_HUMAN
sp|P22607-2|FGFR3-2_HUMAN	sp|P22607-3|FGFR3-3_HUMAN
sp|P11137-4|MTAP2-4_HUMAN	sp|P11137|MTAP2_HUMAN
sp|Q71U36|TBA1A_HUMAN	tr|A0A1W2PQM2|A0A1W2PQM2_HUMAN
sp|P12814-3|ACTN1-3_HUMAN	tr|H0YJ11|H0YJ11_HUMAN
sp|P27816|MAP4_HUMAN	tr|B5MEG9|B5MEG9_HUMAN
tr|K7ERC4|K7ERC4_HUMAN	tr|J3KT01|J3KT01_HUMAN
tr|K7EIG1|K7EIG1_HUMAN	tr|I3L2B0|I3L2B0_HUMAN
sp|Q96BW9-2|TAM41-2_HUMAN	sp|Q96BW9|TAM41_HUMAN
sp|Q07866|KLC1_HUMAN	tr|F8W6L3|F8W6L3_HUMAN
sp|Q9NR12-2|PDLI7-2_HUMAN	sp|P07951|TPM2_HUMAN
sp|O15085|ARHGB_HUMAN	sp|O15085-2|ARHGB-2_HUMAN
tr|E9PLY0|E9PLY0_HUMAN	tr|E9PLY5|E9PLY5_HUMAN
sp|Q86Y39|NDUAB_HUMAN	sp|Q86Y39-2|NDUAB-2_HUMAN
sp|Q9P246-2|STIM2-2_HUMAN	sp|Q9P246|STIM2_HUMAN
sp|Q8IWW6-3|RHG12-3_HUMAN	sp|Q8IWW6|RHG12_HUMAN
tr|B7Z2Y2|B7Z2Y2_HUMAN	sp|Q14746|COG2_HUMAN
sp|Q8TER5|ARH40_HUMAN	sp|Q8TER5-3|ARH40-3_HUMAN
sp|Q641Q2|WAC2A_HUMAN	sp|Q9Y4E1|WAC2C_HUMAN
sp|Q9NQR4|NIT2_HUMAN	tr|H7C579|H7C579_HUMAN
sp|P05141|ADT2_HUMAN	sp|P12236|ADT3_HUMAN
tr|K7ERC4|K7ERC4_HUMAN	sp|O00291|HIP1_HUMAN
tr|Q6ZN40|Q6ZN40_HUMAN	sp|P09493-10|TPM1-10_HUMAN
sp|Q14764|MVP_HUMAN	sp|Q9UKK3|PARP4_HUMAN
sp|Q13555-11|KCC2G-11_HUMAN	sp|Q13555-10|KCC2G-10_HUMAN
sp|O94856-11|NFASC-11_HUMAN	sp|O94856-12|NFASC-12_HUMAN
sp|Q9UN72|PCDA7_HUMAN	sp|Q9Y5H5|PCDA9_HUMAN
tr|K7ERC4|K7ERC4_HUMAN	sp|P02686|MBP_HUMAN
tr|A0A0D9SER5|A0A0D9SER5_HUMAN	sp|P21127|CD11B_HUMAN
sp|P18583-10|SON-10_HUMAN	sp|P18583|SON_HUMAN
sp|P02462|CO4A1_HUMAN	sp|P08572|CO4A2_HUMAN
tr|A0A0B4J269|A0A0B4J269_HUMAN	sp|Q9H4B7|TBB1_HUMAN
tr|A0A1B0GUS7|A0A1B0GUS7_HUMAN	sp|O14795-2|UN13B-2_HUMAN
tr|K7ERC4|K7ERC4_HUMAN	sp|O94832|MYO1D_HUMAN
sp|A0FGR8-2|ESYT2-2_HUMAN	sp|A0FGR8-6|ESYT2-6_HUMAN
tr|I3L0K7|I3L0K7_HUMAN	sp|Q12931|TRAP1_HUMAN
tr|A0A1B0GTL7|A0A1B0GTL7_HUMAN	sp|Q8N145|LGI3_HUMAN
sp|Q9H4B7|TBB1_HUMAN	sp|Q13509|TBB3_HUMAN
sp|P09543|CN37_HUMAN	sp|Q5TBK1|N42L1_HUMAN
sp|Q96EE3-1|SEH1-1_HUMAN	sp|Q96EE3|SEH1_HUMAN
sp|P45880|VDAC2_HUMAN	tr|Q5JSD2|Q5JSD2_HUMAN
sp|P12814-2|ACTN1-2_HUMAN	tr|H0YJ11|H0YJ11_HUMAN
sp|P48634-2|PRC2A-2_HUMAN	sp|P48634|PRC2A_HUMAN
sp|P45983-2|MK08-2_HUMAN	sp|P45983|MK08_HUMAN
sp|P20916-2|MAG-2_HUMAN	sp|O94832|MYO1D_HUMAN
sp|Q14BN4-3|SLMAP-3_HUMAN	sp|Q14BN4-2|SLMAP-2_HUMAN
sp|O60241|AGRB2_HUMAN	sp|O60241-2|AGRB2-2_HUMAN
sp|Q8N983|RM43_HUMAN	sp|Q8N983-4|RM43-4_HUMAN
sp|P13640-2|MT1G-2_HUMAN	sp|Q8N339|MT1M_HUMAN
sp|P23229-2|ITA6-2_HUMAN	sp|P16144|ITB4_HUMAN
sp|P20929|NEBU_HUMAN	sp|P20929-2|NEBU-2_HUMAN
tr|G3V2S6|G3V2S6_HUMAN	tr|H0YJ55|H0YJ55_HUMAN
tr|H0Y2V6|H0Y2V6_HUMAN	sp|Q5SW79-2|CE170-2_HUMAN
sp|Q9UN73|PCDA6_HUMAN	sp|Q9Y5H5|PCDA9_HUMAN
sp|Q96BW9-2|TAM41-2_HUMAN	sp|Q96BW9-3|TAM41-3_HUMAN
sp|Q8TBC5-2|ZSC18-2_HUMAN	sp|Q8TBC5|ZSC18_HUMAN
tr|A0A2Q3DQE3|A0A2Q3DQE3_HUMAN	sp|Q13555-10|KCC2G-10_HUMAN
tr|K7ELP4|K7ELP4_HUMAN	sp|Q15149|PLEC_HUMAN
sp|O75363-2|BCAS1-2_HUMAN	sp|O00291|HIP1_HUMAN
tr|K7ELP4|K7ELP4_HUMAN	sp|Q15149-3|PLEC-3_HUMAN
tr|U3KPZ7|U3KPZ7_HUMAN	sp|Q9P2N5|RBM27_HUMAN
sp|P14136-2|GFAP-2_HUMAN	sp|Q15149|PLEC_HUMAN
sp|P23229-2|ITA6-2_HUMAN	sp|P16144-3|ITB4-3_HUMAN
sp|Q15637|SF01_HUMAN	sp|Q15637-4|SF01-4_HUMAN
sp|Q8NF91|SYNE1_HUMAN	sp|Q8NF91-10|SYNE1-10_HUMAN
tr|A0A1W2PR46|A0A1W2PR46_HUMAN	sp|Q15149|PLEC_HUMAN
sp|P14136-2|GFAP-2_HUMAN	sp|Q15149-3|PLEC-3_HUMAN
sp|Q9Y5I1|PCDAB_HUMAN	sp|Q9Y5H5|PCDA9_HUMAN
sp|P26038|MOES_HUMAN	sp|P30041|PRDX6_HUMAN
sp|P09493|TPM1_HUMAN	tr|H0YNC7|H0YNC7_HUMAN
sp|Q16643|DREB_HUMAN	tr|D6R9W4|D6R9W4_HUMAN
sp|Q07866-5|KLC1-5_HUMAN	tr|F8W6L3|F8W6L3_HUMAN
sp|P23229-2|ITA6-2_HUMAN	sp|P16144-2|ITB4-2_HUMAN
sp|P25705|ATPA_HUMAN	tr|K7ERX7|K7ERX7_HUMAN
sp|Q08174-2|PCDH1-2_HUMAN	tr|D6RAX3|D6RAX3_HUMAN
sp|P01768|HV330_HUMAN	sp|A0A0B4J1X5|HV374_HUMAN
sp|Q15149-3|PLEC-3_HUMAN	sp|P30041|PRDX6_HUMAN
sp|O75363|BCAS1_HUMAN	sp|O00291|HIP1_HUMAN
sp|Q9NT68-2|TEN2-2_HUMAN	sp|Q9NT68|TEN2_HUMAN
sp|Q5JPE7|NOMO2_HUMAN	sp|P69849|NOMO3_HUMAN
sp|Q8IWW6-3|RHG12-3_HUMAN	sp|Q8IWW6-2|RHG12-2_HUMAN
sp|Q9NQW6|ANLN_HUMAN	sp|O75363|BCAS1_HUMAN
sp|Q96EI5-2|TCAL4-2_HUMAN	sp|Q96EI5|TCAL4_HUMAN
sp|Q9NQW6|ANLN_HUMAN	tr|H7C1E7|H7C1E7_HUMAN
tr|H3BV16|H3BV16_HUMAN	sp|O96000|NDUBA_HUMAN
sp|Q9Y5I1|PCDAB_HUMAN	sp|Q9UN73|PCDA6_HUMAN
sp|P83881|RL36A_HUMAN	sp|Q969Q0|RL36L_HUMAN
sp|Q32MZ4|LRRF1_HUMAN	sp|Q32MZ4-3|LRRF1-3_HUMAN
sp|P07355|ANXA2_HUMAN	sp|P60903|S10AA_HUMAN
sp|Q96DE0|NUD16_HUMAN	sp|Q96DE0-3|NUD16-3_HUMAN
sp|P01780|HV307_HUMAN	tr|A0A0B4J2B5|A0A0B4J2B5_HUMAN
sp|Q15149-8|PLEC-8_HUMAN	sp|P30041|PRDX6_HUMAN
sp|Q96CN4-2|EVI5L-2_HUMAN	sp|Q96CN4|EVI5L_HUMAN
tr|A0A1W2PNY9|A0A1W2PNY9_HUMAN	tr|A0A1W2PRB0|A0A1W2PRB0_HUMAN
sp|O75170|PP6R2_HUMAN	sp|O75170-2|PP6R2-2_HUMAN
tr|A9Z1X7|A9Z1X7_HUMAN	sp|Q8IYB3|SRRM1_HUMAN
sp|Q86V21-2|AACS-2_HUMAN	sp|Q86V21|AACS_HUMAN
tr|G3XAF7|G3XAF7_HUMAN	sp|P02686-4|MBP-4_HUMAN
sp|P49902|5NTC_HUMAN	tr|Q5JUV4|Q5JUV4_HUMAN
tr|C9J5X3|C9J5X3_HUMAN	sp|O00291|HIP1_HUMAN
tr|A0A1W2PQ11|A0A1W2PQ11_HUMAN	sp|Q8N145|LGI3_HUMAN
sp|P23229|ITA6_HUMAN	sp|P16144-3|ITB4-3_HUMAN
tr|A0A3B3IU04|A0A3B3IU04_HUMAN	tr|A0A3B3ITM6|A0A3B3ITM6_HUMAN
sp|Q9NQW6|ANLN_HUMAN	tr|G3XAF7|G3XAF7_HUMAN
sp|Q9UI10-2|EI2BD-2_HUMAN	sp|Q9UI10|EI2BD_HUMAN
tr|K7ERN1|K7ERN1_HUMAN	sp|Q96PU5|NED4L_HUMAN
sp|Q92556|ELMO1_HUMAN	sp|Q9H098|F107B_HUMAN
sp|Q8N8A2|ANR44_HUMAN	tr|A0A2R8Y7Y4|A0A2R8Y7Y4_HUMAN
sp|Q8NF91-10|SYNE1-10_HUMAN	tr|A0A0C4DG40|A0A0C4DG40_HUMAN
tr|A0A1W2PRP7|A0A1W2PRP7_HUMAN	tr|A0A1W2PPP5|A0A1W2PPP5_HUMAN
sp|P00390-5|GSHR-5_HUMAN	sp|P00390|GSHR_HUMAN
sp|Q5VT52-3|RPRD2-3_HUMAN	sp|Q5VT52|RPRD2_HUMAN
sp|Q02246|CNTN2_HUMAN	sp|Q8N145|LGI3_HUMAN
sp|O75363|BCAS1_HUMAN	sp|Q8TAM6|ERMIN_HUMAN
sp|P23229|ITA6_HUMAN	sp|P16144|ITB4_HUMAN
sp|P21912|SDHB_HUMAN	tr|A0A087WXX8|A0A087WXX8_HUMAN
tr|M0QZR4|M0QZR4_HUMAN	sp|Q92888-4|ARHG1-4_HUMAN
sp|P26038|MOES_HUMAN	sp|Q06830|PRDX1_HUMAN
sp|P58107|EPIPL_HUMAN	tr|H0YDN1|H0YDN1_HUMAN
tr|K7ELP4|K7ELP4_HUMAN	tr|H0YDN1|H0YDN1_HUMAN
sp|Q7L099-2|RUFY3-2_HUMAN	sp|Q7L099-3|RUFY3-3_HUMAN
tr|A0A087WV75|A0A087WV75_HUMAN	tr|H7BYX6|H7BYX6_HUMAN
sp|Q7Z6G8|ANS1B_HUMAN	tr|H0YI72|H0YI72_HUMAN
sp|Q13555|KCC2G_HUMAN	tr|A0A2Q3DQE3|A0A2Q3DQE3_HUMAN
sp|A0A0B4J1X5|HV374_HUMAN	tr|A0A0J9YY99|A0A0J9YY99_HUMAN
sp|Q9Y5I1|PCDAB_HUMAN	sp|Q9Y5H7|PCDA5_HUMAN
tr|A0A1B0GVQ5|A0A1B0GVQ5_HUMAN	tr|A0A096LP52|A0A096LP52_HUMAN
sp|P59190-2|RAB15-2_HUMAN	sp|P59190|RAB15_HUMAN
sp|P53814|SMTN_HUMAN	tr|A0A087WVP4|A0A087WVP4_HUMAN
sp|Q9UG56|PISD_HUMAN	sp|Q9UG56-2|PISD-2_HUMAN
sp|Q8N339|MT1M_HUMAN	sp|P80297|MT1X_HUMAN
sp|Q9HC38-2|GLOD4-2_HUMAN	sp|Q9HC38|GLOD4_HUMAN
sp|Q7KZI7|MARK2_HUMAN	sp|P27448|MARK3_HUMAN
sp|O43852-2|CALU-2_HUMAN	sp|O43852|CALU_HUMAN
sp|Q14155-3|ARHG7-3_HUMAN	sp|Q14155-1|ARHG7-1_HUMAN
sp|Q96DB2|HDA11_HUMAN	sp|Q8IXJ6|SIR2_HUMAN
sp|O75363|BCAS1_HUMAN	tr|B4DIZ1|B4DIZ1_HUMAN
sp|Q13936|CAC1C_HUMAN	sp|Q13936-10|CAC1C-10_HUMAN
sp|Q8TAM6|ERMIN_HUMAN	sp|O00291|HIP1_HUMAN
sp|P42262-3|GRIA2-3_HUMAN	sp|P42263-2|GRIA3-2_HUMAN
sp|P52895|AK1C2_HUMAN	sp|P42330|AK1C3_HUMAN
sp|O75363-2|BCAS1-2_HUMAN	sp|Q8TAM6|ERMIN_HUMAN
tr|A0A2R8YFN7|A0A2R8YFN7_HUMAN	tr|A0A2R8Y6Z0|A0A2R8Y6Z0_HUMAN
tr|K7EQN7|K7EQN7_HUMAN	tr|A0A0A0MT12|A0A0A0MT12_HUMAN
sp|Q8IXL7-2|MSRB3-2_HUMAN	sp|Q8IXL7|MSRB3_HUMAN
sp|Q9P0M2|AKA7G_HUMAN	sp|O43687|AKA7A_HUMAN
sp|P16389|KCNA2_HUMAN	sp|P22460|KCNA5_HUMAN
sp|Q15155|NOMO1_HUMAN	sp|Q5JPE7|NOMO2_HUMAN
tr|K7EIG1|K7EIG1_HUMAN	sp|O75153|CLU_HUMAN
sp|Q9Y5I3|PCDA1_HUMAN	sp|Q9Y5H8|PCDA3_HUMAN
tr|A0A0C4DGT3|A0A0C4DGT3_HUMAN	sp|Q6DN90|IQEC1_HUMAN
tr|H7BZC6|H7BZC6_HUMAN	sp|Q13554-6|KCC2B-6_HUMAN
sp|Q9Y2X7-3|GIT1-3_HUMAN	tr|J3QRU8|J3QRU8_HUMAN
tr|B4DIZ1|B4DIZ1_HUMAN	sp|O00291|HIP1_HUMAN
tr|A0A1B0GWK2|A0A1B0GWK2_HUMAN	sp|Q674X7|KAZRN_HUMAN
sp|P61764|STXB1_HUMAN	tr|A0A096LP52|A0A096LP52_HUMAN
tr|G3V1Y7|G3V1Y7_HUMAN	tr|B7Z6Z4|B7Z6Z4_HUMAN
tr|G3V1Y7|G3V1Y7_HUMAN	sp|P60660|MYL6_HUMAN
tr|D6RAN1|D6RAN1_HUMAN	sp|Q01995|TAGL_HUMAN
sp|P62701|RS4X_HUMAN	sp|Q8TD47|RS4Y2_HUMAN
sp|Q9H313|TTYH1_HUMAN	sp|Q9H313-3|TTYH1-3_HUMAN
sp|Q9Y6R0|NUMBL_HUMAN	tr|M0QXQ4|M0QXQ4_HUMAN
tr|E9PBG7|E9PBG7_HUMAN	sp|Q13557-3|KCC2D-3_HUMAN
sp|P60953|CDC42_HUMAN	sp|P60953-1|CDC42-1_HUMAN
sp|Q6DN14|MCTP1_HUMAN	sp|Q6DN14-3|MCTP1-3_HUMAN
sp|P78352|DLG4_HUMAN	sp|Q86YM7|HOME1_HUMAN
sp|Q9H7D0|DOCK5_HUMAN	tr|C9J5X3|C9J5X3_HUMAN
tr|D6RFI7|D6RFI7_HUMAN	sp|P10915|HPLN1_HUMAN
sp|O94875-2|SRBS2-2_HUMAN	sp|O94875|SRBS2_HUMAN
sp|Q9Y4B5|MTCL1_HUMAN	sp|Q9Y4B5-3|MTCL1-3_HUMAN
sp|P01023|A2MG_HUMAN	sp|P20742|PZP_HUMAN
sp|P42229|STA5A_HUMAN	sp|P51692|STA5B_HUMAN
sp|Q14155|ARHG7_HUMAN	sp|Q14155-1|ARHG7-1_HUMAN
sp|Q8N8A2-2|ANR44-2_HUMAN	tr|A0A2R8Y7Y4|A0A2R8Y7Y4_HUMAN
sp|Q08174|PCDH1_HUMAN	tr|D6RAX3|D6RAX3_HUMAN
sp|Q8NDY3|ARHL1_HUMAN	tr|A0A0U1RQK4|A0A0U1RQK4_HUMAN
tr|K7EQT3|K7EQT3_HUMAN	tr|K7EN98|K7EN98_HUMAN
sp|Q99961|SH3G1_HUMAN	sp|Q99962|SH3G2_HUMAN
sp|P05166|PCCB_HUMAN	tr|F8WBI9|F8WBI9_HUMAN
sp|Q08043|ACTN3_HUMAN	tr|A0A087WSZ2|A0A087WSZ2_HUMAN
sp|O94856-12|NFASC-12_HUMAN	sp|O94856-10|NFASC-10_HUMAN
sp|P21926|CD9_HUMAN	sp|Q9BX67|JAM3_HUMAN
sp|Q16643-3|DREB-3_HUMAN	tr|D6R9W4|D6R9W4_HUMAN
tr|H0YNP5|H0YNP5_HUMAN	sp|P60903|S10AA_HUMAN
sp|P12036|NFH_HUMAN	sp|P07196|NFL_HUMAN
sp|P36969|GPX4_HUMAN	tr|K7ERP4|K7ERP4_HUMAN
sp|P40939|ECHA_HUMAN	sp|P55084|ECHB_HUMAN
sp|P45983-2|MK08-2_HUMAN	sp|P45983-3|MK08-3_HUMAN
tr|A0A140T8Y9|A0A140T8Y9_HUMAN	sp|Q9H2S5|RNF39_HUMAN
sp|Q7KZI7-13|MARK2-13_HUMAN	sp|P27448|MARK3_HUMAN
tr|H7BYX6|H7BYX6_HUMAN	sp|P13591|NCAM1_HUMAN
sp|Q16653-10|MOG-10_HUMAN	sp|Q8WWI5-2|CTL1-2_HUMAN
sp|P68363|TBA1B_HUMAN	sp|Q6PEY2|TBA3E_HUMAN
tr|C9JZN1|C9JZN1_HUMAN	tr|C9JIS1|C9JIS1_HUMAN
tr|H3BTQ3|H3BTQ3_HUMAN	sp|P41440-3|S19A1-3_HUMAN
tr|E9PL57|E9PL57_HUMAN	tr|S4R3E9|S4R3E9_HUMAN
[truncated: 31,202 more rows]

## Sheet: Pag2.MEGENA.network.members
Protein	Symbol	is.hub	module
cu|P02649-101|APOE2_HUMAN	APOE		M3
cu|P02649-101|APOE2_HUMAN	APOE		M39
cu|P02649-103|APOE4_HUMAN	APOE		M3
cu|P02649-103|APOE4_HUMAN	APOE		M39
cu|P05067-108|A4_Abeta42_HUMAN	APP		M3
cu|P05067-108|A4_Abeta42_HUMAN	APP		M196
cu|P05067-108|A4_Abeta42_HUMAN	APP		M35
sp|A0A075B6I0|LV861_HUMAN	IGLV8-61		M409
sp|A0A075B6I0|LV861_HUMAN	IGLV8-61		M16
sp|A0A075B6I0|LV861_HUMAN	IGLV8-61		M118
sp|A0A087WSY6|KVD15_HUMAN	IGKV3D-15		M409
sp|A0A087WSY6|KVD15_HUMAN	IGKV3D-15		M16
sp|A0A087WSY6|KVD15_HUMAN	IGKV3D-15		M118
sp|A0A0A0MS15|HV349_HUMAN	IGHV3-49		M16
sp|A0A0A0MS15|HV349_HUMAN	IGHV3-49		M118
sp|A0A0A0MS15|HV349_HUMAN	IGHV3-49		M409
sp|A0A0A6YYL3|POTEB_HUMAN	POTEB		M98
sp|A0A0A6YYL3|POTEB_HUMAN	POTEB		M12
sp|A0A0A6YYL3|POTEB_HUMAN	POTEB		M701
sp|A0A0A6YYL3|POTEB_HUMAN	POTEB		M360
sp|A0A0B4J1U7|HV601_HUMAN	IGHV6-1		M409
sp|A0A0B4J1U7|HV601_HUMAN	IGHV6-1		M118
sp|A0A0B4J1U7|HV601_HUMAN	IGHV6-1		M16
sp|A0A0B4J1V0|HV315_HUMAN	IGHV3-15		M118
sp|A0A0B4J1V0|HV315_HUMAN	IGHV3-15		M16
sp|A0A0B4J1V0|HV315_HUMAN	IGHV3-15		M409
sp|A0A0B4J1X5|HV374_HUMAN	IGHV3-74		M118
sp|A0A0B4J1X5|HV374_HUMAN	IGHV3-74		M16
sp|A0A0B4J1X5|HV374_HUMAN	IGHV3-74	hub	M408
sp|A0A0B4J1X8|HV343_HUMAN	IGHV3-43		M118
sp|A0A0B4J1X8|HV343_HUMAN	IGHV3-43		M16
sp|A0A0B4J1X8|HV343_HUMAN	IGHV3-43		M409
sp|A0A0B4J2F0|PIOS1_HUMAN	PIGBOS1		M11
sp|A0A0B4J2F0|PIOS1_HUMAN	PIGBOS1		M355
sp|A0A0B4J2F0|PIOS1_HUMAN	PIGBOS1		M693
sp|A0A0B4J2F0|PIOS1_HUMAN	PIGBOS1		M95
sp|A0A0C4DH25|KVD20_HUMAN	IGKV3D-20		M16
sp|A0A0C4DH25|KVD20_HUMAN	IGKV3D-20		M118
sp|A0A0C4DH25|KVD20_HUMAN	IGKV3D-20		M409
sp|A0A0C4DH31|HV118_HUMAN	IGHV1-18		M409
sp|A0A0C4DH31|HV118_HUMAN	IGHV1-18		M16
sp|A0A0C4DH31|HV118_HUMAN	IGHV1-18		M118
sp|A0A0C4DH38|HV551_HUMAN	IGHV5-51		M118
sp|A0A0C4DH38|HV551_HUMAN	IGHV5-51		M16
sp|A0A0C4DH38|HV551_HUMAN	IGHV5-51		M409
sp|A0A0J9YX94|PMA6F_HUMAN	PNMA6F		M26
sp|A0A0J9YX94|PMA6F_HUMAN	PNMA6F		M156
sp|A0A0J9YX94|PMA6F_HUMAN	PNMA6F		M457
sp|A0A0J9YX94|PMA6F_HUMAN	PNMA6F		M2
sp|A0A0J9YXQ4|PMA6E_HUMAN	PNMA6E		M156
sp|A0A0J9YXQ4|PMA6E_HUMAN	PNMA6E		M26
sp|A0A0J9YXQ4|PMA6E_HUMAN	PNMA6E		M2
sp|A0A0J9YXQ4|PMA6E_HUMAN	PNMA6E		M457
sp|A0A0J9YXX1|HV5X1_HUMAN	IGHV5-10-1		M118
sp|A0A0J9YXX1|HV5X1_HUMAN	IGHV5-10-1		M16
sp|A0A0J9YXX1|HV5X1_HUMAN	IGHV5-10-1		M409
sp|A0A0K0K1G8|TVBJ2_HUMAN	TRBV10-2		M3
sp|A0A0K0K1G8|TVBJ2_HUMAN	TRBV10-2		M35
sp|A0A0K0K1G8|TVBJ2_HUMAN	TRBV10-2		M492
sp|A0A0K0K1G8|TVBJ2_HUMAN	TRBV10-2		M193
sp|A0A0U1RRE5|NBDY_HUMAN	NBDY		M21
sp|A0A0U1RRE5|NBDY_HUMAN	NBDY		M2
sp|A0A0U1RRE5|NBDY_HUMAN	NBDY		M141
sp|A0A0U1RRI6|CENL3_HUMAN	CENPVL3		M293
sp|A0A0U1RRI6|CENL3_HUMAN	CENPVL3		M7
sp|A0A0U1RRI6|CENL3_HUMAN	CENPVL3		M63
sp|A0A0U1RRL7|MMPOS_HUMAN	MMP24OS		M21
sp|A0A0U1RRL7|MMPOS_HUMAN	MMP24OS		M2
sp|A0A1B0GTU1|ZC11B_HUMAN	ZC3H11B		M12
sp|A0A1B0GTU1|ZC11B_HUMAN	ZC3H11B		M100
sp|A0A1B0GTU1|ZC11B_HUMAN	ZC3H11B		M364
sp|A0A1B0GUI7|BRDOS_HUMAN	BRD3OS		M63
sp|A0A1B0GUI7|BRDOS_HUMAN	BRD3OS		M7
sp|A0A1B0GUJ8|PNM8C_HUMAN	PNMA8C		M4
sp|A0A1B0GUJ8|PNM8C_HUMAN	PNMA8C		M271
sp|A0A1B0GUJ8|PNM8C_HUMAN	PNMA8C		M55
sp|A0AV02|S12A8_HUMAN	SLC12A8		M129
sp|A0AV02|S12A8_HUMAN	SLC12A8		M18
sp|A0AVF1|IFT56_HUMAN	TTC26		M72
sp|A0AVF1|IFT56_HUMAN	TTC26		M10
sp|A0AVI2|FR1L5_HUMAN	FER1L5		M391
sp|A0AVI2|FR1L5_HUMAN	FER1L5		M13
sp|A0AVI2|FR1L5_HUMAN	FER1L5		M114
sp|A0AVI2|FR1L5_HUMAN	FER1L5		M710
sp|A0AVT1-4|UBA6-4_HUMAN	UBA6		M10
sp|A0AVT1-4|UBA6-4_HUMAN	UBA6		M75
sp|A0AVT1|UBA6_HUMAN	UBA6		M75
sp|A0AVT1|UBA6_HUMAN	UBA6		M10
sp|A0FGR8-2|ESYT2-2_HUMAN	ESYT2		M2
sp|A0FGR8-2|ESYT2-2_HUMAN	ESYT2		M158
sp|A0FGR8-2|ESYT2-2_HUMAN	ESYT2		M26
sp|A0FGR8-6|ESYT2-6_HUMAN	ESYT2		M2
sp|A0FGR8-6|ESYT2-6_HUMAN	ESYT2		M26
sp|A0FGR8-6|ESYT2-6_HUMAN	ESYT2		M158
sp|A0FGR8|ESYT2_HUMAN	ESYT2		M158
sp|A0FGR8|ESYT2_HUMAN	ESYT2		M26
sp|A0FGR8|ESYT2_HUMAN	ESYT2		M2
sp|A0JNW5|UH1BL_HUMAN	UHRF1BP1L		M5
sp|A0JNW5|UH1BL_HUMAN	UHRF1BP1L		M595
sp|A0JNW5|UH1BL_HUMAN	UHRF1BP1L		M56
sp|A0JNW5|UH1BL_HUMAN	UHRF1BP1L		M274
sp|A0M8Q6|IGLC7_HUMAN	IGLC7		M16
sp|A0M8Q6|IGLC7_HUMAN	IGLC7		M406
sp|A0M8Q6|IGLC7_HUMAN	IGLC7		M718
sp|A0M8Q6|IGLC7_HUMAN	IGLC7		M117
sp|A0MZ66|SHOT1_HUMAN	SHTN1	hub	M10
sp|A0MZ66|SHOT1_HUMAN	SHTN1	hub	M75
sp|A0PJW6|TM223_HUMAN	TMEM223		M2
sp|A0PJW6|TM223_HUMAN	TMEM223		M28
sp|A0PJW6|TM223_HUMAN	TMEM223		M163
sp|A0PJZ0|A20A5_HUMAN	ANKRD20A5P		M260
sp|A0PJZ0|A20A5_HUMAN	ANKRD20A5P		M557
sp|A0PJZ0|A20A5_HUMAN	ANKRD20A5P		M4
sp|A0PJZ0|A20A5_HUMAN	ANKRD20A5P		M54
sp|A1A4S6|RHG10_HUMAN	ARHGAP10		M3
sp|A1A4S6|RHG10_HUMAN	ARHGAP10		M35
sp|A1A5C7|S22AN_HUMAN	SLC22A23		M147
sp|A1A5C7|S22AN_HUMAN	SLC22A23		M23
sp|A1A5C7|S22AN_HUMAN	SLC22A23		M2
sp|A1A5D9|BICL2_HUMAN	BICDL2		M35
sp|A1A5D9|BICL2_HUMAN	BICDL2		M3
sp|A1A5D9|BICL2_HUMAN	BICDL2		M193
sp|A1A5D9|BICL2_HUMAN	BICDL2		M492
sp|A1IGU5|ARH37_HUMAN	ARHGEF37		M599
sp|A1IGU5|ARH37_HUMAN	ARHGEF37		M276
sp|A1IGU5|ARH37_HUMAN	ARHGEF37		M5
sp|A1IGU5|ARH37_HUMAN	ARHGEF37		M57
sp|A1KZ92|PXDNL_HUMAN	PXDNL		M8
sp|A1KZ92|PXDNL_HUMAN	PXDNL		M68
sp|A1KZ92|PXDNL_HUMAN	PXDNL		M302
sp|A1L0T0|ILVBL_HUMAN	ILVBL		M72
sp|A1L0T0|ILVBL_HUMAN	ILVBL		M659
sp|A1L0T0|ILVBL_HUMAN	ILVBL		M10
sp|A1L0T0|ILVBL_HUMAN	ILVBL		M806
sp|A1L0T0|ILVBL_HUMAN	ILVBL		M319
sp|A1L188|NDUF8_HUMAN	NDUFAF8		M225
sp|A1L188|NDUF8_HUMAN	NDUFAF8		M44
sp|A1L188|NDUF8_HUMAN	NDUFAF8		M3
sp|A1L390|PKHG3_HUMAN	PLEKHG3		M7
sp|A1L390|PKHG3_HUMAN	PLEKHG3		M299
sp|A1L390|PKHG3_HUMAN	PLEKHG3		M632
sp|A1L390|PKHG3_HUMAN	PLEKHG3		M65
sp|A1X283|SPD2B_HUMAN	SH3PXD2B		M10
sp|A1X283|SPD2B_HUMAN	SH3PXD2B		M72
sp|A1X283|SPD2B_HUMAN	SH3PXD2B		M320
sp|A1XBS5|FA92A_HUMAN	FAM92A		M289
sp|A1XBS5|FA92A_HUMAN	FAM92A		M62
sp|A1XBS5|FA92A_HUMAN	FAM92A		M6
sp|A1Z1Q3-1|MACD2-1_HUMAN	MACROD2		M258
sp|A1Z1Q3-1|MACD2-1_HUMAN	MACROD2		M773
sp|A1Z1Q3-1|MACD2-1_HUMAN	MACROD2		M824
sp|A1Z1Q3-1|MACD2-1_HUMAN	MACROD2		M54
sp|A1Z1Q3-1|MACD2-1_HUMAN	MACROD2		M545
sp|A1Z1Q3-1|MACD2-1_HUMAN	MACROD2		M4
sp|A1Z1Q3|MACD2_HUMAN	MACROD2		M824
sp|A1Z1Q3|MACD2_HUMAN	MACROD2		M773
sp|A1Z1Q3|MACD2_HUMAN	MACROD2		M4
sp|A1Z1Q3|MACD2_HUMAN	MACROD2		M545
sp|A1Z1Q3|MACD2_HUMAN	MACROD2		M258
sp|A1Z1Q3|MACD2_HUMAN	MACROD2		M54
sp|A2A2Z9|AN18B_HUMAN	ANKRD18B		M35
sp|A2A2Z9|AN18B_HUMAN	ANKRD18B		M3
sp|A2A2Z9|AN18B_HUMAN	ANKRD18B		M193
sp|A2A3K4-2|PTPC1-2_HUMAN	PTPDC1		M293
sp|A2A3K4-2|PTPC1-2_HUMAN	PTPDC1		M623
sp|A2A3K4-2|PTPC1-2_HUMAN	PTPDC1		M63
sp|A2A3K4-2|PTPC1-2_HUMAN	PTPDC1		M7
sp|A2A3K4|PTPC1_HUMAN	PTPDC1		M293
sp|A2A3K4|PTPC1_HUMAN	PTPDC1		M7
sp|A2A3K4|PTPC1_HUMAN	PTPDC1		M623
sp|A2A3K4|PTPC1_HUMAN	PTPDC1		M63
sp|A2A3N6|PIPSL_HUMAN	PIPSL		M63
sp|A2A3N6|PIPSL_HUMAN	PIPSL		M7
sp|A2PYH4|HFM1_HUMAN	HFM1		M5
sp|A2PYH4|HFM1_HUMAN	HFM1		M57
sp|A2RRP1|NBAS_HUMAN	NBAS		M161
sp|A2RRP1|NBAS_HUMAN	NBAS		M2
sp|A2RRP1|NBAS_HUMAN	NBAS		M27
sp|A2RTX5|SYTC2_HUMAN	TARSL2		M806
sp|A2RTX5|SYTC2_HUMAN	TARSL2		M10
sp|A2RTX5|SYTC2_HUMAN	TARSL2		M659
sp|A2RTX5|SYTC2_HUMAN	TARSL2		M72
sp|A2RTX5|SYTC2_HUMAN	TARSL2		M319
sp|A2RU30|TESP1_HUMAN	TESPA1		M2
sp|A2RU30|TESP1_HUMAN	TESPA1		M141
sp|A2RU30|TESP1_HUMAN	TESPA1		M21
sp|A2RU67|F234B_HUMAN	FAM234B		M2
sp|A2RU67|F234B_HUMAN	FAM234B		M440
sp|A2RU67|F234B_HUMAN	FAM234B		M21
sp|A2RU67|F234B_HUMAN	FAM234B		M141
sp|A2RUB6|CCD66_HUMAN	CCDC66		M3
sp|A2RUB6|CCD66_HUMAN	CCDC66		M34
sp|A2RUB6|CCD66_HUMAN	CCDC66		M182
sp|A2RUC4|TYW5_HUMAN	TYW5		M417
sp|A2RUC4|TYW5_HUMAN	TYW5		M122
sp|A2RUC4|TYW5_HUMAN	TYW5		M17
sp|A2RUC4|TYW5_HUMAN	TYW5		M735
sp|A2RUS2|DEND3_HUMAN	DENND3		M46
sp|A2RUS2|DEND3_HUMAN	DENND3		M245
sp|A2RUS2|DEND3_HUMAN	DENND3		M3
sp|A3KMH1|VWA8_HUMAN	VWA8		M4
sp|A3KMH1|VWA8_HUMAN	VWA8		M54
sp|A3KMH1|VWA8_HUMAN	VWA8		M264
sp|A3KN83|SBNO1_HUMAN	SBNO1		M32
sp|A3KN83|SBNO1_HUMAN	SBNO1		M177
sp|A3KN83|SBNO1_HUMAN	SBNO1		M2
sp|A4D0S4|LAMB4_HUMAN	LAMB4		M9
sp|A4D0S4|LAMB4_HUMAN	LAMB4		M70
sp|A4D0S4|LAMB4_HUMAN	LAMB4		M644
sp|A4D0S4|LAMB4_HUMAN	LAMB4		M307
sp|A4D0V7|CPED1_HUMAN	CPED1		M182
sp|A4D0V7|CPED1_HUMAN	CPED1		M475
sp|A4D0V7|CPED1_HUMAN	CPED1		M34
sp|A4D0V7|CPED1_HUMAN	CPED1		M3
sp|A4D126|ISPD_HUMAN	ISPD		M759
sp|A4D126|ISPD_HUMAN	ISPD		M3
sp|A4D126|ISPD_HUMAN	ISPD		M186
sp|A4D126|ISPD_HUMAN	ISPD		M487
sp|A4D126|ISPD_HUMAN	ISPD		M34
sp|A4D161-2|F221A-2_HUMAN	FAM221A		M65
sp|A4D161-2|F221A-2_HUMAN	FAM221A		M7
sp|A4D161-2|F221A-2_HUMAN	FAM221A		M299
sp|A4D161-2|F221A-2_HUMAN	FAM221A		M630
sp|A4D161|F221A_HUMAN	FAM221A		M65
sp|A4D161|F221A_HUMAN	FAM221A		M630
sp|A4D161|F221A_HUMAN	FAM221A		M7
sp|A4D161|F221A_HUMAN	FAM221A		M299
sp|A4D1E9|GTPBA_HUMAN	GTPBP10		M346
sp|A4D1E9|GTPBA_HUMAN	GTPBP10		M94
sp|A4D1E9|GTPBA_HUMAN	GTPBP10		M11
sp|A4D1P6|WDR91_HUMAN	WDR91		M372
sp|A4D1P6|WDR91_HUMAN	WDR91		M102
sp|A4D1P6|WDR91_HUMAN	WDR91		M12
sp|A4D1S5|RAB19_HUMAN	RAB19		M475
sp|A4D1S5|RAB19_HUMAN	RAB19		M3
sp|A4D1S5|RAB19_HUMAN	RAB19		M34
sp|A4D1S5|RAB19_HUMAN	RAB19		M182
sp|A4D1U4|LCHN_HUMAN	LCHN		M24
sp|A4D1U4|LCHN_HUMAN	LCHN		M453
sp|A4D1U4|LCHN_HUMAN	LCHN		M151
sp|A4D1U4|LCHN_HUMAN	LCHN		M2
sp|A4D263|SPT48_HUMAN	SPATA48		M4
sp|A4D263|SPT48_HUMAN	SPATA48		M258
sp|A4D263|SPT48_HUMAN	SPATA48		M54
sp|A4D2B0|MBLC1_HUMAN	MBLAC1		M17
sp|A4D2B0|MBLC1_HUMAN	MBLAC1		M410
sp|A4D2B0|MBLC1_HUMAN	MBLAC1		M119
sp|A4D2H0|CTGEF_HUMAN	CTAGE15		M7
sp|A4FU28|CTGE9_HUMAN	CTAGE9		M7
sp|A4UGR9|XIRP2_HUMAN	XIRP2		M20
sp|A4UGR9|XIRP2_HUMAN	XIRP2		M432
sp|A4UGR9|XIRP2_HUMAN	XIRP2		M136
sp|A4UGR9|XIRP2_HUMAN	XIRP2		M739
sp|A5A3E0|POTEF_HUMAN	POTEF		M124
sp|A5A3E0|POTEF_HUMAN	POTEF		M18
sp|A5D8V6|VP37C_HUMAN	VPS37C		M177
sp|A5D8V6|VP37C_HUMAN	VPS37C		M32
sp|A5D8V6|VP37C_HUMAN	VPS37C		M2
sp|A5PKW4|PSD1_HUMAN	PSD		M549
sp|A5PKW4|PSD1_HUMAN	PSD	hub	M54
sp|A5PKW4|PSD1_HUMAN	PSD		M259
sp|A5PKW4|PSD1_HUMAN	PSD	hub	M4
sp|A5PLK6|RGSL_HUMAN	RGSL1		M75
sp|A5PLK6|RGSL_HUMAN	RGSL1		M10
sp|A5PLL1|AN34B_HUMAN	ANKRD34B	hub	M3
sp|A5PLN7|F149A_HUMAN	FAM149A		M3
sp|A5PLN7|F149A_HUMAN	FAM149A		M492
sp|A5PLN7|F149A_HUMAN	FAM149A		M35
sp|A5PLN7|F149A_HUMAN	FAM149A		M193
sp|A5PLN9-4|TPC13-4_HUMAN	TRAPPC13		M88
sp|A5PLN9-4|TPC13-4_HUMAN	TRAPPC13		M10
sp|A5PLN9|TPC13_HUMAN	TRAPPC13		M10
sp|A5PLN9|TPC13_HUMAN	TRAPPC13		M88
sp|A5YKK6|CNOT1_HUMAN	CNOT1		M343
sp|A5YKK6|CNOT1_HUMAN	CNOT1		M87
sp|A5YKK6|CNOT1_HUMAN	CNOT1		M10
sp|A5YM72-3|CRNS1-3_HUMAN	CARNS1		M7
sp|A5YM72-3|CRNS1-3_HUMAN	CARNS1		M63
sp|A5YM72-3|CRNS1-3_HUMAN	CARNS1	hub	M624
sp|A5YM72-3|CRNS1-3_HUMAN	CARNS1		M293
sp|A5YM72|CRNS1_HUMAN	CARNS1		M293
sp|A5YM72|CRNS1_HUMAN	CARNS1		M7
sp|A5YM72|CRNS1_HUMAN	CARNS1		M623
sp|A5YM72|CRNS1_HUMAN	CARNS1		M63
sp|A6NC57|ANR62_HUMAN	ANKRD62		M193
sp|A6NC57|ANR62_HUMAN	ANKRD62		M35
sp|A6NC57|ANR62_HUMAN	ANKRD62		M492
sp|A6NC57|ANR62_HUMAN	ANKRD62		M3
sp|A6NC98-5|CC88B-5_HUMAN	CCDC88B		M3
sp|A6NC98|CC88B_HUMAN	CCDC88B		M348
sp|A6NC98|CC88B_HUMAN	CCDC88B		M94
sp|A6NC98|CC88B_HUMAN	CCDC88B		M11
sp|A6NCE7|MP3B2_HUMAN	MAP1LC3B2		M4
sp|A6NCE7|MP3B2_HUMAN	MAP1LC3B2		M271
sp|A6NCE7|MP3B2_HUMAN	MAP1LC3B2		M55
sp|A6NCS6|CB072_HUMAN	C2orf72		M520
sp|A6NCS6|CB072_HUMAN	C2orf72		M221
sp|A6NCS6|CB072_HUMAN	C2orf72		M3
sp|A6NCS6|CB072_HUMAN	C2orf72		M43
sp|A6NDB9|PALM3_HUMAN	PALM3		M54
sp|A6NDB9|PALM3_HUMAN	PALM3		M4
sp|A6NDB9|PALM3_HUMAN	PALM3		M266
sp|A6NDG6|PGP_HUMAN	PGP		M39
sp|A6NDG6|PGP_HUMAN	PGP		M210
sp|A6NDG6|PGP_HUMAN	PGP		M3
sp|A6NDU8|CE051_HUMAN	C5orf51		M335
sp|A6NDU8|CE051_HUMAN	C5orf51		M10
sp|A6NDU8|CE051_HUMAN	C5orf51		M669
sp|A6NDU8|CE051_HUMAN	C5orf51		M81
sp|A6NEE1|PLHD1_HUMAN	PLEKHD1		M114
sp|A6NEE1|PLHD1_HUMAN	PLEKHD1		M13
sp|A6NEL2|SWAHB_HUMAN	SOWAHB		M136
sp|A6NEL2|SWAHB_HUMAN	SOWAHB		M20
sp|A6NES4|MRO2A_HUMAN	MROH2A		M61
sp|A6NES4|MRO2A_HUMAN	MROH2A		M287
sp|A6NES4|MRO2A_HUMAN	MROH2A		M618
sp|A6NES4|MRO2A_HUMAN	MROH2A		M6
sp|A6NFN3|RFOX3_HUMAN	RBFOX3		M24
sp|A6NFN3|RFOX3_HUMAN	RBFOX3		M150
sp|A6NFN3|RFOX3_HUMAN	RBFOX3		M2
sp|A6NGB9|WIPF3_HUMAN	WIPF3		M3
sp|A6NGB9|WIPF3_HUMAN	WIPF3		M39
sp|A6NGG8|PCARE_HUMAN	PCARE		M7
sp|A6NGG8|PCARE_HUMAN	PCARE		M63
sp|A6NGG8|PCARE_HUMAN	PCARE		M293
sp|A6NGG8|PCARE_HUMAN	PCARE		M623
sp|A6NGN9|IGLO5_HUMAN	IGLON5		M17
sp|A6NGN9|IGLO5_HUMAN	IGLON5		M410
sp|A6NGN9|IGLO5_HUMAN	IGLON5		M729
sp|A6NGN9|IGLO5_HUMAN	IGLON5		M119
sp|A6NHL2|TBAL3_HUMAN	TUBAL3		M13
sp|A6NHL2|TBAL3_HUMAN	TUBAL3		M385
sp|A6NHL2|TBAL3_HUMAN	TUBAL3		M113
sp|A6NHQ2|FBLL1_HUMAN	FBLL1		M32
sp|A6NHQ2|FBLL1_HUMAN	FBLL1		M2
sp|A6NHQ2|FBLL1_HUMAN	FBLL1		M177
sp|A6NHR9|SMHD1_HUMAN	SMCHD1		M331
sp|A6NHR9|SMHD1_HUMAN	SMCHD1		M10
sp|A6NHR9|SMHD1_HUMAN	SMCHD1		M666
sp|A6NHR9|SMHD1_HUMAN	SMCHD1		M80
sp|A6NHX0|CAST2_HUMAN	CASTOR2		M3
sp|A6NHX0|CAST2_HUMAN	CASTOR2		M225
sp|A6NHX0|CAST2_HUMAN	CASTOR2		M44
sp|A6NI28|RHG42_HUMAN	ARHGAP42		M2
sp|A6NI28|RHG42_HUMAN	ARHGAP42		M23
sp|A6NI56|CC154_HUMAN	CCDC154		M27
sp|A6NI56|CC154_HUMAN	CCDC154		M2
sp|A6NI72|NCF1B_HUMAN	NCF1B		M182
sp|A6NI72|NCF1B_HUMAN	NCF1B		M34
sp|A6NI72|NCF1B_HUMAN	NCF1B		M3
sp|A6NIH7|U119B_HUMAN	UNC119B		M3
sp|A6NIH7|U119B_HUMAN	UNC119B		M39
sp|A6NKD9|CC85C_HUMAN	CCDC85C		M43
sp|A6NKD9|CC85C_HUMAN	CCDC85C		M520
sp|A6NKD9|CC85C_HUMAN	CCDC85C		M3
sp|A6NKD9|CC85C_HUMAN	CCDC85C		M221
sp|A6NKH3|RL37L_HUMAN	RPL37AP8		M5
sp|A6NKH3|RL37L_HUMAN	RPL37AP8		M59
sp|A6NKN8|PC4L1_HUMAN	PCP4L1		M268
sp|A6NKN8|PC4L1_HUMAN	PCP4L1		M4
sp|A6NKN8|PC4L1_HUMAN	PCP4L1		M54
sp|A6NKT7|RGPD3_HUMAN	RGPD3		M358
sp|A6NKT7|RGPD3_HUMAN	RGPD3		M97
sp|A6NKT7|RGPD3_HUMAN	RGPD3		M12
sp|A6NL88|SHSA7_HUMAN	SHISA7		M287
sp|A6NL88|SHSA7_HUMAN	SHISA7		M61
sp|A6NL88|SHSA7_HUMAN	SHISA7		M6
sp|A6NL88|SHSA7_HUMAN	SHISA7		M618
sp|A6NLU5|VTM2B_HUMAN	VSTM2B		M6
sp|A6NLU5|VTM2B_HUMAN	VSTM2B		M61
sp|A6NM62|LRC53_HUMAN	LRRC53		M18
sp|A6NM62|LRC53_HUMAN	LRRC53		M125
sp|A6NMS3|OR5K4_HUMAN	OR5K4		M18
sp|A6NMS3|OR5K4_HUMAN	OR5K4		M124
sp|A6NMS7|L37A1_HUMAN	LRRC37A		M7
sp|A6NMS7|L37A1_HUMAN	LRRC37A		M299
sp|A6NMS7|L37A1_HUMAN	LRRC37A		M65
sp|A6NMS7|L37A1_HUMAN	LRRC37A		M632
sp|A6NMX2|I4E1B_HUMAN	EIF4E1B		M125
sp|A6NMX2|I4E1B_HUMAN	EIF4E1B		M18
sp|A6NMZ7|CO6A6_HUMAN	COL6A6		M436
sp|A6NMZ7|CO6A6_HUMAN	COL6A6		M20
sp|A6NMZ7|CO6A6_HUMAN	COL6A6		M138
sp|A6NNY8|UBP27_HUMAN	USP27X		M36
sp|A6NNY8|UBP27_HUMAN	USP27X		M3
sp|A6NNY8|UBP27_HUMAN	USP27X		M201
sp|A6NNZ2|TBB8L_HUMAN		hub	M386
sp|A6NNZ2|TBB8L_HUMAN		hub	M704
sp|A6NNZ2|TBB8L_HUMAN		hub	M113
sp|A6NNZ2|TBB8L_HUMAN		hub	M13
sp|A6PVC2|TTLL8_HUMAN	TTLL8		M271
sp|A6PVC2|TTLL8_HUMAN	TTLL8		M4
sp|A6PVC2|TTLL8_HUMAN	TTLL8		M55
sp|A6QL63|BTBDB_HUMAN	BTBD11		M141
sp|A6QL63|BTBDB_HUMAN	BTBD11		M439
sp|A6QL63|BTBDB_HUMAN	BTBD11		M21
sp|A6QL63|BTBDB_HUMAN	BTBD11		M2
sp|A6XGL0-2|YJEN3-2_HUMAN	YJEFN3		M545
sp|A6XGL0-2|YJEN3-2_HUMAN	YJEFN3		M4
sp|A6XGL0-2|YJEN3-2_HUMAN	YJEFN3		M774
sp|A6XGL0-2|YJEN3-2_HUMAN	YJEFN3		M258
sp|A6XGL0-2|YJEN3-2_HUMAN	YJEFN3		M54
sp|A6XGL0|YJEN3_HUMAN	YJEFN3		M54
sp|A6XGL0|YJEN3_HUMAN	YJEFN3		M258
sp|A6XGL0|YJEN3_HUMAN	YJEFN3		M545
sp|A6XGL0|YJEN3_HUMAN	YJEFN3		M774
sp|A6XGL0|YJEN3_HUMAN	YJEFN3		M4
sp|A6ZKI3|RTL8C_HUMAN	RTL8C		M94
sp|A6ZKI3|RTL8C_HUMAN	RTL8C		M346
sp|A6ZKI3|RTL8C_HUMAN	RTL8C		M11
sp|A7E2V4|ZSWM8_HUMAN	ZSWIM8		M58
sp|A7E2V4|ZSWM8_HUMAN	ZSWIM8		M5
sp|A7E2Y1|MYH7B_HUMAN	MYH7B		M114
sp|A7E2Y1|MYH7B_HUMAN	MYH7B		M13
sp|A7KAX9|RHG32_HUMAN	ARHGAP32		M54
sp|A7KAX9|RHG32_HUMAN	ARHGAP32		M257
sp|A7KAX9|RHG32_HUMAN	ARHGAP32		M4
sp|A7MBM2|DISP2_HUMAN	DISP2		M3
sp|A7MBM2|DISP2_HUMAN	DISP2		M43
sp|A7MCY6-2|TBKB1-2_HUMAN	TBKBP1		M165
sp|A7MCY6-2|TBKB1-2_HUMAN	TBKBP1		M2
sp|A7MCY6-2|TBKB1-2_HUMAN	TBKBP1		M28
sp|A7MD48|SRRM4_HUMAN	SRRM4		M20
sp|A7MD48|SRRM4_HUMAN	SRRM4		M139
sp|A7XYQ1|SOBP_HUMAN	SOBP		M12
sp|A8CG34|P121C_HUMAN	POM121C		M103
sp|A8CG34|P121C_HUMAN	POM121C		M12
sp|A8K855|EFCB7_HUMAN	EFCAB7		M638
sp|A8K855|EFCB7_HUMAN	EFCAB7		M303
sp|A8K855|EFCB7_HUMAN	EFCAB7		M8
sp|A8K855|EFCB7_HUMAN	EFCAB7		M68
sp|A8K8P3-3|SFI1-3_HUMAN	SFI1		M6
sp|A8K8P3-3|SFI1-3_HUMAN	SFI1		M61
sp|A8MPS7|YDJC_HUMAN	YDJC		M372
sp|A8MPS7|YDJC_HUMAN	YDJC		M12
sp|A8MPS7|YDJC_HUMAN	YDJC		M102
sp|A8MSI8|LYRM9_HUMAN	LYRM9		M773
sp|A8MSI8|LYRM9_HUMAN	LYRM9		M4
sp|A8MSI8|LYRM9_HUMAN	LYRM9		M54
sp|A8MSI8|LYRM9_HUMAN	LYRM9		M824
sp|A8MSI8|LYRM9_HUMAN	LYRM9		M258
sp|A8MSI8|LYRM9_HUMAN	LYRM9		M545
sp|A8MTT3|CEBOS_HUMAN	CEBPZOS		M355
sp|A8MTT3|CEBOS_HUMAN	CEBPZOS		M11
sp|A8MTT3|CEBOS_HUMAN	CEBPZOS		M95
sp|A8MU93|CQ100_HUMAN	C17orf100		M623
sp|A8MU93|CQ100_HUMAN	C17orf100		M63
sp|A8MU93|CQ100_HUMAN	C17orf100		M7
sp|A8MU93|CQ100_HUMAN	C17orf100		M293
sp|A8MUU1|FB5L3_HUMAN	FABP5P3		M35
sp|A8MUU1|FB5L3_HUMAN	FABP5P3		M492
sp|A8MUU1|FB5L3_HUMAN	FABP5P3		M3
sp|A8MUU1|FB5L3_HUMAN	FABP5P3		M193
sp|A8MVJ9|HPF1L_HUMAN			M94
sp|A8MVJ9|HPF1L_HUMAN			M347
sp|A8MVJ9|HPF1L_HUMAN			M11
sp|A8MVW0|F1712_HUMAN	FAM171A2		M599
sp|A8MVW0|F1712_HUMAN	FAM171A2		M5
sp|A8MVW0|F1712_HUMAN	FAM171A2		M57
sp|A8MVW0|F1712_HUMAN	FAM171A2		M276
sp|A8MW92-2|P20L1-2_HUMAN	PHF20L1		M103
sp|A8MW92-2|P20L1-2_HUMAN	PHF20L1		M12
sp|A8MW92|P20L1_HUMAN	PHF20L1		M12
sp|A8MW92|P20L1_HUMAN	PHF20L1		M103
sp|A8MWY0|K132L_HUMAN	KIAA1324L		M7
sp|A8MWY0|K132L_HUMAN	KIAA1324L		M63
sp|A8MWY0|K132L_HUMAN	KIAA1324L		M293
sp|A8MXV4|NUD19_HUMAN	NUDT19		M4
sp|A8MXV4|NUD19_HUMAN	NUDT19		M269
sp|A8MXV4|NUD19_HUMAN	NUDT19		M54
sp|A9UHW6|MI4GD_HUMAN	MIF4GD		M659
sp|A9UHW6|MI4GD_HUMAN	MIF4GD		M806
sp|A9UHW6|MI4GD_HUMAN	MIF4GD		M72
sp|A9UHW6|MI4GD_HUMAN	MIF4GD		M10
sp|A9UHW6|MI4GD_HUMAN	MIF4GD		M319
sp|A9Z1Z3|FR1L4_HUMAN	FER1L4		M557
sp|A9Z1Z3|FR1L4_HUMAN	FER1L4		M260
sp|A9Z1Z3|FR1L4_HUMAN	FER1L4		M830
sp|A9Z1Z3|FR1L4_HUMAN	FER1L4		M54
sp|A9Z1Z3|FR1L4_HUMAN	FER1L4		M775
sp|A9Z1Z3|FR1L4_HUMAN	FER1L4		M4
sp|B0I1T2|MYO1G_HUMAN	MYO1G		M623
sp|B0I1T2|MYO1G_HUMAN	MYO1G		M63
sp|B0I1T2|MYO1G_HUMAN	MYO1G		M7
sp|B0I1T2|MYO1G_HUMAN	MYO1G		M293
sp|B1AJZ9|FHAD1_HUMAN	FHAD1		M3
sp|B2RPK0|HGB1A_HUMAN	HMGB1P1		M666
sp|B2RPK0|HGB1A_HUMAN	HMGB1P1	hub	M80
sp|B2RPK0|HGB1A_HUMAN	HMGB1P1	hub	M10
sp|B2RPK0|HGB1A_HUMAN	HMGB1P1	hub	M331
sp|B2RTY4|MYO9A_HUMAN	MYO9A		M176
sp|B2RTY4|MYO9A_HUMAN	MYO9A		M31
sp|B2RTY4|MYO9A_HUMAN	MYO9A		M2
sp|B4DS77|SHSA9_HUMAN	SHISA9		M4
sp|B4DS77|SHSA9_HUMAN	SHISA9		M54
sp|B4DS77|SHSA9_HUMAN	SHISA9		M564
sp|B4DS77|SHSA9_HUMAN	SHISA9		M264
sp|B5MCY1|TDR15_HUMAN	TDRD15		M124
sp|B5MCY1|TDR15_HUMAN	TDRD15		M18
sp|B7ZAP0|RBG10_HUMAN	RABGAP1L		M4
sp|B7ZAP0|RBG10_HUMAN	RABGAP1L		M54
sp|B7ZAP0|RBG10_HUMAN	RABGAP1L		M264
sp|B7ZAQ6|GPHRA_HUMAN	GPR89A		M3
sp|B7ZAQ6|GPHRA_HUMAN	GPR89A		M39
sp|B7ZBB8|PP13G_HUMAN	PPP1R3G		M24
sp|B7ZBB8|PP13G_HUMAN	PPP1R3G		M456
sp|B7ZBB8|PP13G_HUMAN	PPP1R3G		M2
sp|B7ZBB8|PP13G_HUMAN	PPP1R3G		M152
sp|B7ZW38|HNRC3_HUMAN	HNRNPCL3		M12
sp|B7ZW38|HNRC3_HUMAN	HNRNPCL3		M110
sp|B9A064|IGLL5_HUMAN	IGLL5		M118
sp|B9A064|IGLL5_HUMAN	IGLL5		M16
sp|B9A064|IGLL5_HUMAN	IGLL5		M409
sp|B9EJG8|T150C_HUMAN	TMEM150C		M271
sp|B9EJG8|T150C_HUMAN	TMEM150C		M55
sp|B9EJG8|T150C_HUMAN	TMEM150C		M4
sp|B9EJG8|T150C_HUMAN	TMEM150C		M583
sp|C9J069|AJM1_HUMAN	AJM1		M5
sp|C9J069|AJM1_HUMAN	AJM1		M57
sp|C9J798|RAS4B_HUMAN	RASA4B		M39
sp|C9J798|RAS4B_HUMAN	RASA4B		M3
sp|C9J798|RAS4B_HUMAN	RASA4B		M512
sp|C9J798|RAS4B_HUMAN	RASA4B		M210
sp|C9J7I0|UMAD1_HUMAN	UMAD1		M3
sp|C9J7I0|UMAD1_HUMAN	UMAD1		M45
sp|C9JLW8|MCRI1_HUMAN	MCRIP1		M103
sp|C9JLW8|MCRI1_HUMAN	MCRIP1		M12
sp|C9JLW8|MCRI1_HUMAN	MCRIP1		M373
sp|C9JRZ8|AK1BF_HUMAN	AKR1B15		M182
sp|C9JRZ8|AK1BF_HUMAN	AKR1B15		M34
sp|C9JRZ8|AK1BF_HUMAN	AKR1B15		M3
sp|C9JTQ0|ANR63_HUMAN	ANKRD63		M54
sp|C9JTQ0|ANR63_HUMAN	ANKRD63		M262
sp|C9JTQ0|ANR63_HUMAN	ANKRD63		M4
sp|E5RJM6|ANR65_HUMAN	ANKRD65		M8
sp|E5RJM6|ANR65_HUMAN	ANKRD65		M303
sp|E5RJM6|ANR65_HUMAN	ANKRD65		M638
sp|E5RJM6|ANR65_HUMAN	ANKRD65		M68
sp|E9PAV3|NACAM_HUMAN	NACA		M12
sp|E9PAV3|NACAM_HUMAN	NACA		M111
sp|G9CGD6-3|CNIPF-3_HUMAN	CNK3		M2
sp|G9CGD6-3|CNIPF-3_HUMAN	CNK3		M29
sp|H7BZ55|CRCC2_HUMAN	CROCC2		M20
sp|H7BZ55|CRCC2_HUMAN	CROCC2		M432
sp|H7BZ55|CRCC2_HUMAN	CROCC2		M136
sp|L0R6Q1|S35U4_HUMAN	SLC35A4		M3
sp|L0R6Q1|S35U4_HUMAN	SLC35A4		M36
sp|L0R819|ASURF_HUMAN	ASDURF		M19
sp|L0R819|ASURF_HUMAN	ASDURF		M134
sp|M0R2J8-3|DCDC1-3_HUMAN	DCDC1		M623
sp|M0R2J8-3|DCDC1-3_HUMAN	DCDC1		M7
sp|M0R2J8-3|DCDC1-3_HUMAN	DCDC1		M63
sp|M0R2J8-3|DCDC1-3_HUMAN	DCDC1		M293
sp|M0R2J8|DCDC1_HUMAN	DCDC1		M7
sp|M0R2J8|DCDC1_HUMAN	DCDC1		M293
sp|M0R2J8|DCDC1_HUMAN	DCDC1		M63
sp|O00115|DNS2A_HUMAN	DNASE2		M3
sp|O00115|DNS2A_HUMAN	DNASE2		M475
sp|O00115|DNS2A_HUMAN	DNASE2		M182
sp|O00115|DNS2A_HUMAN	DNASE2		M34
sp|O00115|DNS2A_HUMAN	DNASE2		M750
sp|O00116|ADAS_HUMAN	AGPS		M63
sp|O00116|ADAS_HUMAN	AGPS		M7
sp|O00116|ADAS_HUMAN	AGPS		M293
sp|O00116|ADAS_HUMAN	AGPS		M623
sp|O00139-2|KIF2A-2_HUMAN	KIF2A		M353
sp|O00139-2|KIF2A-2_HUMAN	KIF2A		M11
sp|O00139-2|KIF2A-2_HUMAN	KIF2A		M95
sp|O00139-2|KIF2A-2_HUMAN	KIF2A		M689
sp|O00139-4|KIF2A-4_HUMAN	KIF2A		M95
sp|O00139-4|KIF2A-4_HUMAN	KIF2A		M11
sp|O00139-4|KIF2A-4_HUMAN	KIF2A		M689
sp|O00139-4|KIF2A-4_HUMAN	KIF2A		M353
sp|O00139|KIF2A_HUMAN	KIF2A		M95
sp|O00139|KIF2A_HUMAN	KIF2A		M689
sp|O00139|KIF2A_HUMAN	KIF2A		M11
sp|O00139|KIF2A_HUMAN	KIF2A		M353
sp|O00142|KITM_HUMAN	TK2		M114
sp|O00142|KITM_HUMAN	TK2		M395
sp|O00142|KITM_HUMAN	TK2		M13
sp|O00148-2|DX39A-2_HUMAN	DDX39A		M104
sp|O00148-2|DX39A-2_HUMAN	DDX39A		M12
sp|O00148-2|DX39A-2_HUMAN	DDX39A		M376
sp|O00148|DX39A_HUMAN	DDX39A		M104
sp|O00148|DX39A_HUMAN	DDX39A		M12
sp|O00151|PDLI1_HUMAN	PDLIM1		M9
sp|O00151|PDLI1_HUMAN	PDLIM1		M70
sp|O00151|PDLI1_HUMAN	PDLIM1		M306
sp|O00154-5|BACH-5_HUMAN	ACOT7		M382
sp|O00154-5|BACH-5_HUMAN	ACOT7		M110
sp|O00154-5|BACH-5_HUMAN	ACOT7		M12
sp|O00154|BACH_HUMAN	ACOT7		M110
sp|O00154|BACH_HUMAN	ACOT7		M12
sp|O00154|BACH_HUMAN	ACOT7		M382
sp|O00159-2|MYO1C-2_HUMAN	MYO1C		M9
sp|O00159-2|MYO1C-2_HUMAN	MYO1C		M70
sp|O00159-3|MYO1C-3_HUMAN	MYO1C		M70
sp|O00159-3|MYO1C-3_HUMAN	MYO1C		M9
sp|O00159|MYO1C_HUMAN	MYO1C		M70
sp|O00159|MYO1C_HUMAN	MYO1C		M9
sp|O00160|MYO1F_HUMAN	MYO1F		M10
sp|O00160|MYO1F_HUMAN	MYO1F		M341
sp|O00160|MYO1F_HUMAN	MYO1F		M85
sp|O00161|SNP23_HUMAN	SNAP23		M319
sp|O00161|SNP23_HUMAN	SNAP23		M72
sp|O00161|SNP23_HUMAN	SNAP23		M10
sp|O00161|SNP23_HUMAN	SNAP23		M806
sp|O00161|SNP23_HUMAN	SNAP23		M659
sp|O00165|HAX1_HUMAN	HAX1		M17
sp|O00165|HAX1_HUMAN	HAX1		M410
sp|O00165|HAX1_HUMAN	HAX1		M119
sp|O00168|PLM_HUMAN	FXYD1		M221
sp|O00168|PLM_HUMAN	FXYD1		M43
sp|O00168|PLM_HUMAN	FXYD1		M520
sp|O00168|PLM_HUMAN	FXYD1		M3
sp|O00170|AIP_HUMAN	AIP		M58
sp|O00170|AIP_HUMAN	AIP		M601
sp|O00170|AIP_HUMAN	AIP		M278
sp|O00170|AIP_HUMAN	AIP		M5
sp|O00178|GTPB1_HUMAN	GTPBP1		M31
sp|O00178|GTPB1_HUMAN	GTPBP1		M2
sp|O00178|GTPB1_HUMAN	GTPBP1		M175
sp|O00182|LEG9_HUMAN	LGALS9		M771
sp|O00182|LEG9_HUMAN	LGALS9		M245
sp|O00182|LEG9_HUMAN	LGALS9		M46
sp|O00182|LEG9_HUMAN	LGALS9		M533
sp|O00182|LEG9_HUMAN	LGALS9		M3
sp|O00186|STXB3_HUMAN	STXBP3		M10
sp|O00186|STXB3_HUMAN	STXBP3	hub	M321
sp|O00186|STXB3_HUMAN	STXBP3		M72
sp|O00189|AP4M1_HUMAN	AP4M1		M3
sp|O00192|ARVC_HUMAN	ARVCF		M3
sp|O00192|ARVC_HUMAN	ARVCF		M520
sp|O00192|ARVC_HUMAN	ARVCF		M43
sp|O00192|ARVC_HUMAN	ARVCF		M221
sp|O00193|SMAP_HUMAN	SMAP		M103
sp|O00193|SMAP_HUMAN	SMAP		M12
sp|O00193|SMAP_HUMAN	SMAP		M373
sp|O00194|RB27B_HUMAN	RAB27B	hub	M54
sp|O00194|RB27B_HUMAN	RAB27B	hub	M264
sp|O00194|RB27B_HUMAN	RAB27B	hub	M4
sp|O00194|RB27B_HUMAN	RAB27B	hub	M564
sp|O00203|AP3B1_HUMAN	AP3B1		M262
sp|O00203|AP3B1_HUMAN	AP3B1		M4
sp|O00203|AP3B1_HUMAN	AP3B1		M54
sp|O00213|APBB1_HUMAN	APBB1		M18
sp|O00214-2|LEG8-2_HUMAN	LGALS8		M19
sp|O00214-2|LEG8-2_HUMAN	LGALS8		M133
sp|O00214|LEG8_HUMAN	LGALS8		M19
sp|O00214|LEG8_HUMAN	LGALS8		M133
sp|O00217|NDUS8_HUMAN	NDUFS8		M412
sp|O00217|NDUS8_HUMAN	NDUFS8		M120
sp|O00217|NDUS8_HUMAN	NDUFS8		M17
sp|O00217|NDUS8_HUMAN	NDUFS8		M733
sp|O00221|IKBE_HUMAN	NFKBIE		M7
sp|O00221|IKBE_HUMAN	NFKBIE		M630
sp|O00221|IKBE_HUMAN	NFKBIE		M65
sp|O00221|IKBE_HUMAN	NFKBIE		M299
sp|O00222-2|GRM8-2_HUMAN	GRM8		M3
sp|O00222-2|GRM8-2_HUMAN	GRM8		M44
sp|O00222-2|GRM8-2_HUMAN	GRM8		M225
sp|O00222|GRM8_HUMAN	GRM8		M3
sp|O00222|GRM8_HUMAN	GRM8		M225
sp|O00222|GRM8_HUMAN	GRM8		M44
sp|O00230|CORT_HUMAN	CORT		M182
sp|O00230|CORT_HUMAN	CORT		M34
sp|O00230|CORT_HUMAN	CORT		M3
sp|O00230|CORT_HUMAN	CORT		M475
sp|O00231|PSD11_HUMAN	PSMD11	hub	M11
sp|O00231|PSD11_HUMAN	PSMD11	hub	M681
sp|O00231|PSD11_HUMAN	PSMD11	hub	M94
sp|O00231|PSD11_HUMAN	PSMD11		M349
sp|O00232|PSD12_HUMAN	PSMD12		M11
sp|O00233|PSMD9_HUMAN	PSMD9		M475
sp|O00233|PSMD9_HUMAN	PSMD9		M34
sp|O00233|PSMD9_HUMAN	PSMD9		M3
sp|O00233|PSMD9_HUMAN	PSMD9		M750
sp|O00233|PSMD9_HUMAN	PSMD9		M182
sp|O00238|BMR1B_HUMAN	BMPR1B		M68
sp|O00238|BMR1B_HUMAN	BMPR1B		M8
sp|O00241|SIRB1_HUMAN	SIRPB1		M232
sp|O00241|SIRB1_HUMAN	SIRPB1		M3
sp|O00241|SIRB1_HUMAN	SIRPB1		M526
sp|O00241|SIRB1_HUMAN	SIRPB1		M45
sp|O00244|ATOX1_HUMAN	ATOX1		M21
sp|O00244|ATOX1_HUMAN	ATOX1		M141
sp|O00244|ATOX1_HUMAN	ATOX1		M440
sp|O00244|ATOX1_HUMAN	ATOX1		M2
sp|O00255|MEN1_HUMAN	MEN1		M3
sp|O00255|MEN1_HUMAN	MEN1		M45
sp|O00257|CBX4_HUMAN	CBX4		M136
sp|O00257|CBX4_HUMAN	CBX4		M433
sp|O00257|CBX4_HUMAN	CBX4		M20
sp|O00258|WRB_HUMAN	WRB		M208
sp|O00258|WRB_HUMAN	WRB		M3
sp|O00258|WRB_HUMAN	WRB		M38
sp|O00258|WRB_HUMAN	WRB		M505
sp|O00264|PGRC1_HUMAN	PGRMC1		M2
sp|O00264|PGRC1_HUMAN	PGRMC1		M141
sp|O00264|PGRC1_HUMAN	PGRMC1		M21
sp|O00264|PGRC1_HUMAN	PGRMC1		M439
sp|O00267-2|SPT5H-2_HUMAN	SUPT5H		M10
sp|O00267-2|SPT5H-2_HUMAN	SUPT5H		M328
sp|O00267-2|SPT5H-2_HUMAN	SUPT5H		M79
sp|O00267|SPT5H_HUMAN	SUPT5H		M328
sp|O00267|SPT5H_HUMAN	SUPT5H		M79
sp|O00267|SPT5H_HUMAN	SUPT5H		M10
sp|O00273|DFFA_HUMAN	DFFA		M319
sp|O00273|DFFA_HUMAN	DFFA		M659
sp|O00273|DFFA_HUMAN	DFFA		M806
sp|O00273|DFFA_HUMAN	DFFA		M72
sp|O00273|DFFA_HUMAN	DFFA		M10
sp|O00291|HIP1_HUMAN	HIP1	hub	M630
sp|O00291|HIP1_HUMAN	HIP1	hub	M7
sp|O00291|HIP1_HUMAN	HIP1	hub	M65
sp|O00291|HIP1_HUMAN	HIP1	hub	M299
sp|O00292-2|LFTY2-2_HUMAN	LEFTY2		M175
sp|O00292-2|LFTY2-2_HUMAN	LEFTY2		M2
sp|O00292-2|LFTY2-2_HUMAN	LEFTY2		M31
sp|O00294|TULP1_HUMAN	TULP1		M3
sp|O00299|CLIC1_HUMAN	CLIC1		M34
sp|O00299|CLIC1_HUMAN	CLIC1	hub	M3
sp|O00299|CLIC1_HUMAN	CLIC1		M182
sp|O00299|CLIC1_HUMAN	CLIC1		M750
sp|O00299|CLIC1_HUMAN	CLIC1		M475
sp|O00303|EIF3F_HUMAN	EIF3F		M3
sp|O00303|EIF3F_HUMAN	EIF3F		M46
sp|O00305|CACB4_HUMAN	CACNB4		M11
sp|O00305|CACB4_HUMAN	CACNB4		M95
sp|O00305|CACB4_HUMAN	CACNB4		M355
sp|O00308|WWP2_HUMAN	WWP2		M7
sp|O00308|WWP2_HUMAN	WWP2		M63
sp|O00329|PK3CD_HUMAN	PIK3CD		M12
sp|O00330|ODPX_HUMAN	PDHX		M122
sp|O00330|ODPX_HUMAN	PDHX		M420
sp|O00330|ODPX_HUMAN	PDHX		M738
sp|O00330|ODPX_HUMAN	PDHX		M17
sp|O00339-2|MATN2-2_HUMAN	MATN2		M182
sp|O00339-2|MATN2-2_HUMAN	MATN2		M34
sp|O00339-2|MATN2-2_HUMAN	MATN2		M475
sp|O00339-2|MATN2-2_HUMAN	MATN2		M3
sp|O00339-2|MATN2-2_HUMAN	MATN2		M750
sp|O00339|MATN2_HUMAN	MATN2		M750
sp|O00339|MATN2_HUMAN	MATN2		M475
sp|O00339|MATN2_HUMAN	MATN2		M34
sp|O00339|MATN2_HUMAN	MATN2		M182
sp|O00339|MATN2_HUMAN	MATN2		M3
sp|O00391|QSOX1_HUMAN	QSOX1		M34
sp|O00391|QSOX1_HUMAN	QSOX1		M3
sp|O00391|QSOX1_HUMAN	QSOX1		M182
sp|O00391|QSOX1_HUMAN	QSOX1		M475
sp|O00391|QSOX1_HUMAN	QSOX1		M750
sp|O00399|DCTN6_HUMAN	DCTN6		M63
sp|O00399|DCTN6_HUMAN	DCTN6		M623
sp|O00399|DCTN6_HUMAN	DCTN6		M293
sp|O00399|DCTN6_HUMAN	DCTN6		M7
sp|O00400|ACATN_HUMAN	SLC33A1		M3
sp|O00400|ACATN_HUMAN	SLC33A1		M34
sp|O00400|ACATN_HUMAN	SLC33A1		M182
sp|O00400|ACATN_HUMAN	SLC33A1		M475
sp|O00400|ACATN_HUMAN	SLC33A1		M750
sp|O00401|WASL_HUMAN	WASL		M3
sp|O00401|WASL_HUMAN	WASL		M39
sp|O00408|PDE2A_HUMAN	PDE2A	hub	M54
sp|O00408|PDE2A_HUMAN	PDE2A	hub	M4
sp|O00408|PDE2A_HUMAN	PDE2A	hub	M558
sp|O00408|PDE2A_HUMAN	PDE2A	hub	M261
sp|O00410|IPO5_HUMAN	IPO5		M114
sp|O00410|IPO5_HUMAN	IPO5		M713
sp|O00410|IPO5_HUMAN	IPO5		M13
sp|O00410|IPO5_HUMAN	IPO5		M394
sp|O00411|RPOM_HUMAN	POLRMT		M39
sp|O00411|RPOM_HUMAN	POLRMT		M210
sp|O00411|RPOM_HUMAN	POLRMT		M3
sp|O00411|RPOM_HUMAN	POLRMT		M510
sp|O00411|RPOM_HUMAN	POLRMT		M762
sp|O00418|EF2K_HUMAN	EEF2K		M750
sp|O00418|EF2K_HUMAN	EEF2K		M182
sp|O00418|EF2K_HUMAN	EEF2K		M475
sp|O00418|EF2K_HUMAN	EEF2K		M3
sp|O00418|EF2K_HUMAN	EEF2K		M34
sp|O00422|SAP18_HUMAN	SAP18	hub	M12
sp|O00422|SAP18_HUMAN	SAP18		M98
sp|O00423-3|EMAL1-3_HUMAN	EML1		M54
sp|O00423-3|EMAL1-3_HUMAN	EML1		M4
sp|O00423-3|EMAL1-3_HUMAN	EML1		M264
sp|O00423|EMAL1_HUMAN	EML1		M4
sp|O00423|EMAL1_HUMAN	EML1		M264
sp|O00423|EMAL1_HUMAN	EML1		M54
sp|O00425|IF2B3_HUMAN	IGF2BP3		M3
sp|O00425|IF2B3_HUMAN	IGF2BP3		M39
sp|O00429-2|DNM1L-2_HUMAN	DNM1L		M11
sp|O00429-2|DNM1L-2_HUMAN	DNM1L		M95
sp|O00429-2|DNM1L-2_HUMAN	DNM1L	hub	M356
sp|O00429|DNM1L_HUMAN	DNM1L	hub	M11
sp|O00429|DNM1L_HUMAN	DNM1L	hub	M356
sp|O00429|DNM1L_HUMAN	DNM1L	hub	M95
sp|O00442|RTCA_HUMAN	RTCA		M63
sp|O00442|RTCA_HUMAN	RTCA		M7
sp|O00443|P3C2A_HUMAN	PIK3C2A		M492
sp|O00443|P3C2A_HUMAN	PIK3C2A		M35
sp|O00443|P3C2A_HUMAN	PIK3C2A		M193
sp|O00443|P3C2A_HUMAN	PIK3C2A		M3
sp|O00445-2|SYT5-2_HUMAN	SYT5		M549
sp|O00445-2|SYT5-2_HUMAN	SYT5	hub	M4
sp|O00445-2|SYT5-2_HUMAN	SYT5	hub	M54
sp|O00445-2|SYT5-2_HUMAN	SYT5	hub	M259
sp|O00445|SYT5_HUMAN	SYT5	hub	M4
sp|O00445|SYT5_HUMAN	SYT5	hub	M54
sp|O00445|SYT5_HUMAN	SYT5		M549
sp|O00445|SYT5_HUMAN	SYT5	hub	M259
sp|O00451|GFRA2_HUMAN	GFRA2		M2
sp|O00451|GFRA2_HUMAN	GFRA2		M154
sp|O00451|GFRA2_HUMAN	GFRA2		M25
sp|O00459|P85B_HUMAN	PIK3R2		M13
sp|O00459|P85B_HUMAN	PIK3R2		M707
sp|O00459|P85B_HUMAN	PIK3R2		M114
sp|O00459|P85B_HUMAN	PIK3R2		M390
sp|O00461|GOLI4_HUMAN	GOLIM4		M475
sp|O00461|GOLI4_HUMAN	GOLIM4		M750
sp|O00461|GOLI4_HUMAN	GOLIM4		M34
sp|O00461|GOLI4_HUMAN	GOLIM4		M3
sp|O00461|GOLI4_HUMAN	GOLIM4		M182
sp|O00462|MANBA_HUMAN	MANBA		M3
sp|O00462|MANBA_HUMAN	MANBA		M492
sp|O00462|MANBA_HUMAN	MANBA		M35
sp|O00462|MANBA_HUMAN	MANBA		M193
sp|O00468-3|AGRIN-3_HUMAN	AGRN		M70
sp|O00468-3|AGRIN-3_HUMAN	AGRN		M9
sp|O00468-3|AGRIN-3_HUMAN	AGRN		M308
sp|O00468-3|AGRIN-3_HUMAN	AGRN		M646
sp|O00468-6|AGRIN-6_HUMAN	AGRN		M646
sp|O00468-6|AGRIN-6_HUMAN	AGRN		M9
sp|O00468-6|AGRIN-6_HUMAN	AGRN		M70
sp|O00468-6|AGRIN-6_HUMAN	AGRN		M308
sp|O00468|AGRIN_HUMAN	AGRN		M308
sp|O00468|AGRIN_HUMAN	AGRN	hub	M646
sp|O00468|AGRIN_HUMAN	AGRN		M70
sp|O00468|AGRIN_HUMAN	AGRN		M9
sp|O00469|PLOD2_HUMAN	PLOD2		M520
sp|O00469|PLOD2_HUMAN	PLOD2		M43
sp|O00469|PLOD2_HUMAN	PLOD2		M3
sp|O00469|PLOD2_HUMAN	PLOD2		M769
sp|O00469|PLOD2_HUMAN	PLOD2		M221
sp|O00471|EXOC5_HUMAN	EXOC5		M4
sp|O00471|EXOC5_HUMAN	EXOC5		M545
sp|O00471|EXOC5_HUMAN	EXOC5		M258
sp|O00471|EXOC5_HUMAN	EXOC5		M54
sp|O00478|BT3A3_HUMAN	BTN3A3		M3
sp|O00478|BT3A3_HUMAN	BTN3A3		M39
sp|O00478|BT3A3_HUMAN	BTN3A3		M212
sp|O00479|HMGN4_HUMAN	HMGN4		M80
sp|O00479|HMGN4_HUMAN	HMGN4		M10
sp|O00479|HMGN4_HUMAN	HMGN4		M666
sp|O00479|HMGN4_HUMAN	HMGN4		M331
sp|O00481|BT3A1_HUMAN	BTN3A1		M3
sp|O00481|BT3A1_HUMAN	BTN3A1		M212
sp|O00481|BT3A1_HUMAN	BTN3A1		M39
sp|O00483|NDUA4_HUMAN	NDUFA4	hub	M354
sp|O00483|NDUA4_HUMAN	NDUFA4		M95
sp|O00483|NDUA4_HUMAN	NDUFA4	hub	M11
sp|O00487|PSDE_HUMAN	PSMD14		M13
sp|O00487|PSDE_HUMAN	PSMD14		M710
sp|O00487|PSDE_HUMAN	PSMD14		M391
sp|O00487|PSDE_HUMAN	PSMD14		M114
sp|O00499-10|BIN1-10_HUMAN	BIN1		M623
sp|O00499-10|BIN1-10_HUMAN	BIN1	hub	M63
sp|O00499-10|BIN1-10_HUMAN	BIN1	hub	M7
sp|O00499-10|BIN1-10_HUMAN	BIN1		M293
sp|O00499|BIN1_HUMAN	BIN1	hub	M7
sp|O00499|BIN1_HUMAN	BIN1	hub	M63
sp|O00501|CLD5_HUMAN	CLDN5		M42
sp|O00501|CLD5_HUMAN	CLDN5		M3
sp|O00505|IMA4_HUMAN	KPNA3		M175
sp|O00505|IMA4_HUMAN	KPNA3		M2
sp|O00505|IMA4_HUMAN	KPNA3		M31
sp|O00506|STK25_HUMAN	STK25		M135
sp|O00506|STK25_HUMAN	STK25		M19
sp|O00507|USP9Y_HUMAN	USP9Y		M114
sp|O00507|USP9Y_HUMAN	USP9Y		M713
sp|O00507|USP9Y_HUMAN	USP9Y		M13
sp|O00507|USP9Y_HUMAN	USP9Y		M394
sp|O00519|FAAH1_HUMAN	FAAH		M17
sp|O00519|FAAH1_HUMAN	FAAH		M122
sp|O00519|FAAH1_HUMAN	FAAH		M420
sp|O00522|KRIT1_HUMAN	KRIT1		M12
sp|O00522|KRIT1_HUMAN	KRIT1		M104
sp|O00533-2|NCHL1-2_HUMAN	CHL1		M273
sp|O00533-2|NCHL1-2_HUMAN	CHL1		M5
sp|O00533-2|NCHL1-2_HUMAN	CHL1		M589
sp|O00533-2|NCHL1-2_HUMAN	CHL1		M56
sp|O00533|NCHL1_HUMAN	CHL1		M273
sp|O00533|NCHL1_HUMAN	CHL1		M589
sp|O00533|NCHL1_HUMAN	CHL1		M5
sp|O00533|NCHL1_HUMAN	CHL1		M56
sp|O00534|VMA5A_HUMAN	VWA5A	hub	M2
sp|O00534|VMA5A_HUMAN	VWA5A	hub	M169
sp|O00534|VMA5A_HUMAN	VWA5A	hub	M29
sp|O00541|PESC_HUMAN	PES1		M102
sp|O00541|PESC_HUMAN	PES1		M12
sp|O00541|PESC_HUMAN	PES1		M371
sp|O00555-4|CAC1A-4_HUMAN	CACNA1A		M453
sp|O00555-4|CAC1A-4_HUMAN	CACNA1A		M151
sp|O00555-4|CAC1A-4_HUMAN	CACNA1A		M24
sp|O00555-4|CAC1A-4_HUMAN	CACNA1A	hub	M2
sp|O00555|CAC1A_HUMAN	CACNA1A	hub	M151
sp|O00555|CAC1A_HUMAN	CACNA1A	hub	M2
sp|O00555|CAC1A_HUMAN	CACNA1A	hub	M24
sp|O00555|CAC1A_HUMAN	CACNA1A		M453
sp|O00560|SDCB1_HUMAN	SDCBP		M18
sp|O00560|SDCB1_HUMAN	SDCBP		M124
sp|O00562|PITM1_HUMAN	PITPNM1		M2
sp|O00562|PITM1_HUMAN	PITPNM1		M21
sp|O00566|MPP10_HUMAN	MPHOSPH10		M626
sp|O00566|MPP10_HUMAN	MPHOSPH10		M7
sp|O00566|MPP10_HUMAN	MPHOSPH10		M293
sp|O00566|MPP10_HUMAN	MPHOSPH10		M63
sp|O00567|NOP56_HUMAN	NOP56		M94
sp|O00567|NOP56_HUMAN	NOP56		M11
sp|O00567|NOP56_HUMAN	NOP56		M349
sp|O00584|RNT2_HUMAN	RNASET2		M3
sp|O00584|RNT2_HUMAN	RNASET2		M46
sp|O00584|RNT2_HUMAN	RNASET2		M245
sp|O00584|RNT2_HUMAN	RNASET2		M771
sp|O00584|RNT2_HUMAN	RNASET2		M533
sp|O00592|PODXL_HUMAN	PODXL		M9
sp|O00592|PODXL_HUMAN	PODXL		M308
sp|O00592|PODXL_HUMAN	PODXL		M70
sp|O00592|PODXL_HUMAN	PODXL		M646
sp|O00602|FCN1_HUMAN	FCN1		M18
sp|O00625|PIR_HUMAN	PIR		M3
sp|O00625|PIR_HUMAN	PIR		M182
sp|O00625|PIR_HUMAN	PIR		M750
sp|O00625|PIR_HUMAN	PIR		M34
sp|O00625|PIR_HUMAN	PIR		M475
sp|O00629|IMA3_HUMAN	KPNA4		M2
sp|O00629|IMA3_HUMAN	KPNA4		M175
sp|O00629|IMA3_HUMAN	KPNA4		M31
sp|O00634|NET3_HUMAN	NTN3		M492
sp|O00634|NET3_HUMAN	NTN3		M3
sp|O00634|NET3_HUMAN	NTN3		M35
sp|O00634|NET3_HUMAN	NTN3		M193
sp|O00712|NFIB_HUMAN	NFIB		M45
sp|O00712|NFIB_HUMAN	NFIB		M3
sp|O00712|NFIB_HUMAN	NFIB		M237
sp|O00743|PPP6_HUMAN	PPP6C		M394
sp|O00743|PPP6_HUMAN	PPP6C		M13
sp|O00743|PPP6_HUMAN	PPP6C		M713
sp|O00743|PPP6_HUMAN	PPP6C		M114
sp|O00750|P3C2B_HUMAN	PIK3C2B		M65
sp|O00750|P3C2B_HUMAN	PIK3C2B		M299
sp|O00750|P3C2B_HUMAN	PIK3C2B		M632
sp|O00750|P3C2B_HUMAN	PIK3C2B		M7
sp|O00754|MA2B1_HUMAN	MAN2B1		M335
sp|O00754|MA2B1_HUMAN	MAN2B1		M669
sp|O00754|MA2B1_HUMAN	MAN2B1		M81
sp|O00754|MA2B1_HUMAN	MAN2B1		M10
sp|O00755|WNT7A_HUMAN	WNT7A	hub	M136
sp|O00755|WNT7A_HUMAN	WNT7A	hub	M20
sp|O00755|WNT7A_HUMAN	WNT7A		M432
sp|O00755|WNT7A_HUMAN	WNT7A		M739
sp|O00757|F16P2_HUMAN	FBP2		M245
sp|O00757|F16P2_HUMAN	FBP2		M46
sp|O00757|F16P2_HUMAN	FBP2		M533
sp|O00757|F16P2_HUMAN	FBP2		M771
sp|O00757|F16P2_HUMAN	FBP2		M3
sp|O00763|ACACB_HUMAN	ACACB		M3
sp|O00763|ACACB_HUMAN	ACACB		M492
sp|O00763|ACACB_HUMAN	ACACB		M193
sp|O00763|ACACB_HUMAN	ACACB		M35
sp|O00764|PDXK_HUMAN	PDXK		M61
sp|O00764|PDXK_HUMAN	PDXK		M6
sp|O00767|ACOD_HUMAN	SCD		M7
sp|O00767|ACOD_HUMAN	SCD		M630
sp|O00767|ACOD_HUMAN	SCD		M65
sp|O00767|ACOD_HUMAN	SCD		M299
sp|O14490-2|DLGP1-2_HUMAN	DLGAP1		M5
sp|O14490-2|DLGP1-2_HUMAN	DLGAP1		M598
sp|O14490-2|DLGP1-2_HUMAN	DLGAP1		M57
sp|O14490-2|DLGP1-2_HUMAN	DLGAP1		M276
sp|O14490-3|DLGP1-3_HUMAN	DLGAP1		M276
sp|O14490-3|DLGP1-3_HUMAN	DLGAP1		M57
sp|O14490-3|DLGP1-3_HUMAN	DLGAP1		M5
sp|O14490-3|DLGP1-3_HUMAN	DLGAP1		M598
sp|O14490-4|DLGP1-4_HUMAN	DLGAP1		M598
sp|O14490-4|DLGP1-4_HUMAN	DLGAP1		M5
sp|O14490-4|DLGP1-4_HUMAN	DLGAP1		M57
sp|O14490-4|DLGP1-4_HUMAN	DLGAP1		M276
sp|O14490-5|DLGP1-5_HUMAN	DLGAP1		M276
sp|O14490-5|DLGP1-5_HUMAN	DLGAP1		M598
sp|O14490-5|DLGP1-5_HUMAN	DLGAP1		M5
sp|O14490-5|DLGP1-5_HUMAN	DLGAP1		M57
sp|O14490|DLGP1_HUMAN	DLGAP1		M276
sp|O14490|DLGP1_HUMAN	DLGAP1	hub	M598
sp|O14490|DLGP1_HUMAN	DLGAP1	hub	M5
sp|O14490|DLGP1_HUMAN	DLGAP1	hub	M57
sp|O14492|SH2B2_HUMAN	SH2B2		M278
sp|O14492|SH2B2_HUMAN	SH2B2		M5
sp|O14492|SH2B2_HUMAN	SH2B2		M58
sp|O14495|PLPP3_HUMAN	PLPP3		M510
sp|O14495|PLPP3_HUMAN	PLPP3		M210
sp|O14495|PLPP3_HUMAN	PLPP3		M3
sp|O14495|PLPP3_HUMAN	PLPP3		M762
sp|O14495|PLPP3_HUMAN	PLPP3		M39
sp|O14497|ARI1A_HUMAN	ARID1A		M110
sp|O14497|ARI1A_HUMAN	ARID1A		M12
sp|O14497|ARI1A_HUMAN	ARID1A		M382
sp|O14498|ISLR_HUMAN	ISLR		M2
sp|O14498|ISLR_HUMAN	ISLR		M29
sp|O14498|ISLR_HUMAN	ISLR		M167
sp|O14513|NCKP5_HUMAN	NCKAP5		M10
sp|O14513|NCKP5_HUMAN	NCKAP5		M666
sp|O14513|NCKP5_HUMAN	NCKAP5		M331
sp|O14513|NCKP5_HUMAN	NCKAP5		M80
sp|O14514|AGRB1_HUMAN	ADGRB1		M57
sp|O14514|AGRB1_HUMAN	ADGRB1		M276
sp|O14514|AGRB1_HUMAN	ADGRB1		M599
sp|O14514|AGRB1_HUMAN	ADGRB1		M5
sp|O14521|DHSD_HUMAN	SDHD		M54
sp|O14521|DHSD_HUMAN	SDHD		M557
sp|O14521|DHSD_HUMAN	SDHD		M775
sp|O14521|DHSD_HUMAN	SDHD		M260
sp|O14521|DHSD_HUMAN	SDHD		M830
sp|O14521|DHSD_HUMAN	SDHD		M4
sp|O14522|PTPRT_HUMAN	PTPRT		M2
sp|O14522|PTPRT_HUMAN	PTPRT		M24
sp|O14522|PTPRT_HUMAN	PTPRT		M151
sp|O14523|C2C2L_HUMAN	C2CD2L		M79
sp|O14523|C2C2L_HUMAN	C2CD2L		M10
sp|O14523|C2C2L_HUMAN	C2CD2L		M328
sp|O14525-2|ASTN1-2_HUMAN	ASTN1		M259
sp|O14525-2|ASTN1-2_HUMAN	ASTN1		M551
sp|O14525-2|ASTN1-2_HUMAN	ASTN1		M54
sp|O14525-2|ASTN1-2_HUMAN	ASTN1		M4
sp|O14525|ASTN1_HUMAN	ASTN1		M54
sp|O14525|ASTN1_HUMAN	ASTN1		M4
sp|O14525|ASTN1_HUMAN	ASTN1		M259
sp|O14525|ASTN1_HUMAN	ASTN1		M551
sp|O14526|FCHO1_HUMAN	FCHO1		M65
sp|O14526|FCHO1_HUMAN	FCHO1		M7
sp|O14526|FCHO1_HUMAN	FCHO1		M630
sp|O14526|FCHO1_HUMAN	FCHO1		M299
sp|O14530|TXND9_HUMAN	TXNDC9		M173
sp|O14530|TXND9_HUMAN	TXNDC9		M2
sp|O14530|TXND9_HUMAN	TXNDC9		M30
sp|O14531|DPYL4_HUMAN	DPYSL4		M58
sp|O14531|DPYL4_HUMAN	DPYSL4		M280
sp|O14531|DPYL4_HUMAN	DPYSL4		M5
sp|O14531|DPYL4_HUMAN	DPYSL4		M613
sp|O14545|TRAD1_HUMAN	TRAFD1		M7
sp|O14545|TRAD1_HUMAN	TRAFD1		M65
sp|O14545|TRAD1_HUMAN	TRAFD1		M300
sp|O14548|COX7R_HUMAN	COX7A2L		M122
sp|O14548|COX7R_HUMAN	COX7A2L		M417
sp|O14548|COX7R_HUMAN	COX7A2L		M17
sp|O14556|G3PT_HUMAN	GAPDHS		M56
sp|O14556|G3PT_HUMAN	GAPDHS		M5
sp|O14556|G3PT_HUMAN	GAPDHS		M274
sp|O14558|HSPB6_HUMAN	HSPB6		M34
sp|O14558|HSPB6_HUMAN	HSPB6		M750
sp|O14558|HSPB6_HUMAN	HSPB6		M3
sp|O14558|HSPB6_HUMAN	HSPB6		M475
sp|O14558|HSPB6_HUMAN	HSPB6		M182
sp|O14559|RHG33_HUMAN	ARHGAP33		M551
sp|O14559|RHG33_HUMAN	ARHGAP33		M259
sp|O14559|RHG33_HUMAN	ARHGAP33		M54
sp|O14559|RHG33_HUMAN	ARHGAP33		M4
sp|O14561|ACPM_HUMAN	NDUFAB1	hub	M125
sp|O14561|ACPM_HUMAN	NDUFAB1	hub	M18
sp|O14562|UBFD1_HUMAN	UBFD1		M2
sp|O14562|UBFD1_HUMAN	UBFD1		M445
sp|O14562|UBFD1_HUMAN	UBFD1		M142
sp|O14562|UBFD1_HUMAN	UBFD1		M21
sp|O14576-2|DC1I1-2_HUMAN	DYNC1I1		M582
sp|O14576-2|DC1I1-2_HUMAN	DYNC1I1		M4
sp|O14576-2|DC1I1-2_HUMAN	DYNC1I1		M785
sp|O14576-2|DC1I1-2_HUMAN	DYNC1I1		M271
sp|O14576-2|DC1I1-2_HUMAN	DYNC1I1		M55
sp|O14576|DC1I1_HUMAN	DYNC1I1		M4
sp|O14576|DC1I1_HUMAN	DYNC1I1		M271
sp|O14576|DC1I1_HUMAN	DYNC1I1		M55
sp|O14576|DC1I1_HUMAN	DYNC1I1		M582
sp|O14576|DC1I1_HUMAN	DYNC1I1		M785
sp|O14578-3|CTRO-3_HUMAN	CIT		M437
sp|O14578-3|CTRO-3_HUMAN	CIT		M140
sp|O14578-3|CTRO-3_HUMAN	CIT		M2
sp|O14578-3|CTRO-3_HUMAN	CIT		M21
sp|O14578-4|CTRO-4_HUMAN	CIT		M437
sp|O14578-4|CTRO-4_HUMAN	CIT		M2
sp|O14578-4|CTRO-4_HUMAN	CIT		M21
sp|O14578-4|CTRO-4_HUMAN	CIT		M140
sp|O14578|CTRO_HUMAN	CIT	hub	M21
sp|O14578|CTRO_HUMAN	CIT	hub	M140
sp|O14578|CTRO_HUMAN	CIT	hub	M2
sp|O14578|CTRO_HUMAN	CIT	hub	M437
sp|O14579-2|COPE-2_HUMAN	COPE		M182
sp|O14579-2|COPE-2_HUMAN	COPE		M3
sp|O14579-2|COPE-2_HUMAN	COPE		M34
sp|O14579|COPE_HUMAN	COPE		M3
sp|O14579|COPE_HUMAN	COPE		M182
sp|O14579|COPE_HUMAN	COPE		M34
sp|O14594|NCAN_HUMAN	NCAN		M114
sp|O14594|NCAN_HUMAN	NCAN		M391
sp|O14594|NCAN_HUMAN	NCAN		M13
sp|O14602|IF1AY_HUMAN	EIF1AY		M114
sp|O14602|IF1AY_HUMAN	EIF1AY		M390
sp|O14602|IF1AY_HUMAN	EIF1AY		M709
sp|O14602|IF1AY_HUMAN	EIF1AY		M13
sp|O14617-2|AP3D1-2_HUMAN	AP3D1		M226
sp|O14617-2|AP3D1-2_HUMAN	AP3D1		M522
sp|O14617-2|AP3D1-2_HUMAN	AP3D1		M3
sp|O14617-2|AP3D1-2_HUMAN	AP3D1		M44
sp|O14617-5|AP3D1-5_HUMAN	AP3D1		M3
sp|O14617-5|AP3D1-5_HUMAN	AP3D1		M44
sp|O14617-5|AP3D1-5_HUMAN	AP3D1	hub	M522
sp|O14617-5|AP3D1-5_HUMAN	AP3D1		M226
sp|O14617|AP3D1_HUMAN	AP3D1	hub	M522
sp|O14617|AP3D1_HUMAN	AP3D1	hub	M44
sp|O14617|AP3D1_HUMAN	AP3D1		M226
sp|O14617|AP3D1_HUMAN	AP3D1	hub	M3
sp|O14618|CCS_HUMAN	CCS		M750
sp|O14618|CCS_HUMAN	CCS		M34
sp|O14618|CCS_HUMAN	CCS		M3
sp|O14618|CCS_HUMAN	CCS		M475
sp|O14618|CCS_HUMAN	CCS		M182
sp|O14639-5|ABLM1-5_HUMAN	ABLIM1		M3
sp|O14639-5|ABLM1-5_HUMAN	ABLIM1		M520
sp|O14639-5|ABLM1-5_HUMAN	ABLIM1		M43
sp|O14639-5|ABLM1-5_HUMAN	ABLIM1		M221
sp|O14639-6|ABLM1-6_HUMAN	ABLIM1		M769
sp|O14639-6|ABLM1-6_HUMAN	ABLIM1		M43
sp|O14639-6|ABLM1-6_HUMAN	ABLIM1		M520
sp|O14639-6|ABLM1-6_HUMAN	ABLIM1		M221
sp|O14639-6|ABLM1-6_HUMAN	ABLIM1		M3
sp|O14639|ABLM1_HUMAN	ABLIM1		M3
sp|O14639|ABLM1_HUMAN	ABLIM1		M520
sp|O14639|ABLM1_HUMAN	ABLIM1		M43
sp|O14639|ABLM1_HUMAN	ABLIM1		M769
sp|O14639|ABLM1_HUMAN	ABLIM1		M221
sp|O14640-2|DVL1-2_HUMAN	DVL1		M3
sp|O14640-2|DVL1-2_HUMAN	DVL1		M35
sp|O14640-2|DVL1-2_HUMAN	DVL1		M194
sp|O14640|DVL1_HUMAN	DVL1		M3
sp|O14640|DVL1_HUMAN	DVL1		M35
sp|O14640|DVL1_HUMAN	DVL1		M194
sp|O14641|DVL2_HUMAN	DVL2		M511
sp|O14641|DVL2_HUMAN	DVL2		M210
sp|O14641|DVL2_HUMAN	DVL2		M39
sp|O14641|DVL2_HUMAN	DVL2		M3
sp|O14645|IDLC_HUMAN	DNALI1		M18
sp|O14645|IDLC_HUMAN	DNALI1		M124
sp|O14646|CHD1_HUMAN	CHD1		M114
sp|O14646|CHD1_HUMAN	CHD1		M13
sp|O14646|CHD1_HUMAN	CHD1		M391
sp|O14647|CHD2_HUMAN	CHD2		M385
sp|O14647|CHD2_HUMAN	CHD2		M13
sp|O14647|CHD2_HUMAN	CHD2		M113
sp|O14656|TOR1A_HUMAN	TOR1A		M693
sp|O14656|TOR1A_HUMAN	TOR1A		M95
sp|O14656|TOR1A_HUMAN	TOR1A		M355
sp|O14656|TOR1A_HUMAN	TOR1A		M11
sp|O14657|TOR1B_HUMAN	TOR1B		M806
sp|O14657|TOR1B_HUMAN	TOR1B		M72
sp|O14657|TOR1B_HUMAN	TOR1B		M659
sp|O14657|TOR1B_HUMAN	TOR1B		M319
sp|O14657|TOR1B_HUMAN	TOR1B		M10
sp|O14662-2|STX16-2_HUMAN	STX16		M21
sp|O14662-2|STX16-2_HUMAN	STX16		M2
sp|O14662-3|STX16-3_HUMAN	STX16		M324
sp|O14662-3|STX16-3_HUMAN	STX16		M76
sp|O14662-3|STX16-3_HUMAN	STX16		M10
sp|O14662|STX16_HUMAN	STX16		M21
sp|O14662|STX16_HUMAN	STX16		M439
sp|O14662|STX16_HUMAN	STX16		M141
sp|O14662|STX16_HUMAN	STX16		M2
sp|O14672-2|ADA10-2_HUMAN	ADAM10		M630
sp|O14672-2|ADA10-2_HUMAN	ADAM10	hub	M299
sp|O14672-2|ADA10-2_HUMAN	ADAM10	hub	M65
sp|O14672-2|ADA10-2_HUMAN	ADAM10	hub	M7
sp|O14672|ADA10_HUMAN	ADAM10	hub	M65
sp|O14672|ADA10_HUMAN	ADAM10	hub	M7
sp|O14672|ADA10_HUMAN	ADAM10	hub	M299
sp|O14672|ADA10_HUMAN	ADAM10		M630
sp|O14678|ABCD4_HUMAN	ABCD4		M287
sp|O14678|ABCD4_HUMAN	ABCD4		M61
sp|O14678|ABCD4_HUMAN	ABCD4		M6
sp|O14681|EI24_HUMAN	EI24		M274
sp|O14681|EI24_HUMAN	EI24		M56
sp|O14681|EI24_HUMAN	EI24		M5
sp|O14682|ENC1_HUMAN	ENC1		M5
sp|O14682|ENC1_HUMAN	ENC1		M276
sp|O14682|ENC1_HUMAN	ENC1		M57
sp|O14686|KMT2D_HUMAN	KMT2D		M75
sp|O14686|KMT2D_HUMAN	KMT2D		M10
sp|O14713|ITBP1_HUMAN	ITGB1BP1		M637
sp|O14713|ITBP1_HUMAN	ITGB1BP1		M302
sp|O14713|ITBP1_HUMAN	ITGB1BP1		M68
sp|O14713|ITBP1_HUMAN	ITGB1BP1		M8
sp|O14727|APAF_HUMAN	APAF1		M492
sp|O14727|APAF_HUMAN	APAF1		M35
sp|O14727|APAF_HUMAN	APAF1		M193
sp|O14727|APAF_HUMAN	APAF1		M3
sp|O14730|RIOK3_HUMAN	RIOK3		M710
sp|O14730|RIOK3_HUMAN	RIOK3		M114
sp|O14730|RIOK3_HUMAN	RIOK3		M391
sp|O14730|RIOK3_HUMAN	RIOK3		M13
sp|O14733|MP2K7_HUMAN	MAP2K7		M457
sp|O14733|MP2K7_HUMAN	MAP2K7		M26
sp|O14733|MP2K7_HUMAN	MAP2K7		M156
sp|O14733|MP2K7_HUMAN	MAP2K7		M2
sp|O14734|ACOT8_HUMAN	ACOT8		M72
sp|O14734|ACOT8_HUMAN	ACOT8		M10
sp|O14734|ACOT8_HUMAN	ACOT8		M806
sp|O14734|ACOT8_HUMAN	ACOT8		M659
sp|O14734|ACOT8_HUMAN	ACOT8		M319
sp|O14735|CDIPT_HUMAN	CDIPT		M3
sp|O14735|CDIPT_HUMAN	CDIPT		M44
sp|O14737|PDCD5_HUMAN	PDCD5		M2
sp|O14737|PDCD5_HUMAN	PDCD5		M28
sp|O14737|PDCD5_HUMAN	PDCD5		M165
sp|O14744|ANM5_HUMAN	PRMT5		M34
sp|O14744|ANM5_HUMAN	PRMT5		M486
sp|O14744|ANM5_HUMAN	PRMT5		M186
sp|O14744|ANM5_HUMAN	PRMT5		M3
sp|O14745|NHRF1_HUMAN	SLC9A3R1		M38
sp|O14745|NHRF1_HUMAN	SLC9A3R1		M208
sp|O14745|NHRF1_HUMAN	SLC9A3R1		M3
sp|O14746-2|TERT-2_HUMAN	TERT		M13
sp|O14746-2|TERT-2_HUMAN	TERT		M399
sp|O14746-2|TERT-2_HUMAN	TERT		M114
sp|O14764|GBRD_HUMAN	GABRD		M31
sp|O14764|GBRD_HUMAN	GABRD		M176
sp|O14764|GBRD_HUMAN	GABRD		M2
sp|O14772|FPGT_HUMAN	FPGT		M10
sp|O14772|FPGT_HUMAN	FPGT		M75
sp|O14773|TPP1_HUMAN	TPP1		M34
sp|O14773|TPP1_HUMAN	TPP1		M475
sp|O14773|TPP1_HUMAN	TPP1		M3
sp|O14773|TPP1_HUMAN	TPP1		M182
sp|O14773|TPP1_HUMAN	TPP1		M750
sp|O14775|GNB5_HUMAN	GNB5	hub	M31
sp|O14775|GNB5_HUMAN	GNB5	hub	M175
sp|O14775|GNB5_HUMAN	GNB5	hub	M2
sp|O14776|TCRG1_HUMAN	TCERG1		M362
sp|O14776|TCRG1_HUMAN	TCERG1		M99
sp|O14776|TCRG1_HUMAN	TCERG1		M12
sp|O14777|NDC80_HUMAN	NDC80		M68
sp|O14777|NDC80_HUMAN	NDC80		M8
sp|O14777|NDC80_HUMAN	NDC80		M303
sp|O14782|KIF3C_HUMAN	KIF3C		M547
sp|O14782|KIF3C_HUMAN	KIF3C		M4
sp|O14782|KIF3C_HUMAN	KIF3C		M54
sp|O14782|KIF3C_HUMAN	KIF3C		M258
sp|O14786|NRP1_HUMAN	NRP1		M30
sp|O14786|NRP1_HUMAN	NRP1		M172
sp|O14786|NRP1_HUMAN	NRP1		M2
sp|O14787-2|TNPO2-2_HUMAN	TNPO2		M34
sp|O14787-2|TNPO2-2_HUMAN	TNPO2		M3
sp|O14787-2|TNPO2-2_HUMAN	TNPO2		M182
sp|O14787|TNPO2_HUMAN	TNPO2		M182
sp|O14787|TNPO2_HUMAN	TNPO2		M3
sp|O14787|TNPO2_HUMAN	TNPO2		M34
sp|O14791|APOL1_HUMAN	APOL1		M16
sp|O14791|APOL1_HUMAN	APOL1		M405
sp|O14791|APOL1_HUMAN	APOL1		M716
sp|O14791|APOL1_HUMAN	APOL1		M117
sp|O14791|APOL1_HUMAN	APOL1		M823
sp|O14795-2|UN13B-2_HUMAN	UNC13B		M54
sp|O14795-2|UN13B-2_HUMAN	UNC13B		M4
sp|O14795-2|UN13B-2_HUMAN	UNC13B		M260
sp|O14795|UN13B_HUMAN	UNC13B		M4
sp|O14795|UN13B_HUMAN	UNC13B		M260
sp|O14795|UN13B_HUMAN	UNC13B		M54
sp|O14802|RPC1_HUMAN	POLR3A		M157
sp|O14802|RPC1_HUMAN	POLR3A		M2
sp|O14802|RPC1_HUMAN	POLR3A		M26
sp|O14807|RASM_HUMAN	MRAS		M63
sp|O14807|RASM_HUMAN	MRAS		M7
sp|O14810|CPLX1_HUMAN	CPLX1	hub	M17
sp|O14810|CPLX1_HUMAN	CPLX1	hub	M122
sp|O14817|TSN4_HUMAN	TSPAN4		M139
sp|O14817|TSN4_HUMAN	TSPAN4		M20
sp|O14818-4|PSA7-4_HUMAN	PSMA7		M3
sp|O14818|PSA7_HUMAN	PSMA7		M3
sp|O14827|RGRF2_HUMAN	RASGRF2		M3
sp|O14827|RGRF2_HUMAN	RASGRF2		M36
sp|O14828|SCAM3_HUMAN	SCAMP3		M564
sp|O14828|SCAM3_HUMAN	SCAMP3		M4
sp|O14828|SCAM3_HUMAN	SCAMP3		M264
sp|O14828|SCAM3_HUMAN	SCAMP3		M54
sp|O14829|PPE1_HUMAN	PPEF1		M113
sp|O14829|PPE1_HUMAN	PPEF1		M13
sp|O14829|PPE1_HUMAN	PPEF1		M386
sp|O14832|PAHX_HUMAN	PHYH		M2
sp|O14832|PAHX_HUMAN	PHYH		M28
sp|O14841|OPLA_HUMAN	OPLAH		M3
sp|O14841|OPLA_HUMAN	OPLAH		M750
sp|O14841|OPLA_HUMAN	OPLAH		M475
sp|O14841|OPLA_HUMAN	OPLAH		M182
sp|O14841|OPLA_HUMAN	OPLAH		M34
sp|O14867|BACH1_HUMAN	BACH1		M35
sp|O14867|BACH1_HUMAN	BACH1		M3
sp|O14867|BACH1_HUMAN	BACH1		M196
sp|O14874|BCKD_HUMAN	BCKDK		M95
sp|O14874|BCKD_HUMAN	BCKDK		M689
sp|O14874|BCKD_HUMAN	BCKDK		M11
sp|O14874|BCKD_HUMAN	BCKDK		M353
sp|O14879|IFIT3_HUMAN	IFIT3	hub	M517
sp|O14879|IFIT3_HUMAN	IFIT3	hub	M39
sp|O14879|IFIT3_HUMAN	IFIT3	hub	M3
sp|O14879|IFIT3_HUMAN	IFIT3	hub	M212
sp|O14880|MGST3_HUMAN	MGST3		M395
sp|O14880|MGST3_HUMAN	MGST3		M13
sp|O14880|MGST3_HUMAN	MGST3		M114
sp|O14907|TX1B3_HUMAN	TAX1BP3		M182
sp|O14907|TX1B3_HUMAN	TAX1BP3		M750
sp|O14907|TX1B3_HUMAN	TAX1BP3		M3
sp|O14907|TX1B3_HUMAN	TAX1BP3		M34
sp|O14907|TX1B3_HUMAN	TAX1BP3		M475
sp|O14908|GIPC1_HUMAN	GIPC1		M63
sp|O14908|GIPC1_HUMAN	GIPC1		M7
sp|O14908|GIPC1_HUMAN	GIPC1		M293
sp|O14910|LIN7A_HUMAN	LIN7A		M75
sp|O14910|LIN7A_HUMAN	LIN7A		M10
sp|O14917|PCD17_HUMAN	PCDH17		M2
sp|O14917|PCD17_HUMAN	PCDH17		M156
sp|O14917|PCD17_HUMAN	PCDH17		M457
sp|O14917|PCD17_HUMAN	PCDH17		M26
sp|O14920|IKKB_HUMAN	IKBKB		M3
sp|O14920|IKKB_HUMAN	IKBKB		M492
sp|O14920|IKKB_HUMAN	IKBKB		M193
sp|O14920|IKKB_HUMAN	IKBKB		M35
sp|O14924|RGS12_HUMAN	RGS12		M54
sp|O14924|RGS12_HUMAN	RGS12		M564
sp|O14924|RGS12_HUMAN	RGS12		M4
sp|O14924|RGS12_HUMAN	RGS12		M264
sp|O14925|TIM23_HUMAN	TIMM23		M2
sp|O14925|TIM23_HUMAN	TIMM23		M31
sp|O14929|HAT1_HUMAN	HAT1		M276
sp|O14929|HAT1_HUMAN	HAT1		M57
sp|O14929|HAT1_HUMAN	HAT1		M5
sp|O14933|UB2L6_HUMAN	UBE2L6		M3
sp|O14933|UB2L6_HUMAN	UBE2L6		M510
sp|O14933|UB2L6_HUMAN	UBE2L6		M762
sp|O14933|UB2L6_HUMAN	UBE2L6		M39
sp|O14933|UB2L6_HUMAN	UBE2L6		M210
sp|O14936|CSKP_HUMAN	CASK		M193
sp|O14936|CSKP_HUMAN	CASK		M492
sp|O14936|CSKP_HUMAN	CASK		M3
sp|O14936|CSKP_HUMAN	CASK		M35
sp|O14939|PLD2_HUMAN	PLD2		M182
sp|O14939|PLD2_HUMAN	PLD2		M3
sp|O14939|PLD2_HUMAN	PLD2		M475
sp|O14939|PLD2_HUMAN	PLD2		M750
sp|O14939|PLD2_HUMAN	PLD2		M34
sp|O14949|QCR8_HUMAN	UQCRQ		M95
sp|O14949|QCR8_HUMAN	UQCRQ	hub	M354
sp|O14949|QCR8_HUMAN	UQCRQ		M11
sp|O14950|ML12B_HUMAN	MYL12B		M309
sp|O14950|ML12B_HUMAN	MYL12B		M653
sp|O14950|ML12B_HUMAN	MYL12B		M70
sp|O14950|ML12B_HUMAN	MYL12B		M9
sp|O14964|HGS_HUMAN	HGS		M25
sp|O14964|HGS_HUMAN	HGS		M2
sp|O14964|HGS_HUMAN	HGS		M154
sp|O14966|RAB7L_HUMAN	RAB29		M750
sp|O14966|RAB7L_HUMAN	RAB29		M3
sp|O14966|RAB7L_HUMAN	RAB29		M475
sp|O14966|RAB7L_HUMAN	RAB29		M182
sp|O14966|RAB7L_HUMAN	RAB29		M34
sp|O14967-2|CLGN-2_HUMAN	CLGN		M159
sp|O14967-2|CLGN-2_HUMAN	CLGN		M26
sp|O14967-2|CLGN-2_HUMAN	CLGN		M2
sp|O14967|CLGN_HUMAN	CLGN		M2
sp|O14967|CLGN_HUMAN	CLGN		M159
sp|O14967|CLGN_HUMAN	CLGN		M26
sp|O14972|DSCR3_HUMAN	DSCR3		M582
sp|O14972|DSCR3_HUMAN	DSCR3		M4
sp|O14972|DSCR3_HUMAN	DSCR3		M55
sp|O14972|DSCR3_HUMAN	DSCR3		M271
sp|O14974-4|MYPT1-4_HUMAN	PPP1R12A		M3
sp|O14974-4|MYPT1-4_HUMAN	PPP1R12A		M475
sp|O14974-4|MYPT1-4_HUMAN	PPP1R12A		M182
sp|O14974-4|MYPT1-4_HUMAN	PPP1R12A		M750
sp|O14974-4|MYPT1-4_HUMAN	PPP1R12A		M34
sp|O14974|MYPT1_HUMAN	PPP1R12A		M182
sp|O14974|MYPT1_HUMAN	PPP1R12A		M475
sp|O14974|MYPT1_HUMAN	PPP1R12A		M3
sp|O14974|MYPT1_HUMAN	PPP1R12A		M34
sp|O14974|MYPT1_HUMAN	PPP1R12A		M750
sp|O14975|S27A2_HUMAN	SLC27A2		M172
sp|O14975|S27A2_HUMAN	SLC27A2		M2
sp|O14975|S27A2_HUMAN	SLC27A2		M30
sp|O14976|GAK_HUMAN	GAK		M549
sp|O14976|GAK_HUMAN	GAK		M259
sp|O14976|GAK_HUMAN	GAK		M4
sp|O14976|GAK_HUMAN	GAK		M54
sp|O14979|HNRDL_HUMAN	HNRNPDL		M111
sp|O14979|HNRDL_HUMAN	HNRNPDL		M12
sp|O14980|XPO1_HUMAN	XPO1		M63
sp|O14980|XPO1_HUMAN	XPO1		M7
sp|O14981|BTAF1_HUMAN	BTAF1		M124
sp|O14981|BTAF1_HUMAN	BTAF1		M18
sp|O14983|AT2A1_HUMAN	ATP2A1		M2
sp|O14983|AT2A1_HUMAN	ATP2A1		M31
sp|O14983|AT2A1_HUMAN	ATP2A1		M470
sp|O14983|AT2A1_HUMAN	ATP2A1		M175
sp|O14986|PI51B_HUMAN	PIP5K1B		M45
sp|O14986|PI51B_HUMAN	PIP5K1B		M3
sp|O14986|PI51B_HUMAN	PIP5K1B		M232
sp|O14994|SYN3_HUMAN	SYN3		M3
sp|O14994|SYN3_HUMAN	SYN3		M45
sp|O14994|SYN3_HUMAN	SYN3		M235
sp|O14994|SYN3_HUMAN	SYN3		M530
sp|O15013|ARHGA_HUMAN	ARHGEF10		M10
sp|O15013|ARHGA_HUMAN	ARHGEF10		M72
sp|O15013|ARHGA_HUMAN	ARHGEF10		M659
sp|O15013|ARHGA_HUMAN	ARHGEF10		M319
sp|O15013|ARHGA_HUMAN	ARHGEF10		M806
sp|O15014|ZN609_HUMAN	ZNF609		M7
sp|O15014|ZN609_HUMAN	ZNF609		M65
sp|O15014|ZN609_HUMAN	ZNF609		M299
sp|O15018|PDZD2_HUMAN	PDZD2		M750
sp|O15018|PDZD2_HUMAN	PDZD2		M34
sp|O15018|PDZD2_HUMAN	PDZD2		M182
sp|O15018|PDZD2_HUMAN	PDZD2		M475
sp|O15018|PDZD2_HUMAN	PDZD2		M3
sp|O15020|SPTN2_HUMAN	SPTBN2		M603
sp|O15020|SPTN2_HUMAN	SPTBN2		M791
sp|O15020|SPTN2_HUMAN	SPTBN2		M5
sp|O15020|SPTN2_HUMAN	SPTBN2		M278
sp|O15020|SPTN2_HUMAN	SPTBN2		M58
sp|O15021|MAST4_HUMAN	MAST4		M31
sp|O15021|MAST4_HUMAN	MAST4		M2
sp|O15027|SC16A_HUMAN	SEC16A		M10
sp|O15031|PLXB2_HUMAN	PLXNB2	hub	M210
sp|O15031|PLXB2_HUMAN	PLXNB2	hub	M3
sp|O15031|PLXB2_HUMAN	PLXNB2	hub	M39
sp|O15034|RIMB2_HUMAN	RIMBP2		M551
sp|O15034|RIMB2_HUMAN	RIMBP2		M4
sp|O15034|RIMB2_HUMAN	RIMBP2		M54
sp|O15034|RIMB2_HUMAN	RIMBP2		M259
sp|O15037|KHNYN_HUMAN	KHNYN		M8
sp|O15037|KHNYN_HUMAN	KHNYN		M69
sp|O15040|TCPR2_HUMAN	TECPR2		M114
sp|O15040|TCPR2_HUMAN	TECPR2		M710
sp|O15040|TCPR2_HUMAN	TECPR2		M13
sp|O15040|TCPR2_HUMAN	TECPR2		M391
sp|O15042|SR140_HUMAN	U2SURP		M701
sp|O15042|SR140_HUMAN	U2SURP		M360
sp|O15042|SR140_HUMAN	U2SURP		M98
sp|O15042|SR140_HUMAN	U2SURP		M12
sp|O15047|SET1A_HUMAN	SETD1A		M303
sp|O15047|SET1A_HUMAN	SETD1A		M68
sp|O15047|SET1A_HUMAN	SETD1A		M8
sp|O15047|SET1A_HUMAN	SETD1A		M638
sp|O15049|N4BP3_HUMAN	N4BP3		M120
sp|O15049|N4BP3_HUMAN	N4BP3		M412
sp|O15049|N4BP3_HUMAN	N4BP3		M17
sp|O15050|TRNK1_HUMAN	TRANK1		M20
sp|O15050|TRNK1_HUMAN	TRANK1		M136
sp|O15050|TRNK1_HUMAN	TRANK1		M432
sp|O15054|KDM6B_HUMAN	KDM6B		M12
sp|O15054|KDM6B_HUMAN	KDM6B		M102
sp|O15054|KDM6B_HUMAN	KDM6B		M372
sp|O15056|SYNJ2_HUMAN	SYNJ2		M299
sp|O15056|SYNJ2_HUMAN	SYNJ2		M65
sp|O15056|SYNJ2_HUMAN	SYNJ2		M630
sp|O15056|SYNJ2_HUMAN	SYNJ2		M7
sp|O15061|SYNEM_HUMAN	SYNM	hub	M39
sp|O15061|SYNEM_HUMAN	SYNM	hub	M3
sp|O15066|KIF3B_HUMAN	KIF3B		M601
sp|O15066|KIF3B_HUMAN	KIF3B		M58
sp|O15066|KIF3B_HUMAN	KIF3B		M5
sp|O15066|KIF3B_HUMAN	KIF3B		M278
sp|O15067|PUR4_HUMAN	PFAS		M19
sp|O15067|PUR4_HUMAN	PFAS		M134
sp|O15068-6|MCF2L-6_HUMAN	MCF2L		M38
sp|O15068-6|MCF2L-6_HUMAN	MCF2L		M3
sp|O15068-6|MCF2L-6_HUMAN	MCF2L		M208
sp|O15068-6|MCF2L-6_HUMAN	MCF2L		M505
sp|O15068|MCF2L_HUMAN	MCF2L		M3
sp|O15068|MCF2L_HUMAN	MCF2L		M38
sp|O15068|MCF2L_HUMAN	MCF2L		M208
sp|O15068|MCF2L_HUMAN	MCF2L		M505
sp|O15069|NACAD_HUMAN	NACAD		M63
sp|O15069|NACAD_HUMAN	NACAD		M7
sp|O15069|NACAD_HUMAN	NACAD		M293
sp|O15069|NACAD_HUMAN	NACAD		M623
sp|O15075-2|DCLK1-2_HUMAN	DCLK1		M4
sp|O15075-2|DCLK1-2_HUMAN	DCLK1		M258
sp|O15075-2|DCLK1-2_HUMAN	DCLK1		M54
sp|O15075|DCLK1_HUMAN	DCLK1		M258
sp|O15075|DCLK1_HUMAN	DCLK1		M774
sp|O15075|DCLK1_HUMAN	DCLK1		M54
sp|O15075|DCLK1_HUMAN	DCLK1		M545
sp|O15075|DCLK1_HUMAN	DCLK1		M4
sp|O15078|CE290_HUMAN	CEP290		M20
sp|O15078|CE290_HUMAN	CEP290		M739
sp|O15078|CE290_HUMAN	CEP290		M432
sp|O15078|CE290_HUMAN	CEP290		M136
sp|O15079-2|SNPH-2_HUMAN	SNPH		M356
sp|O15079-2|SNPH-2_HUMAN	SNPH		M11
sp|O15079-2|SNPH-2_HUMAN	SNPH		M95
sp|O15079|SNPH_HUMAN	SNPH		M11
sp|O15079|SNPH_HUMAN	SNPH		M356
sp|O15079|SNPH_HUMAN	SNPH		M95
sp|O15083|ERC2_HUMAN	ERC2	hub	M551
sp|O15083|ERC2_HUMAN	ERC2	hub	M4
sp|O15083|ERC2_HUMAN	ERC2	hub	M259
sp|O15083|ERC2_HUMAN	ERC2	hub	M54
sp|O15084|ANR28_HUMAN	ANKRD28		M4
sp|O15084|ANR28_HUMAN	ANKRD28		M258
sp|O15084|ANR28_HUMAN	ANKRD28		M54
sp|O15085-2|ARHGB-2_HUMAN	ARHGEF11		M175
sp|O15085-2|ARHGB-2_HUMAN	ARHGEF11		M2
sp|O15085-2|ARHGB-2_HUMAN	ARHGEF11		M31
sp|O15085-2|ARHGB-2_HUMAN	ARHGEF11		M470
sp|O15085|ARHGB_HUMAN	ARHGEF11		M2
sp|O15085|ARHGB_HUMAN	ARHGEF11		M470
sp|O15085|ARHGB_HUMAN	ARHGEF11		M31
sp|O15085|ARHGB_HUMAN	ARHGEF11		M175
sp|O15090|ZN536_HUMAN	ZNF536		M10
sp|O15090|ZN536_HUMAN	ZNF536		M666
sp|O15090|ZN536_HUMAN	ZNF536		M80
sp|O15090|ZN536_HUMAN	ZNF536		M331
sp|O15091|MRPP3_HUMAN	KIAA0391		M12
sp|O15091|MRPP3_HUMAN	KIAA0391		M104
sp|O15111|IKKA_HUMAN	CHUK		M24
sp|O15111|IKKA_HUMAN	CHUK		M2
sp|O15111|IKKA_HUMAN	CHUK		M456
sp|O15111|IKKA_HUMAN	CHUK		M152
sp|O15116|LSM1_HUMAN	LSM1		M11
sp|O15116|LSM1_HUMAN	LSM1		M95
sp|O15116|LSM1_HUMAN	LSM1		M355
sp|O15117-2|FYB1-2_HUMAN	FYB1		M46
sp|O15117-2|FYB1-2_HUMAN	FYB1		M245
sp|O15117-2|FYB1-2_HUMAN	FYB1		M3
sp|O15117|FYB1_HUMAN	FYB1		M46
sp|O15117|FYB1_HUMAN	FYB1		M245
sp|O15117|FYB1_HUMAN	FYB1		M533
sp|O15117|FYB1_HUMAN	FYB1		M771
sp|O15117|FYB1_HUMAN	FYB1		M3
sp|O15118|NPC1_HUMAN	NPC1		M65
sp|O15118|NPC1_HUMAN	NPC1		M632
sp|O15118|NPC1_HUMAN	NPC1		M7
sp|O15118|NPC1_HUMAN	NPC1		M299
sp|O15121|DEGS1_HUMAN	DEGS1		M299
sp|O15121|DEGS1_HUMAN	DEGS1		M632
sp|O15121|DEGS1_HUMAN	DEGS1		M7
sp|O15121|DEGS1_HUMAN	DEGS1		M65
sp|O15126|SCAM1_HUMAN	SCAMP1		M260
sp|O15126|SCAM1_HUMAN	SCAMP1		M54
sp|O15126|SCAM1_HUMAN	SCAMP1		M775
sp|O15126|SCAM1_HUMAN	SCAMP1		M557
sp|O15126|SCAM1_HUMAN	SCAMP1		M4
sp|O15126|SCAM1_HUMAN	SCAMP1		M830
sp|O15127|SCAM2_HUMAN	SCAMP2		M84
sp|O15127|SCAM2_HUMAN	SCAMP2		M10
sp|O15127|SCAM2_HUMAN	SCAMP2		M338
sp|O15131|IMA6_HUMAN	KPNA5		M13
sp|O15131|IMA6_HUMAN	KPNA5		M114
sp|O15131|IMA6_HUMAN	KPNA5		M713
sp|O15131|IMA6_HUMAN	KPNA5		M394
sp|O15143|ARC1B_HUMAN	ARPC1B	hub	M3
sp|O15143|ARC1B_HUMAN	ARPC1B		M771
sp|O15143|ARC1B_HUMAN	ARPC1B		M533
sp|O15143|ARC1B_HUMAN	ARPC1B		M46
sp|O15143|ARC1B_HUMAN	ARPC1B		M245
sp|O15144|ARPC2_HUMAN	ARPC2		M545
sp|O15144|ARPC2_HUMAN	ARPC2		M824
sp|O15144|ARPC2_HUMAN	ARPC2		M54
sp|O15144|ARPC2_HUMAN	ARPC2		M773
sp|O15144|ARPC2_HUMAN	ARPC2		M4
sp|O15144|ARPC2_HUMAN	ARPC2		M258
sp|O15145|ARPC3_HUMAN	ARPC3		M26
sp|O15145|ARPC3_HUMAN	ARPC3		M2
sp|O15145|ARPC3_HUMAN	ARPC3		M157
sp|O15146|MUSK_HUMAN	MUSK		M63
sp|O15146|MUSK_HUMAN	MUSK		M7
sp|O15146|MUSK_HUMAN	MUSK		M293
sp|O15155|BET1_HUMAN	BET1		M68
sp|O15155|BET1_HUMAN	BET1		M303
sp|O15155|BET1_HUMAN	BET1		M8
sp|O15155|BET1_HUMAN	BET1		M638
sp|O15160|RPAC1_HUMAN	POLR1C		M5
sp|O15164|TIF1A_HUMAN	TRIM24		M61
sp|O15164|TIF1A_HUMAN	TRIM24		M6
sp|O15164|TIF1A_HUMAN	TRIM24		M287
sp|O15173-2|PGRC2-2_HUMAN	PGRMC2		M3
sp|O15173-2|PGRC2-2_HUMAN	PGRMC2		M762
sp|O15173-2|PGRC2-2_HUMAN	PGRMC2		M39
sp|O15173-2|PGRC2-2_HUMAN	PGRMC2		M510
sp|O15173-2|PGRC2-2_HUMAN	PGRMC2		M210
sp|O15173|PGRC2_HUMAN	PGRMC2		M762
sp|O15173|PGRC2_HUMAN	PGRMC2		M510
sp|O15173|PGRC2_HUMAN	PGRMC2		M3
sp|O15173|PGRC2_HUMAN	PGRMC2		M210
sp|O15173|PGRC2_HUMAN	PGRMC2		M39
sp|O15182|CETN3_HUMAN	CETN3		M79
sp|O15182|CETN3_HUMAN	CETN3		M10
sp|O15197|EPHB6_HUMAN	EPHB6		M2
sp|O15197|EPHB6_HUMAN	EPHB6		M147
sp|O15197|EPHB6_HUMAN	EPHB6		M23
sp|O15198|SMAD9_HUMAN	SMAD9		M10
sp|O15211|RGL2_HUMAN	RGL2		M750
sp|O15211|RGL2_HUMAN	RGL2		M475
sp|O15211|RGL2_HUMAN	RGL2		M34
sp|O15211|RGL2_HUMAN	RGL2		M182
sp|O15211|RGL2_HUMAN	RGL2		M3
sp|O15212|PFD6_HUMAN	PFDN6		M3
sp|O15212|PFD6_HUMAN	PFDN6		M222
sp|O15212|PFD6_HUMAN	PFDN6		M43
sp|O15213|WDR46_HUMAN	WDR46		M328
sp|O15213|WDR46_HUMAN	WDR46		M10
sp|O15213|WDR46_HUMAN	WDR46		M79
sp|O15217|GSTA4_HUMAN	GSTA4		M95
sp|O15217|GSTA4_HUMAN	GSTA4		M355
sp|O15217|GSTA4_HUMAN	GSTA4		M11
sp|O15226|NKRF_HUMAN	NKRF		M141
sp|O15226|NKRF_HUMAN	NKRF		M21
sp|O15226|NKRF_HUMAN	NKRF		M439
sp|O15226|NKRF_HUMAN	NKRF		M2
sp|O15228|GNPAT_HUMAN	GNPAT		M710
sp|O15228|GNPAT_HUMAN	GNPAT		M13
sp|O15228|GNPAT_HUMAN	GNPAT		M114
sp|O15228|GNPAT_HUMAN	GNPAT		M391
sp|O15230|LAMA5_HUMAN	LAMA5		M307
sp|O15230|LAMA5_HUMAN	LAMA5		M9
sp|O15230|LAMA5_HUMAN	LAMA5		M70
sp|O15230|LAMA5_HUMAN	LAMA5		M644
sp|O15231-9|ZN185-9_HUMAN	ZNF185		M39
sp|O15231-9|ZN185-9_HUMAN	ZNF185		M3
sp|O15231-9|ZN185-9_HUMAN	ZNF185		M512
sp|O15231-9|ZN185-9_HUMAN	ZNF185		M210
sp|O15231|ZN185_HUMAN	ZNF185		M512
sp|O15231|ZN185_HUMAN	ZNF185		M210
sp|O15231|ZN185_HUMAN	ZNF185		M3
sp|O15231|ZN185_HUMAN	ZNF185		M39
sp|O15235|RT12_HUMAN	MRPS12		M59
sp|O15235|RT12_HUMAN	MRPS12		M286
sp|O15235|RT12_HUMAN	MRPS12		M5
sp|O15239|NDUA1_HUMAN	NDUFA1		M9
sp|O15239|NDUA1_HUMAN	NDUFA1		M70
sp|O15239|NDUA1_HUMAN	NDUFA1		M306
sp|O15240|VGF_HUMAN	VGF	hub	M759
sp|O15240|VGF_HUMAN	VGF	hub	M3
sp|O15240|VGF_HUMAN	VGF	hub	M487
sp|O15240|VGF_HUMAN	VGF	hub	M34
sp|O15240|VGF_HUMAN	VGF	hub	M186
sp|O15247|CLIC2_HUMAN	CLIC2		M3
sp|O15247|CLIC2_HUMAN	CLIC2		M245
sp|O15247|CLIC2_HUMAN	CLIC2		M46
sp|O15254|ACOX3_HUMAN	ACOX3		M131
sp|O15254|ACOX3_HUMAN	ACOX3		M19
sp|O15258|RER1_HUMAN	RER1		M45
sp|O15258|RER1_HUMAN	RER1		M3
sp|O15260|SURF4_HUMAN	SURF4		M287
sp|O15260|SURF4_HUMAN	SURF4		M61
sp|O15260|SURF4_HUMAN	SURF4		M6
sp|O15269|SPTC1_HUMAN	SPTLC1		M335
sp|O15269|SPTC1_HUMAN	SPTLC1		M81
sp|O15269|SPTC1_HUMAN	SPTLC1		M669
sp|O15269|SPTC1_HUMAN	SPTLC1		M10
sp|O15270|SPTC2_HUMAN	SPTLC2		M630
sp|O15270|SPTC2_HUMAN	SPTLC2		M65
sp|O15270|SPTC2_HUMAN	SPTLC2		M299
sp|O15270|SPTC2_HUMAN	SPTLC2		M7
sp|O15294|OGT1_HUMAN	OGT		M3
sp|O15294|OGT1_HUMAN	OGT		M45
sp|O15303|GRM6_HUMAN	GRM6		M5
sp|O15303|GRM6_HUMAN	GRM6		M589
sp|O15303|GRM6_HUMAN	GRM6		M56
sp|O15303|GRM6_HUMAN	GRM6		M273
sp|O15305|PMM2_HUMAN	PMM2		M382
sp|O15305|PMM2_HUMAN	PMM2		M110
sp|O15305|PMM2_HUMAN	PMM2		M12
sp|O15327|INP4B_HUMAN	INPP4B		M10
sp|O15327|INP4B_HUMAN	INPP4B		M324
sp|O15327|INP4B_HUMAN	INPP4B		M76
sp|O15344|TRI18_HUMAN	MID1		M3
sp|O15344|TRI18_HUMAN	MID1		M39
sp|O15347|HMGB3_HUMAN	HMGB3		M133
sp|O15347|HMGB3_HUMAN	HMGB3		M19
sp|O15354|GPR37_HUMAN	GPR37		M293
sp|O15354|GPR37_HUMAN	GPR37		M7
sp|O15354|GPR37_HUMAN	GPR37		M623
sp|O15354|GPR37_HUMAN	GPR37		M63
sp|O15355|PPM1G_HUMAN	PPM1G		M360
sp|O15355|PPM1G_HUMAN	PPM1G		M12
sp|O15355|PPM1G_HUMAN	PPM1G		M98
sp|O15357|SHIP2_HUMAN	INPPL1		M193
sp|O15357|SHIP2_HUMAN	INPPL1		M3
sp|O15357|SHIP2_HUMAN	INPPL1		M35
sp|O15371|EIF3D_HUMAN	EIF3D		M73
sp|O15371|EIF3D_HUMAN	EIF3D		M10
sp|O15372|EIF3H_HUMAN	EIF3H		M40
sp|O15372|EIF3H_HUMAN	EIF3H		M216
sp|O15372|EIF3H_HUMAN	EIF3H		M3
sp|O15379|HDAC3_HUMAN	HDAC3		M65
sp|O15379|HDAC3_HUMAN	HDAC3		M7
sp|O15379|HDAC3_HUMAN	HDAC3		M299
sp|O15382|BCAT2_HUMAN	BCAT2		M9
sp|O15382|BCAT2_HUMAN	BCAT2		M71
sp|O15391|TYY2_HUMAN	YY2		M79
sp|O15391|TYY2_HUMAN	YY2		M328
sp|O15391|TYY2_HUMAN	YY2		M10
sp|O15394|NCAM2_HUMAN	NCAM2		M264
sp|O15394|NCAM2_HUMAN	NCAM2		M564
sp|O15394|NCAM2_HUMAN	NCAM2		M4
sp|O15394|NCAM2_HUMAN	NCAM2		M54
sp|O15397|IPO8_HUMAN	IPO8		M39
sp|O15397|IPO8_HUMAN	IPO8		M3
sp|O15400|STX7_HUMAN	STX7		M278
sp|O15400|STX7_HUMAN	STX7		M58
sp|O15400|STX7_HUMAN	STX7		M5
sp|O15400|STX7_HUMAN	STX7		M603
sp|O15400|STX7_HUMAN	STX7		M791
sp|O15427|MOT4_HUMAN	SLC16A3		M407
sp|O15427|MOT4_HUMAN	SLC16A3		M117
sp|O15427|MOT4_HUMAN	SLC16A3		M16
sp|O15439|MRP4_HUMAN	ABCC4		M750
sp|O15439|MRP4_HUMAN	ABCC4		M475
sp|O15439|MRP4_HUMAN	ABCC4		M34
sp|O15439|MRP4_HUMAN	ABCC4		M3
sp|O15439|MRP4_HUMAN	ABCC4		M182
sp|O15440|MRP5_HUMAN	ABCC5		M3
sp|O15442|MPPD1_HUMAN	MPPED1		M17
sp|O15442|MPPD1_HUMAN	MPPED1		M122
sp|O15442|MPPD1_HUMAN	MPPED1		M420
sp|O15455|TLR3_HUMAN	TLR3		M46
sp|O15455|TLR3_HUMAN	TLR3		M245
sp|O15455|TLR3_HUMAN	TLR3		M3
sp|O15460|P4HA2_HUMAN	P4HA2		M2
sp|O15460|P4HA2_HUMAN	P4HA2		M28
sp|O15482|TEX28_HUMAN	TEX28		M70
sp|O15482|TEX28_HUMAN	TEX28		M9
sp|O15484|CAN5_HUMAN	CAPN5		M55
sp|O15484|CAN5_HUMAN	CAPN5		M271
sp|O15484|CAN5_HUMAN	CAPN5		M4
sp|O15484|CAN5_HUMAN	CAPN5		M582
sp|O15484|CAN5_HUMAN	CAPN5		M785
sp|O15488|GLYG2_HUMAN	GYG2		M39
sp|O15488|GLYG2_HUMAN	GYG2		M3
sp|O15488|GLYG2_HUMAN	GYG2		M762
sp|O15488|GLYG2_HUMAN	GYG2		M510
sp|O15488|GLYG2_HUMAN	GYG2		M210
sp|O15498|YKT6_HUMAN	YKT6		M163
sp|O15498|YKT6_HUMAN	YKT6		M2
sp|O15498|YKT6_HUMAN	YKT6		M28
sp|O15504|NUPL2_HUMAN	NUPL2		M45
sp|O15504|NUPL2_HUMAN	NUPL2		M3
sp|O15511|ARPC5_HUMAN	ARPC5		M141
sp|O15511|ARPC5_HUMAN	ARPC5		M439
sp|O15511|ARPC5_HUMAN	ARPC5		M21
sp|O15511|ARPC5_HUMAN	ARPC5		M2
sp|O15514|RPB4_HUMAN	POLR2D		M10
sp|O15514|RPB4_HUMAN	POLR2D		M328
sp|O15514|RPB4_HUMAN	POLR2D		M79
sp|O15523|DDX3Y_HUMAN	DDX3Y		M269
sp|O15523|DDX3Y_HUMAN	DDX3Y		M580
sp|O15523|DDX3Y_HUMAN	DDX3Y		M54
sp|O15523|DDX3Y_HUMAN	DDX3Y		M4
sp|O15523|DDX3Y_HUMAN	DDX3Y		M783
sp|O15525|MAFG_HUMAN	MAFG		M475
sp|O15525|MAFG_HUMAN	MAFG		M34
sp|O15525|MAFG_HUMAN	MAFG		M3
sp|O15525|MAFG_HUMAN	MAFG		M182
sp|O15525|MAFG_HUMAN	MAFG		M750
sp|O15530|PDPK1_HUMAN	PDPK1		M36
sp|O15530|PDPK1_HUMAN	PDPK1		M3
sp|O15533|TPSN_HUMAN	TAPBP		M3
sp|O15533|TPSN_HUMAN	TAPBP		M50
sp|O15533|TPSN_HUMAN	TAPBP		M255
sp|O15534|PER1_HUMAN	PER1		M13
sp|O15534|PER1_HUMAN	PER1		M385
sp|O15534|PER1_HUMAN	PER1		M113
sp|O15540|FABP7_HUMAN	FABP7		M154
sp|O15540|FABP7_HUMAN	FABP7		M2
sp|O15540|FABP7_HUMAN	FABP7		M25
sp|O15541|R113A_HUMAN	RNF113A		M110
sp|O15541|R113A_HUMAN	RNF113A		M12
sp|O15541|R113A_HUMAN	RNF113A		M382
sp|O43143|DHX15_HUMAN	DHX15	hub	M381
sp|O43143|DHX15_HUMAN	DHX15	hub	M107
sp|O43143|DHX15_HUMAN	DHX15	hub	M12
sp|O43147-2|SGSM2-2_HUMAN	SGSM2		M28
sp|O43147-2|SGSM2-2_HUMAN	SGSM2		M2
sp|O43147-2|SGSM2-2_HUMAN	SGSM2		M165
sp|O43147|SGSM2_HUMAN	SGSM2		M165
sp|O43147|SGSM2_HUMAN	SGSM2		M2
sp|O43147|SGSM2_HUMAN	SGSM2		M28
sp|O43148|MCES_HUMAN	RNMT		M2
sp|O43148|MCES_HUMAN	RNMT		M31
sp|O43149-3|ZZEF1-3_HUMAN	ZZEF1		M26
sp|O43149-3|ZZEF1-3_HUMAN	ZZEF1		M158
sp|O43149-3|ZZEF1-3_HUMAN	ZZEF1		M2
sp|O43149-3|ZZEF1-3_HUMAN	ZZEF1		M460
sp|O43149|ZZEF1_HUMAN	ZZEF1		M2
sp|O43149|ZZEF1_HUMAN	ZZEF1		M26
sp|O43149|ZZEF1_HUMAN	ZZEF1		M457
sp|O43149|ZZEF1_HUMAN	ZZEF1		M156
sp|O43150|ASAP2_HUMAN	ASAP2		M165
sp|O43150|ASAP2_HUMAN	ASAP2		M28
sp|O43150|ASAP2_HUMAN	ASAP2		M2
sp|O43155|FLRT2_HUMAN	FLRT2		M54
sp|O43155|FLRT2_HUMAN	FLRT2		M260
sp|O43155|FLRT2_HUMAN	FLRT2		M830
sp|O43155|FLRT2_HUMAN	FLRT2		M557
sp|O43155|FLRT2_HUMAN	FLRT2		M4
sp|O43155|FLRT2_HUMAN	FLRT2		M775
sp|O43156|TTI1_HUMAN	TTI1		M34
sp|O43156|TTI1_HUMAN	TTI1		M3
sp|O43157|PLXB1_HUMAN	PLXNB1	hub	M34
sp|O43157|PLXB1_HUMAN	PLXNB1		M750
sp|O43157|PLXB1_HUMAN	PLXNB1	hub	M3
sp|O43157|PLXB1_HUMAN	PLXNB1	hub	M182
sp|O43157|PLXB1_HUMAN	PLXNB1		M475
sp|O43164|PJA2_HUMAN	PJA2		M5
sp|O43164|PJA2_HUMAN	PJA2		M57
sp|O43166-2|SI1L1-2_HUMAN	SIPA1L1		M58
sp|O43166-2|SI1L1-2_HUMAN	SIPA1L1		M5
sp|O43166-2|SI1L1-2_HUMAN	SIPA1L1		M278
sp|O43166-2|SI1L1-2_HUMAN	SIPA1L1		M603
sp|O43166|SI1L1_HUMAN	SIPA1L1		M58
sp|O43166|SI1L1_HUMAN	SIPA1L1		M5
sp|O43166|SI1L1_HUMAN	SIPA1L1		M278
sp|O43166|SI1L1_HUMAN	SIPA1L1		M603
sp|O43169|CYB5B_HUMAN	CYB5B		M63
sp|O43169|CYB5B_HUMAN	CYB5B		M7
sp|O43172|PRP4_HUMAN	PRPF4		M12
sp|O43172|PRP4_HUMAN	PRPF4		M358
sp|O43172|PRP4_HUMAN	PRPF4		M97
sp|O43173|SIA8C_HUMAN	ST8SIA3		M264
sp|O43173|SIA8C_HUMAN	ST8SIA3		M54
sp|O43173|SIA8C_HUMAN	ST8SIA3		M4
sp|O43173|SIA8C_HUMAN	ST8SIA3		M564
sp|O43175|SERA_HUMAN	PHGDH		M34
sp|O43175|SERA_HUMAN	PHGDH		M3
sp|O43175|SERA_HUMAN	PHGDH		M182
sp|O43175|SERA_HUMAN	PHGDH		M475
sp|O43175|SERA_HUMAN	PHGDH		M750
sp|O43181|NDUS4_HUMAN	NDUFS4		M412
sp|O43181|NDUS4_HUMAN	NDUFS4		M120
sp|O43181|NDUS4_HUMAN	NDUFS4		M733
sp|O43181|NDUS4_HUMAN	NDUFS4		M17
sp|O43182|RHG06_HUMAN	ARHGAP6		M460
sp|O43182|RHG06_HUMAN	ARHGAP6		M158
sp|O43182|RHG06_HUMAN	ARHGAP6		M2
sp|O43182|RHG06_HUMAN	ARHGAP6		M26
sp|O43236|SEPT4_HUMAN	SEPT4	hub	M293
sp|O43236|SEPT4_HUMAN	SEPT4		M623
sp|O43236|SEPT4_HUMAN	SEPT4	hub	M63
sp|O43236|SEPT4_HUMAN	SEPT4	hub	M7
sp|O43237|DC1L2_HUMAN	DYNC1LI2		M7
sp|O43237|DC1L2_HUMAN	DYNC1LI2		M63
sp|O43242|PSMD3_HUMAN	PSMD3		M3
sp|O43251-6|RFOX2-6_HUMAN	RBFOX2		M24
sp|O43251-6|RFOX2-6_HUMAN	RBFOX2		M2
sp|O43251|RFOX2_HUMAN	RBFOX2		M2
sp|O43251|RFOX2_HUMAN	RBFOX2		M24
sp|O43252|PAPS1_HUMAN	PAPSS1		M10
sp|O43252|PAPS1_HUMAN	PAPSS1		M321
sp|O43252|PAPS1_HUMAN	PAPSS1		M72
sp|O43264|ZW10_HUMAN	ZW10		M27
sp|O43264|ZW10_HUMAN	ZW10		M2
sp|O43264|ZW10_HUMAN	ZW10		M161
sp|O43272|PROD_HUMAN	PRODH		M210
sp|O43272|PROD_HUMAN	PRODH		M39
sp|O43272|PROD_HUMAN	PRODH		M3
sp|O43281|EFS_HUMAN	EFS		M72
sp|O43281|EFS_HUMAN	EFS		M659
sp|O43281|EFS_HUMAN	EFS		M806
sp|O43281|EFS_HUMAN	EFS		M319
sp|O43281|EFS_HUMAN	EFS		M10
sp|O43283|M3K13_HUMAN	MAP3K13		M120
sp|O43283|M3K13_HUMAN	MAP3K13		M17
sp|O43290|SNUT1_HUMAN	SART1		M97
sp|O43290|SNUT1_HUMAN	SART1		M12
sp|O43290|SNUT1_HUMAN	SART1		M358
sp|O43291|SPIT2_HUMAN	SPINT2		M264
sp|O43291|SPIT2_HUMAN	SPINT2		M54
sp|O43291|SPIT2_HUMAN	SPINT2		M4
sp|O43292|GPAA1_HUMAN	GPAA1		M293
sp|O43292|GPAA1_HUMAN	GPAA1		M7
sp|O43292|GPAA1_HUMAN	GPAA1		M63
sp|O43293|DAPK3_HUMAN	DAPK3		M26
sp|O43293|DAPK3_HUMAN	DAPK3		M156
sp|O43293|DAPK3_HUMAN	DAPK3		M2
sp|O43293|DAPK3_HUMAN	DAPK3		M457
sp|O43294|TGFI1_HUMAN	TGFB1I1		M9
sp|O43294|TGFI1_HUMAN	TGFB1I1		M306
sp|O43294|TGFI1_HUMAN	TGFB1I1		M70
sp|O43295-2|SRGP3-2_HUMAN	SRGAP3		M526
sp|O43295-2|SRGP3-2_HUMAN	SRGAP3		M3
sp|O43295-2|SRGP3-2_HUMAN	SRGAP3		M45
sp|O43295-2|SRGP3-2_HUMAN	SRGAP3		M232
sp|O43295|SRGP3_HUMAN	SRGAP3		M3
sp|O43295|SRGP3_HUMAN	SRGAP3		M526
sp|O43295|SRGP3_HUMAN	SRGAP3		M232
sp|O43295|SRGP3_HUMAN	SRGAP3		M45
sp|O43299|AP5Z1_HUMAN	AP5Z1		M505
sp|O43299|AP5Z1_HUMAN	AP5Z1		M3
sp|O43299|AP5Z1_HUMAN	AP5Z1		M208
sp|O43299|AP5Z1_HUMAN	AP5Z1		M38
sp|O43300|LRRT2_HUMAN	LRRTM2		M21
sp|O43300|LRRT2_HUMAN	LRRTM2		M2
sp|O43300|LRRT2_HUMAN	LRRTM2		M140
sp|O43301|HS12A_HUMAN	HSPA12A		M25
sp|O43301|HS12A_HUMAN	HSPA12A		M2
sp|O43301|HS12A_HUMAN	HSPA12A		M154
sp|O43303|CP110_HUMAN	CCP110		M632
sp|O43303|CP110_HUMAN	CCP110		M65
sp|O43303|CP110_HUMAN	CCP110		M7
sp|O43303|CP110_HUMAN	CCP110		M299
sp|O43304|S14L5_HUMAN	SEC14L5		M120
sp|O43304|S14L5_HUMAN	SEC14L5		M17
sp|O43306|ADCY6_HUMAN	ADCY6		M2
sp|O43306|ADCY6_HUMAN	ADCY6		M29
sp|O43307|ARHG9_HUMAN	ARHGEF9		M279
sp|O43307|ARHG9_HUMAN	ARHGEF9		M58
sp|O43307|ARHG9_HUMAN	ARHGEF9		M5
sp|O43310-2|CTIF-2_HUMAN	CTIF		M545
sp|O43310-2|CTIF-2_HUMAN	CTIF		M54
sp|O43310-2|CTIF-2_HUMAN	CTIF		M258
sp|O43310-2|CTIF-2_HUMAN	CTIF		M773
sp|O43310-2|CTIF-2_HUMAN	CTIF		M824
sp|O43310-2|CTIF-2_HUMAN	CTIF		M4
sp|O43310|CTIF_HUMAN	CTIF		M4
sp|O43310|CTIF_HUMAN	CTIF		M773
sp|O43310|CTIF_HUMAN	CTIF		M258
sp|O43310|CTIF_HUMAN	CTIF		M545
sp|O43310|CTIF_HUMAN	CTIF		M54
sp|O43310|CTIF_HUMAN	CTIF		M824
sp|O43312|MTSS1_HUMAN	MTSS1		M72
sp|O43312|MTSS1_HUMAN	MTSS1		M10
sp|O43312|MTSS1_HUMAN	MTSS1		M806
sp|O43312|MTSS1_HUMAN	MTSS1		M659
sp|O43312|MTSS1_HUMAN	MTSS1		M319
sp|O43314|VIP2_HUMAN	PPIP5K2		M2
sp|O43314|VIP2_HUMAN	PPIP5K2		M165
sp|O43314|VIP2_HUMAN	PPIP5K2		M28
sp|O43318-2|M3K7-2_HUMAN	MAP3K7		M142
sp|O43318-2|M3K7-2_HUMAN	MAP3K7		M2
sp|O43318-2|M3K7-2_HUMAN	MAP3K7		M21
sp|O43318|M3K7_HUMAN	MAP3K7		M142
sp|O43318|M3K7_HUMAN	MAP3K7		M2
sp|O43318|M3K7_HUMAN	MAP3K7		M21
sp|O43324|MCA3_HUMAN	EEF1E1		M58
sp|O43324|MCA3_HUMAN	EEF1E1		M5
sp|O43325|LYRM1_HUMAN	LYRM1		M680
sp|O43325|LYRM1_HUMAN	LYRM1		M348
sp|O43325|LYRM1_HUMAN	LYRM1		M11
sp|O43325|LYRM1_HUMAN	LYRM1		M94
sp|O43347|MSI1H_HUMAN	MSI1		M750
sp|O43347|MSI1H_HUMAN	MSI1		M34
sp|O43347|MSI1H_HUMAN	MSI1		M182
sp|O43347|MSI1H_HUMAN	MSI1		M3
sp|O43347|MSI1H_HUMAN	MSI1		M475
sp|O43353|RIPK2_HUMAN	RIPK2		M26
sp|O43353|RIPK2_HUMAN	RIPK2		M460
sp|O43353|RIPK2_HUMAN	RIPK2		M2
sp|O43353|RIPK2_HUMAN	RIPK2		M158
sp|O43374|RASL2_HUMAN	RASA4		M210
sp|O43374|RASL2_HUMAN	RASA4		M512
sp|O43374|RASL2_HUMAN	RASA4		M3
sp|O43374|RASL2_HUMAN	RASA4		M39
sp|O43390|HNRPR_HUMAN	HNRNPR		M362
sp|O43390|HNRPR_HUMAN	HNRNPR		M12
sp|O43390|HNRPR_HUMAN	HNRNPR		M99
sp|O43395|PRPF3_HUMAN	PRPF3		M304
sp|O43395|PRPF3_HUMAN	PRPF3		M8
sp|O43395|PRPF3_HUMAN	PRPF3		M69
sp|O43396|TXNL1_HUMAN	TXNL1		M2
sp|O43396|TXNL1_HUMAN	TXNL1		M177
sp|O43396|TXNL1_HUMAN	TXNL1		M32
sp|O43399-2|TPD54-2_HUMAN	TPD52L2		M59
sp|O43399-2|TPD54-2_HUMAN	TPD52L2		M5
sp|O43399-3|TPD54-3_HUMAN	TPD52L2		M5
sp|O43399-3|TPD54-3_HUMAN	TPD52L2		M59
sp|O43399-4|TPD54-4_HUMAN	TPD52L2		M59
sp|O43399-4|TPD54-4_HUMAN	TPD52L2		M5
sp|O43399|TPD54_HUMAN	TPD52L2		M59
sp|O43399|TPD54_HUMAN	TPD52L2		M5
sp|O43402|EMC8_HUMAN	EMC8		M5
sp|O43405|COCH_HUMAN	COCH		M39
sp|O43405|COCH_HUMAN	COCH		M3
sp|O43414|ERI3_HUMAN	ERI3		M393
sp|O43414|ERI3_HUMAN	ERI3		M13
sp|O43414|ERI3_HUMAN	ERI3		M114
sp|O43424|GRID2_HUMAN	GRID2		M261
sp|O43424|GRID2_HUMAN	GRID2		M558
sp|O43424|GRID2_HUMAN	GRID2		M54
sp|O43424|GRID2_HUMAN	GRID2		M4
sp|O43426|SYNJ1_HUMAN	SYNJ1	hub	M39
sp|O43426|SYNJ1_HUMAN	SYNJ1	hub	M3
sp|O43427|FIBP_HUMAN	FIBP		M356
sp|O43427|FIBP_HUMAN	FIBP		M95
sp|O43427|FIBP_HUMAN	FIBP		M11
[truncated: 36,745 more rows]

## Sheet: page3.module hierarchy
module	mod.parent	module.size
M2	M1	1236
M3	M1	3118
M4	M1	1113
M5	M1	698
M6	M1	255
M7	M1	1014
M8	M1	196
M9	M1	354
M10	M1	1101
M11	M1	487
M12	M1	803
M13	M1	464
M15	M1	115
M16	M1	151
M17	M1	477
M18	M1	210
M19	M1	159
M20	M1	158
M21	M2	249
M23	M2	111
M24	M2	91
M25	M2	82
M26	M2	220
M27	M2	27
M28	M2	100
M29	M2	65
M30	M2	33
M31	M2	153
M32	M2	89
M34	M3	907
M35	M3	305
M36	M3	129
M37	M3	48
M38	M3	89
M39	M3	519
M40	M3	28
M42	M3	54
M43	M3	141
M44	M3	169
M45	M3	332
M46	M3	183
M48	M3	33
M49	M3	16
M50	M3	36
M54	M4	1005
M55	M4	108
M56	M5	136
M57	M5	190
M58	M5	288
M59	M5	38
M61	M6	185
M62	M6	70
M63	M7	530
M65	M7	332
M68	M8	129
M69	M8	67
M70	M9	285
M71	M9	69
M72	M10	276
M73	M10	13
M74	M10	13
M75	M10	89
M76	M10	57
M79	M10	177
M80	M10	132
M81	M10	120
M84	M10	27
M85	M10	44
M87	M10	43
M88	M10	10
M89	M10	11
M94	M11	268
M95	M11	215
M97	M12	76
M98	M12	81
M99	M12	42
M100	M12	94
M101	M12	71
M102	M12	97
M103	M12	50
M104	M12	29
M106	M12	17
M107	M12	39
M109	M12	11
M110	M12	104
M111	M12	23
M113	M13	138
M114	M13	326
M115	M15	71
M116	M15	44
M117	M16	106
M118	M16	45
M119	M17	101
M120	M17	101
M121	M17	58
M122	M17	208
M124	M18	67
M125	M18	21
M127	M18	14
M128	M18	51
M129	M18	10
M131	M19	11
M132	M19	51
M133	M19	40
M134	M19	26
M135	M19	23
M136	M20	96
M137	M20	18
M138	M20	29
M139	M20	15
M140	M21	25
M141	M21	150
M142	M21	51
M145	M23	33
M147	M23	22
M149	M23	10
M150	M24	12
M151	M24	46
M152	M24	22
M154	M25	67
M156	M26	117
M157	M26	16
M158	M26	49
M159	M26	31
M161	M27	23
M163	M28	24
M165	M28	56
M167	M29	16
M169	M29	27
M172	M30	22
M173	M30	11
M175	M31	91
M176	M31	32
M177	M32	45
M178	M32	31
M179	M32	10
M182	M34	728
M185	M34	21
M186	M34	58
M187	M34	23
M193	M35	183
M194	M35	25
M195	M35	29
M196	M35	11
M198	M35	15
M201	M36	87
M207	M37	41
M208	M38	60
M209	M38	29
M210	M39	285
M212	M39	19
M215	M39	15
M216	M40	10
M217	M40	10
M221	M43	106
M222	M43	15
M225	M44	76
M226	M44	52
M228	M44	11
M232	M45	54
M234	M45	28
M235	M45	106
M236	M45	17
M237	M45	40
M245	M46	135
M248	M46	15
M250	M48	19
M251	M48	10
M255	M50	28
M257	M54	44
M258	M54	106
M259	M54	176
M260	M54	164
M261	M54	138
M262	M54	36
M264	M54	192
M265	M54	17
M266	M54	26
M267	M54	19
M268	M54	18
M269	M54	59
M271	M55	100
M272	M56	23
M273	M56	26
M274	M56	87
M276	M57	93
M278	M58	150
M279	M58	34
M280	M58	22
M282	M58	15
M286	M59	28
M287	M61	134
M289	M62	55
M290	M62	13
M293	M63	326
M297	M63	12
M299	M65	282
M300	M65	44
M302	M68	43
M303	M68	67
M304	M69	36
M306	M70	87
M307	M70	40
M308	M70	43
M309	M70	47
M310	M70	16
M311	M70	12
M319	M72	230
M320	M72	14
M321	M72	17
M324	M76	44
M328	M79	137
M331	M80	111
M335	M81	95
M338	M84	21
M341	M85	39
M343	M87	26
M346	M94	80
M347	M94	63
M348	M94	44
M349	M94	24
M351	M94	23
M353	M95	39
M354	M95	14
M355	M95	95
M356	M95	31
M357	M95	36
M358	M97	63
M360	M98	45
M362	M99	28
M364	M100	69
M365	M100	12
M370	M101	10
M371	M102	16
M372	M102	80
M373	M103	39
M376	M104	10
M381	M107	34
M382	M110	85
M385	M113	48
M386	M113	74
M390	M114	72
M391	M114	54
M393	M114	35
M394	M114	77
M395	M114	18
M399	M114	16
M404	M115	51
M405	M117	34
M406	M117	56
M407	M117	16
M408	M118	10
M409	M118	35
M410	M119	86
M411	M119	15
M412	M120	59
M415	M121	44
M417	M122	70
M420	M122	67
M423	M132	42
M432	M136	49
M433	M136	27
M436	M138	12
M437	M140	19
M439	M141	83
M440	M141	23
M445	M142	17
M446	M142	15
M453	M151	23
M456	M152	18
M457	M156	87
M460	M158	36
M463	M159	18
M470	M175	55
M472	M178	10
M473	M178	20
M474	M182	12
M475	M182	566
M478	M182	19
M484	M185	14
M486	M186	34
M487	M186	22
M492	M193	152
M495	M194	11
M499	M201	16
M500	M201	24
M504	M207	28
M505	M208	34
M506	M208	12
M508	M209	21
M510	M210	146
M511	M210	52
M512	M210	16
M517	M212	11
M520	M221	92
M522	M226	12
M525	M232	11
M526	M232	30
M530	M235	73
M531	M237	10
M533	M245	94
M545	M258	69
M547	M258	15
M549	M259	81
M550	M259	13
M551	M259	17
M552	M259	13
M557	M260	140
M558	M261	95
M559	M261	13
M561	M262	20
M563	M264	10
M564	M264	114
M568	M264	14
M580	M269	41
M582	M271	55
M583	M271	17
M589	M273	19
M595	M274	31
M598	M276	10
M599	M276	44
M601	M278	30
M602	M278	13
M603	M278	40
M608	M278	13
M613	M280	10
M614	M280	10
M618	M287	84
M623	M293	207
M624	M293	13
M625	M293	16
M626	M293	26
M630	M299	97
M631	M299	10
M632	M299	99
M637	M302	19
M638	M303	61
M643	M306	32
M644	M307	35
M646	M308	11
M653	M309	14
M659	M319	200
M666	M331	93
M669	M335	81
M673	M346	43
M674	M346	13
M677	M347	22
M679	M348	28
M680	M348	10
M681	M349	12
M689	M353	18
M693	M355	46
M697	M357	26
M701	M360	20
M704	M386	53
M707	M390	33
M709	M390	19
M710	M391	43
M713	M394	62
M716	M405	27
M718	M406	51
M729	M410	38
M733	M412	31
M734	M417	14
M735	M417	10
M738	M420	21
M739	M432	41
M750	M475	530
M759	M487	16
M762	M510	134
M769	M520	39
M771	M533	87
M773	M545	40
M774	M545	14
M775	M557	110
M783	M580	29
M785	M582	44
M790	M601	13
M791	M603	28
M805	M643	10
M806	M659	188
M810	M677	17
M813	M679	11
M823	M716	22
M824	M773	33
M830	M775	97

## Sheet: Page4.MEGENA module rank
Module.id	ModuleSize	MSigDB	MSigDB top GO	FDR for top GO	Module.rankingScore	moduleRankingOrder	Down-regulated in High vs. Low	Up-regulated in High vs. Low	Down-regulated in Demented vs. Nondemented	Up-regulated in Demented vs. Nondemented	Down-regulated in DefiniteAD vs. NL	Up-regulated in DefiniteAD vs. NL	Down-regulated in Severe vs. Normal	Up-regulated in Severe vs. Normal	Down-regulated in High vs. Medium	Up-regulated in High vs. Medium	Down-regulated in Demented vs. Impaired	Up-regulated in Demented vs. Impaired	Down-regulated in DefiniteAD vs. IndefiniteAD	Up-regulated in DefiniteAD vs. IndefiniteAD	Down-regulated in Severe vs. Mild	Up-regulated in Severe vs. Mild	Down-regulated in IndefiniteAD vs. NL	Up-regulated in IndefiniteAD vs. NL	Up-regulated in Mild vs. Normal
M3	3118	GO-BP	GO_PHOSPHATE_CONTAINING_COMPOUND_METABOLIC_PROCESS	1.1e-26	1	1	0.221276	4.91e-218	1	4.96e-203	0.0459002	1.03e-207	0.00727558	2.01e-213	0.119643	2.54e-181	1	8.93e-144	1	1.91e-185	0.393141	1.43e-180	1	0.290603	0.0373698
M182	728	GO-CC	GO_CELL_SUBSTRATE_JUNCTION	1.6e-06	0.37787	2	0.345944	3.53e-81	1	7.26e-73	0.292878	3.81e-86	0.240572	4.73e-84	0.0981407	2.9e-62	1	1.89e-41	1	1.43e-69	1	1.15e-85	1	1	1
M475	566	GO-BP	GO_SINGLE_ORGANISM_CATABOLIC_PROCESS	3.9e-06	0.356851	3	0.0740194	1.81e-73	1	2.55e-74	0.045778	3.67e-79	0.0481431	4.68e-78	0.0616647	2e-57	0.445213	4.52e-41	1	1.44e-64	0.490949	7.97e-80	1	1	1
M750	530	GO-BP	GO_SINGLE_ORGANISM_CATABOLIC_PROCESS	2.3e-06	0.34925	4	0.0647186	7.53e-70	1	4.93e-71	0.0190465	6.74e-77	0.0312982	2.51e-77	0.0370156	1.89e-55	0.330924	8.72e-39	1	1.5e-66	0.310612	3.7e-79	1	1	1
M34	907	GO-MF	GO_ENZYME_BINDING	1.3e-09	0.344071	5	1.7e-05	3.05e-70	0.0191383	2.87e-62	0.000133788	4.88e-71	8.79e-05	5.72e-73	1.78e-06	6.2e-55	0.000264695	6.33e-39	0.0214689	9.74e-60	0.00410016	5.07e-76	1	1	1
M39	519	MIR	GGGACCA_MIR133A_MIR133B	5.8e-05	0.316952	6	1	8.31e-75	1	3.32e-65	1	1.69e-64	1	1.36e-65	1	6.12e-60	1	6.85e-48	1	2.83e-60	1	4.21e-54	1	1	1
M193	183	GO-BP	GO_CATABOLIC_PROCESS	0.037	0.249882	7	1	1.02e-55	1	3.87e-49	1	2.5e-50	1	1.7e-54	1	4.19e-39	1	1.3e-41	1	2e-46	1	6.12e-52	1	1	0.252744
M492	152	GO-BP	GO_CARBOHYDRATE_CATABOLIC_PROCESS	0.56	0.240067	8	1	1.07e-53	1	2.65e-47	1	1.19e-48	1	1.27e-50	1	1.48e-36	1	8.61e-45	1	3.21e-44	1	8.51e-48	1	1	0.219216
M35	305	GO-BP	GO_PHOSPHATE_CONTAINING_COMPOUND_METABOLIC_PROCESS	0.0011	0.223031	9	1	1.57e-47	1	3.63e-42	1	6.11e-42	1	6.05e-48	1	1.18e-35	1	1e-36	1	6.87e-39	1	1.51e-44	1	3.79e-06	4.7e-08
M210	285	GO-BP	GO_SMALL_MOLECULE_METABOLIC_PROCESS	1	0.209929	10	1	2.88e-46	1	3.95e-43	1	2.09e-42	1	1.59e-43	1	1.66e-37	1	5.54e-35	1	1.97e-40	1	8.69e-40	1	1	1
M245	135	GO-BP	GO_POSITIVE_REGULATION_OF_IMMUNE_SYSTEM_PROCESS	4.9e-15	0.162003	11	1	5.03e-39	1	9.56e-29	1	2.43e-50	1	4.62e-50	1	5.81e-28	1	6.31e-13	1	4.65e-36	1	2.37e-09	1	1	1
M762	134	GO-BP	GO_CELLULAR_RESPONSE_TO_INTERLEUKIN_6	1	0.156402	12	1	4.38e-34	1	2.01e-35	1	3.19e-32	0.996018	6.59e-32	1	3.92e-28	1	1.86e-22	1	3.04e-30	1	2.12e-31	1	1	1
M46	183	GO-BP	GO_POSITIVE_REGULATION_OF_IMMUNE_SYSTEM_PROCESS	3.6e-12	0.154513	13	1	2.5e-38	1	1.27e-27	1	2.34e-52	1	3.19e-48	1	2.86e-25	1	6.15e-11	1	7.33e-33	1	2.22e-07	1	1	1
M510	146	GO-BP	GO_CELLULAR_RESPONSE_TO_INTERLEUKIN_6	1	0.150506	14	1	5.3e-32	1	5.56e-34	1	5.43e-31	1	9.74e-31	1	7.61e-27	1	5.4e-22	1	2.15e-30	1	7.01e-30	1	1	1
M771	87	GO-BP	GO_IMMUNE_SYSTEM_PROCESS	6.6e-08	0.14042	15	1	1.22e-32	1	1.49e-22	1	5.62e-43	1	2.58e-42	1	3.01e-25	1	3.26e-13	1	2.1e-30	1	5.39e-12	1	1	1
M533	94	GO-BP	GO_IMMUNE_SYSTEM_PROCESS	7.1e-07	0.136052	16	1	2.63e-31	1	3.6e-22	1	3.58e-42	1	1.47e-41	1	1.3e-24	1	1.97e-12	1	2.23e-29	1	5.19e-11	1	1	1
M9	354	GO-CC	GO_EXTRACELLULAR_MATRIX	2.5e-63	0.113302	17	1	4.48e-56	1	1	1	9.28e-29	1	5.9e-15	1	2.12e-54	1	1	1	1	1	2.36e-23	1	1	1
M221	106	Ractome	REACTOME_GLYCOGEN_BREAKDOWN_GLYCOGENOLYSIS	1	0.10035	18	1	9.26e-21	1	5.8e-24	1	2.24e-16	1	1.2e-17	1	5.23e-23	1	7.21e-18	1	6.36e-16	1	2.69e-24	1	1	1
M520	92	GO-CC	GO_APICAL_JUNCTION_COMPLEX	1	0.0977585	19	1	1.97e-18	1	1.58e-21	1	9.03e-17	1	3.2e-17	1	5.35e-23	1	1.17e-16	1	9e-17	1	1.76e-25	1	1	1
M5	698	GO-CC	GO_SYNAPSE_PART	1.2e-31	0.0837231	20	1.9e-08	1	4.49e-41	1	6.14e-21	1	2.83e-14	1	0.00530794	1	1.4e-21	1	8.66e-21	1	0.000325269	1	1	1	1
M70	285	GO-CC	GO_EXTRACELLULAR_MATRIX	4.4e-35	0.0814928	21	1	1.43e-39	1	1	1	1.29e-18	1	6.43e-13	1	2.94e-34	1	1	1	1	1	2.36e-23	1	1	1
M769	39	Ractome	REACTOME_GLYCOGEN_BREAKDOWN_GLYCOGENOLYSIS	1	0.0813713	22	1	3.03e-16	1	8.35e-19	1	3.47e-15	1	3.9e-13	1	4.66e-17	1	4.55e-17	1	7.47e-14	1	2.32e-19	1	1	1
M43	141	Ractome	REACTOME_GLYCOGEN_BREAKDOWN_GLYCOGENOLYSIS	1	0.0775761	23	1	9.72e-17	1	3.67e-20	1	3e-12	1	4.47e-12	1	5.37e-18	1	4.5e-14	1	8.88e-12	1	8.22e-20	1	1	1
M306	87	GO-CC	GO_CONTRACTILE_FIBER	4.2e-10	0.0558825	24	1	6.9e-27	1	1	1	2.3e-11	1	1.47e-09	1	4.53e-23	1	1	1	0.75807	1	2.09e-18	1	1	1
M659	200	Ractome	REACTOME_PURINE_RIBONUCLEOSIDE_MONOPHOSPHATE_BIOSYNTHESIS	0.034	0.0547358	25	1	1.46e-07	1	0.000315031	1	1.48e-18	1	1.24e-22	1	0.142272	1	0.000484716	1	7.6e-22	1	2.17e-09	1	1	1
M806	188	Ractome	REACTOME_PURINE_RIBONUCLEOSIDE_MONOPHOSPHATE_BIOSYNTHESIS	0.026	0.0542116	26	1	5.6e-08	1	0.000297921	1	2.99e-18	1	2.26e-22	1	0.0770136	1	0.000210029	1	2.69e-21	1	1.26e-08	1	1	1
M2	1236	GO-CC	GO_NEURON_PART	3.1e-17	0.049969	27	1.34e-14	1	1	1	9.42e-10	1	2.74e-23	1	5.34e-06	1	1	1	6.12e-08	1	1.77e-19	1	1	1	1
M120	101	GO-CC	GO_NADH_DEHYDROGENASE_COMPLEX	2e-63	0.0498157	28	2.55e-16	1	1	1	9.82e-12	1	5.79e-22	1	1	1	1	1	1.35e-19	1	1.76e-10	1	1	1	1
M319	230	Ractome	REACTOME_PURINE_RIBONUCLEOSIDE_MONOPHOSPHATE_BIOSYNTHESIS	0.07	0.0476142	29	1	6.69e-07	1	0.00143037	1	4.35e-16	1	9.08e-20	1	0.330019	1	0.00325373	1	3.49e-20	1	5.81e-08	1	1	1
M186	58	GO-BP	GO_INTERLEUKIN_1_MEDIATED_SIGNALING_PATHWAY	1	0.0454742	30	4.15e-10	0.693625	6.87e-12	1	3.39e-09	1	1.78e-10	1	2.24e-08	0.866185	4.6e-09	0.0781799	2.11e-08	1	9.06e-07	1	1	1	1
M72	276	GO-BP	GO_PHOSPHATE_CONTAINING_COMPOUND_METABOLIC_PROCESS	0.029	0.0428667	31	1	1.52e-05	1	0.00597589	1	1.03e-15	1	1.3e-18	1	1	1	0.0269466	1	1.1e-19	1	4.44e-06	1	1	1
M17	477	GO-CC	GO_MITOCHONDRIAL_PART	7.3e-143	0.0416708	32	1.43e-10	1	1	1	1.73e-08	1	1.62e-19	1	1	1	1	1	7.6e-22	1	3.6e-07	1	1	1	1
M196	11	GO-MF	GO_GLYCOSAMINOGLYCAN_BINDING	0.00036	0.0400237	33	1	1.65e-08	1	0.000288839	1	3.52e-08	1	2.84e-08	1	4.89e-08	1	0.000579449	1	0.000136954	1	0.000659752	1	1.42e-09	2.13e-09
M58	288	GO-CC	GO_POSTSYNAPSE	2.2e-17	0.03653	34	0.322679	1	9.56e-25	1	2.68e-08	1	0.00149302	1	0.17308	1	1.03e-13	1	3.86e-08	1	1	1	1	1	1
M643	32	GO-CC	GO_ANCHORING_JUNCTION	9.9e-05	0.0354677	35	1	3.53e-14	1	0.0263284	1	7.14e-09	1	4.57e-08	1	8.54e-12	1	0.0823579	1	0.000584929	1	2.9e-09	1	1	1
M23	111	GO-MF	GO_TRANSMEMBRANE_RECEPTOR_PROTEIN_TYROSINE_KINASE_ACTIVITY	1	0.0337659	36	1.46e-08	1	1	1	9.06e-12	1	1.93e-15	1	0.000670675	1	1	1	0.000933755	1	9.26e-13	1	1	1	1
M56	136	GO-CC	GO_SYNAPSE_PART	3.9e-05	0.0330245	37	5.6e-08	1	8.9e-08	1	1.07e-07	1	2.52e-08	1	0.0131946	1	1.76e-07	1	2.33e-09	1	2.83e-05	1	1	1	1
M278	150	GO-CC	GO_POSTSYNAPSE	7.3e-18	0.0327827	38	0.334033	1	1.94e-21	1	4.31e-09	1	0.000489319	1	0.757807	1	3.4e-10	1	1.36e-08	1	1	1	1	1	1
M71	69	GO-CC	GO_EXTRACELLULAR_MATRIX	5e-24	0.0316759	39	1	1.95e-16	1	1	1	8.68e-11	1	0.0149739	1	4.56e-21	1	1	1	1	1	0.20773	1	1	1
M478	19	GO-BP	GO_RESPONSE_TO_FOLLICLE_STIMULATING_HORMONE	1	0.0311049	40	1	1.14e-09	1	0.000123122	1	3.8e-09	1	4.61e-08	1	1.16e-08	1	0.009407	1	0.000165665	1	4.06e-06	1	1	1
M308	43	GO-MF	GO_CYTOSKELETAL_PROTEIN_BINDING	1	0.0299392	41	1	1.63e-12	1	0.000494149	1	2.01e-06	1	1.52e-06	1	5.05e-09	1	1	1	0.000136954	1	6.53e-08	1	1	1
M31	153	GO-CC	GO_SYNAPTIC_MEMBRANE	0.21	0.0288685	42	1.36e-08	1	0.0135951	1	1.18e-09	1	2.64e-12	1	0.0243122	1	0.181044	1	1.88e-08	1	0.000102561	1	1	1	1
M733	31	GO-CC	GO_NADH_DEHYDROGENASE_COMPLEX	1.6e-41	0.0286228	43	1.48e-05	1	1	1	2.69e-07	1	2.46e-13	1	1	1	1	1	2.55e-15	1	4.66e-06	1	1	1	1
M512	16	GO-BP	GO_HEMIDESMOSOME_ASSEMBLY	1	0.0281594	44	1	1.88e-08	1	0.000315031	1	8.01e-07	1	6.96e-07	1	3.7e-07	1	2.27e-05	1	0.000294522	1	7.34e-06	1	1	1
M10	1101	GO-CC	GO_CHROMOSOME	4.1e-13	0.0280101	45	1	1	1	1	1	2.23e-15	1	1.81e-11	1	1	1	1	1	1.61e-17	1	0.156217	1	1	1
M412	59	GO-BP	GO_MITOCHONDRIAL_RESPIRATORY_CHAIN_COMPLEX_I_BIOGENESIS	3e-40	0.0274045	46	6.06e-07	1	1	1	2.63e-06	1	1.82e-13	1	1	1	1	1	3.73e-14	1	7.97e-05	1	1	1	1
M276	93	GO-CC	GO_SYNAPSE_PART	0.00088	0.0271242	47	2.26e-06	1	0.0049257	1	1.38e-10	1	5.92e-12	1	0.74602	1	0.000569265	1	6.71e-06	1	8.99e-05	1	1	1	1
M486	34	GO-BP	GO_REGULATION_OF_CALCIUM_ION_DEPENDENT_EXOCYTOSIS	1	0.0256189	48	2.61e-06	0.693625	2.12e-05	1	8.06e-06	1	9.24e-06	1	4.02e-05	1	0.000348732	0.105277	2.01e-05	0.932833	9.65e-06	0.623861	1	1	1
M145	33	GO-CC	GO_SYNAPSE	1	0.0247805	49	2.05e-06	1	0.382445	1	5.21e-07	1	5.57e-08	1	3.43e-05	1	0.418055	1	1.61e-05	1	1.75e-09	1	1	1	1
M511	52	GO-MF	GO_OXIDOREDUCTASE_ACTIVITY_ACTING_ON_PAIRED_DONORS_WITH_INCORPORATION_OR_REDUCTION_OF_MOLECULAR_OXYGEN_NAD_P_H_AS_ONE_DONOR_AND_INCORPORATION_OF_ONE_ATOM_OF_OXYGEN	1	0.0239706	50	1	1.45e-05	0.96645	6.79e-07	1	1.06e-05	1	3.56e-05	1	0.000175439	1	1.32e-06	0.759938	0.000299367	1	0.000851131	1	1	1
M598	10	MIR	ACCGAGC_MIR423	1	0.0218125	51	3.82e-05	1	3.54e-05	1	7.12e-05	1	1.13e-05	1	1	1	5.1e-07	1	3.12e-05	1	2e-05	0.957116	1	1	1
M595	31	GO-CC	GO_SYNAPSE_PART	0.3	0.0213952	52	1.48e-05	1	0.00120913	1	2.69e-07	1	2.61e-08	1	0.449708	1	0.0418536	1	9.79e-06	1	6.25e-05	1	1	1	1
M644	35	GO-CC	GO_EXTRACELLULAR_MATRIX_COMPONENT	8.9e-28	0.0210851	53	1	1.07e-10	1	1	1	4.4e-08	1	0.0014805	1	1.02e-08	1	1	1	1	1	6.03e-05	1	1	1
M307	40	GO-CC	GO_EXTRACELLULAR_MATRIX_COMPONENT	1e-28	0.0208689	54	1	2.68e-11	1	1	1	8.44e-08	1	0.0014805	1	1.14e-08	1	1	1	1	1	0.000244209	1	1	1
M187	23	GO-BP	GO_LOCOMOTORY_EXPLORATION_BEHAVIOR	1	0.019892	55	1.99e-05	0.161184	0.0227693	0.0973938	0.000580028	0.555741	0.000306786	0.0544727	0.00194367	0.0522539	0.0191008	1	0.00202567	0.0922289	0.000118312	0.178835	1	1	1
M646	11	MIR	GACAGGG_MIR339	1	0.0198828	56	1	6.06e-07	1	0.00355617	1	1.18e-06	1	1.04e-06	1	1.75e-06	1	0.647279	1	0.0137585	1	0.00736745	1	1	1
M328	137	GO-CC	GO_NUCLEAR_CHROMOSOME	0.00013	0.0197173	57	1	0.00137309	1	0.0150315	1	2.52e-10	1	4.01e-10	1	1	1	1	1	8.76e-07	1	0.297095	1	1	1
M759	16	TranscriptionFactor	EGR3_01	1	0.0196968	58	0.00051756	1	9.27e-07	1	0.000939414	1	2.02e-05	1	0.000474455	1	7.32e-06	1	0.000387232	1	0.0477281	1	1	1	1
M274	87	GO-CC	GO_SYNAPSE_PART	0.045	0.0194938	59	0.000225063	1	0.000628012	1	5.4e-06	1	1.09e-06	1	0.66805	1	0.000388389	1	2.01e-05	1	0.000276222	1	1	1	1
M154	67	GO-MF	GO_CALCIUM_DEPENDENT_PHOSPHOLIPID_BINDING	1	0.0192009	60	3.48e-08	1	1	1	0.000409014	1	3.44e-05	1	1.38e-06	1	1	1	0.0113198	1	4.4e-07	1	1	1	1
M487	22	TranscriptionFactor	EGR3_01	1	0.0188223	61	0.00022208	1	5.76e-07	1	0.000446135	1	1.94e-05	1	0.00165438	1	3.95e-05	1	0.00166687	1	0.106554	1	1	1	1
M212	19	GO-BP	GO_DEFENSE_RESPONSE_TO_VIRUS	1.9e-13	0.0177817	62	1	3.38e-07	1	1.03e-05	1	9.06e-06	1	0.000577034	1	0.0197745	1	1	1	1.51e-06	1	0.932932	1	1	1
M79	177	GO-CC	GO_NUCLEOPLASM_PART	3.4e-05	0.0171963	63	1	0.00938712	1	0.0440585	1	1.82e-09	1	2.52e-08	1	1	1	1	1	2.4e-07	1	0.887563	1	1	1
M25	82	GO-MF	GO_CALCIUM_DEPENDENT_PHOSPHOLIPID_BINDING	1	0.0166326	64	4.84e-07	1	1	1	0.00212793	1	0.000318336	1	6.63e-07	1	1	1	0.033411	1	4.06e-06	1	1	1	1
M602	13	GO-CC	GO_PSEUDOPODIUM	0.018	0.0161815	65	0.328215	1	3e-09	1	5.4e-07	1	0.0125224	1	1	1	0.0039067	1	5.59e-06	1	1	1	1	1	1
M599	44	GO-CC	GO_SYNAPSE_PART	0.0022	0.0150555	66	0.00156667	1	0.704567	1	9.05e-08	1	2.15e-07	1	0.142336	1	0.655108	1	0.000140489	1	0.0276409	1	1	1	1
M250	19	GO-BP	GO_REGULATION_OF_NECROTIC_CELL_DEATH	1	0.0147632	67	1	0.000365291	1	1	1	0.00424202	1	7.83e-06	1	0.000401426	1	1	1	0.00110474	1	4.06e-06	1	1	1
M57	190	GO-CC	GO_SYNAPSE_PART	5.6e-06	0.0146621	68	0.00569281	1	0.00808648	1	8.01e-08	1	3.73e-06	1	1	1	0.0304387	1	0.00231049	1	0.0322747	1	1	1	1
M234	28	GO-CC	GO_NEURON_PROJECTION_TERMINUS	0.75	0.0143694	69	0.997361	1	1	1	5.79e-09	1	1.77e-11	1	1	1	1	1	0.226654	1	0.00379293	1	1	1	1
M175	91	GO-CC	GO_PLATELET_DENSE_TUBULAR_NETWORK	1	0.0142625	70	1.13e-05	1	1	1	1.58e-06	1	6.46e-08	1	1	1	1	1	0.000852661	1	0.130501	1	1	1	1
M50	36	GO-MF	GO_PEPTIDE_ANTIGEN_BINDING	5.2e-16	0.0140277	71	1	0.00111337	1	0.510909	1	9.84e-09	1	0.000464152	1	6.79e-05	1	1	1	0.00166687	1	1	1	1	1
M255	28	Ractome	REACTOME_ANTIGEN_PRESENTATION_FOLDING_ASSEMBLY_AND_PEPTIDE_LOADING_OF_CLASS_I_MHC	1.6e-14	0.0138366	72	1	0.000398918	1	0.214844	1	4.4e-08	1	0.000126788	1	0.00141713	1	1	1	0.000852661	1	1	1	1	1
M446	15	MIR	ATGCTGC_MIR103_MIR107	1	0.0115982	73	0.000375235	1	0.0520294	1	0.000671421	1	0.00232875	1	1	1	1	1	0.000286686	1	0.000180074	1	1	1	1
M29	65	GO-BP	GO_CELLULAR_AMINO_ACID_METABOLIC_PROCESS	1	0.0113229	74	0.00058526	1	0.0468194	1	0.00769629	1	0.000658284	0.441755	0.00156825	1	1	1	0.0415106	1	0.00104459	1	1	1	1
M791	28	GO-CC	GO_SYNAPSE	0.0064	0.0109499	75	1	1	4.49e-06	1	0.00180132	1	0.599217	1	1	1	5.44e-06	1	0.000591418	1	1	1	1	1	1
M45	332	GO-BP	GO_PROTEIN_LOCALIZATION	7.2e-05	0.0106868	76	1	1	1	1	1.94e-05	1	5.31e-09	1	1	1	1	1	0.238578	1	0.00160378	1	1	1	1
M470	55	GO-CC	GO_PLATELET_DENSE_TUBULAR_NETWORK	1	0.0101919	77	0.000164314	1	1	1	7.12e-05	1	2.29e-05	1	1	1	1	1	0.00347116	1	0.244655	1	1	1	1
M805	10	GO-CC	GO_ANCHORING_JUNCTION	1	0.0100178	78	1	0.00142728	1	1	1	0.00016502	1	0.00190213	1	0.0451422	1	1	1	0.0638611	1	0.000325269	1	1	1
M603	40	GO-CC	GO_SYNAPSE	2e-07	0.00994801	79	1	1	7.5e-05	1	0.0117592	1	0.466808	1	1	1	2.3e-06	1	0.000567929	1	1	1	1	1	1
M415	44	GO-CC	GO_MITOCHONDRIAL_PART	5.7e-09	0.00914078	80	0.0524135	1	1	1	0.00357819	1	1.87e-06	1	1	1	1	1	0.000960379	1	0.0276409	1	1	1	1
M48	33	GO-BP	GO_REGULATION_OF_NECROTIC_CELL_DEATH	4.1e-07	0.00902774	81	1	0.00890889	1	1	1	0.0527688	1	0.000799792	0.491379	0.0051765	1	1	1	0.0143621	1	0.00101207	1	1	1
M608	13	GO-BP	GO_PHOSPHATIDYLINOSITOL_METABOLIC_PROCESS	1	0.0087333	82	0.0393446	1	0.000157452	1	0.00469303	1	0.0125224	1	0.10216	1	0.0039067	1	0.270855	1	1	1	1	1	1
M121	58	GO-CC	GO_MITOCHONDRIAL_PART	1.5e-08	0.00872695	83	0.151791	1	1	1	0.00374361	1	9.88e-07	1	1	1	1	1	0.000884242	1	0.0810938	1	1	1	1
M613	10	GO-BP	GO_REGULATION_OF_VACUOLAR_TRANSPORT	1	0.00864653	84	0.0188428	1	0.0176834	1	0.0250655	1	0.0489874	1	0.00258243	1	0.00179612	1	0.17945	1	0.157039	1	1	1	1
M167	16	GO-MF	GO_ARF_GUANYL_NUCLEOTIDE_EXCHANGE_FACTOR_ACTIVITY	1	0.00748117	85	0.00714964	1	0.479078	1	0.0911691	1	0.003234	1	0.0108006	1	0.118651	1	0.0532309	1	0.0477281	1	1	1	1
M790	13	Ractome	REACTOME_CYTOSOLIC_TRNA_AMINOACYLATION	0.18	0.00747349	86	0.328215	1	0.00277036	1	0.00469303	1	0.0125224	1	0.10216	1	0.0823579	1	0.0307154	1	0.244655	1	1	1	1
M666	93	GO-CC	GO_CHROMOSOME	6.1e-09	0.00707444	87	1	0.742902	1	1	1	4.11e-05	1	0.00197223	1	1	1	1	1	0.000460885	1	0.499351	1	1	1
M286	28	KEGG	KEGG_RIBOSOME	7.6e-35	0.00697657	88	0.997361	1	5.08e-10	1	1	1	1	1	1	1	1	1	0.0386134	1	1	1	1	1	1
M59	38	KEGG	KEGG_RIBOSOME	2.8e-38	0.00693212	89	1	1	1.16e-09	1	1	1	1	1	1	1	1	1	0.0197407	1	1	1	1	1	1
M272	23	GO-MF	GO_GLUTAMATE_RECEPTOR_BINDING	1	0.00684366	90	0.0030897	1	0.00259082	1	0.216809	1	0.389978	1	1	1	0.228863	1	0.000202033	1	1	1	1	1	1
M280	22	GO-MF	GO_LIPID_BINDING	1	0.0065108	91	0.0231576	1	0.0197713	1	0.00439755	1	0.354757	1	0.0249011	1	0.0173935	1	0.595644	1	0.550713	1	1	1	1
M505	34	TranscriptionFactor	SCGGAAGY_ELK1_02	1	0.00626073	92	1	0.121756	1	1	1	0.00135617	1	0.0162704	1	1	1	1	1	0.00098831	1	0.0924986	1	1	1
M601	30	GO-CC	GO_EXCITATORY_SYNAPSE	0.95	0.00624801	93	1	1	7.86e-06	1	0.0179213	1	0.0509441	1	0.43968	1	0.366041	1	0.258379	1	0.860742	1	1	1	1
M589	19	GO-CC	GO_VOLTAGE_GATED_SODIUM_CHANNEL_COMPLEX	0.21	0.00606281	94	0.109518	1	0.0966169	1	0.138068	1	0.0489874	1	0.0169252	1	0.0114018	1	0.484795	1	0.0738307	1	1	1	1
M331	111	GO-CC	GO_CHROMOSOME	6.7e-09	0.00546987	95	1	0.762194	1	1	1	0.000405773	1	0.00979678	1	1	1	1	1	0.00193303	1	0.686235	1	1	1
M142	51	GO-MF	GO_POTASSIUM_TRANSPORTING_ATPASE_ACTIVITY	7.4e-14	0.0050801	96	0.0210811	1	0.935364	1	0.0388397	1	0.0355808	1	1	1	1	1	0.0638611	1	0.00915802	1	1	1	1
M356	31	GO-BP	GO_REGULATION_OF_AUTOPHAGY	1	0.00453475	97	0.0121052	1	0.0612651	1	0.10906	1	0.0124459	1	0.449708	1	1	1	0.270855	1	0.893178	1	1	1	1
M61	185	GO-BP	GO_REGULATION_OF_PROTEIN_INSERTION_INTO_MITOCHONDRIAL_MEMBRANE_INVOLVED_IN_APOPTOTIC_SIGNALING_PATHWAY	0.0034	0.00444379	98	1	1	0.000570048	1	0.387778	1	1	1	0.542383	1	0.00125981	1	1	1	1	1	1	1	1
M122	208	GO-CC	GO_MITOCHONDRION	4.4e-53	0.00444198	99	0.357789	1	1	1	1	1	0.0195243	1	0.74602	1	1	1	5.12e-05	1	0.56949	1	1	1	1
M195	29	Ractome	REACTOME_CREB_PHOSPHORYLATION_THROUGH_THE_ACTIVATION_OF_RAS	1	0.0044256	100	1	0.155249	1	0.241397	1	0.209467	1	0.0593475	1	0.454481	1	1	1	0.0830648	1	0.00915802	1	1	1
M73	13	Ractome	REACTOME_TELOMERE_MAINTENANCE	0.14	0.00434306	101	1	0.779733	1	1	1	0.0678265	1	0.0568117	1	1	1	1	1	0.0041305	1	0.017375	1	1	1
M618	84	GO-BP	GO_REGULATION_OF_PROTEIN_INSERTION_INTO_MITOCHONDRIAL_MEMBRANE_INVOLVED_IN_APOPTOTIC_SIGNALING_PATHWAY	0.00076	0.00434025	102	0.484017	1	0.0110186	1	0.112551	1	1	1	0.156836	1	0.0182156	1	0.126999	1	1	1	1	1	1
M273	26	GO-CC	GO_VOLTAGE_GATED_SODIUM_CHANNEL_COMPLEX	0.77	0.00431109	103	0.231407	1	0.215591	1	0.287721	1	0.136517	1	0.0393329	1	0.0264498	1	0.75807	1	0.156217	1	1	1	1
M235	106	GO-CC	GO_INTRACELLULAR_VESICLE	0.92	0.00413565	104	1	1	1	1	0.045778	1	0.00374085	1	0.930185	1	1	1	0.115276	1	0.024442	1	1	1	1
M147	22	GO-MF	GO_SH3_DOMAIN_BINDING	1	0.00401661	105	0.157349	1	1	1	0.0352299	1	0.00194294	1	1	1	1	1	0.595644	1	0.106554	1	1	1	1
M689	18	GO-CC	GO_MITOCHONDRION	1	0.00389601	106	0.0950749	1	0.0850007	1	0.122189	1	1	1	0.0146334	1	1	1	0.0724493	1	1	1	1	1	1
M225	76	GO-CC	GO_CLATHRIN_COATED_VESICLE	0.076	0.00384005	107	0.0361986	1	1	1	0.0696025	1	0.00952276	1	1	1	1	1	0.266253	1	0.199721	1	1	1	1
M406	56	GO-CC	GO_BLOOD_MICROPARTICLE	1.9e-42	0.0037533	108	1	0.321317	1	1	1	0.443691	1	1	1	0.0616647	1	1	1	0.000197198	1	1	1	1	1
M80	132	GO-CC	GO_CHROMOSOME	1.6e-09	0.00347495	109	1	1	1	1	1	0.0032669	1	0.072754	1	1	1	1	1	0.019508	1	1	1	1	1
M499	16	GO-BP	GO_ENDOCYTOSIS	1	0.00338589	110	0.453799	1	1	1	0.0108433	1	0.0271501	1	0.143455	1	1	1	1	1	0.331428	1	1	1	1
M774	14	Ractome	REACTOME_DEADENYLATION_OF_MRNA	1	0.00334728	111	1	1	0.00366547	1	0.411391	1	1	1	1	1	0.00482807	1	1	1	1	1	1	1	1
M460	36	GO-BP	GO_REGULATION_OF_CELLULAR_COMPONENT_BIOGENESIS	1	0.00332355	112	0.473665	1	1	1	1	1	0.102527	1	1	1	1	1	1	1	0.000163031	1	1	1	1
M517	11	Ractome	REACTOME_INTERFERON_ALPHA_BETA_SIGNALING	9.6e-16	0.00322415	113	1	0.0232036	1	0.0329786	1	0.162937	1	1	1	1	1	1	1	0.0902306	1	1	1	1	1
M6	255	GO-BP	GO_REGULATION_OF_PROTEIN_INSERTION_INTO_MITOCHONDRIAL_MEMBRANE_INVOLVED_IN_APOPTOTIC_SIGNALING_PATHWAY	0.024	0.00306626	114	1	1	0.00188771	1	0.913272	1	1	1	1	1	0.0114018	1	1	1	1	1	1	1	1
M95	215	GO-CC	GO_CYTOSOLIC_RIBOSOME	2.2e-15	0.00300633	115	0.218346	1	0.0223493	1	0.434635	1	1	1	0.0114543	1	1	1	1	1	1	1	1	1	1
M783	29	GO-MF	GO_CALMODULIN_DEPENDENT_PROTEIN_KINASE_ACTIVITY	8.8e-05	0.00288443	116	0.0598387	1	1	1	0.0154882	1	0.0456021	1	1	1	1	1	0.884389	1	1	1	1	1	1
M718	51	GO-CC	GO_BLOOD_MICROPARTICLE	1.5e-34	0.00287241	117	1	0.186305	1	1	1	0.277897	1	1	1	0.246986	1	1	1	0.00304984	1	1	1	1	1
M282	15	GO-CC	GO_DENDRITE_CYTOPLASM	1	0.00283478	118	1	1	0.000315031	1	1	1	0.141403	1	1	1	1	1	1	1	1	1	1	1	1
M530	73	GO-BP	GO_GLUCOSE_6_PHOSPHATE_METABOLIC_PROCESS	1	0.00279966	119	1	1	1	1	0.1739	1	0.0236596	1	1	1	1	1	0.238578	1	0.0513792	1	1	1	1
M44	169	GO-CC	GO_LYTIC_VACUOLE_MEMBRANE	4.8e-05	0.00268101	120	0.0483128	1	1	1	0.119141	1	0.0702581	1	1	1	1	1	0.362196	1	0.523694	1	1	1	1
M158	49	GO-CC	GO_AXON	1	0.00262372	121	0.851662	1	1	1	1	1	0.100219	1	1	1	1	1	1	1	0.00110043	1	1	1	1
M208	60	TranscriptionFactor	SCGGAAGY_ELK1_02	1	0.00247319	122	1	0.779733	1	1	1	0.0782977	1	0.137624	1	1	1	1	1	0.0409068	1	0.465213	1	1	1
M21	249	GO-BP	GO_POTASSIUM_ION_TRANSPORT	4.6e-11	0.00244989	123	1	1	1	1	1	1	0.00101637	1	1	1	1	1	1	1	0.170823	1	1	1	1
M508	21	MIR	ACCAATC_MIR509	4.4e-21	0.00242557	124	0.00197915	1	0.124832	1	0.76582	1	1	1	1	1	1	1	1	1	1	1	1	1	1
M439	83	GO-MF	GO_METAL_ION_TRANSMEMBRANE_TRANSPORTER_ACTIVITY	0.0015	0.00224489	125	1	1	1	1	1	1	0.000358307	1	1	1	1	1	1	1	1	1	1	1	1
M545	69	GO-MF	GO_RAL_GTPASE_BINDING	0.076	0.00218151	126	1	1	0.0611044	1	0.891481	1	1	1	1	1	0.00822907	1	1	1	1	1	1	1	1
M311	12	GO-CC	GO_MYOFILAMENT	1	0.00216897	127	1	0.0361603	1	1	1	0.216341	1	0.681372	1	0.0879075	1	1	1	1	1	1	1	1	1
M338	21	GO-MF	GO_RNA_BINDING	1	0.00213761	128	1	1	1	1	1	0.140344	1	0.121532	1	1	1	1	1	0.229895	1	0.133509	1	1	1
M287	134	GO-BP	GO_REGULATION_OF_PROTEIN_INSERTION_INTO_MITOCHONDRIAL_MEMBRANE_INVOLVED_IN_APOPTOTIC_SIGNALING_PATHWAY	0.00027	0.00201207	129	0.878194	1	0.1391	1	0.698684	1	1	1	0.59404	1	0.0251117	1	0.640804	1	1	1	1	1	1
M176	32	GO-CC	GO_SYNAPTIC_MEMBRANE	0.0031	0.00197121	130	1	1	1	1	1	1	0.0648879	1	1	1	1	1	0.291026	1	0.0499157	1	1	1	1
M810	17	GO-BP	GO_CHROMATIN_SILENCING	0.0066	0.00183466	131	1	1	1	1	1	0.595243	1	0.0454283	1	1	1	1	1	0.986205	1	0.057272	1	1	1
M150	12	GO-BP	GO_REGULATION_OF_ALTERNATIVE_MRNA_SPLICING_VIA_SPLICEOSOME	0.34	0.00182914	132	1	1	1	1	1	1	1	1	0.963412	1	1	1	0.00161655	1	1	1	1	1	1
M201	87	GO-BP	GO_EPHRIN_RECEPTOR_SIGNALING_PATHWAY	0.027	0.00182422	133	1	1	1	1	0.129417	1	0.0237065	1	0.66805	1	1	1	1	1	0.773184	1	1	1	1
M580	41	GO-MF	GO_CALMODULIN_DEPENDENT_PROTEIN_KINASE_ACTIVITY	0.0006	0.00177206	134	0.178946	1	1	1	0.0649492	1	0.16395	1	1	1	1	1	1	1	1	1	1	1	1
M391	54	Ractome	REACTOME_GLYCOLYSIS	1	0.00175816	135	1	1	1	1	1	1	1	1	1	1	1	1	1	1	0.00200146	1	1	1	1
M417	70	GO-CC	GO_MITOCHONDRION	5.5e-25	0.00169364	136	1	1	1	1	1	1	0.870046	1	1	1	1	1	0.00288961	1	1	1	1	1	1
M209	29	MIR	ACCAATC_MIR509	3.4e-19	0.00168998	137	0.00906787	1	0.280864	1	1	1	1	1	1	1	1	1	1	1	1	1	1	1	1
M26	220	Ractome	REACTOME_VOLTAGE_GATED_POTASSIUM_CHANNELS	1.2e-07	0.0016638	138	1	1	1	1	1	1	0.681372	1	1	1	1	1	1	1	0.00410016	1	1	1	1
M236	17	TranscriptionFactor	MIF1_01	1	0.00165164	139	0.488121	1	1	1	0.561369	1	0.194001	1	1	1	1	1	1	1	0.0548622	1	1	1	1
M141	150	GO-MF	GO_METAL_ION_TRANSMEMBRANE_TRANSPORTER_ACTIVITY	0.00041	0.00154954	140	1	1	1	1	1	1	0.00418375	1	1	1	1	1	1	1	1	1	1	1	1
M474	12	GO-MF	GO_OLIGOPEPTIDE_BINDING	1	0.00146374	141	1	0.680862	1	1	1	0.216341	1	0.681372	1	0.449708	1	0.710397	1	0.490597	1	0.360183	1	1	1
M169	27	GO-BP	GO_CELLULAR_AMINO_ACID_METABOLIC_PROCESS	1	0.0014606	142	0.956324	0.742468	1	1	1	1	1	0.0108759	1	1	1	1	1	1	0.741873	1	1	1	1
M136	96	GO-MF	GO_CARBON_OXYGEN_LYASE_ACTIVITY	1	0.00131337	143	1	1	1	1	1	0.828611	1	1	1	1	1	0.0444298	1	0.261849	1	1	1	1	1
M353	39	GO-MF	GO_UBIQUITIN_LIKE_PROTEIN_CONJUGATING_ENZYME_ACTIVITY	1	0.00131092	144	0.553181	1	0.55262	1	0.679348	1	1	1	0.106671	1	1	1	0.438935	1	1	1	1	1	1
M248	15	GO-MF	GO_GROWTH_FACTOR_BINDING	1	0.00118204	145	1	0.361983	1	0.482541	1	0.122189	1	1	1	0.718441	1	1	1	1	1	1	1	1	1
M830	97	GO-CC	GO_EXOCYTIC_VESICLE	4.7e-12	0.00118054	146	1	1	1	1	0.970282	1	0.285719	1	1	1	0.655108	1	0.533322	1	0.159152	1	1	1	1
M258	106	Ractome	REACTOME_INSULIN_SYNTHESIS_AND_PROCESSING	0.037	0.00116669	147	1	1	0.364363	1	1	1	1	1	1	1	0.0444298	1	1	1	1	1	1	1	1
M84	27	GO-MF	GO_SERINE_TYPE_ENDOPEPTIDASE_INHIBITOR_ACTIVITY	1	0.00110099	148	1	1	1	1	1	0.387893	1	0.346937	1	1	1	1	1	0.490597	1	0.309295	1	1	1
M677	22	GO-BP	GO_CHROMATIN_SILENCING	0.025	0.00106677	149	1	1	1	1	1	1	1	0.147523	1	1	1	1	1	1	1	0.156217	1	1	1
M785	44	GO-CC	GO_MICROTUBULE_CYTOSKELETON	0.71	0.000985296	150	1	1	0.0411994	1	1	1	1	1	0.74602	1	1	1	1	1	1	1	1	1	1
M117	106	GO-CC	GO_BLOOD_MICROPARTICLE	6.8e-80	0.000950007	151	1	1	1	1	1	1	1	1	1	0.949912	1	1	1	0.0366543	1	1	1	1	1
M775	110	GO-CC	GO_EXOCYTIC_VESICLE	1.8e-14	0.000943131	152	1	1	1	1	1	1	0.481198	1	1	1	0.82896	1	0.350809	1	0.254937	1	1	1	1
M116	44	GO-BP	GO_MITOCHONDRIAL_TRANSLATION	1.7e-42	0.000902393	153	1	1	0.0411994	1	1	1	1	1	1	1	1	1	1	1	1	1	1	1	1
M269	59	GO-MF	GO_CALMODULIN_DEPENDENT_PROTEIN_KINASE_ACTIVITY	1.9e-05	0.000794938	154	0.47998	1	1	1	0.232716	1	0.539235	1	1	1	1	1	1	1	1	1	1	1	1
M300	44	GO-BP	GO_MICROTUBULE_CYTOSKELETON_ORGANIZATION	1	0.000756593	155	1	1	1	1	1	1	1	1	1	1	1	1	1	0.242996	1	0.283847	1	1	1
M582	55	GO-CC	GO_NEURONAL_POSTSYNAPTIC_DENSITY	0.17	0.00067178	156	1	1	0.0966169	1	1	1	1	1	0.963412	1	1	1	1	1	1	1	1	1	1
M320	14	GO-CC	GO_PRERIBOSOME_LARGE_SUBUNIT_PRECURSOR	1	0.000630974	157	1	1	1	1	1	0.344379	1	0.312222	1	1	1	1	1	1	1	1	1	1	1
M710	43	GO-BP	GO_PHOSPHATE_CONTAINING_COMPOUND_METABOLIC_PROCESS	0.54	0.000583344	158	1	1	1	1	1	1	1	1	1	1	1	1	1	1	0.127236	1	1	1	1
M653	14	Ractome	REACTOME_SMOOTH_MUSCLE_CONTRACTION	5.8e-11	0.000569726	159	1	1	1	1	1	1	1	1	1	1	1	1	1	1	1	0.133509	1	1	1
M36	129	GO-BP	GO_EPHRIN_RECEPTOR_SIGNALING_PATHWAY	0.019	0.000528356	160	1	1	1	1	0.61724	1	0.250356	1	1	1	1	1	1	1	1	1	1	1	1
M309	47	GO-MF	GO_STRUCTURAL_CONSTITUENT_OF_MUSCLE	3.4e-10	0.000525284	161	1	1	1	1	1	1	1	1	1	1	1	1	1	1	1	0.156217	1	1	1
M526	30	Ractome	REACTOME_SIGNAL_REGULATORY_PROTEIN_SIRP_FAMILY_INTERACTIONS	1	0.000484819	162	1	1	1	1	1	1	0.209394	1	1	1	1	1	1	1	0.860742	1	1	1	1
M433	27	GO-CC	GO_MICROTUBULE_ORGANIZING_CENTER_PART	1	0.000442299	163	1	1	1	1	1	1	1	1	1	1	1	0.20946	1	1	1	1	1	1	1
M739	41	GO-MF	GO_PEROXISOME_PROLIFERATOR_ACTIVATED_RECEPTOR_BINDING	1	0.000432471	164	1	1	1	1	1	0.818402	1	1	1	1	1	0.670089	1	0.395447	1	1	1	1	1
M440	23	GO-MF	GO_RNA_BINDING	1	0.000420682	165	1	1	1	1	1	1	0.389978	1	1	1	1	1	1	1	0.579753	1	1	1	1
M614	10	MIR	TGTTTAC_MIR30A5P_MIR30C_MIR30D_MIR30B_MIR30E5P	1	0.000409423	166	1	1	1	1	0.235269	1	1	1	1	1	1	1	1	1	1	1	1	1	1
M38	89	MIR	ACCAATC_MIR509	1.6e-13	0.000394561	167	0.57175	1	1	1	1	0.863229	1	1	1	1	1	1	1	0.502393	1	1	1	1	1
M457	87	Ractome	REACTOME_VOLTAGE_GATED_POTASSIUM_CHANNELS	0.00039	0.000392805	168	1	1	1	1	1	1	0.809718	1	1	1	1	1	1	1	0.308133	1	1	1	1
M729	38	GO-CC	GO_MITOCHONDRIAL_PART	2.5e-12	0.00036967	169	1	1	1	1	0.645793	1	1	1	1	1	1	1	0.419266	1	1	1	1	1	1
M194	25	GO-BP	GO_PROTEIN_TRANSPORT_ALONG_MICROTUBULE	0.023	0.00033521	170	1	1	1	1	1	1	1	0.647291	1	0.762147	1	0.66456	1	0.932833	1	1	1	1	1
M156	117	Ractome	REACTOME_VOLTAGE_GATED_POTASSIUM_CHANNELS	6.6e-05	0.000330818	171	1	1	1	1	1	1	1	1	1	1	1	1	1	1	0.310612	1	1	1	1
M669	81	GO-CC	GO_EARLY_ENDOSOME_MEMBRANE	1	0.000329872	172	1	1	1	1	1	1	1	1	1	1	1	1	1	0.311652	1	1	1	1	1
M484	14	GO-BP	GO_POSITIVE_REGULATION_OF_ATPASE_ACTIVITY	1	0.000329355	173	1	1	1	1	1	1	1	0.312222	1	1	1	1	1	1	1	1	1	1	1
M432	49	GO-MF	GO_PEROXISOME_PROLIFERATOR_ACTIVATED_RECEPTOR_BINDING	1	0.000321148	174	1	1	1	1	1	0.837656	1	1	1	1	1	1	1	0.383703	1	1	1	1	1
M75	89	GO-BP	GO_ESTABLISHMENT_OR_MAINTENANCE_OF_BIPOLAR_CELL_POLARITY	1	0.000312427	175	1	1	1	1	1	0.331472	1	1	1	1	1	1	1	1	1	1	1	1	1
M321	17	GO-CC	GO_SPECIFIC_GRANULE	1	0.000287683	176	1	1	1	1	1	1	1	1	1	1	1	1	1	0.361766	1	1	1	1	1
M386	74	Ractome	REACTOME_FORMATION_OF_TUBULIN_FOLDING_INTERMEDIATES_BY_CCT_TRIC	3.6e-17	0.000283932	177	1	1	1	1	1	1	1	1	1	1	0.366594	1	1	1	1	1	1	1	1
M165	56	KEGG	KEGG_PANTOTHENATE_AND_COA_BIOSYNTHESIS	1	0.000278645	178	0.422549	1	1	1	1	1	1	1	1	1	1	1	0.88394	1	1	1	1	1	1
M20	158	GO-MF	GO_CARBON_OXYGEN_LYASE_ACTIVITY	1	0.000250101	179	1	1	1	1	1	1	1	1	1	1	1	0.413155	1	1	1	1	1	1	1
M557	140	GO-CC	GO_EXOCYTIC_VESICLE	1.3e-12	0.000244307	180	1	1	1	1	1	1	1	1	1	1	1	1	0.740493	1	0.56949	1	1	1	1
M335	95	GO-BP	GO_CYTOSOLIC_TRANSPORT	1	0.00024328	181	1	1	1	1	1	1	1	1	1	1	1	1	1	0.423236	1	1	1	1	1
M113	138	Ractome	REACTOME_FORMATION_OF_TUBULIN_FOLDING_INTERMEDIATES_BY_CCT_TRIC	2.5e-32	0.000228957	182	1	1	1	1	1	1	1	1	1	1	0.445213	1	1	1	1	1	1	1	1
M24	91	GO-BP	GO_REGULATION_OF_PROTEIN_KINASE_B_SIGNALING	1	0.000226536	183	1	1	1	1	1	1	1	1	1	1	1	1	0.449038	1	1	1	1	1	1
M355	95	GO-BP	GO_ESTABLISHMENT_OF_LOCALIZATION_IN_CELL	1	0.000210741	184	1	1	0.623001	1	1	1	1	1	0.762147	1	1	1	1	1	1	1	1	1	1
M271	100	GO-MF	GO_TUBULIN_BINDING	0.076	0.000143201	185	1	1	0.722528	1	1	1	1	1	0.834339	1	1	1	1	1	1	1	1	1	1
M16	151	GO-CC	GO_BLOOD_MICROPARTICLE	3.6e-106	0.000139774	186	1	1	1	1	1	1	1	1	1	1	1	1	1	0.610178	1	1	1	1	1
M207	41	Ractome	REACTOME_REGULATION_OF_RHEB_GTPASE_ACTIVITY_BY_AMPK	1	0.000136971	187	1	1	0.616254	1	1	1	1	1	1	1	1	1	1	1	1	1	1	1	1
M69	67	GO-BP	GO_PROTEIN_LOCALIZATION_TO_ENDOPLASMIC_RETICULUM	1.3e-19	0.00013389	188	1	1	0.623001	1	1	1	1	1	1	1	1	1	1	1	1	1	1	1	1
M693	46	GO-MF	GO_TAU_PROTEIN_KINASE_ACTIVITY	1	7.6e-05	189	1	1	0.764553	1	1	1	1	1	1	1	1	1	1	1	1	1	1	1	1
M385	48	KEGG	KEGG_PATHOGENIC_ESCHERICHIA_COLI_INFECTION	3.6e-07	7.58e-05	190	1	1	1	1	1	1	1	1	1	1	1	1	1	1	1	1	0.765051	1	1
M11	487	GO-BP	GO_AMIDE_BIOSYNTHETIC_PROCESS	2.2e-25	5.26e-05	191	1	1	1	1	1	1	1	1	0.830362	1	1	1	1	1	1	1	1	1	1
M37	48	GO-BP	GO_NEGATIVE_REGULATION_OF_TOR_SIGNALING	1	5.15e-05	192	1	1	0.833679	1	1	1	1	1	1	1	1	1	1	1	1	1	1	1	1
M257	44	GO-CC	GO_SYNAPTIC_MEMBRANE	0.66	4.76e-05	193	1	1	1	1	0.845224	1	1	1	1	1	1	1	1	1	1	1	1	1	1
M55	108	GO-MF	GO_CYTOSKELETAL_PROTEIN_BINDING	0.056	4.59e-05	194	1	1	0.895178	1	1	1	1	1	0.949912	1	1	1	1	1	1	1	1	1	1
M260	164	GO-CC	GO_EXOCYTIC_VESICLE	1.8e-11	2.67e-05	195	1	1	1	1	1	1	1	1	1	1	1	1	1	1	0.909992	1	1	1	1
M185	21	GO-BP	GO_POSITIVE_REGULATION_OF_ATPASE_ACTIVITY	1	2.07e-05	196	1	1	1	1	1	1	1	0.929552	1	1	1	1	1	1	1	1	1	1	1
M232	54	KEGG	KEGG_ENDOCYTOSIS	0.012	9.51e-06	197	1	1	1	1	1	1	0.966947	1	1	1	1	1	1	1	1	1	1	1	1
M100	94	GO-MF	GO_POLY_A_RNA_BINDING	1.9e-13	0	198	1	1	1	1	1	1	1	1	1	1	1	1	1	1	1	1	1	1	1
M101	71	GO-MF	GO_RNA_BINDING	5e-08	0	199	1	1	1	1	1	1	1	1	1	1	1	1	1	1	1	1	1	1	1
M102	97	GO-BP	GO_MRNA_PROCESSING	3.5e-21	0	200	1	1	1	1	1	1	1	1	1	1	1	1	1	1	1	1	1	1	1
M103	50	GO-MF	GO_POLY_A_RNA_BINDING	0.0033	0	201	1	1	1	1	1	1	1	1	1	1	1	1	1	1	1	1	1	1	1
M104	29	GO-BP	GO_RNA_PROCESSING	0.11	0	202	1	1	1	1	1	1	1	1	1	1	1	1	1	1	1	1	1	1	1
M106	17	Ractome	REACTOME_MITOTIC_G2_G2_M_PHASES	1	0	203	1	1	1	1	1	1	1	1	1	1	1	1	1	1	1	1	1	1	1
M107	39	GO-BP	GO_RNA_SPLICING_VIA_TRANSESTERIFICATION_REACTIONS	0.025	0	204	1	1	1	1	1	1	1	1	1	1	1	1	1	1	1	1	1	1	1
M109	11	GO-CC	GO_LATERAL_ELEMENT	1	0	205	1	1	1	1	1	1	1	1	1	1	1	1	1	1	1	1	1	1	1
M110	104	GO-BP	GO_RNA_SPLICING	7.1e-21	0	206	1	1	1	1	1	1	1	1	1	1	1	1	1	1	1	1	1	1	1
M111	23	GO-CC	GO_RIBONUCLEOPROTEIN_COMPLEX	0.00081	0	207	1	1	1	1	1	1	1	1	1	1	1	1	1	1	1	1	1	1	1
M114	326	GO-BP	GO_ESTABLISHMENT_OF_PROTEIN_LOCALIZATION	4.8e-07	0	208	1	1	1	1	1	1	1	1	1	1	1	1	1	1	1	1	1	1	1
M115	71	GO-BP	GO_MITOCHONDRIAL_TRANSLATION	1.6e-56	0	209	1	1	1	1	1	1	1	1	1	1	1	1	1	1	1	1	1	1	1
M118	45	GO-BP	GO_HUMORAL_IMMUNE_RESPONSE_MEDIATED_BY_CIRCULATING_IMMUNOGLOBULIN	1e-23	0	210	1	1	1	1	1	1	1	1	1	1	1	1	1	1	1	1	1	1	1
M119	101	GO-CC	GO_MITOCHONDRIAL_PART	1e-29	0	211	1	1	1	1	1	1	1	1	1	1	1	1	1	1	1	1	1	1	1
M12	803	GO-BP	GO_MRNA_PROCESSING	9.4e-136	0	212	1	1	1	1	1	1	1	1	1	1	1	1	1	1	1	1	1	1	1
M124	67	Ractome	REACTOME_ADENYLATE_CYCLASE_INHIBITORY_PATHWAY	1	0	213	1	1	1	1	1	1	1	1	1	1	1	1	1	1	1	1	1	1	1
M125	21	GO-BP	GO_GLUTAMATE_RECEPTOR_SIGNALING_PATHWAY	1	0	214	1	1	1	1	1	1	1	1	1	1	1	1	1	1	1	1	1	1	1
M127	14	GO-MF	GO_TRANSLATION_ELONGATION_FACTOR_ACTIVITY	1	0	215	1	1	1	1	1	1	1	1	1	1	1	1	1	1	1	1	1	1	1
M128	51	GO-CC	GO_CATALYTIC_COMPLEX	1	0	216	1	1	1	1	1	1	1	1	1	1	1	1	1	1	1	1	1	1	1
M129	10	GO-BP	GO_CYTOKINE_PRODUCTION	1	0	217	1	1	1	1	1	1	1	1	1	1	1	1	1	1	1	1	1	1	1
M13	464	Ractome	REACTOME_FORMATION_OF_TUBULIN_FOLDING_INTERMEDIATES_BY_CCT_TRIC	5.7e-27	0	218	1	1	1	1	1	1	1	1	1	1	1	1	1	1	1	1	1	1	1
M131	11	GO-BP	GO_PROTEIN_TRANSMEMBRANE_TRANSPORT	1	0	219	1	1	1	1	1	1	1	1	1	1	1	1	1	1	1	1	1	1	1
M132	51	GO-BP	GO_PROTEIN_FOLDING	1.9e-06	0	220	1	1	1	1	1	1	1	1	1	1	1	1	1	1	1	1	1	1	1
M133	40	Ractome	REACTOME_METABOLISM_OF_POLYAMINES	1	0	221	1	1	1	1	1	1	1	1	1	1	1	1	1	1	1	1	1	1	1
M134	26	GO-CC	GO_ENDOPLASMIC_RETICULUM_QUALITY_CONTROL_COMPARTMENT	1	0	222	1	1	1	1	1	1	1	1	1	1	1	1	1	1	1	1	1	1	1
M135	23	GO-BP	GO_LIPID_OXIDATION	1	0	223	1	1	1	1	1	1	1	1	1	1	1	1	1	1	1	1	1	1	1
M137	18	GO-MF	GO_PROTEIN_C_TERMINUS_BINDING	1	0	224	1	1	1	1	1	1	1	1	1	1	1	1	1	1	1	1	1	1	1
M138	29	TranscriptionFactor	HNF4_01_B	1	0	225	1	1	1	1	1	1	1	1	1	1	1	1	1	1	1	1	1	1	1
M139	15	GO-BP	GO_REGULATION_OF_CILIUM_ASSEMBLY	1	0	226	1	1	1	1	1	1	1	1	1	1	1	1	1	1	1	1	1	1	1
M140	25	GO-MF	GO_PDZ_DOMAIN_BINDING	1	0	227	1	1	1	1	1	1	1	1	1	1	1	1	1	1	1	1	1	1	1
M149	10	GO-BP	GO_NEGATIVE_REGULATION_OF_CELL_PROLIFERATION	1	0	228	1	1	1	1	1	1	1	1	1	1	1	1	1	1	1	1	1	1	1
M15	115	GO-BP	GO_MITOCHONDRIAL_TRANSLATION	3.3e-106	0	229	1	1	1	1	1	1	1	1	1	1	1	1	1	1	1	1	1	1	1
M151	46	GO-CC	GO_TRANSPORT_VESICLE	1	0	230	1	1	1	1	1	1	1	1	1	1	1	1	1	1	1	1	1	1	1
M152	22	Ractome	REACTOME_NEPHRIN_INTERACTIONS	1	0	231	1	1	1	1	1	1	1	1	1	1	1	1	1	1	1	1	1	1	1
M157	16	GO-MF	GO_ACTIN_FILAMENT_BINDING	0.0072	0	232	1	1	1	1	1	1	1	1	1	1	1	1	1	1	1	1	1	1	1
M159	31	GO-MF	GO_DELAYED_RECTIFIER_POTASSIUM_CHANNEL_ACTIVITY	1	0	233	1	1	1	1	1	1	1	1	1	1	1	1	1	1	1	1	1	1	1
M161	23	GO-BP	GO_RETROGRADE_VESICLE_MEDIATED_TRANSPORT_GOLGI_TO_ER	1	0	234	1	1	1	1	1	1	1	1	1	1	1	1	1	1	1	1	1	1	1
M163	24	GO-CC	GO_MITOCHONDRION	1	0	235	1	1	1	1	1	1	1	1	1	1	1	1	1	1	1	1	1	1	1
M172	22	GO-MF	GO_TRANSMEMBRANE_RECEPTOR_PROTEIN_TYROSINE_KINASE_ACTIVITY	0.81	0	236	1	1	1	1	1	1	1	1	1	1	1	1	1	1	1	1	1	1	1
M173	11	GO-MF	GO_TRANSFERASE_ACTIVITY_TRANSFERRING_PENTOSYL_GROUPS	1	0	237	1	1	1	1	1	1	1	1	1	1	1	1	1	1	1	1	1	1	1
M177	45	GO-MF	GO_WW_DOMAIN_BINDING	0.99	0	238	1	1	1	1	1	1	1	1	1	1	1	1	1	1	1	1	1	1	1
M178	31	MIR	GTGCAAT_MIR25_MIR32_MIR92_MIR363_MIR367	1	0	239	1	1	1	1	1	1	1	1	1	1	1	1	1	1	1	1	1	1	1
M179	10	TranscriptionFactor	CEBPDELTA_Q6	1	0	240	1	1	1	1	1	1	1	1	1	1	1	1	1	1	1	1	1	1	1
M18	210	GO-MF	GO_RIBONUCLEOTIDE_BINDING	1	0	241	1	1	1	1	1	1	1	1	1	1	1	1	1	1	1	1	1	1	1
M19	159	GO-BP	GO_PROTEIN_FOLDING	3.3e-07	0	242	1	1	1	1	1	1	1	1	1	1	1	1	1	1	1	1	1	1	1
M198	15	GO-CC	GO_PRE_AUTOPHAGOSOMAL_STRUCTURE_MEMBRANE	1	0	243	1	1	1	1	1	1	1	1	1	1	1	1	1	1	1	1	1	1	1
M215	15	MIR	TCCAGAG_MIR518C	7.5e-20	0	244	1	1	1	1	1	1	1	1	1	1	1	1	1	1	1	1	1	1	1
M216	10	GO-CC	GO_EUKARYOTIC_TRANSLATION_INITIATION_FACTOR_3_COMPLEX	3.1e-11	0	245	1	1	1	1	1	1	1	1	1	1	1	1	1	1	1	1	1	1	1
M217	10	GO-CC	GO_VESICLE_COAT	3.8e-06	0	246	1	1	1	1	1	1	1	1	1	1	1	1	1	1	1	1	1	1	1
M222	15	Ractome	REACTOME_PREFOLDIN_MEDIATED_TRANSFER_OF_SUBSTRATE_TO_CCT_TRIC	1	0	247	1	1	1	1	1	1	1	1	1	1	1	1	1	1	1	1	1	1	1
M226	52	Ractome	REACTOME_NEF_MEDIATES_DOWN_MODULATION_OF_CELL_SURFACE_RECEPTORS_BY_RECRUITING_THEM_TO_CLATHRIN_ADAPTERS	0.00095	0	248	1	1	1	1	1	1	1	1	1	1	1	1	1	1	1	1	1	1	1
M228	11	KEGG	KEGG_BLADDER_CANCER	1	0	249	1	1	1	1	1	1	1	1	1	1	1	1	1	1	1	1	1	1	1
M237	40	GO-CC	GO_PROTON_TRANSPORTING_TWO_SECTOR_ATPASE_COMPLEX_CATALYTIC_DOMAIN	0.00021	0	250	1	1	1	1	1	1	1	1	1	1	1	1	1	1	1	1	1	1	1
M251	10	GO-BP	GO_ERROR_FREE_TRANSLESION_SYNTHESIS	0.051	0	251	1	1	1	1	1	1	1	1	1	1	1	1	1	1	1	1	1	1	1
M259	176	GO-CC	GO_SYNAPSE	4.5e-15	0	252	1	1	1	1	1	1	1	1	1	1	1	1	1	1	1	1	1	1	1
M261	138	GO-BP	GO_REGULATION_OF_NEURON_PROJECTION_DEVELOPMENT	0.036	0	253	1	1	1	1	1	1	1	1	1	1	1	1	1	1	1	1	1	1	1
M262	36	GO-CC	GO_SECRETORY_GRANULE	1	0	254	1	1	1	1	1	1	1	1	1	1	1	1	1	1	1	1	1	1	1
M264	192	GO-CC	GO_VESICLE_MEMBRANE	0.91	0	255	1	1	1	1	1	1	1	1	1	1	1	1	1	1	1	1	1	1	1
M265	17	GO-BP	GO_VASCULAR_ENDOTHELIAL_GROWTH_FACTOR_RECEPTOR_SIGNALING_PATHWAY	1	0	256	1	1	1	1	1	1	1	1	1	1	1	1	1	1	1	1	1	1	1
M266	26	GO-BP	GO_DEOXYRIBONUCLEOTIDE_BIOSYNTHETIC_PROCESS	1	0	257	1	1	1	1	1	1	1	1	1	1	1	1	1	1	1	1	1	1	1
M267	19	GO-CC	GO_GOLGI_APPARATUS	1	0	258	1	1	1	1	1	1	1	1	1	1	1	1	1	1	1	1	1	1	1
M268	18	Ractome	REACTOME_GABA_SYNTHESIS_RELEASE_REUPTAKE_AND_DEGRADATION	0.00065	0	259	1	1	1	1	1	1	1	1	1	1	1	1	1	1	1	1	1	1	1
M27	27	GO-BP	GO_RETROGRADE_VESICLE_MEDIATED_TRANSPORT_GOLGI_TO_ER	1	0	260	1	1	1	1	1	1	1	1	1	1	1	1	1	1	1	1	1	1	1
M279	34	GO-BP	GO_INSULIN_SECRETION	1	0	261	1	1	1	1	1	1	1	1	1	1	1	1	1	1	1	1	1	1	1
M28	100	KEGG	KEGG_PANTOTHENATE_AND_COA_BIOSYNTHESIS	1	0	262	1	1	1	1	1	1	1	1	1	1	1	1	1	1	1	1	1	1	1
M289	55	GO-BP	GO_PROTEIN_PHOSPHORYLATION	1	0	263	1	1	1	1	1	1	1	1	1	1	1	1	1	1	1	1	1	1	1
M290	13	Ractome	REACTOME_MITOTIC_PROMETAPHASE	1	0	264	1	1	1	1	1	1	1	1	1	1	1	1	1	1	1	1	1	1	1
M293	326	GO-CC	GO_MYELIN_SHEATH	0.00011	0	265	1	1	1	1	1	1	1	1	1	1	1	1	1	1	1	1	1	1	1
M297	12	TranscriptionFactor	E2F_Q2	1	0	266	1	1	1	1	1	1	1	1	1	1	1	1	1	1	1	1	1	1	1
M299	282	MIR	GTGCCTT_MIR506	1	0	267	1	1	1	1	1	1	1	1	1	1	1	1	1	1	1	1	1	1	1
M30	33	GO-MF	GO_TRANSMEMBRANE_RECEPTOR_PROTEIN_KINASE_ACTIVITY	0.15	0	268	1	1	1	1	1	1	1	1	1	1	1	1	1	1	1	1	1	1	1
M302	43	GO-BP	GO_DEFENSE_RESPONSE_TO_FUNGUS	1.3e-08	0	269	1	1	1	1	1	1	1	1	1	1	1	1	1	1	1	1	1	1	1
M303	67	GO-BP	GO_MITOTIC_CELL_CYCLE	1	0	270	1	1	1	1	1	1	1	1	1	1	1	1	1	1	1	1	1	1	1
M304	36	GO-BP	GO_DNA_PACKAGING	6.6e-16	0	271	1	1	1	1	1	1	1	1	1	1	1	1	1	1	1	1	1	1	1
M310	16	GO-CC	GO_ACROSOMAL_MEMBRANE	1	0	272	1	1	1	1	1	1	1	1	1	1	1	1	1	1	1	1	1	1	1
M32	89	GO-MF	GO_POLY_A_RNA_BINDING	0.0082	0	273	1	1	1	1	1	1	1	1	1	1	1	1	1	1	1	1	1	1	1
M324	44	Ractome	REACTOME_ABC_FAMILY_PROTEINS_MEDIATED_TRANSPORT	1	0	274	1	1	1	1	1	1	1	1	1	1	1	1	1	1	1	1	1	1	1
M341	39	GO-BP	GO_NEGATIVE_REGULATION_OF_ORGAN_GROWTH	1	0	275	1	1	1	1	1	1	1	1	1	1	1	1	1	1	1	1	1	1	1
M343	26	GO-BP	GO_REGULATION_OF_CELLULAR_RESPONSE_TO_HEAT	0.068	0	276	1	1	1	1	1	1	1	1	1	1	1	1	1	1	1	1	1	1	1
M346	80	GO-CC	GO_MITOCHONDRIAL_MATRIX	1.3e-15	0	277	1	1	1	1	1	1	1	1	1	1	1	1	1	1	1	1	1	1	1
M347	63	GO-MF	GO_RNA_BINDING	0.00037	0	278	1	1	1	1	1	1	1	1	1	1	1	1	1	1	1	1	1	1	1
M348	44	Ractome	REACTOME_ANTIGEN_PROCESSING_UBIQUITINATION_PROTEASOME_DEGRADATION	0.31	0	279	1	1	1	1	1	1	1	1	1	1	1	1	1	1	1	1	1	1	1
M349	24	GO-BP	GO_ESTABLISHMENT_OF_PROTEIN_LOCALIZATION_TO_ORGANELLE	1	0	280	1	1	1	1	1	1	1	1	1	1	1	1	1	1	1	1	1	1	1
M351	23	GO-BP	GO_ORGANONITROGEN_COMPOUND_METABOLIC_PROCESS	1	0	281	1	1	1	1	1	1	1	1	1	1	1	1	1	1	1	1	1	1	1
M354	14	GO-CC	GO_RESPIRATORY_CHAIN	1	0	282	1	1	1	1	1	1	1	1	1	1	1	1	1	1	1	1	1	1	1
M357	36	GO-CC	GO_CYTOSOLIC_RIBOSOME	1.8e-29	0	283	1	1	1	1	1	1	1	1	1	1	1	1	1	1	1	1	1	1	1
M358	63	GO-BP	GO_MRNA_PROCESSING	3e-08	0	284	1	1	1	1	1	1	1	1	1	1	1	1	1	1	1	1	1	1	1
M360	45	GO-MF	GO_POLY_A_RNA_BINDING	1.8e-11	0	285	1	1	1	1	1	1	1	1	1	1	1	1	1	1	1	1	1	1	1
M362	28	GO-MF	GO_POLY_A_RNA_BINDING	2.6e-06	0	286	1	1	1	1	1	1	1	1	1	1	1	1	1	1	1	1	1	1	1
M364	69	GO-MF	GO_POLY_A_RNA_BINDING	6.4e-13	0	287	1	1	1	1	1	1	1	1	1	1	1	1	1	1	1	1	1	1	1
M365	12	GO-CC	GO_NUCLEAR_SPECK	1	0	288	1	1	1	1	1	1	1	1	1	1	1	1	1	1	1	1	1	1	1
M370	10	GO-BP	GO_RNA_SPLICING_VIA_TRANSESTERIFICATION_REACTIONS	1	0	289	1	1	1	1	1	1	1	1	1	1	1	1	1	1	1	1	1	1	1
M371	16	GO-CC	GO_NUCLEOLAR_PART	0.22	0	290	1	1	1	1	1	1	1	1	1	1	1	1	1	1	1	1	1	1	1
M372	80	GO-BP	GO_MRNA_PROCESSING	7.1e-21	0	291	1	1	1	1	1	1	1	1	1	1	1	1	1	1	1	1	1	1	1
M373	39	GO-MF	GO_POLY_A_RNA_BINDING	0.00016	0	292	1	1	1	1	1	1	1	1	1	1	1	1	1	1	1	1	1	1	1
M376	10	GO-BP	GO_RNA_SPLICING_VIA_TRANSESTERIFICATION_REACTIONS	1	0	293	1	1	1	1	1	1	1	1	1	1	1	1	1	1	1	1	1	1	1
M381	34	GO-BP	GO_RNA_SPLICING_VIA_TRANSESTERIFICATION_REACTIONS	0.01	0	294	1	1	1	1	1	1	1	1	1	1	1	1	1	1	1	1	1	1	1
M382	85	GO-BP	GO_RNA_SPLICING	2e-20	0	295	1	1	1	1	1	1	1	1	1	1	1	1	1	1	1	1	1	1	1
M390	72	Ractome	REACTOME_SIGNALING_BY_RHO_GTPASES	1	0	296	1	1	1	1	1	1	1	1	1	1	1	1	1	1	1	1	1	1	1
M393	35	GO-BP	GO_AMIDE_BIOSYNTHETIC_PROCESS	1	0	297	1	1	1	1	1	1	1	1	1	1	1	1	1	1	1	1	1	1	1
M394	77	GO-MF	GO_PROTEIN_SERINE_THREONINE_PHOSPHATASE_ACTIVITY	0.0051	0	298	1	1	1	1	1	1	1	1	1	1	1	1	1	1	1	1	1	1	1
M395	18	MIR	AAGCCAT_MIR135A_MIR135B	1	0	299	1	1	1	1	1	1	1	1	1	1	1	1	1	1	1	1	1	1	1
M399	16	GO-MF	GO_GDP_BINDING	0.097	0	300	1	1	1	1	1	1	1	1	1	1	1	1	1	1	1	1	1	1	1
M4	1113	GO-CC	GO_SYNAPSE	8.1e-44	0	301	1	1	1	1	1	1	1	1	1	1	1	1	1	1	1	1	1	1	1
M40	28	GO-CC	GO_EUKARYOTIC_TRANSLATION_INITIATION_FACTOR_3_COMPLEX	2.8e-08	0	302	1	1	1	1	1	1	1	1	1	1	1	1	1	1	1	1	1	1	1
M404	51	GO-BP	GO_MITOCHONDRIAL_TRANSLATION	3.8e-48	0	303	1	1	1	1	1	1	1	1	1	1	1	1	1	1	1	1	1	1	1
M405	34	GO-CC	GO_BLOOD_MICROPARTICLE	2.8e-28	0	304	1	1	1	1	1	1	1	1	1	1	1	1	1	1	1	1	1	1	1
M407	16	GO-BP	GO_ACUTE_PHASE_RESPONSE	9.5e-10	0	305	1	1	1	1	1	1	1	1	1	1	1	1	1	1	1	1	1	1	1
M408	10	GO-CC	GO_BLOOD_MICROPARTICLE	1	0	306	1	1	1	1	1	1	1	1	1	1	1	1	1	1	1	1	1	1	1
M409	35	GO-BP	GO_HUMORAL_IMMUNE_RESPONSE_MEDIATED_BY_CIRCULATING_IMMUNOGLOBULIN	7.8e-23	0	307	1	1	1	1	1	1	1	1	1	1	1	1	1	1	1	1	1	1	1
M410	86	GO-CC	GO_MITOCHONDRIAL_PART	1.7e-20	0	308	1	1	1	1	1	1	1	1	1	1	1	1	1	1	1	1	1	1	1
M411	15	GO-CC	GO_MITOCHONDRIAL_MATRIX	2.2e-05	0	309	1	1	1	1	1	1	1	1	1	1	1	1	1	1	1	1	1	1	1
M42	54	GO-CC	GO_HEMOGLOBIN_COMPLEX	2.1e-16	0	310	1	1	1	1	1	1	1	1	1	1	1	1	1	1	1	1	1	1	1
M420	67	GO-CC	GO_MITOCHONDRION	1.6e-18	0	311	1	1	1	1	1	1	1	1	1	1	1	1	1	1	1	1	1	1	1
M423	42	GO-BP	GO_PROTEIN_FOLDING	1.9e-05	0	312	1	1	1	1	1	1	1	1	1	1	1	1	1	1	1	1	1	1	1
M436	12	GO-MF	GO_PROTEIN_KINASE_ACTIVITY	1	0	313	1	1	1	1	1	1	1	1	1	1	1	1	1	1	1	1	1	1	1
M437	19	GO-MF	GO_PDZ_DOMAIN_BINDING	1	0	314	1	1	1	1	1	1	1	1	1	1	1	1	1	1	1	1	1	1	1
M445	17	GO-MF	GO_POTASSIUM_TRANSPORTING_ATPASE_ACTIVITY	2e-11	0	315	1	1	1	1	1	1	1	1	1	1	1	1	1	1	1	1	1	1	1
M453	23	GO-BP	GO_REGULATED_EXOCYTOSIS	1	0	316	1	1	1	1	1	1	1	1	1	1	1	1	1	1	1	1	1	1	1
M456	18	Ractome	REACTOME_NEPHRIN_INTERACTIONS	1	0	317	1	1	1	1	1	1	1	1	1	1	1	1	1	1	1	1	1	1	1
M463	18	GO-BP	GO_REGULATION_OF_TRANSPORT	1	0	318	1	1	1	1	1	1	1	1	1	1	1	1	1	1	1	1	1	1	1
M472	10	GO-BP	GO_LYSOSOMAL_TRANSPORT	1	0	319	1	1	1	1	1	1	1	1	1	1	1	1	1	1	1	1	1	1	1
M473	20	MIR	GTGCAAT_MIR25_MIR32_MIR92_MIR363_MIR367	1	0	320	1	1	1	1	1	1	1	1	1	1	1	1	1	1	1	1	1	1	1
M49	16	Ractome	REACTOME_CHOLESTEROL_BIOSYNTHESIS	0.00041	0	321	1	1	1	1	1	1	1	1	1	1	1	1	1	1	1	1	1	1	1
M495	11	GO-BP	GO_PROTEIN_LOCALIZATION_TO_CILIUM	0.43	0	322	1	1	1	1	1	1	1	1	1	1	1	1	1	1	1	1	1	1	1
M500	24	GO-BP	GO_EPHRIN_RECEPTOR_SIGNALING_PATHWAY	0.02	0	323	1	1	1	1	1	1	1	1	1	1	1	1	1	1	1	1	1	1	1
M504	28	Ractome	REACTOME_REGULATION_OF_RHEB_GTPASE_ACTIVITY_BY_AMPK	1	0	324	1	1	1	1	1	1	1	1	1	1	1	1	1	1	1	1	1	1	1
M506	12	GO-MF	GO_POLY_A_RNA_BINDING	1	0	325	1	1	1	1	1	1	1	1	1	1	1	1	1	1	1	1	1	1	1
M522	12	GO-CC	GO_VACUOLAR_MEMBRANE	1	0	326	1	1	1	1	1	1	1	1	1	1	1	1	1	1	1	1	1	1	1
M525	11	GO-BP	GO_EPHRIN_RECEPTOR_SIGNALING_PATHWAY	1	0	327	1	1	1	1	1	1	1	1	1	1	1	1	1	1	1	1	1	1	1
M531	10	GO-BP	GO_NONRIBOSOMAL_PEPTIDE_BIOSYNTHETIC_PROCESS	1	0	328	1	1	1	1	1	1	1	1	1	1	1	1	1	1	1	1	1	1	1
M54	1005	GO-CC	GO_SYNAPSE	2.1e-41	0	329	1	1	1	1	1	1	1	1	1	1	1	1	1	1	1	1	1	1	1
M547	15	GO-BP	GO_NEGATIVE_REGULATION_OF_CELL_DEATH	1	0	330	1	1	1	1	1	1	1	1	1	1	1	1	1	1	1	1	1	1	1
M549	81	GO-CC	GO_SYNAPSE	3.1e-05	0	331	1	1	1	1	1	1	1	1	1	1	1	1	1	1	1	1	1	1	1
M550	13	GO-CC	GO_POSTSYNAPSE	0.15	0	332	1	1	1	1	1	1	1	1	1	1	1	1	1	1	1	1	1	1	1
M551	17	Ractome	REACTOME_IONOTROPIC_ACTIVITY_OF_KAINATE_RECEPTORS	1	0	333	1	1	1	1	1	1	1	1	1	1	1	1	1	1	1	1	1	1	1
M552	13	GO-CC	GO_PRESYNAPTIC_ACTIVE_ZONE	1	0	334	1	1	1	1	1	1	1	1	1	1	1	1	1	1	1	1	1	1	1
M558	95	GO-CC	GO_SYNAPSE	0.16	0	335	1	1	1	1	1	1	1	1	1	1	1	1	1	1	1	1	1	1	1
M559	13	GO-BP	GO_ACTIN_FILAMENT_BASED_PROCESS	1	0	336	1	1	1	1	1	1	1	1	1	1	1	1	1	1	1	1	1	1	1
M561	20	GO-CC	GO_SECRETORY_GRANULE	1	0	337	1	1	1	1	1	1	1	1	1	1	1	1	1	1	1	1	1	1	1
M563	10	GO-BP	GO_LIPID_TRANSLOCATION	1	0	338	1	1	1	1	1	1	1	1	1	1	1	1	1	1	1	1	1	1	1
M564	114	GO-CC	GO_NEURON_PART	0.49	0	339	1	1	1	1	1	1	1	1	1	1	1	1	1	1	1	1	1	1	1
M568	14	Ractome	REACTOME_MITOCHONDRIAL_TRNA_AMINOACYLATION	1	0	340	1	1	1	1	1	1	1	1	1	1	1	1	1	1	1	1	1	1	1
M583	17	GO-MF	GO_MICROTUBULE_BINDING	1	0	341	1	1	1	1	1	1	1	1	1	1	1	1	1	1	1	1	1	1	1
M62	70	GO-BP	GO_PHOSPHORYLATION	1	0	342	1	1	1	1	1	1	1	1	1	1	1	1	1	1	1	1	1	1	1
M623	207	GO-CC	GO_MYELIN_SHEATH	2.5e-05	0	343	1	1	1	1	1	1	1	1	1	1	1	1	1	1	1	1	1	1	1
M624	13	TranscriptionFactor	SRF_C	1	0	344	1	1	1	1	1	1	1	1	1	1	1	1	1	1	1	1	1	1	1
M625	16	GO-MF	GO_FATTY_ACID_BINDING	1	0	345	1	1	1	1	1	1	1	1	1	1	1	1	1	1	1	1	1	1	1
M626	26	GO-BP	GO_C_TERMINAL_PROTEIN_AMINO_ACID_MODIFICATION	1	0	346	1	1	1	1	1	1	1	1	1	1	1	1	1	1	1	1	1	1	1
M63	530	GO-CC	GO_MYELIN_SHEATH	5.1e-06	0	347	1	1	1	1	1	1	1	1	1	1	1	1	1	1	1	1	1	1	1
M630	97	GO-BP	GO_LIPID_BIOSYNTHETIC_PROCESS	1	0	348	1	1	1	1	1	1	1	1	1	1	1	1	1	1	1	1	1	1	1
M631	10	GO-BP	GO_PROTEIN_REFOLDING	0.17	0	349	1	1	1	1	1	1	1	1	1	1	1	1	1	1	1	1	1	1	1
M632	99	GO-BP	GO_SMALL_GTPASE_MEDIATED_SIGNAL_TRANSDUCTION	1	0	350	1	1	1	1	1	1	1	1	1	1	1	1	1	1	1	1	1	1	1
M637	19	GO-BP	GO_DEFENSE_RESPONSE_TO_FUNGUS	1.2e-06	0	351	1	1	1	1	1	1	1	1	1	1	1	1	1	1	1	1	1	1	1
M638	61	GO-BP	GO_ACTIVATION_OF_ANAPHASE_PROMOTING_COMPLEX_ACTIVITY	1	0	352	1	1	1	1	1	1	1	1	1	1	1	1	1	1	1	1	1	1	1
M65	332	MIR	GTGCCTT_MIR506	0.99	0	353	1	1	1	1	1	1	1	1	1	1	1	1	1	1	1	1	1	1	1
M673	43	GO-CC	GO_MITOCHONDRIAL_PART	2.4e-07	0	354	1	1	1	1	1	1	1	1	1	1	1	1	1	1	1	1	1	1	1
M674	13	GO-CC	GO_ORGANELLAR_RIBOSOME	0.00051	0	355	1	1	1	1	1	1	1	1	1	1	1	1	1	1	1	1	1	1	1
M679	28	Ractome	REACTOME_AUTODEGRADATION_OF_CDH1_BY_CDH1_APC_C	1	0	356	1	1	1	1	1	1	1	1	1	1	1	1	1	1	1	1	1	1	1
M68	129	GO-BP	GO_DEFENSE_RESPONSE_TO_FUNGUS	0.00012	0	357	1	1	1	1	1	1	1	1	1	1	1	1	1	1	1	1	1	1	1
M680	10	GO-MF	GO_UBIQUITIN_LIKE_PROTEIN_CONJUGATING_ENZYME_ACTIVITY	1	0	358	1	1	1	1	1	1	1	1	1	1	1	1	1	1	1	1	1	1	1
M681	12	GO-BP	GO_POSITIVE_REGULATION_OF_PROTEOLYSIS	1	0	359	1	1	1	1	1	1	1	1	1	1	1	1	1	1	1	1	1	1	1
M697	26	GO-CC	GO_CYTOSOLIC_RIBOSOME	2.1e-15	0	360	1	1	1	1	1	1	1	1	1	1	1	1	1	1	1	1	1	1	1
M7	1014	GO-CC	GO_MYELIN_SHEATH	1.4e-08	0	361	1	1	1	1	1	1	1	1	1	1	1	1	1	1	1	1	1	1	1
M701	20	KEGG	KEGG_SPLICEOSOME	6.5e-08	0	362	1	1	1	1	1	1	1	1	1	1	1	1	1	1	1	1	1	1	1
M704	53	Ractome	REACTOME_FORMATION_OF_TUBULIN_FOLDING_INTERMEDIATES_BY_CCT_TRIC	4.1e-16	0	363	1	1	1	1	1	1	1	1	1	1	1	1	1	1	1	1	1	1	1
M707	33	GO-BP	GO_CEREBRAL_CORTEX_NEURON_DIFFERENTIATION	1	0	364	1	1	1	1	1	1	1	1	1	1	1	1	1	1	1	1	1	1	1
M709	19	Ractome	REACTOME_SEMA4D_INDUCED_CELL_MIGRATION_AND_GROWTH_CONE_COLLAPSE	0.0096	0	365	1	1	1	1	1	1	1	1	1	1	1	1	1	1	1	1	1	1	1
M713	62	GO-MF	GO_NUCLEAR_LOCALIZATION_SEQUENCE_BINDING	0.0061	0	366	1	1	1	1	1	1	1	1	1	1	1	1	1	1	1	1	1	1	1
M716	27	GO-CC	GO_BLOOD_MICROPARTICLE	3.5e-21	0	367	1	1	1	1	1	1	1	1	1	1	1	1	1	1	1	1	1	1	1
M734	14	GO-CC	GO_MITOCHONDRION	0.075	0	368	1	1	1	1	1	1	1	1	1	1	1	1	1	1	1	1	1	1	1
M735	10	GO-CC	GO_MITOCHONDRION	1	0	369	1	1	1	1	1	1	1	1	1	1	1	1	1	1	1	1	1	1	1
M738	21	GO-CC	GO_MITOCHONDRION	5.9e-06	0	370	1	1	1	1	1	1	1	1	1	1	1	1	1	1	1	1	1	1	1
M74	13	Ractome	REACTOME_SYNTHESIS_OF_SUBSTRATES_IN_N_GLYCAN_BIOSYTHESIS	1	0	371	1	1	1	1	1	1	1	1	1	1	1	1	1	1	1	1	1	1	1
M76	57	Ractome	REACTOME_ABC_FAMILY_PROTEINS_MEDIATED_TRANSPORT	1	0	372	1	1	1	1	1	1	1	1	1	1	1	1	1	1	1	1	1	1	1
M773	40	GO-MF	GO_CALCIUM_DEPENDENT_PROTEIN_KINASE_ACTIVITY	1	0	373	1	1	1	1	1	1	1	1	1	1	1	1	1	1	1	1	1	1	1
M8	196	GO-BP	GO_ESTABLISHMENT_OF_PROTEIN_LOCALIZATION_TO_ENDOPLASMIC_RETICULUM	9.8e-14	0	374	1	1	1	1	1	1	1	1	1	1	1	1	1	1	1	1	1	1	1
M81	120	Ractome	REACTOME_ALPHA_LINOLENIC_ACID_ALA_METABOLISM	1	0	375	1	1	1	1	1	1	1	1	1	1	1	1	1	1	1	1	1	1	1
M813	11	Ractome	REACTOME_AUTODEGRADATION_OF_CDH1_BY_CDH1_APC_C	1	0	376	1	1	1	1	1	1	1	1	1	1	1	1	1	1	1	1	1	1	1
M823	22	GO-CC	GO_BLOOD_MICROPARTICLE	1.2e-17	0	377	1	1	1	1	1	1	1	1	1	1	1	1	1	1	1	1	1	1	1
M824	33	GO-MF	GO_CALCIUM_DEPENDENT_PROTEIN_KINASE_ACTIVITY	1	0	378	1	1	1	1	1	1	1	1	1	1	1	1	1	1	1	1	1	1	1
M85	44	GO-BP	GO_NEGATIVE_REGULATION_OF_ORGAN_GROWTH	1	0	379	1	1	1	1	1	1	1	1	1	1	1	1	1	1	1	1	1	1	1
M87	43	Ractome	REACTOME_ADP_SIGNALLING_THROUGH_P2RY1	0.22	0	380	1	1	1	1	1	1	1	1	1	1	1	1	1	1	1	1	1	1	1
M88	10	KEGG	KEGG_HEDGEHOG_SIGNALING_PATHWAY	0.29	0	381	1	1	1	1	1	1	1	1	1	1	1	1	1	1	1	1	1	1	1
M89	11	GO-CC	GO_INTERMEDIATE_FILAMENT	3.1e-09	0	382	1	1	1	1	1	1	1	1	1	1	1	1	1	1	1	1	1	1	1
M94	268	GO-MF	GO_RNA_BINDING	3.4e-16	0	383	1	1	1	1	1	1	1	1	1	1	1	1	1	1	1	1	1	1	1
M97	76	GO-BP	GO_MRNA_PROCESSING	4.3e-08	0	384	1	1	1	1	1	1	1	1	1	1	1	1	1	1	1	1	1	1	1
M98	81	GO-BP	GO_MRNA_PROCESSING	1.8e-20	0	385	1	1	1	1	1	1	1	1	1	1	1	1	1	1	1	1	1	1	1
M99	42	GO-MF	GO_RNA_BINDING	7.6e-07	0	386	1	1	1	1	1	1	1	1	1	1	1	1	1	1	1	1	1	1	1

## Sheet: Page5.MEGENA.cell-type
Module	Cell.Type.signatures	Overlap.size	Cell-type signature size	Module size	Background.size	Fold.enrichment	P.value	p.value.FDR	Overlap.genes
M7	Oligodendrocytes	137	274	787	9174	5.82846	3.78622e-75	8.76889e-72	ABCA8;CRYAB;PTPDC1;CARNS1;KIAA1324L;NACAD;GPR37;EDIL3;LDB3;BCAS1;CLDN11;MYO1D;NFASC;MBP;GJB1;QDPR;CNP;MAG;CD9;CPOX;ASPA;PIP4K2A;PLA2G16;SLC12A2;PLP1;LRP2;FOLH1;PLD1;MOBP;PDE1C;PLCL1;MOG;TMTC4;NT5DC1;ABHD17B;ENPP6;LRRC8D;GOLGA7;PXK;CDR2L;SIRT2;PRR18;KLK6;SECISBP2L;OPALIN;HHIP;RBP7;RTKN;JAM3;HAPLN2;S1PR5;FOLH1B;SGK2;ANLN;CLDND1;GLTP;NINJ2;DIP2B;ANKIB1;CTNNA3;CA14;AGTPBP1;CFL2;MYRF;PLLP;ZDHHC9;ENPP4…
M9	Endothelial cells	73	213	256	9174	12.2818	5.07133e-62	5.8726e-59	PDLIM1;FN1;THBS1;VCL;FLNA;TGM2;MYH11;TAGLN2;CALD1;PCOLCE;RSU1;LAMA4;CSRP2;RBPMS;EHD2;LMCD1;TES;SYNPO2;ITIH5;COL4A1;VWF;COL4A2;LAMC1;NID1;LAMA2;SLC6A12;ITGA1;TINAGL1;SEMA3G;AGRN;PODXL;FLT1;OCLN;TNS2;UACA;PARVB;TNS1;SORBS2;TPM2;MGP;TPM1;MYL9;TAGLN;FHL5;FBLN5;IGF1R;MYO1C;ANXA3;CDH5;GGT5;CAV1;COBLL1;ESAM;PRX;ABCG2;SVIL;COL1A1;COL3A1;DCN;COL1A2;DSP;OGN;BGN;LUM;PRELP;COL14A1;FMOD;OLFML1;PPFIBP1;LRRC17;…
M245	Microglia	47	182	118	9174	20.0772	1.19886e-50	9.25523e-48	ITGB2;HLA-DPB1;RNASET2;RGS10;SKAP2;C1QA;C1QB;C1QC;CD74;CYBB;PTPRC;HCK;FCGR3A;FBP1;SRGN;ITGAM;FCGR1A;FCGR2A;LCP1;HCLS1;ALOX5AP;ABCB4;SLC2A5;TBXAS1;CTSS;PTPN6;CASP1;FCER1G;ACSL1;ARHGAP25;SYK;ARHGDIB;CTSC;AIF1;NCKAP1L;RAB32;GNL2;IL16;LPCAT2;APBB1IP;DOCK8;DOCK2;RNASE6;CPVL;PARVG;VSIG4;SCIN
M46	Microglia	50	182	158	9174	15.9515	4.91332e-48	2.84481e-45	ITGB2;HLA-DPB1;RNASET2;RGS10;SKAP2;C1QA;C1QB;C1QC;CD74;CYBB;PTPRC;HCK;FCGR3A;FBP1;SRGN;ITGAM;FCGR1A;FCGR2A;LCP1;HCLS1;ALOX5AP;ABCB4;SLC2A5;TBXAS1;CTSS;PTPN6;CASP1;FCER1G;ACSL1;ARHGAP25;SYK;ARHGDIB;CTSC;AIF1;NCKAP1L;RAB32;GNL2;IL16;LPCAT2;APBB1IP;DOCK8;DOCK2;RNASE6;CPVL;PARVG;VSIG4;SCIN;CD14;CD163;FCGBP
M70	Endothelial cells	55	213	199	9174	11.9039	3.403e-45	1.57627e-42	PDLIM1;FN1;THBS1;VCL;FLNA;TGM2;MYH11;TAGLN2;CALD1;PCOLCE;RSU1;LAMA4;CSRP2;RBPMS;EHD2;LMCD1;TES;SYNPO2;ITIH5;COL4A1;VWF;COL4A2;LAMC1;NID1;LAMA2;SLC6A12;ITGA1;TINAGL1;SEMA3G;AGRN;PODXL;FLT1;OCLN;TNS2;UACA;PARVB;TNS1;SORBS2;TPM2;MGP;TPM1;MYL9;TAGLN;FHL5;FBLN5;IGF1R;MYO1C;ANXA3;CDH5;GGT5;CAV1;COBLL1;ESAM;PRX;ABCG2
M293	Oligodendrocytes	65	274	257	9174	8.46815	2.22282e-43	8.58009e-41	PTPDC1;CARNS1;KIAA1324L;NACAD;GPR37;EDIL3;LDB3;BCAS1;CLDN11;MYO1D;NFASC;MBP;GJB1;QDPR;CNP;MAG;CD9;CPOX;ASPA;PIP4K2A;PLA2G16;SLC12A2;PLP1;LRP2;FOLH1;PLD1;MOBP;PDE1C;PLCL1;MOG;TMTC4;NT5DC1;ABHD17B;ENPP6;LRRC8D;GOLGA7;PXK;CDR2L;SIRT2;PRR18;KLK6;SECISBP2L;OPALIN;HHIP;RBP7;RTKN;JAM3;HAPLN2;S1PR5;FOLH1B;SGK2;ANLN;CLDND1;GLTP;NINJ2;DIP2B;ANKIB1;CTNNA3;CA14;AGTPBP1;CFL2;MYRF;PLLP;ZDHHC9;ENPP4
M63	Oligodendrocytes	76	274	404	9174	6.29855	4.3243e-41	1.43073e-38	PTPDC1;CARNS1;KIAA1324L;NACAD;GPR37;EDIL3;LDB3;BCAS1;CLDN11;MYO1D;NFASC;MBP;GJB1;QDPR;CNP;MAG;CD9;CPOX;ASPA;PIP4K2A;PLA2G16;SLC12A2;PLP1;LRP2;FOLH1;PLD1;MOBP;PDE1C;PLCL1;MOG;TMTC4;NT5DC1;ABHD17B;ENPP6;LRRC8D;GOLGA7;PXK;CDR2L;SIRT2;PRR18;KLK6;SECISBP2L;OPALIN;HHIP;RBP7;RTKN;JAM3;HAPLN2;S1PR5;FOLH1B;SGK2;ANLN;CLDND1;GLTP;NINJ2;DIP2B;ANKIB1;CTNNA3;CA14;AGTPBP1;CFL2;MYRF;PLLP;ZDHHC9;ENPP4;DYNC1LI2;LA…
M533	Microglia	34	182	82	9174	20.9003	3.12181e-37	9.03764e-35	ITGB2;HLA-DPB1;RNASET2;RGS10;CD74;CYBB;PTPRC;FBP1;ITGAM;FCGR2A;LCP1;HCLS1;ALOX5AP;ABCB4;SLC2A5;TBXAS1;PTPN6;CASP1;FCER1G;ACSL1;ARHGAP25;SYK;ARHGDIB;CTSC;AIF1;NCKAP1L;RAB32;IL16;LPCAT2;APBB1IP;DOCK2;RNASE6;CPVL;SCIN
M623	Oligodendrocytes	48	274	168	9174	9.56621	1.43639e-34	3.6963e-32	PTPDC1;CARNS1;NACAD;GPR37;EDIL3;BCAS1;CLDN11;MYO1D;NFASC;MBP;CNP;MAG;CD9;CPOX;ASPA;PIP4K2A;PLA2G16;SLC12A2;PLP1;LRP2;PLD1;PDE1C;PLCL1;MOG;TMTC4;ABHD17B;GOLGA7;PXK;CDR2L;SIRT2;PRR18;KLK6;OPALIN;HHIP;RBP7;RTKN;JAM3;HAPLN2;S1PR5;CLDND1;DIP2B;ANKIB1;CA14;AGTPBP1;CFL2;PLLP;ZDHHC9;ENPP4
M771	Microglia	31	182	77	9174	20.2936	1.78247e-33	4.12821e-31	ITGB2;HLA-DPB1;RNASET2;RGS10;CD74;CYBB;PTPRC;FBP1;ITGAM;FCGR2A;LCP1;HCLS1;ALOX5AP;ABCB4;SLC2A5;TBXAS1;PTPN6;CASP1;FCER1G;SYK;ARHGDIB;CTSC;AIF1;NCKAP1L;RAB32;IL16;LPCAT2;APBB1IP;DOCK2;CPVL;SCIN
M65	Oligodendrocytes	56	274	269	9174	6.97018	2.36132e-32	4.97165e-30	ABCA8;CRYAB;BCAS1;PLEKHG3;FAM221A;PIK3C2B;SCD;SYNJ2;CCP110;RNF13;PDE8A;TMEM63A;LAMP2;ERBB3;GCA;TALDO1;HSPA2;CDK18;ENPP2;DHCR24;CYB5R2;FA2H;ERMP1;TMC7;CEP97;AMER2;MOSPD2;ERMN;RFFL;PPP1R14A;ATG4C;CMTM5;CLMN;CNDP1;KLHL32;SPOCK3;AIF1L;TTYH2;ELOVL1;TRIM2;KLHL4;FAM107B;CDH19;SEMA6A;WNK1;DOCK5;RHBDL2;LIMCH1;DLG1;RNF144A;CDC42EP1;GAB1;MAP7;NDRG1;MAP6D1;DYNC1LI2
M299	Oligodendrocytes	49	274	229	9174	7.16422	7.36418e-29	1.42129e-26	ABCA8;CRYAB;BCAS1;PLEKHG3;FAM221A;PIK3C2B;SCD;SYNJ2;CCP110;RNF13;PDE8A;TMEM63A;LAMP2;ERBB3;GCA;TALDO1;HSPA2;CDK18;ENPP2;DHCR24;CYB5R2;FA2H;ERMP1;TMC7;CEP97;AMER2;MOSPD2;ERMN;RFFL;PPP1R14A;ATG4C;CMTM5;CLMN;CNDP1;KLHL32;SPOCK3;AIF1L;TTYH2;ELOVL1;TRIM2;KLHL4;FAM107B;CDH19;SEMA6A;WNK1;DOCK5;RHBDL2;LIMCH1;DLG1
M3	Astrocyte	144	269	2377	9174	2.06604	1.21431e-22	2.16333e-20	PHGDH;SRI;SORBS1;HKDC1;GOLIM4;PLXNB1;SLC25A20;CAT;ALDH2;EPHX1;FGF2;MGST1;F3;CAPN2;BCKDHB;LAMA1;MT3;CERS1;MAPK4;MASP1;PLCD1;SLC7A2;NOTCH2;ASPH;SLC14A1;ITGA7;PON2;DECR1;SLC39A12;TOM1L2;GRAMD1C;LIX1;CHDH;ASAP3;MSI2;ARHGEF26;DOCK7;IFT27;BBS2;ACSS3;NEK6;SEMA4B;ITM2C;NDRG2;PITPNC1;OLFM2;IDH2;PYGM;BCAN;PSD2;PIK3C2A;ACACB;BBOX1;SEC14L2;ENO1;PYGB;GFAP;SDC2;GSTM5;PHYHD1;ANKRD45;STON2;MRVI1;WWC1;FGGY;WFS1;S…
M54	Neurons	75	296	728	9174	3.19299	1.7674e-20	2.92378e-18	MDH1;GDAP1L1;GABBR2;CYP4X1;MAGI1;SYT1;DCLK1;TAC1;CRHBP;SST;PLCXD3;PGM2L1;RIMBP2;SYN1;GRIK1;NSF;GRIK2;FRMPD4;SYT16;KCTD16;CREG2;CNKSR2;MAL2;SH3GL2;NAPB;JPH1;SLC17A7;SYNGR3;CCK;RAB3B;RAB15;KIAA1324;SV2A;SV2B;ATCAY;SVOP;RAB3C;DAB1;CNTN5;GLRA2;GPLD1;PTPRR;FRMPD3;MORN4;PCDH19;ROBO2;ATP8A2;NYAP2;GDA;CHGB;SCG5;CALB1;SCG2;PTPN5;PTPRN;SGSM1;LAMP5;RAB27B;ST8SIA3;PCSK2;CACNA1B;NPTX1;SYT13;RIMKLA;CAMKV;SLC7A…
M4	Neurons	78	296	799	9174	3.02562	6.80931e-20	1.05136e-17	MDH1;GDAP1L1;GABBR2;CYP4X1;MAGI1;SYT1;DCLK1;TAC1;CRHBP;SST;PLCXD3;PGM2L1;RIMBP2;SYN1;GRIK1;NSF;GRIK2;FRMPD4;SYT16;KCTD16;CREG2;CNKSR2;MAL2;SH3GL2;NAPB;JPH1;SLC17A7;SYNGR3;CCK;RAB3B;RAB15;KIAA1324;SV2A;SV2B;ATCAY;SVOP;RAB3C;DAB1;CNTN5;GLRA2;GPLD1;PTPRR;FRMPD3;MORN4;PCDH19;ROBO2;ATP8A2;NYAP2;GDA;CHGB;SCG5;CALB1;SCG2;PTPN5;PTPRN;SGSM1;LAMP5;RAB27B;ST8SIA3;PCSK2;CACNA1B;NPTX1;SYT13;RIMKLA;CAMKV;SLC7A…
M210	Astrocyte	36	269	222	9174	5.53039	2.14853e-17	3.11e-15	SRI;GFAP;PRODH;DDAH1;UNG;ITGB4;ITPKB;SDC4;APLNR;CDH4;SELENBP1;SNTA1;HEPACAM;MLC1;SLC15A2;TNS3;SCARA3;PLEKHA7;PREX2;ADHFE1;ETNPPL;GPT2;PBXIP1;LRIG1;TMEM47;STK33;RAB34;CYP4F11;CDH20;HHATL;ARHGEF4;KCNN3;FBXO2;PCDHGC3;FARP1;PCDHGA3
M306	Endothelial cells	19	213	63	9174	12.9895	9.95372e-17	1.35605e-14	PDLIM1;FN1;THBS1;VCL;FLNA;TGM2;MYH11;TAGLN2;CALD1;PCOLCE;RSU1;LAMA4;CSRP2;RBPMS;EHD2;LMCD1;TES;SYNPO2;ITIH5
M630	Oligodendrocytes	22	274	74	9174	9.95403	1.11589e-16	1.43578e-14	BCAS1;FAM221A;SCD;SYNJ2;RNF13;GCA;HSPA2;ENPP2;DHCR24;CYB5R2;FA2H;AMER2;ERMN;PPP1R14A;CNDP1;AIF1L;TTYH2;ELOVL1;CDH19;SEMA6A;WNK1;LIMCH1
M3	Microglia	99	182	2377	9174	2.09939	1.54208e-16	1.87971e-14	DDX39A;ABCC4;RCBTB2;HLA-DRA;HLA-DRB1;GPX1;PLEK;OSM;AKR1A1;ITGAX;LIMS1;CD276;XIRP1;AKNA;SMAP2;RIN2;PGM2;CAPNS2;FGD4;BHLHE41;ITGB2;CAPG;AKAP13;ACY3;PBDC1;HLA-DPA1;MOB1A;CTSL;HLA-DPB1;CTSB;FOLR2;ADAM17;SELPLG;TSPYL5;ANKRD44;EIF3L;LHFPL2;HK2;UCP2;ATP6V1B2;BRAP;RNASET2;RGS10;SKAP2;C1QA;C1QB;C1QC;CD74;CYBB;PTPRC;HCK;FCGR3A;FBP1;SRGN;ITGAM;FCGR1A;FCGR2A;LCP1;HCLS1;ALOX5AP;ABCB4;SLC2A5;TBXAS1;CTSS;PTPN6;…
M71	Endothelial cells	18	213	57	9174	13.6012	2.61479e-16	3.02793e-14	SVIL;COL1A1;COL3A1;DCN;COL1A2;DSP;OGN;BGN;LUM;PRELP;COL14A1;FMOD;OLFML1;PPFIBP1;LRRC17;FRZB;ASPN;SLC6A13
M39	Astrocyte	46	269	409	9174	3.83567	1.37961e-15	1.52151e-13	SRI;GFAP;PRODH;DDAH1;UNG;ITGB4;ITPKB;SDC4;APLNR;CDH4;SELENBP1;SNTA1;HEPACAM;MLC1;SLC15A2;TNS3;SCARA3;PLEKHA7;PREX2;ADHFE1;ETNPPL;GPT2;PBXIP1;LRIG1;TMEM47;STK33;RAB34;CYP4F11;CDH20;HHATL;ARHGEF4;KCNN3;FBXO2;PCDHGC3;FARP1;PCDHGA3;PCDHGB1;PCDHGA7;PCDHGA2;APOE;ALDH1L1;CLU;CNTFR;ACOX2;SPON1;PIPOX
M632	Oligodendrocytes	21	274	87	9174	8.0818	5.74808e-14	6.05116e-12	ABCA8;CRYAB;PLEKHG3;PIK3C2B;CCP110;PDE8A;LAMP2;ERBB3;TALDO1;TMC7;MOSPD2;RFFL;ATG4C;CMTM5;CLMN;SPOCK3;TRIM2;KLHL4;FAM107B;DOCK5;RHBDL2
M221	Astrocyte	19	269	70	9174	9.25682	6.63943e-14	6.68561e-12	SORBS1;PLEKHA7;AGFG2;FAM107A;NQO1;GJA1;PHKA1;SOX2;AQP4;CLDN10;TPD52L1;AMOT;NHSL1;MTSS1L;ACSBG1;PPP1R1B;TNIK;SLC7A11;DTNA
M520	Astrocyte	18	269	63	9174	9.74403	1.1553e-13	1.11487e-11	SORBS1;PLEKHA7;AGFG2;FAM107A;GJA1;PHKA1;SOX2;AQP4;CLDN10;TPD52L1;AMOT;NHSL1;MTSS1L;ACSBG1;PPP1R1B;TNIK;SLC7A11;DTNA
M762	Astrocyte	21	269	105	9174	6.82082	2.09175e-12	1.93779e-10	SRI;GFAP;DDAH1;UNG;ITGB4;SDC4;CDH4;SELENBP1;SNTA1;HEPACAM;PLEKHA7;PREX2;PBXIP1;LRIG1;STK33;CDH20;ARHGEF4;KCNN3;FBXO2;PCDHGC3;PCDHGA3
M769	Astrocyte	12	269	27	9174	15.1574	3.721e-12	3.31456e-10	PLEKHA7;AGFG2;FAM107A;GJA1;PHKA1;CLDN10;TPD52L1;AMOT;MTSS1L;TNIK;SLC7A11;DTNA
M510	Astrocyte	21	269	115	9174	6.2277	1.32565e-11	1.13712e-09	SRI;GFAP;DDAH1;UNG;ITGB4;SDC4;CDH4;SELENBP1;SNTA1;HEPACAM;PLEKHA7;PREX2;PBXIP1;LRIG1;STK33;CDH20;ARHGEF4;KCNN3;FBXO2;PCDHGC3;PCDHGA3
M43	Astrocyte	19	269	93	9174	6.9675	1.64059e-11	1.357e-09	SORBS1;PLEKHA7;AGFG2;FAM107A;NQO1;GJA1;PHKA1;SOX2;AQP4;CLDN10;TPD52L1;AMOT;NHSL1;MTSS1L;ACSBG1;PPP1R1B;TNIK;SLC7A11;DTNA
M2	Neurons	68	296	940	9174	2.24206	7.28149e-11	5.81515e-09	SLC12A5;CIT;ATP2B3;SV2C;JPH3;BTBD11;OPRK1;GABRB2;ELAVL2;KCNB1;CLVS2;GRIP2;KCNQ5;KCNIP1;GOT1;MDH1;NRIP3;STXBP1;NOS1AP;ENO2;RBFOX1;RBFOX2;PTPRT;DNM1;PLEKHA5;HSPA12A;CALB2;KCNH5;SCN8A;KCNA3;EFNB3;TMEM178A;PNMA2;STAT4;PREPL;CNTNAP2;KCNC1;ERICH3;VSTM2A;KCNC2;SLC4A3;VSNL1;PENK;KIT;SPHKAP;KIAA1211;SYTL5;RIMS3;PPM1E;GNB5;RGS7;VWC2;GPR158;CAMK1G;CACNG2;GABRA1;GABRG2;GRIN2A;GRIP1;TCEAL6;TCEAL2;IGSF3;SLC4A8…
M307	Endothelial cells	11	213	36	9174	13.1604	2.94992e-10	2.27734e-08	ITIH5;COL4A1;VWF;COL4A2;LAMC1;NID1;LAMA2;SLC6A12;ITGA1;TINAGL1;SEMA3G
M644	Endothelial cells	10	213	32	9174	13.4595	1.52271e-09	1.13761e-07	ITIH5;COL4A1;VWF;COL4A2;LAMC1;NID1;LAMA2;SLC6A12;ITGA1;TINAGL1
M626	Oligodendrocytes	9	274	21	9174	14.3493	3.56233e-09	2.57824e-07	BCAS1;QDPR;FOLH1;FOLH1B;ANLN;GLTP;NINJ2;CTNNA3;MYRF
M309	Endothelial cells	8	213	24	9174	14.3568	3.95659e-08	2.77681e-06	SORBS2;TPM2;MGP;TPM1;MYL9;TAGLN;FHL5;FBLN5
M750	Astrocyte	34	269	428	9174	2.7092	9.57842e-08	6.52459e-06	PHGDH;GOLIM4;PLXNB1;SLC25A20;CAT;ALDH2;EPHX1;FGF2;CAPN2;BCKDHB;LAMA1;MT3;CERS1;MAPK4;PLCD1;NOTCH2;ASPH;SLC14A1;ITGA7;PON2;SLC39A12;TOM1L2;GRAMD1C;LIX1;CHDH;ASAP3;MSI2;ARHGEF26;DOCK7;IFT27;BBS2;NEK6;SEMA4B;NDRG2
M182	Astrocyte	41	269	584	9174	2.39429	1.28449e-07	8.49965e-06	PHGDH;GOLIM4;PLXNB1;SLC25A20;CAT;ALDH2;EPHX1;FGF2;MGST1;F3;CAPN2;BCKDHB;LAMA1;MT3;CERS1;MAPK4;MASP1;PLCD1;SLC7A2;NOTCH2;ASPH;SLC14A1;ITGA7;PON2;DECR1;SLC39A12;TOM1L2;GRAMD1C;LIX1;CHDH;ASAP3;MSI2;ARHGEF26;DOCK7;IFT27;BBS2;ACSS3;NEK6;SEMA4B;ITM2C;NDRG2
M34	Astrocyte	47	269	728	9174	2.20177	1.7212e-07	1.10731e-05	PHGDH;GOLIM4;PLXNB1;SLC25A20;CAT;ALDH2;EPHX1;FGF2;MGST1;F3;CAPN2;BCKDHB;LAMA1;MT3;CERS1;MAPK4;MASP1;PLCD1;SLC7A2;NOTCH2;ASPH;SLC14A1;ITGA7;PON2;DECR1;SLC39A12;TOM1L2;GRAMD1C;LIX1;CHDH;ASAP3;MSI2;ARHGEF26;DOCK7;IFT27;BBS2;ACSS3;NEK6;SEMA4B;ITM2C;NDRG2;PITPNC1;OLFM2;IDH2;PYGM;BCAN;PSD2
M5	Neurons	38	296	486	9174	2.42334	3.04525e-07	1.90616e-05	SCAI;GDAP1L1;RASGRF1;ASIC2;DLG3;SCN2A;HPCAL4;CPLX2;CADPS;DLGAP1;ENC1;GABRB3;KCNJ6;MTUS2;FAM81A;BSN;PCDH8;GABRA5;GRIA1;EPHA5;CDH8;GRIN2B;DRP2;LMO7;EPB41L4B;FRRS1L;HOOK1;SHANK2;OXCT1;PCLO;KCNA4;CRYM;CLSTN2;CDKL5;OPRM1;MAP2;CACNG8;CDH9
M308	Endothelial cells	8	213	32	9174	10.7676	4.82126e-07	2.93843e-05	AGRN;PODXL;FLT1;OCLN;TNS2;UACA;PARVB;TNS1
M475	Astrocyte	34	269	459	9174	2.52623	5.0442e-07	2.99548e-05	PHGDH;GOLIM4;PLXNB1;SLC25A20;CAT;ALDH2;EPHX1;FGF2;CAPN2;BCKDHB;LAMA1;MT3;CERS1;MAPK4;PLCD1;NOTCH2;ASPH;SLC14A1;ITGA7;PON2;SLC39A12;TOM1L2;GRAMD1C;LIX1;CHDH;ASAP3;MSI2;ARHGEF26;DOCK7;IFT27;BBS2;NEK6;SEMA4B;NDRG2
M58	Neurons	21	296	193	9174	3.37232	9.91413e-07	5.74028e-05	PCDH8;GABRA5;GRIA1;EPHA5;CDH8;GRIN2B;DRP2;LMO7;EPB41L4B;FRRS1L;HOOK1;SHANK2;OXCT1;PCLO;KCNA4;CRYM;CLSTN2;CDKL5;OPRM1;MAP2;CACNG8
M775	Neurons	13	296	84	9174	4.79657	2.52455e-06	0.000142607	MDH1;GDAP1L1;SYT1;SYNGR3;CCK;RAB3B;RAB15;KIAA1324;SV2A;SV2B;ATCAY;SVOP;RAB3C
M21	Neurons	20	296	189	9174	3.27971	2.79459e-06	0.000154102	SLC12A5;CIT;ATP2B3;SV2C;JPH3;BTBD11;OPRK1;GABRB2;ELAVL2;KCNB1;CLVS2;GRIP2;KCNQ5;KCNIP1;GOT1;MDH1;NRIP3;IGSF3;UNC80;CNNM1
M262	Neurons	8	296	30	9174	8.26486	3.36722e-06	0.00018136	CHGB;SCG5;CALB1;SCG2;PTPN5;PTPRN;SGSM1;LAMP5
M561	Neurons	6	296	16	9174	11.6225	6.53702e-06	0.000344085	CHGB;SCG5;SCG2;PTPRN;SGSM1;LAMP5
M10	Oligodendrocytes	49	274	863	9174	1.90105	6.88257e-06	0.000354223	PAPSS1;WIPF1;IPO13;ABCA8;FRYL;MAP4K4;CA2;CRYAB;FGF1;ALAD;CBR1;ZNF24;ITGA2;GPD1;RDX;BRCA1;SLCO1A2;MARCKSL1;SOX8;DYNC1I2;SNX1;SCARB2;MAN2A1;UGT8;TJAP1;ZC3H13;REEP3;ZFYVE16;FRMD5;MOB3B;PHLDB1;FAM124A;COLGALT2;ZCCHC24;NUDT16;FAM84B;FEZ1;TPPP3;FUT8;ABCA2;TMEM165;KIF13B;CUTC;GRHPR;TJP2;SNX6;ICK;HBS1L;MAP4K5
M248	Endothelial cells	5	213	13	9174	16.5655	7.11904e-06	0.000358428	ADH1B;ENG;SERPINH1;IGFBP7;MMRN2
M643	Endothelial cells	6	213	22	9174	11.7465	7.98244e-06	0.000393347	VCL;FLNA;TAGLN2;RSU1;LAMA4;CSRP2
M300	Oligodendrocytes	8	274	36	9174	7.44039	8.3602e-06	0.00040338	AMER2;RNF144A;CDC42EP1;GAB1;MAP7;NDRG1;MAP6D1;DYNC1LI2
M646	Endothelial cells	4	213	7	9174	24.6117	9.36215e-06	0.000442505	AGRN;PODXL;FLT1;TNS1
M259	Neurons	15	296	128	9174	3.63202	1.48153e-05	0.000686247	RIMBP2;SYN1;GRIK1;NSF;GRIK2;FRMPD4;SYT16;KCTD16;CREG2;CNKSR2;MAL2;SH3GL2;NAPB;JPH1;SLC17A7
M278	Neurons	12	296	91	9174	4.08702	3.28482e-05	0.00148821	PCDH8;GABRA5;GRIA1;EPHA5;CDH8;GRIN2B;DRP2;LMO7;EPB41L4B;FRRS1L;HOOK1;SHANK2
M76	Oligodendrocytes	8	274	43	9174	6.22916	3.3414e-05	0.00148821	ABCA8;ZNF24;BRCA1;SOX8;FRMD5;ZCCHC24;ABCA2;MAP4K5
M557	Neurons	13	296	108	9174	3.73067	4.15014e-05	0.00181353	MDH1;GDAP1L1;SYT1;SYNGR3;CCK;RAB3B;RAB15;KIAA1324;SV2A;SV2B;ATCAY;SVOP;RAB3C
M564	Neurons	11	296	81	9174	4.20896	5.31108e-05	0.00227786	RAB27B;ST8SIA3;CACNA1B;NPTX1;SYT13;RIMKLA;CAMKV;SYNPR;SYN2;PTPRN2;SLC2A13
M261	Neurons	12	296	97	9174	3.83422	6.24502e-05	0.00262972	DAB1;CNTN5;GLRA2;GPLD1;PTPRR;FRMPD3;MORN4;PCDH19;ROBO2;ATP8A2;NYAP2;GDA
M324	Oligodendrocytes	7	274	35	9174	6.69635	6.44119e-05	0.00266389	ABCA8;ZNF24;BRCA1;SOX8;FRMD5;ABCA2;MAP4K5
M46	Endothelial cells	13	213	158	9174	3.54377	7.53867e-05	0.00306308	PAPSS2;ABCB1;ACVR1;ACSL5;ADH1B;ENG;SERPINH1;IGFBP7;MMRN2;MT1A;RBMS3;NOSTRIN;MT1L
M558	Neurons	10	296	71	9174	4.36525	8.48188e-05	0.0033869	DAB1;GLRA2;PTPRR;FRMPD3;MORN4;PCDH19;ROBO2;ATP8A2;NYAP2;GDA
M830	Neurons	10	296	75	9174	4.13243	0.000135891	0.00533429	GDAP1L1;SYT1;SYNGR3;CCK;RAB15;KIAA1324;SV2A;SV2B;ATCAY;RAB3C
M30	Neurons	6	296	26	9174	7.15229	0.000143066	0.00552233	KIT;SPHKAP;KIAA1211;SYTL5;RIMS3;PPM1E
M260	Neurons	13	296	124	9174	3.24929	0.000174275	0.00661674	MDH1;GDAP1L1;SYT1;SYNGR3;CCK;RAB3B;RAB15;KIAA1324;SV2A;SV2B;ATCAY;SVOP;RAB3C
M551	Neurons	4	296	10	9174	12.3973	0.000191218	0.00714291	RIMBP2;GRIK1;GRIK2;CREG2
M193	Astrocyte	13	269	138	9174	3.2127	0.000198651	0.00730279	PIK3C2A;ACACB;BBOX1;SEC14L2;ENO1;PYGB;GFAP;SDC2;GSTM5;PHYHD1;ANKRD45;STON2;MRVI1
M276	Neurons	9	296	66	9174	4.22635	0.00024666	0.00892602	SCAI;GDAP1L1;DLGAP1;ENC1;GABRB3;KCNJ6;MTUS2;FAM81A;BSN
M172	Neurons	5	296	19	9174	8.15612	0.000270819	0.00964948	KIT;SPHKAP;KIAA1211;SYTL5;RIMS3
M625	Oligodendrocytes	4	274	12	9174	11.1606	0.00031883	0.011188	MBP;GJB1;NT5DC1;ENPP6
M35	Astrocyte	17	269	228	9174	2.54285	0.000379806	0.0131288	PIK3C2A;ACACB;BBOX1;SEC14L2;ENO1;PYGB;GFAP;SDC2;GSTM5;PHYHD1;ANKRD45;STON2;MRVI1;WWC1;FGGY;WFS1;ACP6
M653	Endothelial cells	3	213	7	9174	18.4588	0.00040317	0.0135325	TPM2;TPM1;MYL9
M805	Endothelial cells	3	213	7	9174	18.4588	0.00040317	0.0135325	FLNA;TAGLN2;CSRP2
M31	Neurons	12	296	121	9174	3.07371	0.000514817	0.0170331	GNB5;RGS7;VWC2;GPR158;CAMK1G;CACNG2;GABRA1;GABRG2;GRIN2A;GRIP1;SLC4A8;SLC4A10
M264	Neurons	13	296	140	9174	2.87794	0.000575118	0.0185899	RAB27B;ST8SIA3;PCSK2;CACNA1B;NPTX1;SYT13;RIMKLA;CAMKV;SLC7A14;SYNPR;SYN2;PTPRN2;SLC2A13
M492	Astrocyte	11	269	116	9174	3.23401	0.000577926	0.0185899	PIK3C2A;ACACB;BBOX1;SEC14L2;ENO1;PYGB;GFAP;PHYHD1;ANKRD45;STON2;MRVI1
M439	Neurons	8	296	60	9174	4.13243	0.000635196	0.0198799	SLC12A5;ATP2B3;BTBD11;GABRB2;KCNB1;CLVS2;GRIP2;KCNQ5
M549	Neurons	8	296	60	9174	4.13243	0.000635196	0.0198799	SYN1;NSF;FRMPD4;MAL2;SH3GL2;NAPB;JPH1;SLC17A7
M141	Neurons	11	296	110	9174	3.09932	0.000815753	0.0251904	SLC12A5;ATP2B3;BTBD11;OPRK1;GABRB2;ELAVL2;KCNB1;CLVS2;GRIP2;KCNQ5;KCNIP1
M335	Oligodendrocytes	8	274	71	9174	3.77259	0.00119103	0.0362952	IPO13;MAP4K4;MARCKSL1;ZFYVE16;PHLDB1;FAM124A;FEZ1;FUT8
M268	Neurons	4	296	16	9174	7.74831	0.00142146	0.0411511	PCP4L1;GAD2;GAD1;SLC32A1
M437	Neurons	4	296	16	9174	7.74831	0.00142146	0.0411511	CIT;ATP2B3;SV2C;JPH3
M463	Neurons	4	296	16	9174	7.74831	0.00142146	0.0411511	KCNC1;ERICH3;VSTM2A;KCNC2
M759	Neurons	4	296	16	9174	7.74831	0.00142146	0.0411511	NPTX2;SNAP25;TAGLN3;SORCS3
M517	Endothelial cells	3	213	11	9174	11.7465	0.00177416	0.0507279	ISG15;MX1;OAS2
M614	Neurons	3	296	9	9174	10.3311	0.0024169	0.0682626	KCNA4;CRYM;CLSTN2
M624	Oligodendrocytes	3	274	10	9174	10.0445	0.00270579	0.0755013	CARNS1;LDB3;SGK2
M718	Endothelial cells	5	213	43	9174	5.00819	0.00302262	0.083338	SERPING1;CFI;CFH;C7;GPX3
M487	Neurons	4	296	20	9174	6.19865	0.00341796	0.0931293	NPTX2;SNAP25;TAGLN3;SORCS3
M186	Neurons	6	296	47	9174	3.95658	0.00378171	0.101842	PLCB1;NPTX2;SNAP25;TAGLN3;SORCS3;RPH3A
M140	Neurons	4	296	21	9174	5.90347	0.00411643	0.109582	CIT;ATP2B3;SV2C;JPH3
M599	Neurons	5	296	34	9174	4.55783	0.00436243	0.113526	SCAI;GDAP1L1;GABRB3;FAM81A;BSN
M201	Neurons	7	296	64	9174	3.38989	0.00436263	0.113526	CACNG3;SCGN;ADD2;XK;EPHA7;RTN1;GDAP1L1
M774	Neurons	3	296	11	9174	8.4527	0.00452496	0.116442	DCLK1;TAC1;SST
M595	Oligodendrocyte precursor cells	3	143	22	9174	8.74825	0.00459634	0.116979	UHRF1BP1L;DGKI;GBE1
M81	Oligodendrocytes	8	274	88	9174	3.0438	0.00465812	0.117263	IPO13;MAP4K4;MARCKSL1;ZFYVE16;PHLDB1;FAM124A;FEZ1;FUT8
M406	Endothelial cells	5	213	48	9174	4.4865	0.00489692	0.121949	SERPING1;CFI;CFH;C7;GPX3
M75	Oligodendrocytes	7	274	71	9174	3.30102	0.00510972	0.125895	CRYAB;CBR1;DYNC1I2;SNX1;UGT8;SNX6;HBS1L
M582	Astrocyte	5	269	39	9174	4.37232	0.00531776	0.129641	NTRK2;RLBP1;CTNNA2;AIFM3;MACF1
M72	Oligodendrocytes	14	274	218	9174	2.1502	0.00572464	0.136824	PAPSS1;CA2;FGF1;ALAD;ITGA2;GPD1;RDX;SCARB2;COLGALT2;NUDT16;FAM84B;TPPP3;TMEM165;TJP2
M182	Microglia	21	182	584	9174	1.81257	0.00576319	0.136824	DDX39A;ABCC4;RCBTB2;HLA-DRA;HLA-DRB1;GPX1;PLEK;OSM;AKR1A1;ITGAX;LIMS1;CD276;XIRP1;AKNA;SMAP2;RIN2;PGM2;CAPNS2;FGD4;BHLHE41;ITGB2
M159	Neurons	4	296	23	9174	5.39013	0.00578962	0.136824	KCNC1;ERICH3;VSTM2A;KCNC2
M212	Endothelial cells	3	213	17	9174	7.60066	0.0065979	0.153663	ISG15;MX1;OAS2
M505	Oligodendrocyte precursor cells	3	143	25	9174	7.69846	0.00663483	0.153663	CWF19L1;CHD1L;NECAP2
M446	Astrocyte	3	269	14	9174	7.30802	0.00713923	0.163708	GLUD1;GLUD2;SORBS1
M142	Astrocyte	5	269	43	9174	3.96559	0.00808671	0.183616	GLUD1;ATP1B2;GLUD2;ATP1A2;SORBS1
M215	Astrocyte	3	269	15	9174	6.82082	0.00873298	0.196365	PCDHGB1;PCDHGA7;PCDHGA2
M176	Neurons	4	296	26	9174	4.76819	0.00906163	0.201116	GABRA1;GABRG2;GRIN2A;GRIP1
M321	Oligodendrocytes	3	274	15	9174	6.69635	0.00918552	0.201116	PAPSS1;GPD1;FAM84B
M57	Neurons	10	296	130	9174	2.3841	0.00924381	0.201116	SCAI;GDAP1L1;DLGAP1;ENC1;GABRB3;KCNJ6;MTUS2;FAM81A;BSN;CDH9
M272	Neurons	3	296	14	9174	6.64141	0.00929161	0.201116	RASGRF1;ASIC2;DLG3
M669	Oligodendrocytes	6	274	61	9174	3.29329	0.00942899	0.202199	IPO13;MAP4K4;MARCKSL1;ZFYVE16;PHLDB1;FAM124A
M824	Microglia	3	182	24	9174	6.30082	0.0114409	0.243094	ARPC2;DIAPH2;STK38L
M420	Oligodendrocyte precursor cells	4	143	57	9174	4.50202	0.0118057	0.248563	PCCA;MPPED2;ATPAF1;RSPRY1
M222	Oligodendrocyte precursor cells	2	143	11	9174	11.6643	0.0121018	0.252502	GLDC;VBP1
M194	Astrocyte	3	269	17	9174	6.01837	0.0124998	0.258479	STON2;WWC1;FGGY
M500	Neurons	3	296	16	9174	5.81123	0.0136302	0.278326	ADD2;EPHA7;RTN1
M255	Endothelial cells	2	213	8	9174	10.7676	0.0137	0.278326	HLA-C;TAP1
M150	Neurons	2	296	6	9174	10.3311	0.0142811	0.286414	RBFOX1;RBFOX2
M39	Endothelial cells	17	213	409	9174	1.79021	0.0143454	0.286414	PXN;UBE2L6;ISG15;MX1;OAS2;VAMP5;ANXA1;S100A6;ANXA2;VIM;VCAM1;NES;S100A10;COLEC12;NXN;GBP4;ISYNA1
M42	Endothelial cells	4	213	42	9174	4.10195	0.0158722	0.314189	CLDN5;SLC2A1;HBB;RBM20
M274	Oligodendrocyte precursor cells	4	143	63	9174	4.07326	0.0165775	0.325368	UHRF1BP1L;DGKI;GBE1;LRRC4C
M265	Oligodendrocyte precursor cells	2	143	13	9174	9.86982	0.0168166	0.326194	RABL3;WDFY1
M56	Oligodendrocyte precursor cells	5	143	96	9174	3.34135	0.0169013	0.326194	ALDH1A3;UHRF1BP1L;DGKI;GBE1;LRRC4C
M34	Microglia	23	182	728	9174	1.59252	0.0172404	0.329312	DDX39A;ABCC4;RCBTB2;HLA-DRA;HLA-DRB1;GPX1;PLEK;OSM;AKR1A1;ITGAX;LIMS1;CD276;XIRP1;AKNA;SMAP2;RIN2;PGM2;CAPNS2;FGD4;BHLHE41;ITGB2;PDK4;GCNT7
M50	Endothelial cells	2	213	9	9174	9.57121	0.0173472	0.329312	HLA-C;TAP1
M122	Oligodendrocyte precursor cells	7	143	174	9174	2.5809	0.0189649	0.356309	PCCA;GK;MPPED2;ATPAF1;SHC4;RSPRY1;SLC25A32
M773	Microglia	3	182	29	9174	5.21448	0.0192175	0.356309	ARPC2;DIAPH2;STK38L
M3	Endothelial cells	69	213	2377	9174	1.25026	0.0192309	0.356309	SYNE2;ARHGEF15;LGALS1;RRAS;CD44;PSMB9;ECE1;UTRN;PXN;SLC9A3R2;TRIP10;MLIP;ANKS1A;RBCK1;MYO5C;PECAM1;ICAM1;SPARC;KDELC2;VANGL1;ABHD14B;YBX3;UBE2L6;ISG15;MX1;OAS2;SLC7A5;GNG11;GSK3A;SH2D3C;MAST2;GGT1;PAPSS2;ABCB1;ACVR1;ACSL5;ADH1B;ENG;SERPINH1;IGFBP7;MMRN2;HLA-C;TAP1;CLDN5;HEXIM1;VAMP5;ANXA1;MT1A;ALPL;S100A6;ANXA2;VIM;SLC2A1;VCAM1;NES;S100A10;HBB;SLFN5;TNFAIP1;COLEC12;RBM20;NXN;GALNT18;RBMS3;NOSTRIN…
M563	Neurons	2	296	7	9174	8.85521	0.0195708	0.35973	PCSK2;SLC7A14
M117	Endothelial cells	6	213	92	9174	2.80894	0.0199302	0.361905	SERPING1;CFI;CFH;C7;ITIH2;GPX3
M475	Microglia	16	182	459	9174	1.75709	0.0200016	0.361905	DDX39A;ABCC4;RCBTB2;HLA-DRA;HLA-DRB1;GPX1;PLEK;AKR1A1;ITGAX;LIMS1;CD276;XIRP1;SMAP2;PGM2;FGD4;ITGB2
M319	Oligodendrocytes	11	274	183	9174	2.01256	0.0212209	0.38099	CA2;FGF1;ALAD;ITGA2;RDX;SCARB2;COLGALT2;NUDT16;TPPP3;TMEM165;TJP2
M545	Microglia	4	182	54	9174	3.73382	0.0219384	0.385413	ARPC2;DIAPH2;TNFAIP8L3;STK38L
M280	Neurons	3	296	19	9174	4.89367	0.0219666	0.385413	KCNA4;CRYM;CLSTN2
M601	Neurons	3	296	19	9174	4.89367	0.0219666	0.385413	DRP2;LMO7;SHANK2
M187	Astrocyte	3	269	21	9174	4.87201	0.0224342	0.390659	PYGM;BCAN;PSD2
M750	Microglia	15	182	428	9174	1.76659	0.0229439	0.396552	DDX39A;ABCC4;RCBTB2;HLA-DRA;HLA-DRB1;GPX1;PLEK;AKR1A1;ITGAX;LIMS1;XIRP1;SMAP2;PGM2;FGD4;ITGB2
M26	Neurons	11	296	172	9174	1.98213	0.0233875	0.401226	KCNA3;EFNB3;TMEM178A;PNMA2;STAT4;PREPL;CNTNAP2;KCNC1;ERICH3;VSTM2A;KCNC2
M739	Oligodendrocyte precursor cells	3	143	40	9174	4.81154	0.0240666	0.409841	POLQ;GAB3;ATAD5
M38	Oligodendrocyte precursor cells	4	143	71	9174	3.6143	0.0245972	0.415818	CWF19L1;CHD1L;NECAP2;PCDHA9
M265	Microglia	2	182	13	9174	7.75486	0.0264462	0.443837	RAB39A;CYFIP1
M257	Neurons	4	296	36	9174	3.44369	0.0277917	0.463061	GABBR2;CYP4X1;MAGI1;SYT1
M20	Oligodendrocyte precursor cells	6	143	148	9174	2.60083	0.0280535	0.464084	POLQ;TNKS;GAB3;ATAD5;PPP1R9A;KBTBD2
M175	Neurons	6	296	72	9174	2.58277	0.0282771	0.464466	GNB5;RGS7;VWC2;GPR158;CAMK1G;CACNG2
M545	Neurons	5	296	54	9174	2.86974	0.0294813	0.480835	DCLK1;TAC1;CRHBP;SST;PGM2L1
M407	Microglia	2	182	14	9174	7.20094	0.0304574	0.493281	SLC16A3;SERPINA1
M208	Oligodendrocyte precursor cells	3	143	44	9174	4.37413	0.0308488	0.496151	CWF19L1;CHD1L;NECAP2
M790	Neurons	2	296	9	9174	6.88739	0.0321521	0.513547	LMO7;SHANK2
M234	Neurons	3	296	22	9174	4.22635	0.032527	0.515977	HTR2A;LINGO2;SLITRK4
M17	Oligodendrocyte precursor cells	11	143	376	9174	1.87684	0.0327811	0.516469	ETFDH;FAM136A;NTNG1;RMND1;PCCA;GK;MPPED2;ATPAF1;SHC4;RSPRY1;SLC25A32
M36	Neurons	7	296	95	9174	2.28371	0.0335507	0.525022	CACNG3;SCGN;ADD2;XK;EPHA7;RTN1;GDAP1L1
M618	Oligodendrocytes	5	274	61	9174	2.74441	0.035047	0.543997	YWHAQ;HSD17B4;CA10;GSKIP;AGAP1
M56	Neurons	7	296	96	9174	2.25992	0.035233	0.543997	RASGRF1;ASIC2;DLG3;SCN2A;HPCAL4;CPLX2;CADPS
M16	Endothelial cells	7	213	134	9174	2.24995	0.0363751	0.556535	SERPING1;CFI;CFH;C7;ITIH2;GPX3;ATAD2
M432	Oligodendrocyte precursor cells	3	143	47	9174	4.09493	0.0365256	0.556535	POLQ;GAB3;ATAD5
M806	Oligodendrocytes	9	274	151	9174	1.9956	0.0369648	0.559546	CA2;FGF1;ALAD;ITGA2;RDX;COLGALT2;NUDT16;TPPP3;TJP2
M282	Neurons	2	296	10	9174	6.19865	0.0393474	0.591199	CDKL5;OPRM1
M512	Astrocyte	2	269	11	9174	6.20074	0.0395664	0.591199	ITGB4;RAB34
M258	Neurons	6	296	79	9174	2.35392	0.041844	0.621222	DCLK1;TAC1;CRHBP;SST;PLCXD3;PGM2L1
M61	Neurons	9	296	144	9174	1.93708	0.0432669	0.637871	CNR1;YWHAG;CORO6;NBEA;SCN3B;SH2D5;NUDT10;CPNE4;PCDH11Y
M24	Neurons	5	296	60	9174	2.58277	0.043644	0.637871	RBFOX1;RBFOX2;PTPRT;DNM1;PLEKHA5
M478	Microglia	2	182	17	9174	5.93019	0.0437917	0.637871	LIMS1;BHLHE41
M399	Endothelial cells	2	213	15	9174	5.74272	0.0461927	0.668639	SIK2;MXRA5
M74	Astrocyte	2	269	12	9174	5.68401	0.0465785	0.670036	FAT1;DCHS2
M659	Oligodendrocytes	9	274	159	9174	1.89519	0.0486596	0.695652	CA2;FGF1;ALAD;ITGA2;RDX;COLGALT2;NUDT16;TPPP3;TJP2
M526	Oligodendrocyte precursor cells	2	143	23	9174	5.5786	0.0493046	0.700549	RICTOR;SLC17A5
M271	Astrocyte	5	269	69	9174	2.47131	0.0513774	0.721469	NTRK2;RLBP1;CTNNA2;AIFM3;MACF1
M136	Oligodendrocyte precursor cells	4	143	90	9174	2.85128	0.0517422	0.721469	POLQ;TNKS;GAB3;ATAD5
M463	Endothelial cells	2	213	16	9174	5.3838	0.0520021	0.721469	TBC1D4;SYNE2
M225	Neurons	5	296	63	9174	2.45978	0.052023	0.721469	RTN1;FGF12;NEGR1;FGF14;SULT4A1
M470	Neurons	4	296	44	9174	2.81757	0.0525351	0.724234	RGS7;VWC2;GPR158;CAMK1G
M163	Microglia	2	182	19	9174	5.30596	0.0536658	0.731117	DPYS;MKNK1
M172	Microglia	2	182	19	9174	5.30596	0.0536658	0.731117	CSF1R;PTPRE
M445	Astrocyte	2	269	13	9174	5.24678	0.0540051	0.731437	ATP1B2;ATP1A2
M603	Neurons	3	296	27	9174	3.44369	0.0549574	0.73783	EPHA5;EPB41L4B;FRRS1L
M26	Microglia	7	182	172	9174	2.05143	0.0551143	0.73783	MPP1;TM6SF1;CYTH4;ACTR2;FMN1;NAB2;VMP1
M128	Microglia	3	182	44	9174	3.43681	0.0562288	0.748424	PABPC1;LRMP;LYST
M137	Endothelial cells	2	213	17	9174	5.06711	0.058056	0.768329	NOS3;APH1A
M55	Astrocyte	5	269	72	9174	2.36834	0.0596799	0.785333	NTRK2;RLBP1;CTNNA2;AIFM3;MACF1
M785	Astrocyte	3	269	31	9174	3.3004	0.0613044	0.800454	RLBP1;CTNNA2;MACF1
M417	Oligodendrocyte precursor cells	3	143	58	9174	3.3183	0.0615202	0.800454	GK;SHC4;SLC25A32
M589	Neurons	2	296	13	9174	4.76819	0.0640244	0.824809	SCN2A;HPCAL4
M25	Oligodendrocyte precursor cells	3	143	59	9174	3.26206	0.0641044	0.824809	TPST1;GLCCI1;TTBK2
M308	Astrocyte	3	269	32	9174	3.19726	0.0662366	0.847536	PAPLN;HTRA1;HEPH
M24	Oligodendrocyte precursor cells	3	143	60	9174	3.20769	0.0667381	0.849261	BCHE;DPH5;WDR61
M156	Astrocyte	6	269	98	9174	2.08801	0.067741	0.857313	GPC4;RGS20;FGFR3;EDNRB;SPARCL1;KIAA0319
M154	Neurons	4	296	48	9174	2.58277	0.0682526	0.859093	HSPA12A;CALB2;KCNH5;SCN8A
M308	Oligodendrocytes	3	274	32	9174	3.13891	0.0692072	0.866399	COBL;DNAJB2;STMN4
M195	Microglia	2	182	22	9174	4.58242	0.0697682	0.868726	AKAP13;MOB1A
M287	Oligodendrocyte precursor cells	4	143	100	9174	2.56615	0.0706714	0.875267	TRIM24;CSMD2;CA10;AGAP1
M258	Microglia	4	182	79	9174	2.55223	0.071604	0.882101	ARPC2;DIAPH2;TNFAIP8L3;STK38L
M29	Astrocyte	4	269	54	9174	2.52623	0.0730885	0.895624	SLITRK2;SDS;TRPM3;GPC5
M159	Microglia	2	182	23	9174	4.38318	0.0754454	0.914825	NAB2;VMP1
M84	Microglia	2	182	23	9174	4.38318	0.0754454	0.914825	SERPINB9;UTP14A
M76	Endothelial cells	3	213	43	9174	3.00491	0.077382	0.93342	STX10;ABCA9;FRMD6
M268	Astrocyte	2	269	16	9174	4.26301	0.0784775	0.94173	SLC6A11;SLC25A33
M341	Oligodendrocytes	3	274	34	9174	2.95427	0.0799999	0.95505	WIPF1;MAN2A1;MOB3B
M139	Neurons	2	296	15	9174	4.13243	0.0826551	0.981688	SRRM4;PLCH1
M134	Endothelial cells	2	213	21	9174	4.10195	0.0844372	0.997738	SLC7A1;CD320
M257	Astrocyte	3	269	36	9174	2.84201	0.0876777	1	AGT;BRINP2;GABBR1
M45	Oligodendrocyte precursor cells	7	143	245	9174	1.83297	0.0882516	1	RICTOR;SLC17A5;ERCC4;MAPK8;PAPOLA;SLC1A1;SOWAHC
M644	Oligodendrocyte precursor cells	2	143	32	9174	4.00962	0.0883585	1	LAMB4;COL4A4
M131	Oligodendrocyte precursor cells	1	143	6	9174	10.6923	0.0899791	1	HSPA4
M237	Oligodendrocyte precursor cells	2	143	33	9174	3.88811	0.0931315	1	MAPK8;PAPOLA
M30	Microglia	2	182	26	9174	3.87743	0.0932943	1	CSF1R;PTPRE
M85	Oligodendrocytes	3	274	37	9174	2.71474	0.0974505	1	WIPF1;MAN2A1;MOB3B
M341	Oligodendrocyte precursor cells	2	143	34	9174	3.77376	0.0979776	1	WIPF1;ANKRD13A
M159	Endothelial cells	2	213	23	9174	3.74525	0.0987458	1	TBC1D4;SYNE2
M75	Oligodendrocyte precursor cells	3	143	71	9174	2.71073	0.098794	1	FPGT;VCAN;FPGT-TNNI3K
M530	Neurons	4	296	55	9174	2.25405	0.100859	1	SNAP91;AMPH;CDH18;PLXNA4
M351	Astrocyte	2	269	19	9174	3.5899	0.105677	1	PGM1;DCXR
M492	Oligodendrocyte precursor cells	4	143	116	9174	2.2122	0.10726	1	CPNE3;PYGL;RBM34;TTBK2
M300	Oligodendrocyte precursor cells	2	143	36	9174	3.5641	0.107876	1	EXOSC9;CCDC50
M307	Oligodendrocyte precursor cells	2	143	36	9174	3.5641	0.107876	1	LAMB4;COL4A4
M602	Endothelial cells	1	213	5	9174	8.61408	0.110845	1	ACTN4
M141	Endothelial cells	5	213	110	9174	1.95775	0.11257	1	MYO1B;CTGF;CDH6;TMSB10;ITPR3
M385	Oligodendrocyte precursor cells	2	143	37	9174	3.46778	0.112922	1	POLA1;XYLT1
M85	Oligodendrocyte precursor cells	2	143	37	9174	3.46778	0.112922	1	WIPF1;ANKRD13A
M791	Neurons	2	296	18	9174	3.44369	0.113166	1	EPHA5;FRRS1L
M433	Endothelial cells	2	213	26	9174	3.31311	0.121341	1	NUP210L;CNTLN
M25	Neurons	4	296	59	9174	2.10124	0.122179	1	HSPA12A;CALB2;KCNH5;SCN8A
M598	Neurons	1	296	4	9174	7.74831	0.122967	1	DLGAP1
M273	Neurons	2	296	19	9174	3.26245	0.123895	1	SCN2A;HPCAL4
M258	Oligodendrocyte precursor cells	3	143	79	9174	2.43622	0.125296	1	ANKRD28;SLC8A3;SCLY
M65	Oligodendrocyte precursor cells	7	143	269	9174	1.66943	0.127014	1	SLC25A16;SPOCK3;WNK3;CDH19;EXOSC9;CCDC50;PARP15
M545	Endothelial cells	3	213	54	9174	2.3928	0.129873	1	ECM1;HERC2P3;C2CD2
M511	Astrocyte	3	269	43	9174	2.37936	0.131042	1	ITPKB;APLNR;CYP4F11
M311	Endothelial cells	1	213	6	9174	7.1784	0.131501	1	TPM1
M216	Oligodendrocyte precursor cells	1	143	9	9174	7.12821	0.131906	1	EIF3E
M631	Oligodendrocyte precursor cells	1	143	9	9174	7.12821	0.131906	1	SLC25A16
M308	Microglia	2	182	32	9174	3.15041	0.132018	1	MRC1;LYVE1
M492	Endothelial cells	5	213	116	9174	1.85648	0.13254	1	ICAM1;SPARC;KDELC2;VANGL1;ABHD14B
M618	Neurons	4	296	61	9174	2.03234	0.133505	1	CNR1;CORO6;NBEA;SCN3B
M232	Oligodendrocyte precursor cells	2	143	41	9174	3.12946	0.133676	1	RICTOR;SLC17A5
M23	Neurons	5	296	84	9174	1.84484	0.134517	1	STXBP1;NOS1AP;ENO2;RYR2;CDH7
M147	Neurons	2	296	20	9174	3.09932	0.134857	1	NOS1AP;ENO2
M158	Neurons	3	296	40	9174	2.32449	0.137642	1	STAT4;PREPL;CNTNAP2
M237	Microglia	2	182	33	9174	3.05495	0.138788	1	ATP6V1B2;BRAP
M729	Microglia	2	182	33	9174	3.05495	0.138788	1	HCCS;PLXDC2
M193	Microglia	5	182	138	9174	1.82633	0.139352	1	CAPG;AKAP13;ACY3;PBDC1;HLA-DPA1
M61	Oligodendrocytes	7	274	144	9174	1.62759	0.139585	1	YWHAQ;HSD17B4;CA10;GSKIP;AGAP1;RAB33A;TTL
M734	Oligodendrocyte precursor cells	1	143	10	9174	6.41538	0.14545	1	GK
M187	Neurons	2	296	21	9174	2.95174	0.146025	1	NOL4;PRKCE
M18	Microglia	6	182	181	9174	1.67094	0.150703	1	PABPC1;MED12L;LRMP;LYST;THEMIS2;REL
M210	Microglia	7	182	222	9174	1.5894	0.152412	1	HLA-DPB1;CTSB;FOLR2;ADAM17;SELPLG;TSPYL5;ANKRD44
M324	Microglia	2	182	35	9174	2.88038	0.152543	1	EPB41L2;FMNL1
M169	Astrocyte	2	269	24	9174	2.84201	0.155369	1	SDS;TRPM3
M195	Neurons	2	296	22	9174	2.81757	0.157374	1	GNAL;RPS6KA6
M279	Neurons	2	296	22	9174	2.81757	0.157374	1	OXCT1;PCLO
M595	Neurons	2	296	22	9174	2.81757	0.157374	1	CPLX2;CADPS
M250	Oligodendrocyte precursor cells	1	143	11	9174	5.83217	0.158785	1	DGKG
M19	Oligodendrocyte precursor cells	4	143	135	9174	1.90085	0.159543	1	HSPA4;HSPH1;CHORDC1;ARMCX1
M142	Neurons	3	296	43	9174	2.16232	0.160636	1	GOT1;MDH1;NRIP3
M391	Oligodendrocyte precursor cells	2	143	46	9174	2.7893	0.160688	1	FER1L5;HAPLN1
M131	Astrocyte	1	269	6	9174	5.68401	0.16357	1	ZFYVE21
M216	Microglia	1	182	9	9174	5.60073	0.165083	1	EIF3L
M290	Microglia	1	182	9	9174	5.60073	0.165083	1	SRGAP2C
M376	Microglia	1	182	9	9174	5.60073	0.165083	1	DDX39A
M457	Astrocyte	4	269	73	9174	1.86872	0.165899	1	RGS20;EDNRB;SPARCL1;KIAA0319
M193	Oligodendrocyte precursor cells	4	143	138	9174	1.85953	0.168543	1	CPNE3;PYGL;RBM34;TTBK2
M531	Endothelial cells	1	213	8	9174	5.3838	0.17139	1	GGT1
M175	Microglia	3	182	72	9174	2.10027	0.17141	1	C5AR1;ZNRF2;SYNDIG1
M154	Oligodendrocyte precursor cells	2	143	48	9174	2.67308	0.171758	1	TPST1;GLCCI1
M411	Oligodendrocyte precursor cells	1	143	12	9174	5.34615	0.171913	1	ETFDH
M6	Neurons	9	296	194	9174	1.43783	0.175318	1	CNR1;YWHAG;CORO6;NBEA;SCN3B;SH2D5;NUDT10;CPNE4;PCDH11Y
M457	Microglia	3	182	73	9174	2.0715	0.176325	1	MPP1;TM6SF1;CYTH4
M287	Oligodendrocytes	5	274	100	9174	1.67409	0.17894	1	YWHAQ;HSD17B4;CA10;GSKIP;AGAP1
M129	Microglia	1	182	10	9174	5.04066	0.181662	1	THEMIS2
M248	Oligodendrocyte precursor cells	1	143	13	9174	4.93491	0.184838	1	IKBIP
M456	Oligodendrocyte precursor cells	1	143	13	9174	4.93491	0.184838	1	DPH5
M61	Oligodendrocyte precursor cells	4	143	144	9174	1.78205	0.187062	1	TRIM24;CSMD2;CA10;AGAP1
M474	Astrocyte	1	269	7	9174	4.87201	0.188112	1	MGST1
M559	Astrocyte	1	269	7	9174	4.87201	0.188112	1	TNIK
M646	Astrocyte	1	269	7	9174	4.87201	0.188112	1	HTRA1
M486	Neurons	2	296	25	9174	2.47946	0.192288	1	PLCB1;RPH3A
M324	Endothelial cells	2	213	35	9174	2.46117	0.194786	1	STX10;ABCA9
M810	Oligodendrocyte precursor cells	1	143	14	9174	4.58242	0.197563	1	CTPS2
M353	Astrocyte	2	269	28	9174	2.43601	0.197663	1	SLC25A18;TPCN1
M157	Microglia	1	182	11	9174	4.58242	0.197915	1	ACTR2
M512	Microglia	1	182	11	9174	4.58242	0.197915	1	FOLR2
M492	Microglia	4	182	116	9174	1.73816	0.198535	1	CAPG;AKAP13;ACY3;HLA-DPA1
M173	Neurons	1	296	7	9174	4.42761	0.205193	1	PPM1E
M713	Oligodendrocyte precursor cells	2	143	54	9174	2.37607	0.205628	1	USP24;PLAA
M129	Endothelial cells	1	213	10	9174	4.30704	0.209455	1	HEG1
M310	Endothelial cells	1	213	10	9174	4.30704	0.209455	1	IGF1R
M13	Oligodendrocyte precursor cells	8	143	365	9174	1.40611	0.209597	1	POLA1;XYLT1;FER1L5;HAPLN1;GFRA1;SCFD2;USP24;PLAA
M76	Microglia	2	182	43	9174	2.34449	0.209699	1	EPB41L2;FMNL1
M139	Oligodendrocyte precursor cells	1	143	15	9174	4.27692	0.21009	1	KBTBD2
M152	Oligodendrocyte precursor cells	1	143	15	9174	4.27692	0.21009	1	DPH5
M109	Astrocyte	1	269	8	9174	4.26301	0.211936	1	GABRG1
M217	Astrocyte	1	269	8	9174	4.26301	0.211936	1	VAV3
M484	Astrocyte	1	269	8	9174	4.26301	0.211936	1	PITPNC1
M495	Astrocyte	1	269	8	9174	4.26301	0.211936	1	STON2
M74	Microglia	1	182	12	9174	4.20055	0.213846	1	ETF1
M193	Endothelial cells	5	213	138	9174	1.56052	0.217303	1	ICAM1;SPARC;KDELC2;VANGL1;ABHD14B
M29	Oligodendrocytes	3	274	54	9174	1.8601	0.218078	1	RMND5A;PPP1R16B;ADCY5
M287	Neurons	5	296	100	9174	1.54966	0.221011	1	CNR1;YWHAG;CORO6;NBEA;SCN3B
M44	Neurons	6	296	127	9174	1.46425	0.226856	1	RTN1;FGF12;NEGR1;FGF14;SULT4A1;TSPAN13
M114	Oligodendrocyte precursor cells	6	143	263	9174	1.46359	0.227303	1	FER1L5;HAPLN1;GFRA1;SCFD2;USP24;PLAA
M222	Endothelial cells	1	213	11	9174	3.91549	0.227829	1	GNG11
M236	Endothelial cells	1	213	11	9174	3.91549	0.227829	1	MAST2
M774	Endothelial cells	1	213	11	9174	3.91549	0.227829	1	C2CD2
M393	Astrocyte	2	269	31	9174	2.20026	0.2302	1	GPR37L1;SRI
M552	Neurons	1	296	8	9174	3.87416	0.230857	1	SYT16
M608	Neurons	1	296	8	9174	3.87416	0.230857	1	CDH8
M46	Oligodendrocyte precursor cells	4	143	158	9174	1.62415	0.232571	1	PLCG2;PTGS1;IL18;IKBIP
M137	Oligodendrocyte precursor cells	1	143	17	9174	3.77376	0.234564	1	PPP1R9A
M677	Oligodendrocyte precursor cells	1	143	17	9174	3.77376	0.234564	1	CTPS2
M583	Astrocyte	1	269	9	9174	3.78934	0.235064	1	MACF1
M196	Oligodendrocytes	1	274	9	9174	3.72019	0.238922	1	SFRP1
M614	Oligodendrocytes	1	274	9	9174	3.72019	0.238922	1	SH3PXD2A
M26	Astrocyte	7	269	172	9174	1.38796	0.240662	1	GPC4;RGS20;FGFR3;EDNRB;SPARCL1;KIAA0319;TTYH1
M618	Oligodendrocyte precursor cells	2	143	61	9174	2.1034	0.245932	1	CA10;AGAP1
M637	Oligodendrocyte precursor cells	1	143	18	9174	3.5641	0.246518	1	MCMBP
M638	Astrocyte	3	269	59	9174	1.73411	0.249358	1	DCHS2;THBS3;MGAT4C
M196	Neurons	1	296	9	9174	3.44369	0.255695	1	COL25A1
M631	Neurons	1	296	9	9174	3.44369	0.255695	1	TUSC3
M282	Astrocyte	1	269	10	9174	3.41041	0.257515	1	DNAH7
M225	Oligodendrocyte precursor cells	2	143	63	9174	2.03663	0.257521	1	COMMD2;POMT1
M172	Oligodendrocyte precursor cells	1	143	19	9174	3.37652	0.258286	1	TENM1
M273	Oligodendrocyte precursor cells	1	143	19	9174	3.37652	0.258286	1	ALDH1A3
M473	Oligodendrocyte precursor cells	1	143	19	9174	3.37652	0.258286	1	ALDH1B1
M738	Oligodendrocyte precursor cells	1	143	19	9174	3.37652	0.258286	1	PCCA
M129	Oligodendrocytes	1	274	10	9174	3.34818	0.261676	1	PLEKHH1
M680	Oligodendrocytes	1	274	10	9174	3.34818	0.261676	1	GRHPR
M456	Endothelial cells	1	213	13	9174	3.31311	0.263313	1	EPHA2
M589	Endothelial cells	1	213	13	9174	3.31311	0.263313	1	SHC2
M151	Neurons	2	296	31	9174	1.99956	0.264269	1	PTPRT;DNM1
M460	Neurons	2	296	31	9174	1.99956	0.264269	1	PREPL;CNTNAP2
M235	Neurons	4	296	81	9174	1.53053	0.265104	1	SNAP91;AMPH;CDH18;PLXNA4
M80	Oligodendrocyte precursor cells	3	143	115	9174	1.67358	0.266561	1	OTOGL;LRRN1;ZNF615
M358	Microglia	2	182	51	9174	1.97673	0.268594	1	RANBP2;NCOA4
M475	Endothelial cells	13	213	459	9174	1.21986	0.268945	1	ARHGEF15;LGALS1;RRAS;CD44;PSMB9;ECE1;UTRN;PXN;SLC9A3R2;MLIP;ANKS1A;RBCK1;MYO5C
M48	Oligodendrocyte precursor cells	1	143	20	9174	3.20769	0.269871	1	DGKG
M823	Oligodendrocyte precursor cells	1	143	20	9174	3.20769	0.269871	1	ALB
M463	Microglia	1	182	16	9174	3.15041	0.274486	1	NAB2
M117	Microglia	3	182	92	9174	1.64369	0.275373	1	SLC16A3;SERPINA1;C3
M21	Endothelial cells	6	213	189	9174	1.36732	0.275731	1	SOS1;MYO1B;CTGF;CDH6;TMSB10;ITPR3
M258	Endothelial cells	3	213	79	9174	1.63559	0.277791	1	ECM1;HERC2P3;C2CD2
M245	Oligodendrocyte precursor cells	3	143	118	9174	1.63103	0.279271	1	PLCG2;PTGS1;IL18
M222	Astrocyte	1	269	11	9174	3.10037	0.27931	1	SORBS1
M236	Astrocyte	1	269	11	9174	3.10037	0.27931	1	GRM3
M774	Astrocyte	1	269	11	9174	3.10037	0.27931	1	DCLK2
M310	Neurons	1	296	10	9174	3.09932	0.279734	1	FABP3
M734	Neurons	1	296	10	9174	3.09932	0.279734	1	PDP1
M106	Endothelial cells	1	213	14	9174	3.07646	0.280442	1	NR4A1
M272	Endothelial cells	1	213	14	9174	3.07646	0.280442	1	LZTS2
M394	Oligodendrocyte precursor cells	2	143	67	9174	1.91504	0.280716	1	USP24;PLAA
M135	Oligodendrocyte precursor cells	1	143	21	9174	3.05495	0.281277	1	ARMCX1
M187	Oligodendrocyte precursor cells	1	143	21	9174	3.05495	0.281277	1	TNR
M508	Oligodendrocyte precursor cells	1	143	21	9174	3.05495	0.281277	1	PCDHA9
M35	Oligodendrocyte precursor cells	5	143	228	9174	1.40688	0.282977	1	CPNE3;PYGL;RBM34;TTBK2;GOPC
M338	Microglia	1	182	17	9174	2.96509	0.288904	1	UTP14A
M750	Endothelial cells	12	213	428	9174	1.20758	0.291668	1	ARHGEF15;LGALS1;RRAS;CD44;PSMB9;ECE1;UTRN;PXN;SLC9A3R2;MLIP;ANKS1A;MYO5C
M245	Endothelial cells	4	213	118	9174	1.46001	0.293572	1	PAPSS2;ABCB1;ACVR1;ACSL5
M39	Microglia	10	182	409	9174	1.23244	0.293824	1	HLA-DPB1;CTSB;FOLR2;ADAM17;SELPLG;TSPYL5;ANKRD44;RPA2;GBP2;ATP13A3
M704	Astrocyte	2	269	37	9174	1.84346	0.295926	1	PTPRF;TUBB2B
M533	Endothelial cells	3	213	82	9174	1.57575	0.296853	1	ABCB1;ACVR1;ACSL5
M152	Endothelial cells	1	213	15	9174	2.87136	0.297174	1	EPHA2
M266	Endothelial cells	1	213	15	9174	2.87136	0.297174	1	PABPC4L
M303	Astrocyte	3	269	65	9174	1.57403	0.297357	1	DCHS2;THBS3;MGAT4C
M35	Microglia	6	182	228	9174	1.32649	0.299117	1	CAPG;AKAP13;ACY3;PBDC1;HLA-DPA1;MOB1A
M547	Astrocyte	1	269	12	9174	2.84201	0.300468	1	LRRC8A
M689	Astrocyte	1	269	12	9174	2.84201	0.300468	1	SLC25A18
M499	Neurons	1	296	11	9174	2.81757	0.302999	1	SCGN
M637	Microglia	1	182	18	9174	2.80037	0.303038	1	LYZ
M385	Oligodendrocytes	2	274	37	9174	1.80982	0.303448	1	TUBA1A;XYLT1
M356	Oligodendrocyte precursor cells	1	143	23	9174	2.7893	0.30356	1	PURG
M40	Oligodendrocyte precursor cells	1	143	23	9174	2.7893	0.30356	1	EIF3E
M335	Oligodendrocyte precursor cells	2	143	71	9174	1.80715	0.303859	1	MARCKSL1;RIF1
M547	Oligodendrocytes	1	274	12	9174	2.79015	0.305169	1	RASAL1
M689	Oligodendrocytes	1	274	12	9174	2.79015	0.305169	1	KIF2A
M74	Oligodendrocytes	1	274	12	9174	2.79015	0.305169	1	GRHPR
M156	Microglia	3	182	98	9174	1.54306	0.307946	1	MPP1;TM6SF1;CYTH4
M437	Endothelial cells	1	213	16	9174	2.6919	0.313519	1	SOS1
M716	Oligodendrocyte precursor cells	1	143	24	9174	2.67308	0.314443	1	ALB
M824	Oligodendrocyte precursor cells	1	143	24	9174	2.67308	0.314443	1	SCLY
M3	Oligodendrocyte precursor cells	40	143	2377	9174	1.07958	0.314745	1	MATN2;PDZD2;CASP3;NMI;TSN;LRRK2;TSNAX;NRN1;TNR;CPNE3;PYGL;RBM34;TTBK2;DCUN1D3;CWF19L1;CHD1L;NECAP2;PCDHA9;SORCS1;KIF13A;SNX25;EIF3E;GLDC;VBP1;COMMD2;POMT1;RICTOR;SLC17A5;ERCC4;MAPK8;PAPOLA;PLCG2;PTGS1;IL18;IKBIP;DGKG;RB1;SLC1A1;SOWAHC;GOPC
M119	Oligodendrocyte precursor cells	2	143	73	9174	1.75764	0.315386	1	ETFDH;FAM136A
M601	Microglia	1	182	19	9174	2.65298	0.316892	1	METAP1
M21	Astrocyte	7	269	189	9174	1.26311	0.318637	1	GLUL;MOXD1;GLUD1;ATP1B2;GLUD2;ATP1A2;SORBS1
M287	Microglia	3	182	100	9174	1.5122	0.318847	1	CORO1A;DGKA;FCGRT
M61	Microglia	4	182	144	9174	1.40018	0.320089	1	CORO1A;DGKA;FCGRT;DAGLB
M371	Astrocyte	1	269	13	9174	2.62339	0.321006	1	ERBB2
M97	Neurons	3	296	62	9174	1.49967	0.323389	1	LANCL3;DACH2;TSPYL4
M300	Neurons	2	296	36	9174	1.72185	0.324467	1	GPRASP1;GPRASP2
M178	Oligodendrocyte precursor cells	1	143	25	9174	2.56615	0.325158	1	ALDH1B1
M547	Neurons	1	296	12	9174	2.58277	0.325515	1	PLCXD3
M550	Neurons	1	296	12	9174	2.58277	0.325515	1	KCTD16
M478	Endothelial cells	1	213	17	9174	2.53355	0.329485	1	TRIP10
M355	Astrocyte	3	269	69	9174	1.48279	0.329675	1	SERPINE2;AK4;CABLES1
M504	Microglia	1	182	20	9174	2.52033	0.330472	1	CTSL
M57	Astrocyte	5	269	130	9174	1.3117	0.333588	1	SUOX;COL28A1;SLC1A2;GABRA2;KNDC1
M30	Oligodendrocyte precursor cells	1	143	26	9174	2.46746	0.335705	1	TENM1
M433	Oligodendrocyte precursor cells	1	143	26	9174	2.46746	0.335705	1	TNKS
M177	Neurons	2	296	37	9174	1.67531	0.336385	1	TCEAL6;TCEAL2
M771	Oligodendrocyte precursor cells	2	143	77	9174	1.66633	0.338306	1	PTGS1;IL18
M2	Astrocyte	30	269	940	9174	1.08843	0.338461	1	GLUL;MOXD1;GLUD1;ATP1B2;GLUD2;ATP1A2;SORBS1;GJB6;KCTD21;NADK2;CACHD1;GPC4;RGS20;FGFR3;EDNRB;SPARCL1;KIAA0319;ACSL6;ASAP2;NAT8L;SLITRK2;SDS;TRPM3;HKDC1;NTRK2;RAPGEF3;EPHB1;GPC5;RYR3;TTYH1
M95	Astrocyte	6	269	162	9174	1.26311	0.339182	1	SERPINE2;AK4;EHHADH;CABLES1;SLC25A18;TPCN1
M232	Astrocyte	2	269	41	9174	1.66361	0.339383	1	SIRPA;CNTNAP3
M167	Astrocyte	1	269	14	9174	2.43601	0.340944	1	SLITRK2
M709	Astrocyte	1	269	14	9174	2.43601	0.340944	1	RNF43
M6	Microglia	5	182	194	9174	1.29914	0.340961	1	CORO1A;DGKA;FCGRT;SRGAP2C;DAGLB
M410	Microglia	2	182	61	9174	1.65268	0.342026	1	HCCS;PLXDC2
M104	Microglia	1	182	21	9174	2.40031	0.343783	1	DDX39A
M135	Microglia	1	182	21	9174	2.40031	0.343783	1	CTTNBP2NL
M626	Microglia	1	182	21	9174	2.40031	0.343783	1	CX3CR1
M791	Endothelial cells	1	213	18	9174	2.3928	0.345082	1	SHANK3
M209	Oligodendrocyte precursor cells	1	143	27	9174	2.37607	0.34609	1	PCDHA9
M603	Oligodendrocyte precursor cells	1	143	27	9174	2.37607	0.34609	1	AKAP5
M106	Oligodendrocytes	1	274	14	9174	2.39155	0.346109	1	MTURN
M167	Oligodendrocytes	1	274	14	9174	2.39155	0.346109	1	RMND5A
M456	Neurons	1	296	13	9174	2.3841	0.347305	1	PLEKHA5
M97	Microglia	2	182	62	9174	1.62602	0.349268	1	RANBP2;NCOA4
M278	Endothelial cells	3	213	91	9174	1.4199	0.354297	1	ACTN4;IFI44L;SHANK3
M353	Oligodendrocyte precursor cells	1	143	28	9174	2.29121	0.356313	1	SHOC2
M6	Oligodendrocyte precursor cells	4	143	194	9174	1.32276	0.358191	1	TRIM24;CSMD2;CA10;AGAP1
M45	Microglia	6	182	245	9174	1.23445	0.358927	1	HK2;UCP2;ATP6V1B2;BRAP;LPXN;ARHGAP9
M6	Oligodendrocytes	7	274	194	9174	1.2081	0.359748	1	YWHAQ;HSD17B4;CA10;GSKIP;AGAP1;RAB33A;TTL
M582	Neurons	2	296	39	9174	1.5894	0.360023	1	ERBB4;MAP7D2
M185	Astrocyte	1	269	15	9174	2.27361	0.360298	1	PITPNC1
M163	Endothelial cells	1	213	19	9174	2.26686	0.360318	1	TBC1D4
M172	Endothelial cells	1	213	19	9174	2.26686	0.360318	1	PALMD
M273	Endothelial cells	1	213	19	9174	2.26686	0.360318	1	SHC2
M351	Endothelial cells	1	213	19	9174	2.26686	0.360318	1	TUBG1
M113	Oligodendrocytes	4	274	102	9174	1.31301	0.363331	1	TUBB4A;TUBA1A;XYLT1;PHACTR3
M185	Oligodendrocytes	1	274	15	9174	2.23212	0.365669	1	KLHL2
M373	Oligodendrocyte precursor cells	1	143	29	9174	2.2122	0.366377	1	NUP153
M773	Oligodendrocyte precursor cells	1	143	29	9174	2.2122	0.366377	1	SCLY
M533	Oligodendrocyte precursor cells	2	143	82	9174	1.56473	0.366624	1	PTGS1;IL18
M666	Oligodendrocyte precursor cells	2	143	82	9174	1.56473	0.366624	1	OTOGL;ZNF615
M394	Neurons	3	296	67	9174	1.38776	0.367842	1	SLC1A6;NCDN;FBXL2
M10	Oligodendrocyte precursor cells	15	143	863	9174	1.11507	0.368142	1	FPGT;WIPF1;VCAN;MARCKSL1;TRIP12;OTOGL;RIF1;LRRN1;FRMD5;ANKRD13A;ZNF615;TNPO1;PANX1;GAR1;FPGT-TNNI3K
M106	Neurons	1	296	14	9174	2.2138	0.368395	1	RELN
M167	Neurons	1	296	14	9174	2.2138	0.368395	1	VSNL1
M40	Microglia	1	182	23	9174	2.19159	0.369622	1	EIF3L
M165	Astrocyte	2	269	44	9174	1.55019	0.371439	1	ASAP2;NAT8L
M208	Astrocyte	2	269	44	9174	1.55019	0.371439	1	SLC9A3R1;SOX9
M457	Oligodendrocytes	3	274	73	9174	1.37596	0.372881	1	TMCC2;SLC24A2;FIS1
M823	Endothelial cells	1	213	20	9174	2.15352	0.3752	1	ITIH2
M262	Oligodendrocyte precursor cells	1	143	30	9174	2.13846	0.376285	1	SLC9A7
M405	Oligodendrocyte precursor cells	1	143	30	9174	2.13846	0.376285	1	ALB
M453	Astrocyte	1	269	16	9174	2.13151	0.379086	1	KCTD21
M182	Endothelial cells	15	213	584	9174	1.10626	0.38071	1	SYNE2;ARHGEF15;LGALS1;RRAS;CD44;PSMB9;ECE1;UTRN;PXN;SLC9A3R2;TRIP10;MLIP;ANKS1A;RBCK1;MYO5C
M161	Oligodendrocytes	1	274	16	9174	2.09261	0.384646	1	ABHD6
M500	Oligodendrocytes	1	274	16	9174	2.09261	0.384646	1	SEMA4D
M271	Neurons	3	296	69	9174	1.34753	0.385505	1	CHRM3;ERBB4;MAP7D2
M56	Endothelial cells	3	213	96	9174	1.34595	0.386031	1	LZTS2;SHC2;PDE4C
M151	Oligodendrocyte precursor cells	1	143	31	9174	2.06948	0.386039	1	BCHE
M152	Neurons	1	296	15	9174	2.06622	0.388804	1	PLEKHA5
M266	Neurons	1	296	15	9174	2.06622	0.388804	1	CNTN4
M140	Endothelial cells	1	213	21	9174	2.05097	0.389739	1	SOS1
M187	Endothelial cells	1	213	21	9174	2.05097	0.389739	1	PECAM1
M156	Neurons	4	296	98	9174	1.26503	0.389742	1	KCNA3;EFNB3;TMEM178A;PNMA2
M45	Neurons	9	296	245	9174	1.13853	0.393701	1	DNM1;KIAA1549L;HTR2A;LINGO2;SLITRK4;SNAP91;AMPH;CDH18;PLXNA4
M42	Neurons	2	296	42	9174	1.47587	0.394871	1	ANK1;AHI1
M137	Astrocyte	1	269	17	9174	2.00612	0.397325	1	CHRDL1
M338	Astrocyte	1	269	17	9174	2.00612	0.397325	1	FAM171A1
M478	Astrocyte	1	269	17	9174	2.00612	0.397325	1	MASP1
M25	Endothelial cells	2	213	59	9174	1.46001	0.399616	1	SLC16A2;TSC22D3
M81	Oligodendrocyte precursor cells	2	143	88	9174	1.45804	0.399975	1	MARCKSL1;RIF1
M121	Astrocyte	2	269	47	9174	1.45124	0.402859	1	SLC13A5;ABCD2
M186	Astrocyte	2	269	47	9174	1.45124	0.402859	1	OLFM2;IDH2
M478	Oligodendrocytes	1	274	17	9174	1.96951	0.403057	1	DPYD
M279	Endothelial cells	1	213	22	9174	1.95775	0.40394	1	DAB2IP
M595	Endothelial cells	1	213	22	9174	1.95775	0.40394	1	PDE4C
M453	Neurons	1	296	16	9174	1.93708	0.408557	1	DNM1
M258	Astrocyte	3	269	79	9174	1.29509	0.409886	1	LRRC8A;LGI4;DCLK2
M55	Neurons	3	296	72	9174	1.29139	0.411773	1	CHRM3;ERBB4;MAP7D2
M558	Microglia	2	182	71	9174	1.4199	0.413047	1	MAN1A1;RAP2B
M154	Astrocyte	2	269	48	9174	1.421	0.413169	1	NADK2;CACHD1
M278	Oligodendrocyte precursor cells	2	143	91	9174	1.40997	0.416348	1	PPP1R9A;AKAP5
M28	Astrocyte	3	269	80	9174	1.2789	0.417777	1	ACSL6;ASAP2;NAT8L
M457	Neurons	3	296	73	9174	1.27369	0.420454	1	KCNA3;EFNB3;TMEM178A
M117	Oligodendrocyte precursor cells	2	143	92	9174	1.39465	0.421756	1	ALB;PROS1
M154	Oligodendrocytes	2	274	48	9174	1.39507	0.422327	1	PEX5L;PRUNE2
M133	Oligodendrocyte precursor cells	1	143	35	9174	1.83297	0.423563	1	CHORDC1
M324	Oligodendrocyte precursor cells	1	143	35	9174	1.83297	0.423563	1	FRMD5
M235	Astrocyte	3	269	81	9174	1.26311	0.425633	1	HKDC1;NTM;GRM3
M564	Astrocyte	3	269	81	9174	1.26311	0.425633	1	CADM1;FAM171B;FAM184A
M119	Microglia	2	182	73	9174	1.381	0.426813	1	HCCS;PLXDC2
M43	Oligodendrocyte precursor cells	2	143	93	9174	1.37965	0.427139	1	GLDC;VBP1
M79	Oligodendrocytes	5	274	144	9174	1.16256	0.431019	1	FRYL;SLCO1A2;TJAP1;ZC3H13;KIF13B
M716	Endothelial cells	1	213	24	9174	1.7946	0.431364	1	ITIH2
M824	Endothelial cells	1	213	24	9174	1.7946	0.431364	1	ECM1
M31	Microglia	3	182	121	9174	1.24975	0.432128	1	C5AR1;ZNRF2;SYNDIG1
M163	Astrocyte	1	269	19	9174	1.79495	0.432215	1	ACSL6
M273	Astrocyte	1	269	19	9174	1.79495	0.432215	1	ACSS1
M125	Oligodendrocytes	1	274	19	9174	1.7622	0.438248	1	ANKRD18A
M172	Oligodendrocytes	1	274	19	9174	1.7622	0.438248	1	FAM126A
M280	Oligodendrocytes	1	274	19	9174	1.7622	0.438248	1	SH3PXD2A
M102	Astrocyte	3	269	83	9174	1.23268	0.441234	1	TULP3;ERBB2;SORCS2
M710	Oligodendrocyte precursor cells	1	143	37	9174	1.73389	0.441462	1	FER1L5
M347	Oligodendrocytes	2	274	50	9174	1.33927	0.442885	1	RAB40B;PTP4A2
M328	Oligodendrocytes	4	274	114	9174	1.1748	0.444556	1	FRYL;SLCO1A2;TJAP1;KIF13B
M505	Endothelial cells	1	213	25	9174	1.72282	0.444601	1	YBX3
M666	Oligodendrocytes	3	274	82	9174	1.22494	0.445318	1	FRYL;REEP3;CUTC
M637	Neurons	1	296	18	9174	1.72185	0.446174	1	GALNTL6
M331	Oligodendrocyte precursor cells	2	143	97	9174	1.32276	0.448407	1	OTOGL;ZNF615
M147	Astrocyte	1	269	20	9174	1.7052	0.448898	1	GJB6
M487	Astrocyte	1	269	20	9174	1.7052	0.448898	1	IDH2
M504	Astrocyte	1	269	20	9174	1.7052	0.448898	1	SLC18B1
M823	Astrocyte	1	269	20	9174	1.7052	0.448898	1	KLKB1
M23	Astrocyte	3	269	84	9174	1.218	0.448973	1	GJB6;EPHB1;RYR3
M20	Endothelial cells	4	213	148	9174	1.16407	0.451398	1	NUP210L;CNTLN;NOS3;APH1A
M207	Microglia	1	182	30	9174	1.68022	0.452342	1	CTSL
M358	Oligodendrocytes	2	274	51	9174	1.31301	0.453012	1	TUBA1A;PEPD
M27	Oligodendrocytes	1	274	20	9174	1.67409	0.455061	1	ABHD6
M7	Oligodendrocyte precursor cells	13	143	787	9174	1.05972	0.456077	1	PTPDC1;TADA1;SLC25A16;SPOCK3;WNK3;CDH19;EXOSC9;CCDC50;CNTRL;SERINC5;RAB3IP;BIN2;PARP15
M30	Endothelial cells	1	213	26	9174	1.65655	0.457531	1	PALMD
M103	Oligodendrocyte precursor cells	1	143	39	9174	1.64497	0.45881	1	NUP153
M151	Microglia	1	182	31	9174	1.62602	0.463243	1	P2RY12
M460	Microglia	1	182	31	9174	1.62602	0.463243	1	FMN1
M785	Microglia	1	182	31	9174	1.62602	0.463243	1	LYN
M386	Astrocyte	2	269	53	9174	1.28695	0.463319	1	PTPRF;TUBB2B
M440	Neurons	1	296	19	9174	1.63122	0.464078	1	ELAVL2
M135	Astrocyte	1	269	21	9174	1.624	0.465093	1	LDHD
M302	Oligodendrocyte precursor cells	1	143	40	9174	1.60385	0.467281	1	MCMBP
M415	Oligodendrocyte precursor cells	1	143	40	9174	1.60385	0.467281	1	RMND1
M673	Oligodendrocyte precursor cells	1	143	40	9174	1.60385	0.467281	1	CTPS1
M603	Endothelial cells	1	213	27	9174	1.5952	0.470162	1	SHANK3
M28	Microglia	2	182	80	9174	1.26016	0.473614	1	DPYS;MKNK1
M644	Microglia	1	182	32	9174	1.57521	0.473927	1	FGL2
M113	Oligodendrocyte precursor cells	2	143	102	9174	1.25792	0.474362	1	POLA1;XYLT1
M68	Astrocyte	4	269	121	9174	1.12741	0.476174	1	DCHS2;THBS3;MGAT4C;BMPR1B
M235	Microglia	2	182	81	9174	1.24461	0.480113	1	HK2;UCP2
M299	Oligodendrocyte precursor cells	4	143	229	9174	1.12059	0.480758	1	SLC25A16;SPOCK3;WNK3;CDH19
M195	Astrocyte	1	269	22	9174	1.55019	0.480814	1	WFS1
M595	Astrocyte	1	269	22	9174	1.55019	0.480814	1	LRRC75A
M643	Astrocyte	1	269	22	9174	1.55019	0.480814	1	PDLIM3
M697	Astrocyte	1	269	22	9174	1.55019	0.480814	1	EHHADH
M304	Microglia	1	182	33	9174	1.52747	0.484401	1	ALPK3
M37	Microglia	1	182	33	9174	1.52747	0.484401	1	CTSL
M5	Oligodendrocyte precursor cells	8	143	486	9174	1.05603	0.489291	1	PPP1R9A;ALDH1A3;UHRF1BP1L;DGKI;GBE1;LRRC4C;AKAP5;FAM84A
M762	Oligodendrocyte precursor cells	2	143	105	9174	1.22198	0.489581	1	SORCS1;KIF13A
M718	Oligodendrocyte precursor cells	1	143	43	9174	1.49195	0.491915	1	PROS1
M76	Oligodendrocyte precursor cells	1	143	43	9174	1.49195	0.491915	1	FRMD5
M358	Neurons	2	296	51	9174	1.21542	0.49356	1	LANCL3;DACH2
M773	Endothelial cells	1	213	29	9174	1.48519	0.494552	1	ECM1
M341	Microglia	1	182	34	9174	1.48255	0.494666	1	MYO1F
M40	Astrocyte	1	269	23	9174	1.48279	0.496074	1	VAV3
M526	Astrocyte	1	269	23	9174	1.48279	0.496074	1	SIRPA
M84	Astrocyte	1	269	23	9174	1.48279	0.496074	1	FAM171A1
M16	Microglia	3	182	134	9174	1.12851	0.498935	1	SLC16A3;SERPINA1;C3
M165	Oligodendrocyte precursor cells	1	143	44	9174	1.45804	0.499872	1	BCAT1
M2	Microglia	19	182	940	9174	1.01886	0.501985	1	CAP1;P2RY12;KCTD12;MPP1;TM6SF1;CYTH4;ACTR2;FMN1;NAB2;VMP1;DPYS;MKNK1;CSF1R;PTPRE;C5AR1;ZNRF2;SYNDIG1;IPCEF1;SLC12A6
M750	Oligodendrocyte precursor cells	7	143	428	9174	1.04925	0.503552	1	MATN2;PDZD2;CASP3;NMI;TSN;TSNAX;NRN1
M360	Microglia	1	182	35	9174	1.44019	0.504729	1	DR1
M405	Endothelial cells	1	213	30	9174	1.43568	0.506324	1	ITIH2
M716	Astrocyte	1	269	24	9174	1.421	0.510887	1	KLKB1
M824	Astrocyte	1	269	24	9174	1.421	0.510887	1	DCLK2
M257	Microglia	1	182	36	9174	1.40018	0.514592	1	PIK3AP1
M307	Microglia	1	182	36	9174	1.40018	0.514592	1	FGL2
M132	Oligodendrocyte precursor cells	1	143	46	9174	1.39465	0.515417	1	HSPH1
M169	Oligodendrocytes	1	274	24	9174	1.39507	0.517444	1	PPP1R16B
M716	Oligodendrocytes	1	274	24	9174	1.39507	0.517444	1	TF
M25	Astrocyte	2	269	59	9174	1.15607	0.52005	1	NADK2;CACHD1
M121	Oligodendrocyte precursor cells	1	143	47	9174	1.36498	0.523008	1	RMND1
M29	Neurons	2	296	54	9174	1.1479	0.524147	1	VSNL1;PENK
M704	Microglia	1	182	37	9174	1.36234	0.52426	1	USP15
M85	Microglia	1	182	37	9174	1.36234	0.52426	1	MYO1F
M486	Astrocyte	1	269	25	9174	1.36416	0.525266	1	OLFM2
M505	Astrocyte	1	269	25	9174	1.36416	0.525266	1	SOX9
M34	Endothelial cells	17	213	728	9174	1.00577	0.527461	1	SYNE2;ARHGEF15;LGALS1;RRAS;CD44;PSMB9;ECE1;UTRN;PXN;SLC9A3R2;TRIP10;MLIP;ANKS1A;RBCK1;MYO5C;PECAM1;TNFAIP1
M25	Oligodendrocytes	2	274	59	9174	1.13497	0.530031	1	PEX5L;PRUNE2
M145	Neurons	1	296	23	9174	1.34753	0.530109	1	STXBP1
M526	Neurons	1	296	23	9174	1.34753	0.530109	1	DNM1
M406	Oligodendrocyte precursor cells	1	143	48	9174	1.33654	0.530482	1	PROS1
M505	Oligodendrocytes	1	274	25	9174	1.33927	0.531894	1	TJP2
M328	Oligodendrocyte precursor cells	2	143	114	9174	1.12551	0.533556	1	PANX1;GAR1
M771	Endothelial cells	2	213	77	9174	1.11871	0.537259	1	ABCB1;ACVR1
M56	Astrocyte	3	269	96	9174	1.06575	0.53797	1	ACSS1;ASRGL1;LRRC75A
M669	Astrocyte	2	269	61	9174	1.11817	0.538055	1	FADS2;CD38
M510	Oligodendrocyte precursor cells	2	143	115	9174	1.11572	0.538282	1	SORCS1;KIF13A
M549	Oligodendrocytes	2	274	60	9174	1.11606	0.53913	1	SLAIN1;GREB1L
M176	Astrocyte	1	269	26	9174	1.3117	0.539225	1	NTRK2
M433	Astrocyte	1	269	26	9174	1.3117	0.539225	1	FREM2
M237	Endothelial cells	1	213	33	9174	1.30516	0.54003	1	GGT1
M582	Microglia	1	182	39	9174	1.29248	0.543024	1	LYN
M347	Oligodendrocyte precursor cells	1	143	50	9174	1.28308	0.545081	1	CTPS2
M169	Neurons	1	296	24	9174	1.29139	0.545308	1	PENK
M30	Oligodendrocytes	1	274	26	9174	1.28776	0.545914	1	FAM126A
M409	Endothelial cells	1	213	34	9174	1.26678	0.550748	1	ATAD2
M158	Microglia	1	182	40	9174	1.26016	0.552129	1	FMN1
M302	Microglia	1	182	40	9174	1.26016	0.552129	1	LYZ
M274	Astrocyte	2	269	63	9174	1.08267	0.555591	1	ASRGL1;LRRC75A
M97	Oligodendrocytes	2	274	62	9174	1.08006	0.556962	1	TUBA1A;PEPD
M331	Oligodendrocytes	3	274	97	9174	1.03552	0.557603	1	FRYL;REEP3;CUTC
M28	Endothelial cells	2	213	80	9174	1.07676	0.558022	1	TBC1D4;SLC4A2
M364	Oligodendrocyte precursor cells	1	143	52	9174	1.23373	0.55923	1	TLK2
M138	Oligodendrocytes	1	274	27	9174	1.24006	0.559514	1	ST18
M70	Microglia	4	182	199	9174	1.0132	0.560202	1	FGL2;MRC1;LYVE1;MNDA
M156	Oligodendrocytes	3	274	98	9174	1.02495	0.5646	1	TMCC2;SLC24A2;FIS1
M9	Oligodendrocyte precursor cells	4	143	256	9174	1.0024	0.568904	1	LAMB4;COL4A4;ARHGAP12;COL11A1
M26	Endothelial cells	4	213	172	9174	1.00164	0.569356	1	HSPA12B;ESYT2;TBC1D4;SYNE2
M42	Microglia	1	182	42	9174	1.20016	0.5698	1	TLR2
M353	Oligodendrocytes	1	274	28	9174	1.19578	0.572709	1	KIF2A
M545	Oligodendrocyte precursor cells	1	143	54	9174	1.18803	0.572942	1	SCLY
M259	Endothelial cells	3	213	128	9174	1.00946	0.574589	1	CA4;IL1RL1;MVP
M261	Microglia	2	182	97	9174	1.03931	0.577098	1	MAN1A1;RAP2B
M511	Microglia	1	182	43	9174	1.17225	0.578374	1	ADAM17
M718	Microglia	1	182	43	9174	1.17225	0.578374	1	C3
M773	Astrocyte	1	269	29	9174	1.176	0.578693	1	DCLK2
M475	Oligodendrocyte precursor cells	7	143	459	9174	0.978381	0.578697	1	MATN2;PDZD2;CASP3;NMI;TSN;TSNAX;NRN1
M530	Oligodendrocyte precursor cells	1	143	55	9174	1.16643	0.579638	1	ERCC4
M806	Microglia	3	182	151	9174	1.00146	0.579908	1	CD53;GNA13;UBAC2
M276	Astrocyte	2	269	66	9174	1.03346	0.581002	1	SUOX;COL28A1
M704	Endothelial cells	1	213	37	9174	1.16407	0.581433	1	TUBB4B
M373	Oligodendrocytes	1	274	29	9174	1.15454	0.58551	1	FAM192A
M470	Microglia	1	182	44	9174	1.1456	0.586778	1	SYNDIG1
M207	Astrocyte	1	269	30	9174	1.1368	0.591086	1	SLC18B1
M262	Astrocyte	1	269	30	9174	1.1368	0.591086	1	TEX15
M405	Astrocyte	1	269	30	9174	1.1368	0.591086	1	KLKB1
M44	Oligodendrocyte precursor cells	2	143	127	9174	1.0103	0.592405	1	COMMD2;POMT1
M71	Oligodendrocyte precursor cells	1	143	57	9174	1.12551	0.592719	1	COL11A1
M405	Oligodendrocytes	1	274	30	9174	1.11606	0.597929	1	TF
M124	Oligodendrocyte precursor cells	1	143	58	9174	1.1061	0.599108	1	COPS4
M151	Astrocyte	1	269	31	9174	1.10013	0.603115	1	KCTD21
M357	Astrocyte	1	269	31	9174	1.10013	0.603115	1	EHHADH
M70	Oligodendrocyte precursor cells	3	143	199	9174	0.967143	0.603723	1	LAMB4;COL4A4;ARHGAP12
M63	Oligodendrocyte precursor cells	6	143	404	9174	0.95278	0.606809	1	PTPDC1;TADA1;CNTRL;SERINC5;RAB3IP;BIN2
M274	Neurons	2	296	63	9174	0.983912	0.608214	1	CPLX2;CADPS
M18	Endothelial cells	4	213	181	9174	0.951833	0.609861	1	BSG;HEG1;IGFBP4;ACTG2
M151	Oligodendrocytes	1	274	31	9174	1.08006	0.609977	1	BCHE
M158	Endothelial cells	1	213	40	9174	1.07676	0.610032	1	ESYT2
M372	Astrocyte	2	269	70	9174	0.974403	0.613204	1	TULP3;SORCS2
M707	Neurons	1	296	29	9174	1.06873	0.614261	1	DIRAS2
M773	Neurons	1	296	29	9174	1.06873	0.614261	1	PGM2L1
M99	Neurons	1	296	29	9174	1.06873	0.614261	1	KHDRBS2
M35	Endothelial cells	5	213	228	9174	0.944527	0.614601	1	ICAM1;SPARC;KDELC2;VANGL1;ABHD14B
M644	Astrocyte	1	269	32	9174	1.06575	0.614792	1	COL5A3
M659	Microglia	3	182	159	9174	0.951068	0.61507	1	CD53;GNA13;UBAC2
M410	Oligodendrocyte precursor cells	1	143	61	9174	1.0517	0.617681	1	FAM136A
M669	Oligodendrocyte precursor cells	1	143	61	9174	1.0517	0.617681	1	MARCKSL1
M154	Microglia	1	182	48	9174	1.05014	0.61876	1	KCTD12
M406	Microglia	1	182	48	9174	1.05014	0.61876	1	C3
M289	Endothelial cells	1	213	41	9174	1.0505	0.619125	1	CD34
M762	Microglia	2	182	105	9174	0.960126	0.620427	1	SELPLG;ANKRD44
M335	Astrocyte	2	269	71	9174	0.960679	0.620953	1	FADS2;CD38
M38	Astrocyte	2	269	71	9174	0.960679	0.620953	1	SLC9A3R1;SOX9
M644	Oligodendrocytes	1	274	32	9174	1.0463	0.621665	1	COL4A5
M16	Oligodendrocyte precursor cells	2	143	134	9174	0.95752	0.621747	1	ALB;PROS1
M136	Endothelial cells	2	213	90	9174	0.957121	0.622386	1	NUP210L;CNTLN
M37	Astrocyte	1	269	33	9174	1.03346	0.626127	1	SLC18B1
M693	Astrocyte	1	269	33	9174	1.03346	0.626127	1	AK4
M87	Astrocyte	1	269	33	9174	1.03346	0.626127	1	GNA14
M118	Endothelial cells	1	213	42	9174	1.02549	0.628008	1	ATAD2
M693	Oligodendrocytes	1	274	33	9174	1.0146	0.633005	1	LARP6
M18	Oligodendrocytes	5	274	181	9174	0.92491	0.633271	1	GNAI1;ANKRD18A;PLEKHH1;GPSM2;FAM122B
M62	Microglia	1	182	50	9174	1.00813	0.633815	1	SRGAP2C
M201	Oligodendrocyte precursor cells	1	143	64	9174	1.0024	0.6354	1	DCUN1D3
M785	Neurons	1	296	31	9174	0.999782	0.638829	1	MAP7D2
M43	Endothelial cells	2	213	93	9174	0.926246	0.640236	1	SLC7A5;GNG11
M599	Oligodendrocytes	1	274	34	9174	0.984757	0.644005	1	SNX30
M208	Endothelial cells	1	213	44	9174	0.978873	0.64516	1	YBX3
M470	Endothelial cells	1	213	44	9174	0.978873	0.64516	1	SLC9A1
M364	Microglia	1	182	52	9174	0.969358	0.648279	1	TCOF1
M308	Neurons	1	296	32	9174	0.968539	0.650522	1	STMN2
M806	Astrocyte	4	269	151	9174	0.90342	0.651051	1	ALDH7A1;EFEMP1;MTM1;PHGDH
M133	Oligodendrocytes	1	274	35	9174	0.956621	0.654677	1	AMD1
M386	Microglia	1	182	53	9174	0.951068	0.655297	1	USP15
M114	Astrocyte	7	269	263	9174	0.907713	0.656742	1	NCAN;AHCYL1;GPR37L1;SLC1A3;RNF43;PNPLA7;SRI
M100	Oligodendrocyte precursor cells	1	143	68	9174	0.943439	0.657763	1	TLK2
M307	Astrocyte	1	269	36	9174	0.947336	0.658175	1	COL5A3
M58	Endothelial cells	4	213	193	9174	0.892651	0.660108	1	ACTN4;IFI44L;SHANK3;DAB2IP
M79	Oligodendrocyte precursor cells	2	143	144	9174	0.891026	0.660823	1	PANX1;GAR1
M304	Neurons	1	296	33	9174	0.939189	0.661837	1	GABRG3
M729	Neurons	1	296	33	9174	0.939189	0.661837	1	ELMOD1
M29	Microglia	1	182	54	9174	0.933455	0.662175	1	IPCEF1
M346	Oligodendrocyte precursor cells	1	143	69	9174	0.929766	0.663137	1	CTPS1
M257	Oligodendrocytes	1	274	36	9174	0.930049	0.665031	1	NIPAL3
M307	Oligodendrocytes	1	274	36	9174	0.930049	0.665031	1	COL4A5
M122	Neurons	5	296	174	9174	0.89061	0.666304	1	MPPED1;HSPA4L;SGTB;PLCB1;PDP1
M177	Astrocyte	1	269	37	9174	0.921732	0.668238	1	RAPGEF3
M269	Astrocyte	1	269	37	9174	0.921732	0.668238	1	CAMK2G
M372	Oligodendrocyte precursor cells	1	143	70	9174	0.916484	0.668428	1	NUP107
M530	Microglia	1	182	55	9174	0.916484	0.668917	1	HK2
M510	Microglia	2	182	115	9174	0.876636	0.669704	1	SELPLG;ANKRD44
M80	Oligodendrocytes	3	274	115	9174	0.873437	0.672748	1	FRYL;REEP3;CUTC
M32	Neurons	2	296	71	9174	0.873049	0.673073	1	TCEAL6;TCEAL2
M32	Oligodendrocyte precursor cells	1	143	71	9174	0.903575	0.673636	1	ALDH1B1
M704	Oligodendrocytes	1	274	37	9174	0.904912	0.675075	1	TUBB4A
M710	Oligodendrocytes	1	274	37	9174	0.904912	0.675075	1	STK39
M154	Endothelial cells	1	213	48	9174	0.8973	0.677137	1	SLC16A2
M210	Oligodendrocyte precursor cells	3	143	222	9174	0.866944	0.677279	1	SORCS1;KIF13A;SNX25
M133	Neurons	1	296	35	9174	0.885521	0.683384	1	ASNS
M46	Astrocyte	4	269	158	9174	0.863395	0.685814	1	MT1G;ZHX3;CHI3L1;PLTP
M423	Astrocyte	1	269	39	9174	0.874464	0.687486	1	ACBD7
M79	Neurons	4	296	144	9174	0.860923	0.68817	1	GLRA3;CKMT1A;AP3B2;MAGEE1
M115	Microglia	1	182	58	9174	0.869079	0.688349	1	MTHFD1L
M124	Microglia	1	182	58	9174	0.869079	0.688349	1	MED12L
M120	Oligodendrocytes	2	274	79	9174	0.847639	0.68852	1	TJP2;SEC14L5
M258	Oligodendrocytes	2	274	79	9174	0.847639	0.68852	1	RASAL1;MCM7
M630	Oligodendrocyte precursor cells	1	143	74	9174	0.866944	0.688778	1	CDH19
M659	Astrocyte	4	269	159	9174	0.857965	0.690577	1	ALDH7A1;EFEMP1;MTM1;PHGDH
M62	Endothelial cells	1	213	50	9174	0.861408	0.692033	1	CD34
M103	Oligodendrocytes	1	274	39	9174	0.858506	0.694271	1	FAM192A
M348	Oligodendrocytes	1	274	39	9174	0.858506	0.694271	1	GRHPR
M25	Microglia	1	182	59	9174	0.854349	0.694571	1	KCTD12
M415	Astrocyte	1	269	40	9174	0.852602	0.696689	1	SLC13A5
M182	Oligodendrocyte precursor cells	8	143	584	9174	0.87882	0.697858	1	MATN2;PDZD2;CASP3;NMI;TSN;LRRK2;TSNAX;NRN1
M533	Astrocyte	2	269	82	9174	0.831807	0.698403	1	MT1G;ZHX3
M70	Astrocyte	5	269	199	9174	0.856887	0.698947	1	PDLIM3;COL5A3;PAPLN;HTRA1;HEPH
M94	Oligodendrocyte precursor cells	3	143	230	9174	0.836789	0.700401	1	F5;CTPS1;CTPS2
M24	Microglia	1	182	60	9174	0.84011	0.70067	1	P2RY12
M549	Microglia	1	182	60	9174	0.84011	0.70067	1	TLN2
M564	Oligodendrocytes	2	274	81	9174	0.82671	0.701687	1	SH3GL3;PIEZO2
M302	Oligodendrocytes	1	274	40	9174	0.837044	0.703441	1	ZNHIT6
M415	Oligodendrocytes	1	274	40	9174	0.837044	0.703441	1	CHCHD4
M226	Neurons	1	296	37	9174	0.837655	0.703563	1	TSPAN13
M385	Neurons	1	296	37	9174	0.837655	0.703563	1	UCHL1
M710	Neurons	1	296	37	9174	0.837655	0.703563	1	FAXC
M618	Microglia	1	182	61	9174	0.826338	0.706647	1	CORO1A
M319	Microglia	3	182	183	9174	0.826338	0.708318	1	CD53;GNA13;UBAC2
M120	Oligodendrocyte precursor cells	1	143	79	9174	0.812074	0.71248	1	NTNG1
M69	Microglia	1	182	62	9174	0.81301	0.712506	1	ALPK3
M386	Endothelial cells	1	213	53	9174	0.812649	0.713105	1	TUBB4B
M70	Oligodendrocytes	5	274	199	9174	0.84125	0.714226	1	THBS2;COL4A5;COBL;DNAJB2;STMN4
M28	Oligodendrocyte precursor cells	1	143	80	9174	0.801923	0.717	1	BCAT1
M225	Microglia	1	182	63	9174	0.800105	0.718248	1	LHFPL2
M42	Oligodendrocytes	1	274	42	9174	0.797185	0.720968	1	ACVR1C
M235	Oligodendrocyte precursor cells	1	143	81	9174	0.792023	0.72145	1	ERCC4
M564	Oligodendrocyte precursor cells	1	143	81	9174	0.792023	0.72145	1	NCAM2
M510	Neurons	3	296	115	9174	0.808519	0.722857	1	TTC9;NAP1L5;STXBP5L
M95	Oligodendrocyte precursor cells	2	143	162	9174	0.792023	0.722979	1	PURG;SHOC2
M98	Microglia	1	182	64	9174	0.787603	0.723877	1	DR1
M259	Microglia	2	182	128	9174	0.787603	0.72592	1	GNB4;TLN2
M530	Endothelial cells	1	213	55	9174	0.783099	0.726348	1	SH2D3C
M718	Oligodendrocytes	1	274	43	9174	0.778645	0.72934	1	AZGP1
M45	Astrocyte	6	269	245	9174	0.835202	0.729652	1	HKDC1;SIRPA;CNTNAP3;NTM;GRM3;CHPT1
M102	Oligodendrocyte precursor cells	1	143	83	9174	0.772938	0.730143	1	NUP107
M470	Astrocyte	1	269	44	9174	0.775093	0.730877	1	HKDC1
M302	Neurons	1	296	40	9174	0.774831	0.731452	1	GALNTL6
M739	Neurons	1	296	40	9174	0.774831	0.731452	1	ANKRD30B
M81	Astrocyte	2	269	88	9174	0.775093	0.734853	1	FADS2;CD38
M208	Oligodendrocytes	1	274	44	9174	0.760949	0.737462	1	TJP2
M470	Oligodendrocytes	1	274	44	9174	0.760949	0.737462	1	AATK
M394	Microglia	1	182	67	9174	0.752337	0.740099	1	CHCHD7
M232	Neurons	1	296	41	9174	0.755933	0.740155	1	DNM1
M58	Microglia	3	182	193	9174	0.783522	0.741728	1	METAP1;GPRIN3;SAMSN1
M11	Oligodendrocyte precursor cells	5	143	395	9174	0.812074	0.743568	1	F5;CTPS1;CTPS2;PURG;SHOC2
M115	Endothelial cells	1	213	58	9174	0.742593	0.745082	1	MRPL1
M124	Endothelial cells	1	213	58	9174	0.742593	0.745082	1	BSG
M100	Microglia	1	182	68	9174	0.741273	0.745293	1	TCOF1
M132	Astrocyte	1	269	46	9174	0.741393	0.746503	1	ACBD7
M391	Astrocyte	1	269	46	9174	0.741393	0.746503	1	NCAN
M632	Oligodendrocyte precursor cells	1	143	87	9174	0.737401	0.746729	1	SPOCK3
M13	Astrocyte	9	269	365	9174	0.840923	0.749647	1	PTPRF;TUBB2B;NCAN;AHCYL1;GPR37L1;SLC1A3;RNF43;PNPLA7;SRI
M271	Microglia	1	182	69	9174	0.73053	0.750384	1	LYN
M9	Microglia	4	182	256	9174	0.787603	0.752656	1	FGL2;MRC1;LYVE1;MNDA
M391	Oligodendrocytes	1	274	46	9174	0.727864	0.752984	1	STK39
M372	Microglia	1	182	70	9174	0.720094	0.755373	1	WDR91
M511	Neurons	1	296	43	9174	0.720773	0.756726	1	CAP2
M76	Neurons	1	296	43	9174	0.720773	0.756726	1	NETO1
M24	Endothelial cells	1	213	60	9174	0.71784	0.756856	1	EPHA2
M439	Endothelial cells	1	213	60	9174	0.71784	0.756856	1	MYO1B
M117	Astrocyte	2	269	92	9174	0.741393	0.757023	1	HPR;KLKB1
M110	Oligodendrocyte precursor cells	1	143	90	9174	0.712821	0.7585	1	ZNF462
M121	Oligodendrocytes	1	274	47	9174	0.712378	0.760399	1	CHCHD4
M406	Astrocyte	1	269	48	9174	0.710502	0.761224	1	HPR
M19	Astrocyte	3	269	135	9174	0.757869	0.76225	1	ZFYVE21;ACBD7;LDHD
M128	Neurons	1	296	44	9174	0.704392	0.764612	1	BCL11A
M165	Neurons	1	296	44	9174	0.704392	0.764612	1	SLC4A3
M55	Microglia	1	182	72	9174	0.700092	0.765057	1	LYN
M117	Oligodendrocytes	2	274	92	9174	0.727864	0.76606	1	TF;AZGP1
M406	Oligodendrocytes	1	274	48	9174	0.697536	0.767592	1	AZGP1
M225	Endothelial cells	1	213	63	9174	0.683658	0.77351	1	GSK3A
M274	Endothelial cells	1	213	63	9174	0.683658	0.77351	1	PDE4C
M630	Microglia	1	182	74	9174	0.68117	0.774359	1	SPP1
M36	Oligodendrocyte precursor cells	1	143	95	9174	0.675304	0.776923	1	DCUN1D3
M18	Oligodendrocyte precursor cells	2	143	181	9174	0.708882	0.777953	1	COPS4;GPSM2
M391	Neurons	1	296	46	9174	0.673766	0.779628	1	FAXC
M261	Astrocyte	2	269	97	9174	0.703177	0.782474	1	TNIK;CADM1
M264	Astrocyte	3	269	140	9174	0.730802	0.783459	1	CADM1;FAM171B;FAM184A
M8	Astrocyte	4	269	182	9174	0.74954	0.786146	1	DCHS2;THBS3;MGAT4C;BMPR1B
M432	Neurons	1	296	47	9174	0.659431	0.786775	1	ANKRD30B
M54	Microglia	12	182	728	9174	0.830878	0.788975	1	PIK3AP1;ARPC2;DIAPH2;TNFAIP8L3;STK38L;GNB4;TLN2;MAN1A1;RAP2B;CORO1A;RAB39A;CYFIP1
M276	Endothelial cells	1	213	66	9174	0.652582	0.789028	1	SLC2A3
M319	Astrocyte	4	269	183	9174	0.745445	0.789709	1	ALDH7A1;EFEMP1;MTM1;PHGDH
M100	Endothelial cells	1	213	68	9174	0.633389	0.79878	1	EVA1C
M386	Oligodendrocytes	1	274	53	9174	0.631731	0.800455	1	TUBB4A
M545	Astrocyte	1	269	54	9174	0.631557	0.800471	1	DCLK2
M4	Astrocyte	20	269	799	9174	0.853669	0.803792	1	NTRK2;TNIK;AGT;BRINP2;GABBR1;LRRC8A;LGI4;DCLK2;FAM118B;CADM1;TEX15;FAM171B;FAM184A;SLC6A11;SLC25A33;CAMK2G;RLBP1;CTNNA2;AIFM3;MACF1
M564	Microglia	1	182	81	9174	0.622304	0.804125	1	CORO1A
M113	Astrocyte	2	269	102	9174	0.668708	0.805563	1	PTPRF;TUBB2B
M530	Astrocyte	1	269	55	9174	0.620074	0.806356	1	HKDC1
M101	Neurons	1	296	50	9174	0.619865	0.806857	1	SNRPN
M43	Neurons	2	296	93	9174	0.666521	0.807323	1	PLEKHA5;DISP2
M58	Oligodendrocyte precursor cells	2	143	193	9174	0.664807	0.807582	1	PPP1R9A;AKAP5
M221	Endothelial cells	1	213	70	9174	0.615292	0.808084	1	SLC7A5
M34	Oligodendrocyte precursor cells	9	143	728	9174	0.793111	0.810598	1	MATN2;PDZD2;CASP3;NMI;TSN;LRRK2;TSNAX;NRN1;TNR
M54	Oligodendrocyte precursor cells	9	143	728	9174	0.793111	0.810598	1	ANKRD28;SLC8A3;SCLY;CLCN3;FBXO7;SLC9A7;NCAM2;RABL3;WDFY1
M4	Microglia	13	182	799	9174	0.820132	0.811456	1	PIK3AP1;ARPC2;DIAPH2;TNFAIP8L3;STK38L;GNB4;TLN2;MAN1A1;RAP2B;CORO1A;RAB39A;CYFIP1;LYN
M102	Microglia	1	182	83	9174	0.607308	0.811888	1	WDR91
M72	Microglia	3	182	218	9174	0.693669	0.812043	1	CD53;GNA13;UBAC2
M390	Astrocyte	1	269	56	9174	0.609002	0.812069	1	RNF43
M38	Endothelial cells	1	213	71	9174	0.606626	0.812574	1	YBX3
M175	Endothelial cells	1	213	72	9174	0.5982	0.81696	1	SLC9A1
M420	Astrocyte	1	269	57	9174	0.598317	0.817613	1	ACO2
M557	Oligodendrocyte precursor cells	1	143	108	9174	0.594017	0.818548	1	FBXO7
M124	Astrocyte	1	269	58	9174	0.588002	0.822994	1	TTC30A
M630	Endothelial cells	1	213	74	9174	0.582033	0.825427	1	TACC1
M19	Endothelial cells	2	213	135	9174	0.63808	0.825586	1	SLC7A1;CD320
M45	Endothelial cells	4	213	245	9174	0.703191	0.825755	1	SH2D3C;MAST2;GGT1;SLFN5
M115	Oligodendrocytes	1	274	58	9174	0.577272	0.828685	1	FAM13C
M124	Oligodendrocytes	1	274	58	9174	0.577272	0.828685	1	GNAI1
M417	Oligodendrocytes	1	274	58	9174	0.577272	0.828685	1	SHC4
M713	Neurons	1	296	54	9174	0.573949	0.830731	1	NCDN
M24	Astrocyte	1	269	60	9174	0.568401	0.833287	1	KCTD21
M439	Astrocyte	1	269	60	9174	0.568401	0.833287	1	GLUL
M638	Oligodendrocytes	1	274	59	9174	0.567487	0.833835	1	ANKRD65
M110	Microglia	1	182	90	9174	0.560073	0.836726	1	PABPC1
M299	Microglia	3	182	229	9174	0.660348	0.837485	1	FGD4;SPP1;SNX9
M141	Astrocyte	2	269	110	9174	0.620074	0.838	1	GLUL;MOXD1
M618	Astrocyte	1	269	61	9174	0.559083	0.838208	1	ACOT11
M24	Oligodendrocytes	1	274	60	9174	0.558029	0.83883	1	BCHE
M439	Oligodendrocytes	1	274	60	9174	0.558029	0.83883	1	EXOC6B
M278	Microglia	1	182	91	9174	0.553919	0.839997	1	METAP1
M264	Endothelial cells	2	213	140	9174	0.615292	0.840737	1	PTPRB;LSR
M390	Neurons	1	296	56	9174	0.553451	0.841541	1	DIRAS2
M141	Oligodendrocytes	2	274	110	9174	0.608759	0.845514	1	OTUD6B;EXOC6B
M420	Neurons	1	296	57	9174	0.543741	0.846685	1	MPPED1
M71	Neurons	1	296	57	9174	0.543741	0.846685	1	SYT10
M306	Astrocyte	1	269	63	9174	0.541335	0.847619	1	PDLIM3
M15	Microglia	1	182	94	9174	0.53624	0.849425	1	MTHFD1L
M417	Neurons	1	296	58	9174	0.534366	0.851662	1	PDP1
M235	Endothelial cells	1	213	81	9174	0.531734	0.852106	1	SH2D3C
M564	Endothelial cells	1	213	81	9174	0.531734	0.852106	1	PTPRB
M98	Astrocyte	1	269	64	9174	0.532876	0.852118	1	LMO3
M36	Microglia	1	182	95	9174	0.530596	0.852443	1	WDFY4
M68	Oligodendrocyte precursor cells	1	143	121	9174	0.530197	0.85245	1	MCMBP
M225	Oligodendrocytes	1	274	63	9174	0.531456	0.852935	1	PRUNE2
M306	Oligodendrocytes	1	274	63	9174	0.531456	0.852935	1	THBS2
M638	Neurons	1	296	59	9174	0.525309	0.856479	1	KIAA1211
M39	Neurons	10	296	409	9174	0.757781	0.856886	1	CAP2;TTC9;NAP1L5;STXBP5L;COCH;CDK14;THY1;KLC1;KSR2;PRMT8
M201	Oligodendrocytes	1	274	64	9174	0.523152	0.857357	1	SEMA4D
M762	Neurons	2	296	105	9174	0.590347	0.857763	1	TTC9;STXBP5L
M260	Oligodendrocyte precursor cells	1	143	124	9174	0.51737	0.859333	1	FBXO7
M20	Neurons	3	296	148	9174	0.628241	0.861576	1	ANKRD30B;SRRM4;PLCH1
M303	Oligodendrocytes	1	274	65	9174	0.515104	0.861648	1	ANKRD65
M245	Astrocyte	2	269	118	9174	0.578035	0.865476	1	MT1G;ZHX3
M410	Neurons	1	296	61	9174	0.508086	0.865649	1	ELMOD1
M669	Neurons	1	296	61	9174	0.508086	0.865649	1	SCAI
M276	Oligodendrocytes	1	274	66	9174	0.507299	0.865809	1	SNX30
M492	Oligodendrocytes	2	274	116	9174	0.577272	0.866009	1	STRN;SMOC1
M259	Oligodendrocyte precursor cells	1	143	128	9174	0.501202	0.868017	1	CLCN3
M806	Endothelial cells	2	213	151	9174	0.570469	0.869966	1	YES1;VAT1
M69	Neurons	1	296	62	9174	0.499891	0.870013	1	GABRG3
M806	Neurons	3	296	151	9174	0.61576	0.870522	1	SERPINI1;NRXN3;MYT1L
M632	Endothelial cells	1	213	87	9174	0.495062	0.871718	1	ABLIM3
M113	Microglia	1	182	102	9174	0.494182	0.87195	1	USP15
M57	Oligodendrocyte precursor cells	1	143	130	9174	0.493491	0.872157	1	FAM84A
M520	Neurons	1	296	63	9174	0.491956	0.874236	1	PLEKHA5
M31	Astrocyte	2	269	121	9174	0.563704	0.874632	1	HKDC1;NTRK2
M9	Astrocyte	5	269	256	9174	0.666095	0.875718	1	PDLIM3;COL5A3;PAPLN;HTRA1;HEPH
M271	Oligodendrocytes	1	274	69	9174	0.485243	0.877561	1	C1GALT1
M355	Oligodendrocytes	1	274	69	9174	0.485243	0.877561	1	LARP6
M32	Astrocyte	1	269	71	9174	0.480339	0.880115	1	RAPGEF3
M558	Astrocyte	1	269	71	9174	0.480339	0.880115	1	CADM1
M75	Astrocyte	1	269	71	9174	0.480339	0.880115	1	TMED8
M8	Microglia	2	182	182	9174	0.553919	0.880405	1	LYZ;ALPK3
M68	Oligodendrocytes	2	274	121	9174	0.553417	0.881155	1	ZNHIT6;ANKRD65
M303	Neurons	1	296	65	9174	0.476819	0.882275	1	KIAA1211
M175	Astrocyte	1	269	72	9174	0.473668	0.883657	1	HKDC1
M5	Endothelial cells	8	213	486	9174	0.708978	0.883758	1	LZTS2;SHC2;PDE4C;SLC2A3;ACTN4;IFI44L;SHANK3;DAB2IP
M38	Oligodendrocytes	1	274	71	9174	0.471574	0.884819	1	TJP2
M558	Oligodendrocytes	1	274	71	9174	0.471574	0.884819	1	PTK2
M9	Oligodendrocytes	5	274	256	9174	0.65394	0.885401	1	THBS2;COL4A5;COBL;DNAJB2;STMN4
M4	Oligodendrocyte precursor cells	9	143	799	9174	0.722634	0.885592	1	ANKRD28;SLC8A3;SCLY;CLCN3;FBXO7;SLC9A7;NCAM2;RABL3;WDFY1
M39	Oligodendrocyte precursor cells	4	143	409	9174	0.627421	0.886773	1	SORCS1;KIF13A;SNX25;RB1
M72	Astrocyte	4	269	218	9174	0.625763	0.88708	1	ALDH7A1;EFEMP1;MTM1;PHGDH
M328	Neurons	2	296	114	9174	0.543741	0.887356	1	CKMT1A;AP3B2
M659	Endothelial cells	2	213	159	9174	0.541766	0.888048	1	YES1;VAT1
M175	Oligodendrocytes	1	274	72	9174	0.465024	0.888286	1	AATK
M55	Oligodendrocytes	1	274	72	9174	0.465024	0.888286	1	C1GALT1
M122	Astrocyte	3	269	174	9174	0.588002	0.889612	1	ALDOC;BHMT2;ACO2
M630	Astrocyte	1	269	74	9174	0.460866	0.890433	1	CST3
M264	Oligodendrocyte precursor cells	1	143	140	9174	0.458242	0.891	1	NCAM2
M141	Microglia	1	182	110	9174	0.458242	0.891122	1	CAP1
M15	Endothelial cells	1	213	94	9174	0.458196	0.891349	1	MRPL1
M382	Oligodendrocytes	1	274	73	9174	0.458654	0.891649	1	MBNL2
M659	Neurons	3	296	159	9174	0.584778	0.891933	1	SERPINI1;NRXN3;MYT1L
M26	Oligodendrocytes	3	274	172	9174	0.583984	0.892341	1	TMCC2;SLC24A2;FIS1
M21	Microglia	2	182	189	9174	0.533403	0.893143	1	CAP1;SLC12A6
M100	Neurons	1	296	68	9174	0.455783	0.893384	1	KCNJ3
M355	Neurons	1	296	69	9174	0.449177	0.89685	1	JPH4
M830	Oligodendrocytes	1	274	75	9174	0.446423	0.898076	1	ENOPH1
M11	Astrocyte	8	269	395	9174	0.690716	0.899184	1	SERPINE2;AK4;PGM1;EHHADH;DCXR;CABLES1;SLC25A18;TPCN1
M259	Oligodendrocytes	2	274	128	9174	0.523152	0.89972	1	SLAIN1;GREB1L
M771	Astrocyte	1	269	77	9174	0.44291	0.899866	1	MT1G
M221	Neurons	1	296	70	9174	0.442761	0.900203	1	PLEKHA5
M156	Endothelial cells	1	213	98	9174	0.439494	0.901192	1	HSPA12B
M335	Neurons	1	296	71	9174	0.436525	0.903448	1	SCAI
M57	Oligodendrocytes	2	274	130	9174	0.515104	0.904507	1	SNX30;DLG1
M623	Endothelial cells	2	213	168	9174	0.512743	0.9056	1	MVP;TACC1
M287	Endothelial cells	1	213	100	9174	0.430704	0.905776	1	CDC45
M68	Neurons	2	296	121	9174	0.512285	0.906322	1	KIAA1211;GALNTL6
M65	Microglia	3	182	269	9174	0.562155	0.906589	1	FGD4;SPP1;SNX9
M16	Astrocyte	2	269	134	9174	0.509016	0.908048	1	HPR;KLKB1
M63	Microglia	5	182	404	9174	0.623844	0.908497	1	LRMP;CX3CR1;RNF149;SERPINF1;NAA15
M806	Oligodendrocyte precursor cells	1	143	151	9174	0.42486	0.908555	1	TNPO1
M119	Neurons	1	296	73	9174	0.424565	0.909625	1	ELMOD1
M382	Neurons	1	296	73	9174	0.424565	0.909625	1	ACOT7
M113	Endothelial cells	1	213	102	9174	0.422259	0.910148	1	TUBB4B
M28	Oligodendrocytes	1	274	80	9174	0.418522	0.912528	1	BTBD16
M630	Neurons	1	296	74	9174	0.418828	0.912565	1	AP1S2
M68	Microglia	1	182	121	9174	0.416583	0.912906	1	LYZ
M16	Oligodendrocytes	2	274	134	9174	0.499728	0.913449	1	TF;AZGP1
M293	Oligodendrocyte precursor cells	2	143	257	9174	0.499252	0.913623	1	PTPDC1;TADA1
M35	Oligodendrocytes	4	274	228	9174	0.587399	0.913787	1	STRN;SMOC1;SFRP1;LPGAT1
M666	Astrocyte	1	269	82	9174	0.415904	0.913824	1	SLC39A11
M235	Oligodendrocytes	1	274	81	9174	0.413355	0.915164	1	ATP10B
M762	Endothelial cells	1	213	105	9174	0.410195	0.91633	1	UBE2L6
M659	Oligodendrocyte precursor cells	1	143	159	9174	0.403483	0.91953	1	TNPO1
M193	Oligodendrocytes	2	274	138	9174	0.485243	0.921603	1	STRN;SMOC1
M775	Oligodendrocytes	1	274	84	9174	0.398592	0.922605	1	ENOPH1
M44	Microglia	1	182	127	9174	0.396902	0.9229	1	LHFPL2
M264	Oligodendrocytes	2	274	140	9174	0.478311	0.925405	1	SH3GL3;PIEZO2
M61	Astrocyte	2	269	144	9174	0.473668	0.927886	1	ACOT11;CKB
M28	Neurons	1	296	80	9174	0.387416	0.928304	1	SLC4A3
M319	Endothelial cells	2	213	183	9174	0.470715	0.929272	1	YES1;VAT1
M623	Oligodendrocyte precursor cells	1	143	168	9174	0.381868	0.93032	1	PTPDC1
M114	Neurons	5	296	263	9174	0.589225	0.931051	1	SLC1A6;FAXC;DIRAS2;NCDN;FBXL2
M2	Endothelial cells	16	213	940	9174	0.733114	0.931119	1	SOS1;MYO1B;CTGF;CDH6;TMSB10;ITPR3;EPHA2;SLC16A2;HSPA12B;ESYT2;TBC1D4;SYNE2;PALMD;SLC9A1;SLC4A2;TSC22D3
M210	Neurons	4	296	222	9174	0.558437	0.931876	1	CAP2;TTC9;NAP1L5;STXBP5L
M136	Astrocyte	1	269	90	9174	0.378934	0.932236	1	FREM2
M328	Endothelial cells	1	213	114	9174	0.377811	0.932449	1	PLOD1
M666	Neurons	1	296	82	9174	0.377966	0.932895	1	SLC12A5
M510	Endothelial cells	1	213	115	9174	0.374525	0.934037	1	UBE2L6
M19	Microglia	1	182	135	9174	0.373382	0.934473	1	CTTNBP2NL
M20	Astrocyte	2	269	148	9174	0.460866	0.934632	1	FREM2;CHRDL1
M110	Oligodendrocytes	1	274	90	9174	0.372019	0.935592	1	MBNL2
M8	Neurons	3	296	182	9174	0.510878	0.936943	1	KIAA1211;GALNTL6;GABRG3
M319	Neurons	3	296	183	9174	0.508086	0.938439	1	SERPINI1;NRXN3;MYT1L
M65	Neurons	5	296	269	9174	0.576083	0.938943	1	AP1S2;TUSC3;CELF4;GPRASP1;GPRASP2
M35	Neurons	4	296	228	9174	0.543741	0.940247	1	GNAL;RPS6KA6;COL25A1;CACNA2D3
M264	Microglia	1	182	140	9174	0.360047	0.940811	1	CORO1A
M43	Oligodendrocytes	1	274	93	9174	0.360019	0.941247	1	PPP2R2A
M31	Endothelial cells	1	213	121	9174	0.355954	0.942815	1	SLC9A1
M68	Endothelial cells	1	213	121	9174	0.355954	0.942815	1	ARHGAP29
M6	Endothelial cells	2	213	194	9174	0.444025	0.942952	1	CDC45;CD34
M15	Oligodendrocytes	1	274	94	9174	0.356189	0.94302	1	FAM13C
M632	Neurons	1	296	87	9174	0.356244	0.943132	1	CELF4
M8	Oligodendrocyte precursor cells	1	143	182	9174	0.352494	0.944317	1	MCMBP
M36	Oligodendrocytes	1	274	95	9174	0.352439	0.944739	1	SEMA4D
M81	Neurons	1	296	88	9174	0.352196	0.944985	1	SCAI
M331	Astrocyte	1	269	97	9174	0.351589	0.945098	1	SLC39A11
M319	Oligodendrocyte precursor cells	1	143	183	9174	0.350567	0.945203	1	TNPO1
M260	Endothelial cells	1	213	124	9174	0.347342	0.946757	1	RUNDC3B
M54	Astrocyte	15	269	728	9174	0.702694	0.947542	1	TNIK;AGT;BRINP2;GABBR1;LRRC8A;LGI4;DCLK2;FAM118B;CADM1;TEX15;FAM171B;FAM184A;SLC6A11;SLC25A33;CAMK2G
M261	Oligodendrocytes	1	274	97	9174	0.345173	0.948024	1	PTK2
M110	Neurons	1	296	90	9174	0.344369	0.948511	1	ACOT7
M136	Neurons	1	296	90	9174	0.344369	0.948511	1	ANKRD30B
M287	Astrocyte	1	269	100	9174	0.341041	0.949837	1	ACOT11
M44	Endothelial cells	1	213	127	9174	0.339137	0.950429	1	GSK3A
M5	Astrocyte	9	269	486	9174	0.631557	0.952082	1	ACSS1;ASRGL1;LRRC75A;SUOX;COL28A1;DNAH7;SLC1A2;GABRA2;KNDC1
M57	Endothelial cells	1	213	130	9174	0.331311	0.953849	1	SLC2A3
M95	Oligodendrocytes	2	274	162	9174	0.413355	0.957216	1	KIF2A;LARP6
M331	Neurons	1	296	97	9174	0.319518	0.959171	1	SLC12A5
M762	Oligodendrocytes	1	274	105	9174	0.318874	0.959331	1	KIF13A
M557	Oligodendrocytes	1	274	108	9174	0.310016	0.962907	1	ENOPH1
M2	Oligodendrocyte precursor cells	9	143	940	9174	0.614239	0.963996	1	BCHE;DPH5;TPST1;GLCCI1;BCAT1;TENM1;ALDH1B1;TTBK2;WDR61
M72	Endothelial cells	2	213	218	9174	0.395141	0.964607	1	YES1;VAT1
M113	Neurons	1	296	102	9174	0.303855	0.965409	1	UCHL1
M293	Microglia	2	182	257	9174	0.392269	0.96577	1	CX3CR1;RNF149
M623	Microglia	1	182	168	9174	0.300039	0.966551	1	RNF149
M61	Endothelial cells	1	213	144	9174	0.2991	0.96695	1	CDC45
M79	Endothelial cells	1	213	144	9174	0.2991	0.96695	1	PLOD1
M328	Astrocyte	1	269	114	9174	0.299159	0.967093	1	PTAR1
M80	Astrocyte	1	269	115	9174	0.296557	0.96807	1	SLC39A11
M72	Oligodendrocyte precursor cells	1	143	218	9174	0.294284	0.968769	1	TNPO1
M510	Oligodendrocytes	1	274	115	9174	0.291146	0.97008	1	KIF13A
M122	Microglia	1	182	174	9174	0.289693	0.970408	1	SYAP1
M94	Oligodendrocytes	3	274	230	9174	0.436719	0.97052	1	GRHPR;RAB40B;PTP4A2
M12	Microglia	7	182	630	9174	0.560073	0.970931	1	TCOF1;WDR91;DDX39A;PABPC1;RANBP2;DR1;NCOA4
M299	Endothelial cells	2	213	229	9174	0.376161	0.971661	1	TACC1;ABLIM3
M72	Neurons	3	296	218	9174	0.426513	0.974116	1	SERPINI1;NRXN3;MYT1L
M8	Oligodendrocytes	2	274	182	9174	0.367931	0.974514	1	ZNHIT6;ANKRD65
M31	Oligodendrocytes	1	274	121	9174	0.276709	0.975117	1	AATK
M260	Oligodendrocytes	1	274	124	9174	0.270014	0.977309	1	ENOPH1
M80	Neurons	1	296	115	9174	0.269506	0.977533	1	SLC12A5
M44	Astrocyte	1	269	127	9174	0.268536	0.977767	1	MYO10
M54	Endothelial cells	10	213	728	9174	0.591627	0.978041	1	ECM1;HERC2P3;C2CD2;CA4;IL1RL1;MVP;RUNDC3B;PTPRB;LSR;PABPC4L
M259	Astrocyte	1	269	128	9174	0.266438	0.978428	1	FAM118B
M21	Oligodendrocytes	2	274	189	9174	0.354304	0.978793	1	OTUD6B;EXOC6B
M44	Oligodendrocytes	1	274	127	9174	0.263636	0.979308	1	PRUNE2
M6	Astrocyte	2	269	194	9174	0.351589	0.979587	1	ACOT11;CKB
M13	Neurons	6	296	365	9174	0.509478	0.980041	1	UCHL1;SLC1A6;FAXC;DIRAS2;NCDN;FBXL2
M299	Neurons	3	296	229	9174	0.406025	0.980471	1	AP1S2;TUSC3;CELF4
M58	Oligodendrocytes	2	274	193	9174	0.346961	0.980918	1	SH3PXD2A;NUCKS1
M10	Microglia	10	182	863	9174	0.584086	0.981105	1	MYO1F;EPB41L2;FMNL1;CD53;SERPINB9;ETF1;SMAD3;GNA13;UBAC2;UTP14A
M17	Microglia	3	182	376	9174	0.40218	0.981685	1	HCCS;PLXDC2;SYAP1
M18	Neurons	2	296	181	9174	0.342467	0.982187	1	BCL11A;SCN7A
M19	Oligodendrocytes	1	274	135	9174	0.248013	0.983823	1	AMD1
M293	Endothelial cells	2	213	257	9174	0.335178	0.984044	1	MVP;TACC1
M17	Neurons	6	296	376	9174	0.494573	0.984232	1	ELMOD1;MPPED1;HSPA4L;SGTB;PLCB1;PDP1
M114	Endothelial cells	2	213	263	9174	0.327532	0.985913	1	SIK2;MXRA5
M13	Oligodendrocytes	5	274	365	9174	0.458654	0.98636	1	TUBB4A;TUBA1A;XYLT1;PHACTR3;STK39
M8	Endothelial cells	1	213	182	9174	0.236651	0.986683	1	ARHGAP29
M79	Astrocyte	1	269	144	9174	0.236834	0.986697	1	PTAR1
M17	Astrocyte	5	269	376	9174	0.453512	0.987519	1	SLC13A5;ABCD2;ALDOC;BHMT2;ACO2
M65	Endothelial cells	2	213	269	9174	0.320226	0.987569	1	TACC1;ABLIM3
M19	Neurons	1	296	135	9174	0.22958	0.988447	1	ASNS
M5	Microglia	4	182	486	9174	0.414869	0.988828	1	METAP1;EIF4E;GPRIN3;SAMSN1
M20	Oligodendrocytes	1	274	148	9174	0.226228	0.989161	1	ST18
M70	Neurons	2	296	199	9174	0.31149	0.9894	1	STMN2;FABP3
M9	Neurons	3	296	256	9174	0.363202	0.990375	1	STMN2;FABP3;SYT10
M12	Oligodendrocyte precursor cells	4	143	630	9174	0.407326	0.990552	1	TLK2;NUP107;NUP153;ZNF462
M7	Microglia	8	182	787	9174	0.512392	0.990572	1	LRMP;FGD4;CX3CR1;RNF149;SPP1;SNX9;SERPINF1;NAA15
M4	Endothelial cells	10	213	799	9174	0.539054	0.991695	1	ECM1;HERC2P3;C2CD2;CA4;IL1RL1;MVP;RUNDC3B;PTPRB;LSR;PABPC4L
M13	Endothelial cells	3	213	365	9174	0.354003	0.991988	1	TUBB4B;SIK2;MXRA5
M94	Astrocyte	2	269	230	9174	0.296557	0.992072	1	PGM1;DCXR
M7	Neurons	15	296	787	9174	0.590723	0.992797	1	ENTPD3;GRIN3A;AP1S2;TUSC3;CELF4;GPRASP1;GPRASP2;FAM135B;NELL2;VIP;NEFL;PTPN3;INA;AMER3;TAC3
M11	Oligodendrocytes	5	274	395	9174	0.42382	0.992879	1	GRHPR;KIF2A;RAB40B;PTP4A2;LARP6
M63	Astrocyte	5	269	404	9174	0.42208	0.993136	1	MRAS;CYB5B;NACC2;SLC7A10;FMN2
M7	Astrocyte	13	269	787	9174	0.563346	0.993858	1	CST3;MRAS;CYB5B;NACC2;SLC7A10;FMN2;CPE;SLC1A4;ME1;PLIN5;SFXN5;SHROOM3;SLC4A4
M210	Endothelial cells	1	213	222	9174	0.194011	0.994906	1	UBE2L6
M13	Microglia	2	182	365	9174	0.276201	0.995015	1	USP15;CHCHD7
M34	Neurons	13	296	728	9174	0.553451	0.995073	1	PLCB1;CDH12;OLFM3;REEP1;CBLN4;KIAA1549L;NPTX2;SNAP25;TAGLN3;SORCS3;RPH3A;NOL4;PRKCE
M122	Oligodendrocytes	1	274	174	9174	0.192424	0.995142	1	SHC4
M114	Microglia	1	182	263	9174	0.19166	0.99524	1	CHCHD7
M95	Neurons	1	296	162	9174	0.191316	0.995304	1	JPH4
M45	Oligodendrocytes	2	274	245	9174	0.27332	0.995306	1	ATP10B;PCSK6
M18	Astrocyte	1	269	181	9174	0.18842	0.995665	1	TTC30A
M94	Endothelial cells	1	213	230	9174	0.187263	0.995799	1	TUBG1
M623	Neurons	1	296	168	9174	0.184484	0.996157	1	ENTPD3
M10	Astrocyte	14	269	863	9174	0.553253	0.996405	1	GNA14;FADS2;CD38;ALDH4A1;ALDH7A1;EFEMP1;MTM1;FAT1;FAM171A1;TMED8;DCHS2;PTAR1;SLC39A11;PHGDH
M17	Oligodendrocytes	4	274	376	9174	0.356189	0.99672	1	TJP2;SEC14L5;CHCHD4;SHC4
M58	Astrocyte	1	269	193	9174	0.176705	0.99699	1	DNAH7
M293	Neurons	2	296	257	9174	0.241193	0.9981	1	ENTPD3;GRIN3A
M750	Neurons	5	296	428	9174	0.362071	0.998459	1	CDH12;OLFM3;REEP1;CBLN4;KIAA1549L
M2	Oligodendrocytes	15	274	940	9174	0.534283	0.998474	1	OTUD6B;EXOC6B;BCHE;PEX5L;PRUNE2;TMCC2;SLC24A2;FIS1;ABHD6;RMND5A;PPP1R16B;FAM126A;AATK;ADCY5;BTBD16
M12	Neurons	9	296	630	9174	0.442761	0.998884	1	KCNJ3;SNRPN;RELN;ACOT7;KHDRBS2;LANCL3;SLC9B2;DACH2;TSPYL4
M210	Oligodendrocytes	1	274	222	9174	0.150819	0.998903	1	KIF13A
M182	Oligodendrocytes	7	274	584	9174	0.401322	0.998961	1	TJP2;MATN2;ABCG1;DPYD;COL9A2;NEK7;LHPP
M299	Astrocyte	1	269	229	9174	0.148926	0.998995	1	CST3
M750	Oligodendrocytes	4	274	428	9174	0.312914	0.999084	1	TJP2;MATN2;NEK7;LHPP
M63	Neurons	4	296	404	9174	0.306864	0.999255	1	ENTPD3;GRIN3A;FAM135B;NELL2
M475	Neurons	5	296	459	9174	0.337617	0.999304	1	CDH12;OLFM3;REEP1;CBLN4;KIAA1549L
M63	Endothelial cells	2	213	404	9174	0.21322	0.999328	1	MVP;TACC1
M475	Oligodendrocytes	4	274	459	9174	0.29178	0.999582	1	TJP2;MATN2;NEK7;LHPP
M34	Oligodendrocytes	9	274	728	9174	0.413923	0.999597	1	TJP2;MATN2;ABCG1;DPYD;COL9A2;NEK7;LHPP;KLHL2;PKP4
M54	Oligodendrocytes	9	274	728	9174	0.413923	0.999597	1	NIPAL3;RASAL1;MCM7;SLAIN1;GREB1L;ENOPH1;PTK2;SH3GL3;PIEZO2
M3	Neurons	53	296	2377	9174	0.691057	0.999639	1	PLCB1;DNM1;PLEKHA5;CDH12;OLFM3;REEP1;CBLN4;KIAA1549L;NPTX2;SNAP25;TAGLN3;SORCS3;RPH3A;NOL4;PRKCE;GNAL;RPS6KA6;COL25A1;CACNG3;SCGN;ADD2;XK;EPHA7;RTN1;GDAP1L1;CAP2;TTC9;NAP1L5;STXBP5L;FGF12;NEGR1;FGF14;SULT4A1;TSPAN13;HTR2A;LINGO2;SLITRK4;SNAP91;AMPH;CDH18;PLXNA4;DISP2;COCH;CDK14;THY1;ANK1;KLC1;KSR2;CACNA2D3;AHI1;NMNAT2;SYT4;PRMT8
M39	Oligodendrocytes	3	274	409	9174	0.245587	0.99969	1	KIF13A;TPPP;IGSF8
M114	Oligodendrocytes	1	274	263	9174	0.127307	0.999694	1	STK39
M65	Astrocyte	1	269	269	9174	0.126781	0.999704	1	CST3
M4	Oligodendrocytes	10	274	799	9174	0.419046	0.999747	1	NIPAL3;RASAL1;MCM7;SLAIN1;GREB1L;ENOPH1;PTK2;SH3GL3;PIEZO2;C1GALT1
M5	Oligodendrocytes	4	274	486	9174	0.27557	0.999791	1	SNX30;SH3PXD2A;DLG1;NUCKS1
M12	Endothelial cells	4	213	630	9174	0.273463	0.999819	1	EVA1C;NR4A1;RND3;SCARB1
M12	Oligodendrocytes	6	274	630	9174	0.318874	0.999898	1	FAM192A;MTURN;MBNL2;TUBA1A;PEPD;CFAP20
M11	Endothelial cells	1	213	395	9174	0.109039	0.999924	1	TUBG1
M10	Endothelial cells	6	213	863	9174	0.299447	0.999966	1	STX10;YES1;PLOD1;ABCA9;FRMD6;VAT1
M12	Astrocyte	5	269	630	9174	0.270667	0.999968	1	TULP3;ERBB2;SORCS2;GABRG1;LMO3
M182	Neurons	5	296	584	9174	0.265353	0.999976	1	CDH12;OLFM3;REEP1;CBLN4;KIAA1549L
M10	Neurons	10	296	863	9174	0.359134	0.999987	1	GLRA3;CKMT1A;AP3B2;NETO1;SERPINI1;MAGEE1;NRXN3;MYT1L;SLC12A5;SCAI
M7	Endothelial cells	4	213	787	9174	0.218909	0.999993	1	MVP;TACC1;ABLIM3;ITM2A
M11	Neurons	1	296	395	9174	0.0784639	0.999998	1	JPH4
M3	Oligodendrocytes	23	274	2377	9174	0.323972	1	1	TJP2;PRUNE2;MATN2;ABCG1;DPYD;COL9A2;NEK7;LHPP;KLHL2;STRN;SMOC1;SFRP1;SEMA4D;KIF13A;ATP10B;TPPP;PPP2R2A;PPP1R8;ACVR1C;LPGAT1;IGSF8;PKP4;PCSK6
M100	Astrocyte	0	269	68	9174	0	1	1	NA
M101	Astrocyte	0	269	50	9174	0	1	1	NA
M103	Astrocyte	0	269	39	9174	0	1	1	NA
M104	Astrocyte	0	269	21	9174	0	1	1	NA
M106	Astrocyte	0	269	14	9174	0	1	1	NA
M107	Astrocyte	0	269	34	9174	0	1	1	NA
M110	Astrocyte	0	269	90	9174	0	1	1	NA
M111	Astrocyte	0	269	16	9174	0	1	1	NA
M115	Astrocyte	0	269	58	9174	0	1	1	NA
M116	Astrocyte	0	269	37	9174	0	1	1	NA
M118	Astrocyte	0	269	42	9174	0	1	1	NA
M119	Astrocyte	0	269	73	9174	0	1	1	NA
M120	Astrocyte	0	269	79	9174	0	1	1	NA
M125	Astrocyte	0	269	19	9174	0	1	1	NA
M127	Astrocyte	0	269	13	9174	0	1	1	NA
M128	Astrocyte	0	269	44	9174	0	1	1	NA
M129	Astrocyte	0	269	10	9174	0	1	1	NA
M133	Astrocyte	0	269	35	9174	0	1	1	NA
M134	Astrocyte	0	269	21	9174	0	1	1	NA
M138	Astrocyte	0	269	27	9174	0	1	1	NA
M139	Astrocyte	0	269	15	9174	0	1	1	NA
M140	Astrocyte	0	269	21	9174	0	1	1	NA
M145	Astrocyte	0	269	23	9174	0	1	1	NA
M149	Astrocyte	0	269	7	9174	0	1	1	NA
M15	Astrocyte	0	269	94	9174	0	1	1	NA
M150	Astrocyte	0	269	6	9174	0	1	1	NA
M152	Astrocyte	0	269	15	9174	0	1	1	NA
M157	Astrocyte	0	269	11	9174	0	1	1	NA
M158	Astrocyte	0	269	40	9174	0	1	1	NA
M159	Astrocyte	0	269	23	9174	0	1	1	NA
M161	Astrocyte	0	269	16	9174	0	1	1	NA
M172	Astrocyte	0	269	19	9174	0	1	1	NA
M173	Astrocyte	0	269	7	9174	0	1	1	NA
M178	Astrocyte	0	269	25	9174	0	1	1	NA
M179	Astrocyte	0	269	8	9174	0	1	1	NA
M196	Astrocyte	0	269	9	9174	0	1	1	NA
M198	Astrocyte	0	269	11	9174	0	1	1	NA
M201	Astrocyte	0	269	64	9174	0	1	1	NA
M209	Astrocyte	0	269	27	9174	0	1	1	NA
M212	Astrocyte	0	269	17	9174	0	1	1	NA
M216	Astrocyte	0	269	9	9174	0	1	1	NA
M225	Astrocyte	0	269	63	9174	0	1	1	NA
M226	Astrocyte	0	269	37	9174	0	1	1	NA
M228	Astrocyte	0	269	9	9174	0	1	1	NA
M234	Astrocyte	0	269	22	9174	0	1	1	NA
M237	Astrocyte	0	269	33	9174	0	1	1	NA
M248	Astrocyte	0	269	13	9174	0	1	1	NA
M250	Astrocyte	0	269	11	9174	0	1	1	NA
M251	Astrocyte	0	269	6	9174	0	1	1	NA
M255	Astrocyte	0	269	8	9174	0	1	1	NA
M260	Astrocyte	0	269	124	9174	0	1	1	NA
M265	Astrocyte	0	269	13	9174	0	1	1	NA
M266	Astrocyte	0	269	15	9174	0	1	1	NA
M267	Astrocyte	0	269	12	9174	0	1	1	NA
M27	Astrocyte	0	269	20	9174	0	1	1	NA
M272	Astrocyte	0	269	14	9174	0	1	1	NA
M278	Astrocyte	0	269	91	9174	0	1	1	NA
M279	Astrocyte	0	269	22	9174	0	1	1	NA
M280	Astrocyte	0	269	19	9174	0	1	1	NA
M286	Astrocyte	0	269	24	9174	0	1	1	NA
M289	Astrocyte	0	269	41	9174	0	1	1	NA
M290	Astrocyte	0	269	9	9174	0	1	1	NA
M293	Astrocyte	0	269	257	9174	0	1	1	NA
M297	Astrocyte	0	269	4	9174	0	1	1	NA
M30	Astrocyte	0	269	26	9174	0	1	1	NA
M300	Astrocyte	0	269	36	9174	0	1	1	NA
M302	Astrocyte	0	269	40	9174	0	1	1	NA
M304	Astrocyte	0	269	33	9174	0	1	1	NA
M309	Astrocyte	0	269	24	9174	0	1	1	NA
M310	Astrocyte	0	269	10	9174	0	1	1	NA
M311	Astrocyte	0	269	6	9174	0	1	1	NA
M320	Astrocyte	0	269	9	9174	0	1	1	NA
M321	Astrocyte	0	269	15	9174	0	1	1	NA
M324	Astrocyte	0	269	35	9174	0	1	1	NA
M341	Astrocyte	0	269	34	9174	0	1	1	NA
M343	Astrocyte	0	269	24	9174	0	1	1	NA
M346	Astrocyte	0	269	69	9174	0	1	1	NA
M347	Astrocyte	0	269	50	9174	0	1	1	NA
M348	Astrocyte	0	269	39	9174	0	1	1	NA
M349	Astrocyte	0	269	22	9174	0	1	1	NA
M354	Astrocyte	0	269	12	9174	0	1	1	NA
M356	Astrocyte	0	269	23	9174	0	1	1	NA
M358	Astrocyte	0	269	51	9174	0	1	1	NA
M36	Astrocyte	0	269	95	9174	0	1	1	NA
M360	Astrocyte	0	269	35	9174	0	1	1	NA
M362	Astrocyte	0	269	22	9174	0	1	1	NA
M364	Astrocyte	0	269	52	9174	0	1	1	NA
M365	Astrocyte	0	269	7	9174	0	1	1	NA
M370	Astrocyte	0	269	6	9174	0	1	1	NA
M373	Astrocyte	0	269	29	9174	0	1	1	NA
M376	Astrocyte	0	269	9	9174	0	1	1	NA
M381	Astrocyte	0	269	31	9174	0	1	1	NA
M382	Astrocyte	0	269	73	9174	0	1	1	NA
M385	Astrocyte	0	269	37	9174	0	1	1	NA
M394	Astrocyte	0	269	67	9174	0	1	1	NA
M395	Astrocyte	0	269	12	9174	0	1	1	NA
M399	Astrocyte	0	269	15	9174	0	1	1	NA
M404	Astrocyte	0	269	44	9174	0	1	1	NA
M407	Astrocyte	0	269	14	9174	0	1	1	NA
M408	Astrocyte	0	269	8	9174	0	1	1	NA
M409	Astrocyte	0	269	34	9174	0	1	1	NA
M410	Astrocyte	0	269	61	9174	0	1	1	NA
M411	Astrocyte	0	269	12	9174	0	1	1	NA
M412	Astrocyte	0	269	47	9174	0	1	1	NA
M417	Astrocyte	0	269	58	9174	0	1	1	NA
M42	Astrocyte	0	269	42	9174	0	1	1	NA
M432	Astrocyte	0	269	47	9174	0	1	1	NA
M436	Astrocyte	0	269	11	9174	0	1	1	NA
M437	Astrocyte	0	269	16	9174	0	1	1	NA
M440	Astrocyte	0	269	19	9174	0	1	1	NA
M456	Astrocyte	0	269	13	9174	0	1	1	NA
M460	Astrocyte	0	269	31	9174	0	1	1	NA
M463	Astrocyte	0	269	16	9174	0	1	1	NA
M472	Astrocyte	0	269	7	9174	0	1	1	NA
M473	Astrocyte	0	269	19	9174	0	1	1	NA
M48	Astrocyte	0	269	20	9174	0	1	1	NA
M49	Astrocyte	0	269	9	9174	0	1	1	NA
M499	Astrocyte	0	269	11	9174	0	1	1	NA
M50	Astrocyte	0	269	9	9174	0	1	1	NA
M500	Astrocyte	0	269	16	9174	0	1	1	NA
M506	Astrocyte	0	269	8	9174	0	1	1	NA
M508	Astrocyte	0	269	21	9174	0	1	1	NA
M517	Astrocyte	0	269	11	9174	0	1	1	NA
M522	Astrocyte	0	269	6	9174	0	1	1	NA
M525	Astrocyte	0	269	7	9174	0	1	1	NA
M531	Astrocyte	0	269	8	9174	0	1	1	NA
M549	Astrocyte	0	269	60	9174	0	1	1	NA
M550	Astrocyte	0	269	12	9174	0	1	1	NA
M551	Astrocyte	0	269	10	9174	0	1	1	NA
M552	Astrocyte	0	269	8	9174	0	1	1	NA
M557	Astrocyte	0	269	108	9174	0	1	1	NA
M561	Astrocyte	0	269	16	9174	0	1	1	NA
M563	Astrocyte	0	269	7	9174	0	1	1	NA
M568	Astrocyte	0	269	12	9174	0	1	1	NA
M580	Astrocyte	0	269	26	9174	0	1	1	NA
M589	Astrocyte	0	269	13	9174	0	1	1	NA
M59	Astrocyte	0	269	28	9174	0	1	1	NA
M598	Astrocyte	0	269	4	9174	0	1	1	NA
M599	Astrocyte	0	269	34	9174	0	1	1	NA
M601	Astrocyte	0	269	19	9174	0	1	1	NA
M602	Astrocyte	0	269	5	9174	0	1	1	NA
M603	Astrocyte	0	269	27	9174	0	1	1	NA
M608	Astrocyte	0	269	8	9174	0	1	1	NA
M613	Astrocyte	0	269	8	9174	0	1	1	NA
M614	Astrocyte	0	269	9	9174	0	1	1	NA
M62	Astrocyte	0	269	50	9174	0	1	1	NA
M623	Astrocyte	0	269	168	9174	0	1	1	NA
M624	Astrocyte	0	269	10	9174	0	1	1	NA
M625	Astrocyte	0	269	12	9174	0	1	1	NA
M626	Astrocyte	0	269	21	9174	0	1	1	NA
M631	Astrocyte	0	269	9	9174	0	1	1	NA
M632	Astrocyte	0	269	87	9174	0	1	1	NA
M637	Astrocyte	0	269	18	9174	0	1	1	NA
M653	Astrocyte	0	269	7	9174	0	1	1	NA
M673	Astrocyte	0	269	40	9174	0	1	1	NA
M674	Astrocyte	0	269	11	9174	0	1	1	NA
M677	Astrocyte	0	269	17	9174	0	1	1	NA
M679	Astrocyte	0	269	23	9174	0	1	1	NA
M680	Astrocyte	0	269	10	9174	0	1	1	NA
M681	Astrocyte	0	269	10	9174	0	1	1	NA
M69	Astrocyte	0	269	62	9174	0	1	1	NA
M701	Astrocyte	0	269	17	9174	0	1	1	NA
M707	Astrocyte	0	269	29	9174	0	1	1	NA
M71	Astrocyte	0	269	57	9174	0	1	1	NA
M710	Astrocyte	0	269	37	9174	0	1	1	NA
M713	Astrocyte	0	269	54	9174	0	1	1	NA
M718	Astrocyte	0	269	43	9174	0	1	1	NA
M729	Astrocyte	0	269	33	9174	0	1	1	NA
M73	Astrocyte	0	269	11	9174	0	1	1	NA
M733	Astrocyte	0	269	28	9174	0	1	1	NA
M734	Astrocyte	0	269	10	9174	0	1	1	NA
M735	Astrocyte	0	269	7	9174	0	1	1	NA
M738	Astrocyte	0	269	19	9174	0	1	1	NA
M739	Astrocyte	0	269	40	9174	0	1	1	NA
M759	Astrocyte	0	269	16	9174	0	1	1	NA
M76	Astrocyte	0	269	43	9174	0	1	1	NA
M775	Astrocyte	0	269	84	9174	0	1	1	NA
M783	Astrocyte	0	269	19	9174	0	1	1	NA
M790	Astrocyte	0	269	9	9174	0	1	1	NA
M791	Astrocyte	0	269	18	9174	0	1	1	NA
M805	Astrocyte	0	269	7	9174	0	1	1	NA
M810	Astrocyte	0	269	14	9174	0	1	1	NA
M813	Astrocyte	0	269	11	9174	0	1	1	NA
M830	Astrocyte	0	269	75	9174	0	1	1	NA
M85	Astrocyte	0	269	37	9174	0	1	1	NA
M88	Astrocyte	0	269	6	9174	0	1	1	NA
M89	Astrocyte	0	269	9	9174	0	1	1	NA
M97	Astrocyte	0	269	62	9174	0	1	1	NA
M99	Astrocyte	0	269	29	9174	0	1	1	NA
M101	Endothelial cells	0	213	50	9174	0	1	1	NA
M102	Endothelial cells	0	213	83	9174	0	1	1	NA
M103	Endothelial cells	0	213	39	9174	0	1	1	NA
M104	Endothelial cells	0	213	21	9174	0	1	1	NA
M107	Endothelial cells	0	213	34	9174	0	1	1	NA
M109	Endothelial cells	0	213	8	9174	0	1	1	NA
M110	Endothelial cells	0	213	90	9174	0	1	1	NA
M111	Endothelial cells	0	213	16	9174	0	1	1	NA
M116	Endothelial cells	0	213	37	9174	0	1	1	NA
M119	Endothelial cells	0	213	73	9174	0	1	1	NA
M120	Endothelial cells	0	213	79	9174	0	1	1	NA
M121	Endothelial cells	0	213	47	9174	0	1	1	NA
M122	Endothelial cells	0	213	174	9174	0	1	1	NA
M125	Endothelial cells	0	213	19	9174	0	1	1	NA
M127	Endothelial cells	0	213	13	9174	0	1	1	NA
M128	Endothelial cells	0	213	44	9174	0	1	1	NA
M131	Endothelial cells	0	213	6	9174	0	1	1	NA
M132	Endothelial cells	0	213	46	9174	0	1	1	NA
M133	Endothelial cells	0	213	35	9174	0	1	1	NA
M135	Endothelial cells	0	213	21	9174	0	1	1	NA
M138	Endothelial cells	0	213	27	9174	0	1	1	NA
M139	Endothelial cells	0	213	15	9174	0	1	1	NA
M142	Endothelial cells	0	213	43	9174	0	1	1	NA
M145	Endothelial cells	0	213	23	9174	0	1	1	NA
M147	Endothelial cells	0	213	20	9174	0	1	1	NA
M149	Endothelial cells	0	213	7	9174	0	1	1	NA
M150	Endothelial cells	0	213	6	9174	0	1	1	NA
M151	Endothelial cells	0	213	31	9174	0	1	1	NA
M157	Endothelial cells	0	213	11	9174	0	1	1	NA
M161	Endothelial cells	0	213	16	9174	0	1	1	NA
M165	Endothelial cells	0	213	44	9174	0	1	1	NA
M167	Endothelial cells	0	213	14	9174	0	1	1	NA
M169	Endothelial cells	0	213	24	9174	0	1	1	NA
M17	Endothelial cells	0	213	376	9174	0	1	1	NA
M173	Endothelial cells	0	213	7	9174	0	1	1	NA
M176	Endothelial cells	0	213	26	9174	0	1	1	NA
M177	Endothelial cells	0	213	37	9174	0	1	1	NA
M178	Endothelial cells	0	213	25	9174	0	1	1	NA
M179	Endothelial cells	0	213	8	9174	0	1	1	NA
M185	Endothelial cells	0	213	15	9174	0	1	1	NA
M186	Endothelial cells	0	213	47	9174	0	1	1	NA
M194	Endothelial cells	0	213	17	9174	0	1	1	NA
M195	Endothelial cells	0	213	22	9174	0	1	1	NA
M196	Endothelial cells	0	213	9	9174	0	1	1	NA
M198	Endothelial cells	0	213	11	9174	0	1	1	NA
M201	Endothelial cells	0	213	64	9174	0	1	1	NA
M207	Endothelial cells	0	213	30	9174	0	1	1	NA
M209	Endothelial cells	0	213	27	9174	0	1	1	NA
M215	Endothelial cells	0	213	15	9174	0	1	1	NA
M216	Endothelial cells	0	213	9	9174	0	1	1	NA
M217	Endothelial cells	0	213	8	9174	0	1	1	NA
M226	Endothelial cells	0	213	37	9174	0	1	1	NA
M228	Endothelial cells	0	213	9	9174	0	1	1	NA
M23	Endothelial cells	0	213	84	9174	0	1	1	NA
M232	Endothelial cells	0	213	41	9174	0	1	1	NA
M234	Endothelial cells	0	213	22	9174	0	1	1	NA
M250	Endothelial cells	0	213	11	9174	0	1	1	NA
M251	Endothelial cells	0	213	6	9174	0	1	1	NA
M257	Endothelial cells	0	213	36	9174	0	1	1	NA
M261	Endothelial cells	0	213	97	9174	0	1	1	NA
M262	Endothelial cells	0	213	30	9174	0	1	1	NA
M265	Endothelial cells	0	213	13	9174	0	1	1	NA
M267	Endothelial cells	0	213	12	9174	0	1	1	NA
M268	Endothelial cells	0	213	16	9174	0	1	1	NA
M269	Endothelial cells	0	213	37	9174	0	1	1	NA
M27	Endothelial cells	0	213	20	9174	0	1	1	NA
M271	Endothelial cells	0	213	69	9174	0	1	1	NA
M280	Endothelial cells	0	213	19	9174	0	1	1	NA
M282	Endothelial cells	0	213	10	9174	0	1	1	NA
M286	Endothelial cells	0	213	24	9174	0	1	1	NA
M29	Endothelial cells	0	213	54	9174	0	1	1	NA
M290	Endothelial cells	0	213	9	9174	0	1	1	NA
M297	Endothelial cells	0	213	4	9174	0	1	1	NA
M300	Endothelial cells	0	213	36	9174	0	1	1	NA
M302	Endothelial cells	0	213	40	9174	0	1	1	NA
M303	Endothelial cells	0	213	65	9174	0	1	1	NA
M304	Endothelial cells	0	213	33	9174	0	1	1	NA
M32	Endothelial cells	0	213	71	9174	0	1	1	NA
M320	Endothelial cells	0	213	9	9174	0	1	1	NA
M321	Endothelial cells	0	213	15	9174	0	1	1	NA
M331	Endothelial cells	0	213	97	9174	0	1	1	NA
M335	Endothelial cells	0	213	71	9174	0	1	1	NA
M338	Endothelial cells	0	213	17	9174	0	1	1	NA
M341	Endothelial cells	0	213	34	9174	0	1	1	NA
M343	Endothelial cells	0	213	24	9174	0	1	1	NA
M346	Endothelial cells	0	213	69	9174	0	1	1	NA
M347	Endothelial cells	0	213	50	9174	0	1	1	NA
M348	Endothelial cells	0	213	39	9174	0	1	1	NA
M349	Endothelial cells	0	213	22	9174	0	1	1	NA
M353	Endothelial cells	0	213	28	9174	0	1	1	NA
M354	Endothelial cells	0	213	12	9174	0	1	1	NA
M355	Endothelial cells	0	213	69	9174	0	1	1	NA
M356	Endothelial cells	0	213	23	9174	0	1	1	NA
M357	Endothelial cells	0	213	31	9174	0	1	1	NA
M358	Endothelial cells	0	213	51	9174	0	1	1	NA
M36	Endothelial cells	0	213	95	9174	0	1	1	NA
M360	Endothelial cells	0	213	35	9174	0	1	1	NA
M362	Endothelial cells	0	213	22	9174	0	1	1	NA
M364	Endothelial cells	0	213	52	9174	0	1	1	NA
M365	Endothelial cells	0	213	7	9174	0	1	1	NA
M37	Endothelial cells	0	213	33	9174	0	1	1	NA
M370	Endothelial cells	0	213	6	9174	0	1	1	NA
M371	Endothelial cells	0	213	13	9174	0	1	1	NA
M372	Endothelial cells	0	213	70	9174	0	1	1	NA
M373	Endothelial cells	0	213	29	9174	0	1	1	NA
M376	Endothelial cells	0	213	9	9174	0	1	1	NA
M381	Endothelial cells	0	213	31	9174	0	1	1	NA
M382	Endothelial cells	0	213	73	9174	0	1	1	NA
M385	Endothelial cells	0	213	37	9174	0	1	1	NA
M390	Endothelial cells	0	213	56	9174	0	1	1	NA
M391	Endothelial cells	0	213	46	9174	0	1	1	NA
M393	Endothelial cells	0	213	31	9174	0	1	1	NA
M394	Endothelial cells	0	213	67	9174	0	1	1	NA
M395	Endothelial cells	0	213	12	9174	0	1	1	NA
M40	Endothelial cells	0	213	23	9174	0	1	1	NA
M404	Endothelial cells	0	213	44	9174	0	1	1	NA
M407	Endothelial cells	0	213	14	9174	0	1	1	NA
M408	Endothelial cells	0	213	8	9174	0	1	1	NA
M410	Endothelial cells	0	213	61	9174	0	1	1	NA
M411	Endothelial cells	0	213	12	9174	0	1	1	NA
M412	Endothelial cells	0	213	47	9174	0	1	1	NA
M415	Endothelial cells	0	213	40	9174	0	1	1	NA
M417	Endothelial cells	0	213	58	9174	0	1	1	NA
M420	Endothelial cells	0	213	57	9174	0	1	1	NA
M423	Endothelial cells	0	213	39	9174	0	1	1	NA
M432	Endothelial cells	0	213	47	9174	0	1	1	NA
M436	Endothelial cells	0	213	11	9174	0	1	1	NA
M440	Endothelial cells	0	213	19	9174	0	1	1	NA
M445	Endothelial cells	0	213	13	9174	0	1	1	NA
M446	Endothelial cells	0	213	14	9174	0	1	1	NA
M453	Endothelial cells	0	213	16	9174	0	1	1	NA
M457	Endothelial cells	0	213	73	9174	0	1	1	NA
M460	Endothelial cells	0	213	31	9174	0	1	1	NA
M472	Endothelial cells	0	213	7	9174	0	1	1	NA
M473	Endothelial cells	0	213	19	9174	0	1	1	NA
M474	Endothelial cells	0	213	7	9174	0	1	1	NA
M48	Endothelial cells	0	213	20	9174	0	1	1	NA
M484	Endothelial cells	0	213	8	9174	0	1	1	NA
M486	Endothelial cells	0	213	25	9174	0	1	1	NA
M487	Endothelial cells	0	213	20	9174	0	1	1	NA
M49	Endothelial cells	0	213	9	9174	0	1	1	NA
M495	Endothelial cells	0	213	8	9174	0	1	1	NA
M499	Endothelial cells	0	213	11	9174	0	1	1	NA
M500	Endothelial cells	0	213	16	9174	0	1	1	NA
M504	Endothelial cells	0	213	20	9174	0	1	1	NA
M506	Endothelial cells	0	213	8	9174	0	1	1	NA
M508	Endothelial cells	0	213	21	9174	0	1	1	NA
M511	Endothelial cells	0	213	43	9174	0	1	1	NA
M512	Endothelial cells	0	213	11	9174	0	1	1	NA
M520	Endothelial cells	0	213	63	9174	0	1	1	NA
M522	Endothelial cells	0	213	6	9174	0	1	1	NA
M525	Endothelial cells	0	213	7	9174	0	1	1	NA
M526	Endothelial cells	0	213	23	9174	0	1	1	NA
M547	Endothelial cells	0	213	12	9174	0	1	1	NA
M549	Endothelial cells	0	213	60	9174	0	1	1	NA
M55	Endothelial cells	0	213	72	9174	0	1	1	NA
M550	Endothelial cells	0	213	12	9174	0	1	1	NA
M551	Endothelial cells	0	213	10	9174	0	1	1	NA
M552	Endothelial cells	0	213	8	9174	0	1	1	NA
M557	Endothelial cells	0	213	108	9174	0	1	1	NA
M558	Endothelial cells	0	213	71	9174	0	1	1	NA
M559	Endothelial cells	0	213	7	9174	0	1	1	NA
M561	Endothelial cells	0	213	16	9174	0	1	1	NA
M563	Endothelial cells	0	213	7	9174	0	1	1	NA
M568	Endothelial cells	0	213	12	9174	0	1	1	NA
M580	Endothelial cells	0	213	26	9174	0	1	1	NA
M582	Endothelial cells	0	213	39	9174	0	1	1	NA
M583	Endothelial cells	0	213	9	9174	0	1	1	NA
M59	Endothelial cells	0	213	28	9174	0	1	1	NA
M598	Endothelial cells	0	213	4	9174	0	1	1	NA
M599	Endothelial cells	0	213	34	9174	0	1	1	NA
M601	Endothelial cells	0	213	19	9174	0	1	1	NA
M608	Endothelial cells	0	213	8	9174	0	1	1	NA
M613	Endothelial cells	0	213	8	9174	0	1	1	NA
M614	Endothelial cells	0	213	9	9174	0	1	1	NA
M618	Endothelial cells	0	213	61	9174	0	1	1	NA
M624	Endothelial cells	0	213	10	9174	0	1	1	NA
M625	Endothelial cells	0	213	12	9174	0	1	1	NA
M626	Endothelial cells	0	213	21	9174	0	1	1	NA
M631	Endothelial cells	0	213	9	9174	0	1	1	NA
M637	Endothelial cells	0	213	18	9174	0	1	1	NA
M638	Endothelial cells	0	213	59	9174	0	1	1	NA
M666	Endothelial cells	0	213	82	9174	0	1	1	NA
M669	Endothelial cells	0	213	61	9174	0	1	1	NA
M673	Endothelial cells	0	213	40	9174	0	1	1	NA
M674	Endothelial cells	0	213	11	9174	0	1	1	NA
M677	Endothelial cells	0	213	17	9174	0	1	1	NA
M679	Endothelial cells	0	213	23	9174	0	1	1	NA
M680	Endothelial cells	0	213	10	9174	0	1	1	NA
M681	Endothelial cells	0	213	10	9174	0	1	1	NA
M689	Endothelial cells	0	213	12	9174	0	1	1	NA
M69	Endothelial cells	0	213	62	9174	0	1	1	NA
M693	Endothelial cells	0	213	33	9174	0	1	1	NA
M697	Endothelial cells	0	213	22	9174	0	1	1	NA
M701	Endothelial cells	0	213	17	9174	0	1	1	NA
M707	Endothelial cells	0	213	29	9174	0	1	1	NA
M709	Endothelial cells	0	213	14	9174	0	1	1	NA
M710	Endothelial cells	0	213	37	9174	0	1	1	NA
M713	Endothelial cells	0	213	54	9174	0	1	1	NA
M729	Endothelial cells	0	213	33	9174	0	1	1	NA
M73	Endothelial cells	0	213	11	9174	0	1	1	NA
M733	Endothelial cells	0	213	28	9174	0	1	1	NA
M734	Endothelial cells	0	213	10	9174	0	1	1	NA
M735	Endothelial cells	0	213	7	9174	0	1	1	NA
M738	Endothelial cells	0	213	19	9174	0	1	1	NA
M739	Endothelial cells	0	213	40	9174	0	1	1	NA
M74	Endothelial cells	0	213	12	9174	0	1	1	NA
M75	Endothelial cells	0	213	71	9174	0	1	1	NA
M759	Endothelial cells	0	213	16	9174	0	1	1	NA
M769	Endothelial cells	0	213	27	9174	0	1	1	NA
M775	Endothelial cells	0	213	84	9174	0	1	1	NA
M783	Endothelial cells	0	213	19	9174	0	1	1	NA
M785	Endothelial cells	0	213	31	9174	0	1	1	NA
M790	Endothelial cells	0	213	9	9174	0	1	1	NA
M80	Endothelial cells	0	213	115	9174	0	1	1	NA
M81	Endothelial cells	0	213	88	9174	0	1	1	NA
M810	Endothelial cells	0	213	14	9174	0	1	1	NA
M813	Endothelial cells	0	213	11	9174	0	1	1	NA
M830	Endothelial cells	0	213	75	9174	0	1	1	NA
M84	Endothelial cells	0	213	23	9174	0	1	1	NA
M85	Endothelial cells	0	213	37	9174	0	1	1	NA
M87	Endothelial cells	0	213	33	9174	0	1	1	NA
M88	Endothelial cells	0	213	6	9174	0	1	1	NA
M89	Endothelial cells	0	213	9	9174	0	1	1	NA
M95	Endothelial cells	0	213	162	9174	0	1	1	NA
M97	Endothelial cells	0	213	62	9174	0	1	1	NA
M98	Endothelial cells	0	213	64	9174	0	1	1	NA
M99	Endothelial cells	0	213	29	9174	0	1	1	NA
M101	Microglia	0	182	50	9174	0	1	1	NA
M103	Microglia	0	182	39	9174	0	1	1	NA
M106	Microglia	0	182	14	9174	0	1	1	NA
M107	Microglia	0	182	34	9174	0	1	1	NA
M109	Microglia	0	182	8	9174	0	1	1	NA
M11	Microglia	0	182	395	9174	0	1	1	NA
M111	Microglia	0	182	16	9174	0	1	1	NA
M116	Microglia	0	182	37	9174	0	1	1	NA
M118	Microglia	0	182	42	9174	0	1	1	NA
M120	Microglia	0	182	79	9174	0	1	1	NA
M121	Microglia	0	182	47	9174	0	1	1	NA
M125	Microglia	0	182	19	9174	0	1	1	NA
M127	Microglia	0	182	13	9174	0	1	1	NA
M131	Microglia	0	182	6	9174	0	1	1	NA
M132	Microglia	0	182	46	9174	0	1	1	NA
M133	Microglia	0	182	35	9174	0	1	1	NA
M134	Microglia	0	182	21	9174	0	1	1	NA
M136	Microglia	0	182	90	9174	0	1	1	NA
M137	Microglia	0	182	17	9174	0	1	1	NA
M138	Microglia	0	182	27	9174	0	1	1	NA
M139	Microglia	0	182	15	9174	0	1	1	NA
M140	Microglia	0	182	21	9174	0	1	1	NA
M142	Microglia	0	182	43	9174	0	1	1	NA
M145	Microglia	0	182	23	9174	0	1	1	NA
M147	Microglia	0	182	20	9174	0	1	1	NA
M149	Microglia	0	182	7	9174	0	1	1	NA
M150	Microglia	0	182	6	9174	0	1	1	NA
M152	Microglia	0	182	15	9174	0	1	1	NA
M161	Microglia	0	182	16	9174	0	1	1	NA
M165	Microglia	0	182	44	9174	0	1	1	NA
M167	Microglia	0	182	14	9174	0	1	1	NA
M169	Microglia	0	182	24	9174	0	1	1	NA
M173	Microglia	0	182	7	9174	0	1	1	NA
M176	Microglia	0	182	26	9174	0	1	1	NA
M177	Microglia	0	182	37	9174	0	1	1	NA
M178	Microglia	0	182	25	9174	0	1	1	NA
M179	Microglia	0	182	8	9174	0	1	1	NA
M185	Microglia	0	182	15	9174	0	1	1	NA
M186	Microglia	0	182	47	9174	0	1	1	NA
M187	Microglia	0	182	21	9174	0	1	1	NA
M194	Microglia	0	182	17	9174	0	1	1	NA
M196	Microglia	0	182	9	9174	0	1	1	NA
M198	Microglia	0	182	11	9174	0	1	1	NA
M20	Microglia	0	182	148	9174	0	1	1	NA
M201	Microglia	0	182	64	9174	0	1	1	NA
M208	Microglia	0	182	44	9174	0	1	1	NA
M209	Microglia	0	182	27	9174	0	1	1	NA
M212	Microglia	0	182	17	9174	0	1	1	NA
M215	Microglia	0	182	15	9174	0	1	1	NA
M217	Microglia	0	182	8	9174	0	1	1	NA
M221	Microglia	0	182	70	9174	0	1	1	NA
M222	Microglia	0	182	11	9174	0	1	1	NA
M226	Microglia	0	182	37	9174	0	1	1	NA
M228	Microglia	0	182	9	9174	0	1	1	NA
M23	Microglia	0	182	84	9174	0	1	1	NA
M232	Microglia	0	182	41	9174	0	1	1	NA
M234	Microglia	0	182	22	9174	0	1	1	NA
M236	Microglia	0	182	11	9174	0	1	1	NA
M248	Microglia	0	182	13	9174	0	1	1	NA
M250	Microglia	0	182	11	9174	0	1	1	NA
M251	Microglia	0	182	6	9174	0	1	1	NA
M255	Microglia	0	182	8	9174	0	1	1	NA
M260	Microglia	0	182	124	9174	0	1	1	NA
M262	Microglia	0	182	30	9174	0	1	1	NA
M266	Microglia	0	182	15	9174	0	1	1	NA
M267	Microglia	0	182	12	9174	0	1	1	NA
M268	Microglia	0	182	16	9174	0	1	1	NA
M269	Microglia	0	182	37	9174	0	1	1	NA
M27	Microglia	0	182	20	9174	0	1	1	NA
M272	Microglia	0	182	14	9174	0	1	1	NA
M273	Microglia	0	182	19	9174	0	1	1	NA
M274	Microglia	0	182	63	9174	0	1	1	NA
M276	Microglia	0	182	66	9174	0	1	1	NA
M279	Microglia	0	182	22	9174	0	1	1	NA
M280	Microglia	0	182	19	9174	0	1	1	NA
M282	Microglia	0	182	10	9174	0	1	1	NA
M286	Microglia	0	182	24	9174	0	1	1	NA
M289	Microglia	0	182	41	9174	0	1	1	NA
M297	Microglia	0	182	4	9174	0	1	1	NA
M300	Microglia	0	182	36	9174	0	1	1	NA
M303	Microglia	0	182	65	9174	0	1	1	NA
M306	Microglia	0	182	63	9174	0	1	1	NA
M309	Microglia	0	182	24	9174	0	1	1	NA
M310	Microglia	0	182	10	9174	0	1	1	NA
M311	Microglia	0	182	6	9174	0	1	1	NA
M32	Microglia	0	182	71	9174	0	1	1	NA
M320	Microglia	0	182	9	9174	0	1	1	NA
M321	Microglia	0	182	15	9174	0	1	1	NA
M328	Microglia	0	182	114	9174	0	1	1	NA
M331	Microglia	0	182	97	9174	0	1	1	NA
M335	Microglia	0	182	71	9174	0	1	1	NA
M343	Microglia	0	182	24	9174	0	1	1	NA
M346	Microglia	0	182	69	9174	0	1	1	NA
M347	Microglia	0	182	50	9174	0	1	1	NA
M348	Microglia	0	182	39	9174	0	1	1	NA
M349	Microglia	0	182	22	9174	0	1	1	NA
M351	Microglia	0	182	19	9174	0	1	1	NA
M353	Microglia	0	182	28	9174	0	1	1	NA
M354	Microglia	0	182	12	9174	0	1	1	NA
M355	Microglia	0	182	69	9174	0	1	1	NA
M356	Microglia	0	182	23	9174	0	1	1	NA
M357	Microglia	0	182	31	9174	0	1	1	NA
M362	Microglia	0	182	22	9174	0	1	1	NA
M365	Microglia	0	182	7	9174	0	1	1	NA
M370	Microglia	0	182	6	9174	0	1	1	NA
M371	Microglia	0	182	13	9174	0	1	1	NA
M373	Microglia	0	182	29	9174	0	1	1	NA
M38	Microglia	0	182	71	9174	0	1	1	NA
M381	Microglia	0	182	31	9174	0	1	1	NA
M382	Microglia	0	182	73	9174	0	1	1	NA
M385	Microglia	0	182	37	9174	0	1	1	NA
M390	Microglia	0	182	56	9174	0	1	1	NA
M391	Microglia	0	182	46	9174	0	1	1	NA
M393	Microglia	0	182	31	9174	0	1	1	NA
M395	Microglia	0	182	12	9174	0	1	1	NA
M399	Microglia	0	182	15	9174	0	1	1	NA
M404	Microglia	0	182	44	9174	0	1	1	NA
M405	Microglia	0	182	30	9174	0	1	1	NA
M408	Microglia	0	182	8	9174	0	1	1	NA
M409	Microglia	0	182	34	9174	0	1	1	NA
M411	Microglia	0	182	12	9174	0	1	1	NA
M412	Microglia	0	182	47	9174	0	1	1	NA
M415	Microglia	0	182	40	9174	0	1	1	NA
M417	Microglia	0	182	58	9174	0	1	1	NA
M420	Microglia	0	182	57	9174	0	1	1	NA
M423	Microglia	0	182	39	9174	0	1	1	NA
M43	Microglia	0	182	93	9174	0	1	1	NA
M432	Microglia	0	182	47	9174	0	1	1	NA
M433	Microglia	0	182	26	9174	0	1	1	NA
M436	Microglia	0	182	11	9174	0	1	1	NA
M437	Microglia	0	182	16	9174	0	1	1	NA
M439	Microglia	0	182	60	9174	0	1	1	NA
M440	Microglia	0	182	19	9174	0	1	1	NA
M445	Microglia	0	182	13	9174	0	1	1	NA
M446	Microglia	0	182	14	9174	0	1	1	NA
M453	Microglia	0	182	16	9174	0	1	1	NA
M456	Microglia	0	182	13	9174	0	1	1	NA
M472	Microglia	0	182	7	9174	0	1	1	NA
M473	Microglia	0	182	19	9174	0	1	1	NA
M474	Microglia	0	182	7	9174	0	1	1	NA
M48	Microglia	0	182	20	9174	0	1	1	NA
M484	Microglia	0	182	8	9174	0	1	1	NA
M486	Microglia	0	182	25	9174	0	1	1	NA
M487	Microglia	0	182	20	9174	0	1	1	NA
M49	Microglia	0	182	9	9174	0	1	1	NA
M495	Microglia	0	182	8	9174	0	1	1	NA
M499	Microglia	0	182	11	9174	0	1	1	NA
M50	Microglia	0	182	9	9174	0	1	1	NA
M500	Microglia	0	182	16	9174	0	1	1	NA
M505	Microglia	0	182	25	9174	0	1	1	NA
M506	Microglia	0	182	8	9174	0	1	1	NA
M508	Microglia	0	182	21	9174	0	1	1	NA
M517	Microglia	0	182	11	9174	0	1	1	NA
M520	Microglia	0	182	63	9174	0	1	1	NA
M522	Microglia	0	182	6	9174	0	1	1	NA
M525	Microglia	0	182	7	9174	0	1	1	NA
M526	Microglia	0	182	23	9174	0	1	1	NA
M531	Microglia	0	182	8	9174	0	1	1	NA
M547	Microglia	0	182	12	9174	0	1	1	NA
M550	Microglia	0	182	12	9174	0	1	1	NA
M551	Microglia	0	182	10	9174	0	1	1	NA
M552	Microglia	0	182	8	9174	0	1	1	NA
M557	Microglia	0	182	108	9174	0	1	1	NA
M559	Microglia	0	182	7	9174	0	1	1	NA
M56	Microglia	0	182	96	9174	0	1	1	NA
M561	Microglia	0	182	16	9174	0	1	1	NA
M563	Microglia	0	182	7	9174	0	1	1	NA
M568	Microglia	0	182	12	9174	0	1	1	NA
M57	Microglia	0	182	130	9174	0	1	1	NA
M580	Microglia	0	182	26	9174	0	1	1	NA
M583	Microglia	0	182	9	9174	0	1	1	NA
M589	Microglia	0	182	13	9174	0	1	1	NA
M59	Microglia	0	182	28	9174	0	1	1	NA
M595	Microglia	0	182	22	9174	0	1	1	NA
M598	Microglia	0	182	4	9174	0	1	1	NA
M599	Microglia	0	182	34	9174	0	1	1	NA
M602	Microglia	0	182	5	9174	0	1	1	NA
M603	Microglia	0	182	27	9174	0	1	1	NA
M608	Microglia	0	182	8	9174	0	1	1	NA
M613	Microglia	0	182	8	9174	0	1	1	NA
M614	Microglia	0	182	9	9174	0	1	1	NA
M624	Microglia	0	182	10	9174	0	1	1	NA
M625	Microglia	0	182	12	9174	0	1	1	NA
M631	Microglia	0	182	9	9174	0	1	1	NA
M632	Microglia	0	182	87	9174	0	1	1	NA
M638	Microglia	0	182	59	9174	0	1	1	NA
M643	Microglia	0	182	22	9174	0	1	1	NA
M646	Microglia	0	182	7	9174	0	1	1	NA
M653	Microglia	0	182	7	9174	0	1	1	NA
M666	Microglia	0	182	82	9174	0	1	1	NA
M669	Microglia	0	182	61	9174	0	1	1	NA
M673	Microglia	0	182	40	9174	0	1	1	NA
M674	Microglia	0	182	11	9174	0	1	1	NA
M677	Microglia	0	182	17	9174	0	1	1	NA
M679	Microglia	0	182	23	9174	0	1	1	NA
M680	Microglia	0	182	10	9174	0	1	1	NA
M681	Microglia	0	182	10	9174	0	1	1	NA
M689	Microglia	0	182	12	9174	0	1	1	NA
M693	Microglia	0	182	33	9174	0	1	1	NA
M697	Microglia	0	182	22	9174	0	1	1	NA
M701	Microglia	0	182	17	9174	0	1	1	NA
M707	Microglia	0	182	29	9174	0	1	1	NA
M709	Microglia	0	182	14	9174	0	1	1	NA
M71	Microglia	0	182	57	9174	0	1	1	NA
M710	Microglia	0	182	37	9174	0	1	1	NA
M713	Microglia	0	182	54	9174	0	1	1	NA
M716	Microglia	0	182	24	9174	0	1	1	NA
M73	Microglia	0	182	11	9174	0	1	1	NA
M733	Microglia	0	182	28	9174	0	1	1	NA
M734	Microglia	0	182	10	9174	0	1	1	NA
M735	Microglia	0	182	7	9174	0	1	1	NA
M738	Microglia	0	182	19	9174	0	1	1	NA
M739	Microglia	0	182	40	9174	0	1	1	NA
M75	Microglia	0	182	71	9174	0	1	1	NA
M759	Microglia	0	182	16	9174	0	1	1	NA
M769	Microglia	0	182	27	9174	0	1	1	NA
M774	Microglia	0	182	11	9174	0	1	1	NA
M775	Microglia	0	182	84	9174	0	1	1	NA
M783	Microglia	0	182	19	9174	0	1	1	NA
M79	Microglia	0	182	144	9174	0	1	1	NA
M790	Microglia	0	182	9	9174	0	1	1	NA
M791	Microglia	0	182	18	9174	0	1	1	NA
M80	Microglia	0	182	115	9174	0	1	1	NA
M805	Microglia	0	182	7	9174	0	1	1	NA
M81	Microglia	0	182	88	9174	0	1	1	NA
M810	Microglia	0	182	14	9174	0	1	1	NA
M813	Microglia	0	182	11	9174	0	1	1	NA
M823	Microglia	0	182	20	9174	0	1	1	NA
M830	Microglia	0	182	75	9174	0	1	1	NA
M87	Microglia	0	182	33	9174	0	1	1	NA
M88	Microglia	0	182	6	9174	0	1	1	NA
M89	Microglia	0	182	9	9174	0	1	1	NA
M94	Microglia	0	182	230	9174	0	1	1	NA
M95	Microglia	0	182	162	9174	0	1	1	NA
M99	Microglia	0	182	29	9174	0	1	1	NA
M102	Neurons	0	296	83	9174	0	1	1	NA
M103	Neurons	0	296	39	9174	0	1	1	NA
M104	Neurons	0	296	21	9174	0	1	1	NA
M107	Neurons	0	296	34	9174	0	1	1	NA
M109	Neurons	0	296	8	9174	0	1	1	NA
M111	Neurons	0	296	16	9174	0	1	1	NA
M115	Neurons	0	296	58	9174	0	1	1	NA
M116	Neurons	0	296	37	9174	0	1	1	NA
M117	Neurons	0	296	92	9174	0	1	1	NA
M118	Neurons	0	296	42	9174	0	1	1	NA
M120	Neurons	0	296	79	9174	0	1	1	NA
M121	Neurons	0	296	47	9174	0	1	1	NA
M124	Neurons	0	296	58	9174	0	1	1	NA
M125	Neurons	0	296	19	9174	0	1	1	NA
M127	Neurons	0	296	13	9174	0	1	1	NA
M129	Neurons	0	296	10	9174	0	1	1	NA
M131	Neurons	0	296	6	9174	0	1	1	NA
M132	Neurons	0	296	46	9174	0	1	1	NA
M134	Neurons	0	296	21	9174	0	1	1	NA
M135	Neurons	0	296	21	9174	0	1	1	NA
M137	Neurons	0	296	17	9174	0	1	1	NA
M138	Neurons	0	296	27	9174	0	1	1	NA
M149	Neurons	0	296	7	9174	0	1	1	NA
M15	Neurons	0	296	94	9174	0	1	1	NA
M157	Neurons	0	296	11	9174	0	1	1	NA
M16	Neurons	0	296	134	9174	0	1	1	NA
M161	Neurons	0	296	16	9174	0	1	1	NA
M163	Neurons	0	296	19	9174	0	1	1	NA
M178	Neurons	0	296	25	9174	0	1	1	NA
M179	Neurons	0	296	8	9174	0	1	1	NA
M185	Neurons	0	296	15	9174	0	1	1	NA
M193	Neurons	0	296	138	9174	0	1	1	NA
M194	Neurons	0	296	17	9174	0	1	1	NA
M198	Neurons	0	296	11	9174	0	1	1	NA
M207	Neurons	0	296	30	9174	0	1	1	NA
M208	Neurons	0	296	44	9174	0	1	1	NA
M209	Neurons	0	296	27	9174	0	1	1	NA
M212	Neurons	0	296	17	9174	0	1	1	NA
M215	Neurons	0	296	15	9174	0	1	1	NA
M216	Neurons	0	296	9	9174	0	1	1	NA
M217	Neurons	0	296	8	9174	0	1	1	NA
M222	Neurons	0	296	11	9174	0	1	1	NA
M228	Neurons	0	296	9	9174	0	1	1	NA
M236	Neurons	0	296	11	9174	0	1	1	NA
M237	Neurons	0	296	33	9174	0	1	1	NA
M245	Neurons	0	296	118	9174	0	1	1	NA
M248	Neurons	0	296	13	9174	0	1	1	NA
M250	Neurons	0	296	11	9174	0	1	1	NA
M251	Neurons	0	296	6	9174	0	1	1	NA
M255	Neurons	0	296	8	9174	0	1	1	NA
M265	Neurons	0	296	13	9174	0	1	1	NA
M267	Neurons	0	296	12	9174	0	1	1	NA
M269	Neurons	0	296	37	9174	0	1	1	NA
M27	Neurons	0	296	20	9174	0	1	1	NA
M286	Neurons	0	296	24	9174	0	1	1	NA
M289	Neurons	0	296	41	9174	0	1	1	NA
M290	Neurons	0	296	9	9174	0	1	1	NA
M297	Neurons	0	296	4	9174	0	1	1	NA
M306	Neurons	0	296	63	9174	0	1	1	NA
M307	Neurons	0	296	36	9174	0	1	1	NA
M309	Neurons	0	296	24	9174	0	1	1	NA
M311	Neurons	0	296	6	9174	0	1	1	NA
M320	Neurons	0	296	9	9174	0	1	1	NA
M321	Neurons	0	296	15	9174	0	1	1	NA
M324	Neurons	0	296	35	9174	0	1	1	NA
M338	Neurons	0	296	17	9174	0	1	1	NA
M341	Neurons	0	296	34	9174	0	1	1	NA
M343	Neurons	0	296	24	9174	0	1	1	NA
M346	Neurons	0	296	69	9174	0	1	1	NA
M347	Neurons	0	296	50	9174	0	1	1	NA
M348	Neurons	0	296	39	9174	0	1	1	NA
M349	Neurons	0	296	22	9174	0	1	1	NA
M351	Neurons	0	296	19	9174	0	1	1	NA
M353	Neurons	0	296	28	9174	0	1	1	NA
M354	Neurons	0	296	12	9174	0	1	1	NA
M356	Neurons	0	296	23	9174	0	1	1	NA
M357	Neurons	0	296	31	9174	0	1	1	NA
M360	Neurons	0	296	35	9174	0	1	1	NA
M362	Neurons	0	296	22	9174	0	1	1	NA
M364	Neurons	0	296	52	9174	0	1	1	NA
M365	Neurons	0	296	7	9174	0	1	1	NA
M37	Neurons	0	296	33	9174	0	1	1	NA
M370	Neurons	0	296	6	9174	0	1	1	NA
M371	Neurons	0	296	13	9174	0	1	1	NA
M372	Neurons	0	296	70	9174	0	1	1	NA
M373	Neurons	0	296	29	9174	0	1	1	NA
M376	Neurons	0	296	9	9174	0	1	1	NA
M38	Neurons	0	296	71	9174	0	1	1	NA
M381	Neurons	0	296	31	9174	0	1	1	NA
M386	Neurons	0	296	53	9174	0	1	1	NA
M393	Neurons	0	296	31	9174	0	1	1	NA
M395	Neurons	0	296	12	9174	0	1	1	NA
M399	Neurons	0	296	15	9174	0	1	1	NA
M40	Neurons	0	296	23	9174	0	1	1	NA
M404	Neurons	0	296	44	9174	0	1	1	NA
M405	Neurons	0	296	30	9174	0	1	1	NA
M406	Neurons	0	296	48	9174	0	1	1	NA
M407	Neurons	0	296	14	9174	0	1	1	NA
M408	Neurons	0	296	8	9174	0	1	1	NA
M409	Neurons	0	296	34	9174	0	1	1	NA
M411	Neurons	0	296	12	9174	0	1	1	NA
M412	Neurons	0	296	47	9174	0	1	1	NA
M415	Neurons	0	296	40	9174	0	1	1	NA
M423	Neurons	0	296	39	9174	0	1	1	NA
M433	Neurons	0	296	26	9174	0	1	1	NA
M436	Neurons	0	296	11	9174	0	1	1	NA
M445	Neurons	0	296	13	9174	0	1	1	NA
M446	Neurons	0	296	14	9174	0	1	1	NA
M46	Neurons	0	296	158	9174	0	1	1	NA
M472	Neurons	0	296	7	9174	0	1	1	NA
M473	Neurons	0	296	19	9174	0	1	1	NA
M474	Neurons	0	296	7	9174	0	1	1	NA
M478	Neurons	0	296	17	9174	0	1	1	NA
M48	Neurons	0	296	20	9174	0	1	1	NA
M484	Neurons	0	296	8	9174	0	1	1	NA
M49	Neurons	0	296	9	9174	0	1	1	NA
M492	Neurons	0	296	116	9174	0	1	1	NA
M495	Neurons	0	296	8	9174	0	1	1	NA
M50	Neurons	0	296	9	9174	0	1	1	NA
M504	Neurons	0	296	20	9174	0	1	1	NA
M505	Neurons	0	296	25	9174	0	1	1	NA
M506	Neurons	0	296	8	9174	0	1	1	NA
M508	Neurons	0	296	21	9174	0	1	1	NA
M512	Neurons	0	296	11	9174	0	1	1	NA
M517	Neurons	0	296	11	9174	0	1	1	NA
M522	Neurons	0	296	6	9174	0	1	1	NA
M525	Neurons	0	296	7	9174	0	1	1	NA
M531	Neurons	0	296	8	9174	0	1	1	NA
M533	Neurons	0	296	82	9174	0	1	1	NA
M559	Neurons	0	296	7	9174	0	1	1	NA
M568	Neurons	0	296	12	9174	0	1	1	NA
M580	Neurons	0	296	26	9174	0	1	1	NA
M583	Neurons	0	296	9	9174	0	1	1	NA
M59	Neurons	0	296	28	9174	0	1	1	NA
M602	Neurons	0	296	5	9174	0	1	1	NA
M613	Neurons	0	296	8	9174	0	1	1	NA
M62	Neurons	0	296	50	9174	0	1	1	NA
M624	Neurons	0	296	10	9174	0	1	1	NA
M625	Neurons	0	296	12	9174	0	1	1	NA
M626	Neurons	0	296	21	9174	0	1	1	NA
M643	Neurons	0	296	22	9174	0	1	1	NA
M644	Neurons	0	296	32	9174	0	1	1	NA
M646	Neurons	0	296	7	9174	0	1	1	NA
M653	Neurons	0	296	7	9174	0	1	1	NA
M673	Neurons	0	296	40	9174	0	1	1	NA
M674	Neurons	0	296	11	9174	0	1	1	NA
M677	Neurons	0	296	17	9174	0	1	1	NA
M679	Neurons	0	296	23	9174	0	1	1	NA
M680	Neurons	0	296	10	9174	0	1	1	NA
M681	Neurons	0	296	10	9174	0	1	1	NA
M689	Neurons	0	296	12	9174	0	1	1	NA
M693	Neurons	0	296	33	9174	0	1	1	NA
M697	Neurons	0	296	22	9174	0	1	1	NA
M701	Neurons	0	296	17	9174	0	1	1	NA
M704	Neurons	0	296	37	9174	0	1	1	NA
M709	Neurons	0	296	14	9174	0	1	1	NA
M716	Neurons	0	296	24	9174	0	1	1	NA
M718	Neurons	0	296	43	9174	0	1	1	NA
M73	Neurons	0	296	11	9174	0	1	1	NA
M733	Neurons	0	296	28	9174	0	1	1	NA
M735	Neurons	0	296	7	9174	0	1	1	NA
M738	Neurons	0	296	19	9174	0	1	1	NA
M74	Neurons	0	296	12	9174	0	1	1	NA
M75	Neurons	0	296	71	9174	0	1	1	NA
M769	Neurons	0	296	27	9174	0	1	1	NA
M771	Neurons	0	296	77	9174	0	1	1	NA
M783	Neurons	0	296	19	9174	0	1	1	NA
M805	Neurons	0	296	7	9174	0	1	1	NA
M810	Neurons	0	296	14	9174	0	1	1	NA
M813	Neurons	0	296	11	9174	0	1	1	NA
M823	Neurons	0	296	20	9174	0	1	1	NA
M824	Neurons	0	296	24	9174	0	1	1	NA
M84	Neurons	0	296	23	9174	0	1	1	NA
M85	Neurons	0	296	37	9174	0	1	1	NA
M87	Neurons	0	296	33	9174	0	1	1	NA
M88	Neurons	0	296	6	9174	0	1	1	NA
M89	Neurons	0	296	9	9174	0	1	1	NA
M94	Neurons	0	296	230	9174	0	1	1	NA
M98	Neurons	0	296	64	9174	0	1	1	NA
M100	Oligodendrocytes	0	274	68	9174	0	1	1	NA
M101	Oligodendrocytes	0	274	50	9174	0	1	1	NA
M102	Oligodendrocytes	0	274	83	9174	0	1	1	NA
M104	Oligodendrocytes	0	274	21	9174	0	1	1	NA
M107	Oligodendrocytes	0	274	34	9174	0	1	1	NA
M109	Oligodendrocytes	0	274	8	9174	0	1	1	NA
M111	Oligodendrocytes	0	274	16	9174	0	1	1	NA
M116	Oligodendrocytes	0	274	37	9174	0	1	1	NA
M118	Oligodendrocytes	0	274	42	9174	0	1	1	NA
M119	Oligodendrocytes	0	274	73	9174	0	1	1	NA
M127	Oligodendrocytes	0	274	13	9174	0	1	1	NA
M128	Oligodendrocytes	0	274	44	9174	0	1	1	NA
M131	Oligodendrocytes	0	274	6	9174	0	1	1	NA
M132	Oligodendrocytes	0	274	46	9174	0	1	1	NA
M134	Oligodendrocytes	0	274	21	9174	0	1	1	NA
M135	Oligodendrocytes	0	274	21	9174	0	1	1	NA
M136	Oligodendrocytes	0	274	90	9174	0	1	1	NA
M137	Oligodendrocytes	0	274	17	9174	0	1	1	NA
M139	Oligodendrocytes	0	274	15	9174	0	1	1	NA
M140	Oligodendrocytes	0	274	21	9174	0	1	1	NA
M142	Oligodendrocytes	0	274	43	9174	0	1	1	NA
M145	Oligodendrocytes	0	274	23	9174	0	1	1	NA
M147	Oligodendrocytes	0	274	20	9174	0	1	1	NA
M149	Oligodendrocytes	0	274	7	9174	0	1	1	NA
M150	Oligodendrocytes	0	274	6	9174	0	1	1	NA
M152	Oligodendrocytes	0	274	15	9174	0	1	1	NA
M157	Oligodendrocytes	0	274	11	9174	0	1	1	NA
M158	Oligodendrocytes	0	274	40	9174	0	1	1	NA
M159	Oligodendrocytes	0	274	23	9174	0	1	1	NA
M163	Oligodendrocytes	0	274	19	9174	0	1	1	NA
M165	Oligodendrocytes	0	274	44	9174	0	1	1	NA
M173	Oligodendrocytes	0	274	7	9174	0	1	1	NA
M176	Oligodendrocytes	0	274	26	9174	0	1	1	NA
M177	Oligodendrocytes	0	274	37	9174	0	1	1	NA
M178	Oligodendrocytes	0	274	25	9174	0	1	1	NA
M179	Oligodendrocytes	0	274	8	9174	0	1	1	NA
M186	Oligodendrocytes	0	274	47	9174	0	1	1	NA
M187	Oligodendrocytes	0	274	21	9174	0	1	1	NA
M194	Oligodendrocytes	0	274	17	9174	0	1	1	NA
M195	Oligodendrocytes	0	274	22	9174	0	1	1	NA
M198	Oligodendrocytes	0	274	11	9174	0	1	1	NA
M207	Oligodendrocytes	0	274	30	9174	0	1	1	NA
M209	Oligodendrocytes	0	274	27	9174	0	1	1	NA
M212	Oligodendrocytes	0	274	17	9174	0	1	1	NA
M215	Oligodendrocytes	0	274	15	9174	0	1	1	NA
M216	Oligodendrocytes	0	274	9	9174	0	1	1	NA
M217	Oligodendrocytes	0	274	8	9174	0	1	1	NA
M221	Oligodendrocytes	0	274	70	9174	0	1	1	NA
M222	Oligodendrocytes	0	274	11	9174	0	1	1	NA
M226	Oligodendrocytes	0	274	37	9174	0	1	1	NA
M228	Oligodendrocytes	0	274	9	9174	0	1	1	NA
M23	Oligodendrocytes	0	274	84	9174	0	1	1	NA
M232	Oligodendrocytes	0	274	41	9174	0	1	1	NA
M234	Oligodendrocytes	0	274	22	9174	0	1	1	NA
M236	Oligodendrocytes	0	274	11	9174	0	1	1	NA
M237	Oligodendrocytes	0	274	33	9174	0	1	1	NA
M245	Oligodendrocytes	0	274	118	9174	0	1	1	NA
M248	Oligodendrocytes	0	274	13	9174	0	1	1	NA
M250	Oligodendrocytes	0	274	11	9174	0	1	1	NA
M251	Oligodendrocytes	0	274	6	9174	0	1	1	NA
M255	Oligodendrocytes	0	274	8	9174	0	1	1	NA
M262	Oligodendrocytes	0	274	30	9174	0	1	1	NA
M265	Oligodendrocytes	0	274	13	9174	0	1	1	NA
M266	Oligodendrocytes	0	274	15	9174	0	1	1	NA
M267	Oligodendrocytes	0	274	12	9174	0	1	1	NA
M268	Oligodendrocytes	0	274	16	9174	0	1	1	NA
M269	Oligodendrocytes	0	274	37	9174	0	1	1	NA
M272	Oligodendrocytes	0	274	14	9174	0	1	1	NA
M273	Oligodendrocytes	0	274	19	9174	0	1	1	NA
M274	Oligodendrocytes	0	274	63	9174	0	1	1	NA
M278	Oligodendrocytes	0	274	91	9174	0	1	1	NA
M279	Oligodendrocytes	0	274	22	9174	0	1	1	NA
M282	Oligodendrocytes	0	274	10	9174	0	1	1	NA
M286	Oligodendrocytes	0	274	24	9174	0	1	1	NA
M289	Oligodendrocytes	0	274	41	9174	0	1	1	NA
M290	Oligodendrocytes	0	274	9	9174	0	1	1	NA
M297	Oligodendrocytes	0	274	4	9174	0	1	1	NA
M304	Oligodendrocytes	0	274	33	9174	0	1	1	NA
M309	Oligodendrocytes	0	274	24	9174	0	1	1	NA
M310	Oligodendrocytes	0	274	10	9174	0	1	1	NA
M311	Oligodendrocytes	0	274	6	9174	0	1	1	NA
M32	Oligodendrocytes	0	274	71	9174	0	1	1	NA
M320	Oligodendrocytes	0	274	9	9174	0	1	1	NA
M338	Oligodendrocytes	0	274	17	9174	0	1	1	NA
M343	Oligodendrocytes	0	274	24	9174	0	1	1	NA
M346	Oligodendrocytes	0	274	69	9174	0	1	1	NA
M349	Oligodendrocytes	0	274	22	9174	0	1	1	NA
M351	Oligodendrocytes	0	274	19	9174	0	1	1	NA
M354	Oligodendrocytes	0	274	12	9174	0	1	1	NA
M356	Oligodendrocytes	0	274	23	9174	0	1	1	NA
M357	Oligodendrocytes	0	274	31	9174	0	1	1	NA
M360	Oligodendrocytes	0	274	35	9174	0	1	1	NA
M362	Oligodendrocytes	0	274	22	9174	0	1	1	NA
M364	Oligodendrocytes	0	274	52	9174	0	1	1	NA
M365	Oligodendrocytes	0	274	7	9174	0	1	1	NA
M37	Oligodendrocytes	0	274	33	9174	0	1	1	NA
M370	Oligodendrocytes	0	274	6	9174	0	1	1	NA
M371	Oligodendrocytes	0	274	13	9174	0	1	1	NA
M372	Oligodendrocytes	0	274	70	9174	0	1	1	NA
M376	Oligodendrocytes	0	274	9	9174	0	1	1	NA
M381	Oligodendrocytes	0	274	31	9174	0	1	1	NA
M390	Oligodendrocytes	0	274	56	9174	0	1	1	NA
M393	Oligodendrocytes	0	274	31	9174	0	1	1	NA
M394	Oligodendrocytes	0	274	67	9174	0	1	1	NA
M395	Oligodendrocytes	0	274	12	9174	0	1	1	NA
M399	Oligodendrocytes	0	274	15	9174	0	1	1	NA
M40	Oligodendrocytes	0	274	23	9174	0	1	1	NA
M404	Oligodendrocytes	0	274	44	9174	0	1	1	NA
M407	Oligodendrocytes	0	274	14	9174	0	1	1	NA
M408	Oligodendrocytes	0	274	8	9174	0	1	1	NA
M409	Oligodendrocytes	0	274	34	9174	0	1	1	NA
M410	Oligodendrocytes	0	274	61	9174	0	1	1	NA
[truncated: 317 more rows]

## Sheet: Page6.MEGENA.GO
module	Module.Size	MSigDB	MSigDB GO	Module.Overlap	Size of module members in population	Size of MSigDB GO	Population	FET_P	Corrected_P	Fold_Enrichment	Genes
M17	405	GO-CC	GO_MITOCHONDRIAL_PART	180	323	953	18887	2.47e-149	7.3e-143	11.0443	HSPE1,CHCHD4,HSPD1,GOT2,DLD,OGDH,DLST,MRPS36,L2HGDH,IDH3G,DLAT,PDHB,PDHA1,PDHX,PDHA2,CYCS,AIFM1,C1QBP,SLC25A25,ACAT1,OGDHL,FXN,CS,NDUFV1,SDHB,UQCRB,SDHA,PMPCB,IDH3A,NNT,MDH2,ACO2,FH,UQCRH,UQCRC2,SUCLG1,SUCLA2,UQCRC1,NDUFS6,GK,GK2,COQ3,OAT,SLC25A32,ALDH5A1,AGK,TUFM,IARS2,MARS2,SLC25A3,SLC25A4,SLC25A10,TSFM,SLC25A44,HARS2,SARS2,SLC25A19,SLC25A5,SLC25A11,SLC25A31,SLC25A6,NDUFA7,LIAS,MFN2,PRDX5,VDAC1…
M17	405	GO-CC	GO_MITOCHONDRION	211	323	1633	18887	2.39e-145	7e-139	7.55539	HSPE1,CHCHD4,HSPD1,GOT2,DLD,OGDH,DLST,MRPS36,L2HGDH,IDH3G,DLAT,PDHB,PDHA1,PDHX,PDHA2,SLC8A1,CYCS,FAM162A,AIFM1,C1QBP,SLC25A25,ACAT1,ALDOC,OGDHL,FXN,CS,NDUFV1,SDHB,UQCRB,SDHA,PMPCB,IDH3A,NNT,MDH2,ACO2,FH,UQCRH,UQCRC2,SUCLG1,SUCLA2,UQCRC1,NDUFS6,GK,GK2,COQ3,STARD3,PNKD,OAT,SLC25A32,ALDH5A1,AGK,TUFM,IARS2,MARS2,SLC25A3,MTIF3,SLC25A4,MTIF2,SLC25A10,TSFM,SLC25A44,HARS2,SARS2,SLC25A19,SLC25A5,SLC25A11,…
M12	734	GO-BP	GO_MRNA_PROCESSING	166	578	432	18887	3.2e-142	9.4e-136	12.5562	TARDBP,HNRNPC,ELAVL1,HNRNPK,MNAT1,EIF4A3,SRSF6,SFPQ,RBM17,HNRNPM,SRSF1,PQBP1,PCBP2,PABPC1,RBM4,EFTUD2,LEO1,RBM15,CDC73,STRAP,THRAP3,ACIN1,SNW1,SART1,DDX5,MBNL1,ALKBH5,LSM4,SNRPB,SNRPD1,SYMPK,PNN,XAB2,KHSRP,RNPS1,LSM6,NCBP2,HNRNPD,NCBP1,POLR2G,RBM8A,AKAP8L,CCAR1,USP39,CCNH,WTAP,PRPF40A,KHDRBS1,CDC5L,SON,RBM5,CTNNBL1,PUF60,SART3,SRRT,SF3A3,SF3A1,LUC7L,PRPF8,SF3B1,YTHDC1,LUC7L2,SRSF10,RBM22,SNRPD3,S…
M12	734	GO-BP	GO_RNA_SPLICING	153	578	367	18887	5.31e-137	1.6e-130	13.6226	TARDBP,HNRNPC,ELAVL1,HNRNPK,EIF4A3,SRSF6,SFPQ,RBM17,HNRNPM,SRSF1,PQBP1,PCBP2,PABPC1,RBM4,EFTUD2,RBM15,STRAP,THRAP3,ACIN1,SNW1,SART1,DDX5,MBNL1,LSM4,SNRPB,SNRPD1,PNN,XAB2,KHSRP,RNPS1,LSM6,NCBP2,HNRNPD,NCBP1,POLR2G,RBM8A,AKAP8L,CCAR1,USP39,WTAP,PRPF40A,CDC5L,SON,RBM5,CTNNBL1,PUF60,SART3,SRRT,SF3A3,SF3A1,LUC7L,PRPF8,SF3B1,YTHDC1,LUC7L2,SRSF10,RBM22,SNRPD3,SF3A2,PSIP1,SRSF9,PRPF6,RBMXL1,SRSF12,SF1,SN…
M12	734	GO-BP	GO_MRNA_METABOLIC_PROCESS	183	578	611	18887	5.39e-135	1.6e-128	9.7869	TARDBP,HNRNPC,ELAVL1,HNRNPK,MLH1,MNAT1,EIF4A3,SRSF6,SFPQ,RBM17,HNRNPM,SRSF1,PQBP1,SSB,RPS28,PCBP2,RPSA,RPS21,PABPC1,RPS10,RBM4,EFTUD2,CNOT3,LEO1,CNOT2,RBM15,CDC73,STRAP,THRAP3,ACIN1,SNW1,SART1,DDX5,MBNL1,ALKBH5,LSM4,SNRPB,SNRPD1,SYMPK,PNN,XAB2,DCP1A,KHSRP,RNPS1,DIS3,PARN,CNOT10,LSM6,NCBP2,HNRNPD,EDC3,NCBP1,EXOSC5,DCP2,POLR2G,RBM8A,AKAP8L,CCAR1,USP39,CCNH,WTAP,PRPF40A,KHDRBS1,CDC5L,SON,RBM5,CTNNBL…
M12	734	GO-MF	GO_POLY_A_RNA_BINDING	229	578	1170	18887	6.01e-128	1.8e-121	6.39565	TARDBP,HNRNPC,ELAVL1,LSM14A,HNRNPK,HDAC2,NPM1,EIF4A3,SRSF6,SFPQ,HNRNPM,SRSF1,SSB,RPS28,EIF4H,PCBP2,EIF3G,RPL7L1,RPSA,RPS21,PABPC1,RPS10,TRNAU1AP,RBM4,EFTUD2,NCL,RBM15,STRAP,NHP2,XRCC5,THRAP3,MTDH,ACIN1,TOP2A,SNW1,SART1,DDX5,MBNL1,ZNF207,ALKBH5,LSM4,SNRPB,SNRPD1,TRIM28,PNN,CHERP,NCOA5,DCP1A,KHSRP,RNPS1,PARN,LSM6,NCBP2,HNRNPD,EDC3,NCBP1,RNF20,RNF40,RBM8A,NUSAP1,AKAP8L,CCAR1,TPR,NOLC1,CDK11B,WDR43,A…
M12	734	GO-BP	GO_RNA_SPLICING_VIA_TRANSESTERIFICATION_REACTIONS	129	578	267	18887	4.83e-125	1.4e-118	15.7875	HNRNPC,ELAVL1,HNRNPK,EIF4A3,SRSF6,SFPQ,RBM17,HNRNPM,SRSF1,PQBP1,PCBP2,PABPC1,EFTUD2,RBM15,STRAP,SNW1,SART1,DDX5,LSM4,SNRPB,SNRPD1,PNN,XAB2,KHSRP,RNPS1,LSM6,NCBP2,HNRNPD,NCBP1,POLR2G,RBM8A,CCAR1,USP39,PRPF40A,CDC5L,RBM5,CTNNBL1,SART3,SRRT,SF3A3,SF3A1,LUC7L,PRPF8,SF3B1,YTHDC1,LUC7L2,SRSF10,RBM22,SNRPD3,SF3A2,PSIP1,SRSF9,PRPF6,RBMXL1,SRSF12,SF1,SNRNP200,PRPF31,SNRPC,CDC40,PTBP2,DDX1,DDX39B,DDX23,LUC…
M12	734	GO-MF	GO_RNA_BINDING	257	578	1598	18887	1.44e-124	4.2e-118	5.25523	TARDBP,HNRNPC,ELAVL1,SIN3A,LSM14A,HNRNPK,HDAC2,NPM1,DNMT1,EIF4A3,SRSF6,SFPQ,RBM17,HNRNPM,SRSF1,SSB,RPS28,EIF4H,PCBP2,EIF3G,RPL7L1,RPSA,RPS21,PABPC1,RPS10,TRNAU1AP,MTRF1,RBM4,EFTUD2,NCL,RBM15,STRAP,NHP2,XRCC5,THRAP3,MTDH,ACIN1,TOP2A,SNW1,SART1,DDX5,MBNL1,ZNF207,ALKBH5,LSM4,SNRPB,SNRPD1,TRIM28,PNN,CHERP,NCOA5,RANBP2,DCP1A,KHSRP,RNPS1,UBR5,DIS3,PARN,LSM6,NCBP2,HNRNPD,EDC3,NCBP1,EXOSC5,DCP2,RNF20,POL…
M12	734	GO-BP	GO_RNA_PROCESSING	192	578	835	18887	1.69e-118	5e-112	7.51363	TARDBP,HNRNPC,ELAVL1,HNRNPK,MNAT1,EIF4A3,SRSF6,SFPQ,RBM17,HNRNPM,SRSF1,PQBP1,SSB,RPS28,PCBP2,RPL7L1,RPSA,RPS21,PABPC1,RPS10,RBM4,EFTUD2,LEO1,RBM15,CDC73,STRAP,NHP2,THRAP3,ACIN1,SNW1,SART1,DDX5,MBNL1,ALKBH5,LSM4,SNRPB,SNRPD1,SYMPK,PNN,XAB2,CHERP,KHSRP,RNPS1,DIS3,LSM6,NCBP2,HNRNPD,NCBP1,EXOSC5,POLR2G,RBM8A,AKAP8L,CCAR1,NOLC1,WDR43,USP39,CCNH,WTAP,PRPF40A,KHDRBS1,CDC5L,SON,RBM5,CTNNBL1,PUF60,SART3,P…
M15	108	GO-BP	GO_MITOCHONDRIAL_TRANSLATION	57	89	107	18887	1.13e-112	3.3e-106	113.048	MRPL9,MRPL54,MRPL14,MRPL45,PTCD3,MRPS2,MRPL35,MRPL32,MRPS22,MRPL1,MRPL47,CHCHD1,MRPL23,MRPL21,MRPS15,MRPS7,MRPL40,MRPL43,MRPS35,MRPS10,MRPS27,MRPL30,MRPS30,MRPL50,MRPL3,MRPS6,MRPL46,MRPL16,MRPS18B,MRPL20,MRPL15,MRPL2,MRPS34,NOA1,MRPS25,MRPL49,MRPL18,MRPS18A,MRPL24,DAP3,MRPL53,MRPS23,MRPL41,MRPS5,MRPL44,MRPS26,MRPL22,MRRF,MRPL39,MRPS24,MRPL27,MRPL42,MRPL48,MRPS9,MRPS31,MRPL38,MRPS28
M16	115	GO-CC	GO_BLOOD_MICROPARTICLE	63	103	143	18887	1.24e-112	3.6e-106	80.7849	IGKC,CFH,IGHA2,IGLL5,IGKV3-20,IGHA1,C4BPA,CFB,IGHG4,IGKV4-1,C3,C1S,IGKV1D-33,IGLC2,CFHR1,SERPING1,IGHG1,C1R,IGLC7,IGHG2,C8A,C9,IGHG3,IGHM,ITIH4,ORM1,APOA2,SERPINF2,HP,APCS,SERPINA3,AHSG,FGA,ORM2,F2,APOA1,APOA4,FGB,CP,PON1,GC,APOL1,ITIH2,ITIH1,VTN,HRG,TF,ALB,HPR,FGG,AMBP,KNG1,A2M,CD5L,PROS1,HPX,PLG,A1BG,SERPINC1,PZP,CPN2,AFM,CFHR3
M15	108	GO-BP	GO_TRANSLATIONAL_TERMINATION	55	89	92	18887	2.61e-112	7.7e-106	126.867	MRPL9,MRPL54,MRPL14,MRPL45,PTCD3,MRPL35,MRPL32,MRPS22,MRPL1,MRPL47,CHCHD1,MRPL23,MRPL21,MRPS15,MRPS7,MRPL40,MRPL43,MRPS35,MRPS10,MRPS27,MRPL30,MRPS30,MRPL50,MRPL3,MRPS6,MRPL46,MRPL16,MRPS18B,MRPL20,MRPL15,MRPL2,MRPS34,MRPS25,MRPL49,MRPL18,MRPS18A,MRPL24,DAP3,MRPL53,MRPS23,MRPL41,MRPS5,MRPL44,MRPS26,MRPL22,MRRF,MRPL39,MRPS24,MRPL27,MRPL42,MRPL48,MRPS9,MRPS31,MRPL38,MRPS28
M15	108	GO-BP	GO_TRANSLATIONAL_ELONGATION	54	89	111	18887	3.58e-103	1.1e-96	103.239	MRPL9,MRPL54,MRPL14,MRPL45,PTCD3,MRPL35,MRPL32,MRPS22,MRPL1,MRPL47,CHCHD1,MRPL23,MRPL21,MRPS15,MRPS7,MRPL40,MRPL43,MRPS35,MRPS10,MRPS27,MRPL30,MRPS30,MRPL50,MRPL3,MRPS6,MRPL46,MRPL16,MRPS18B,MRPL20,MRPL15,MRPL2,MRPS34,MRPS25,MRPL49,MRPL18,MRPS18A,MRPL24,DAP3,MRPL53,MRPS23,MRPL41,MRPS5,MRPL44,MRPS26,MRPL22,MRPL39,MRPS24,MRPL27,MRPL42,MRPL48,MRPS9,MRPS31,MRPL38,MRPS28
M15	108	GO-BP	GO_CELLULAR_PROTEIN_COMPLEX_DISASSEMBLY	55	89	122	18887	7.41e-103	2.2e-96	95.67	MRPL9,MRPL54,MRPL14,MRPL45,PTCD3,MRPL35,MRPL32,MRPS22,MRPL1,MRPL47,CHCHD1,MRPL23,MRPL21,MRPS15,MRPS7,MRPL40,MRPL43,MRPS35,MRPS10,MRPS27,MRPL30,MRPS30,MRPL50,MRPL3,MRPS6,MRPL46,MRPL16,MRPS18B,MRPL20,MRPL15,MRPL2,MRPS34,MRPS25,MRPL49,MRPL18,MRPS18A,MRPL24,DAP3,MRPL53,MRPS23,MRPL41,MRPS5,MRPL44,MRPS26,MRPL22,MRRF,MRPL39,MRPS24,MRPL27,MRPL42,MRPL48,MRPS9,MRPS31,MRPL38,MRPS28
M17	405	GO-BP	GO_CELLULAR_RESPIRATION	78	323	143	18887	1.23e-101	3.6e-95	31.8947	DLD,OGDH,DLST,IDH3G,DLAT,PDHB,PDHA1,PDHA2,CYCS,SLC25A25,OGDHL,FXN,CS,NDUFV1,SDHB,UQCRB,SDHA,PMPCB,IDH3A,NNT,MDH2,ACO2,FH,UQCRH,UQCRC2,SUCLG1,SUCLA2,UQCRC1,NDUFS6,ALDH5A1,NDUFA7,NDUFS1,NDUFA13,COX8A,NDUFB9,NDUFS4,NDUFB11,COX6B1,NDUFC1,NDUFB3,NDUFS2,NDUFA8,NDUFA10,COX5B,NDUFB1,NDUFB2,NDUFV3,SDHAF2,COX6C,NDUFA5,NDUFA9,NDUFA3,NDUFB10,UQCRFS1,NDUFS8,CYC1,COX5A,NDUFA2,NDUFB7,NDUFB6,COX4I1,NDUFC2,COX7C,…
M17	405	GO-CC	GO_MITOCHONDRIAL_ENVELOPE	129	323	691	18887	6.12e-101	1.8e-94	10.9162	CHCHD4,HSPD1,GOT2,OGDH,MRPS36,L2HGDH,CYCS,AIFM1,SLC25A25,ACAT1,NDUFV1,SDHB,UQCRB,SDHA,PMPCB,NNT,MDH2,UQCRH,UQCRC2,SUCLG1,UQCRC1,NDUFS6,GK,GK2,COQ3,SLC25A32,AGK,SLC25A3,SLC25A4,SLC25A10,SLC25A44,SLC25A19,SLC25A5,SLC25A11,SLC25A31,SLC25A6,NDUFA7,MFN2,VDAC1,VDAC2,TRIAP1,VDAC3,SPG7,TIMM50,MTCH2,BNIP3,NDUFS1,MFF,NDUFA13,ATP5EP2,COX8A,TOMM22,NDUFB9,MICU1,MCU,NDUFS4,SIRT5,NDUFB11,COX6B1,NDUFC1,NDUFB3,ND…
M15	108	GO-BP	GO_MACROMOLECULAR_COMPLEX_DISASSEMBLY	55	89	182	18887	5.4e-91	1.6e-84	64.1304	MRPL9,MRPL54,MRPL14,MRPL45,PTCD3,MRPL35,MRPL32,MRPS22,MRPL1,MRPL47,CHCHD1,MRPL23,MRPL21,MRPS15,MRPS7,MRPL40,MRPL43,MRPS35,MRPS10,MRPS27,MRPL30,MRPS30,MRPL50,MRPL3,MRPS6,MRPL46,MRPL16,MRPS18B,MRPL20,MRPL15,MRPL2,MRPS34,MRPS25,MRPL49,MRPL18,MRPS18A,MRPL24,DAP3,MRPL53,MRPS23,MRPL41,MRPS5,MRPL44,MRPS26,MRPL22,MRRF,MRPL39,MRPS24,MRPL27,MRPL42,MRPL48,MRPS9,MRPS31,MRPL38,MRPS28
M17	405	GO-CC	GO_ORGANELLE_INNER_MEMBRANE	110	323	525	18887	1.65e-90	4.8e-84	12.2516	HSPD1,GOT2,MRPS36,L2HGDH,CYCS,AIFM1,SLC25A25,ACAT1,NDUFV1,SDHB,UQCRB,SDHA,PMPCB,NNT,MDH2,UQCRH,UQCRC2,SUCLG1,UQCRC1,NDUFS6,COQ3,SLC25A32,SLC25A3,SLC25A4,SLC25A10,SLC25A44,SLC25A19,SLC25A5,SLC25A11,SLC25A31,SLC25A6,NDUFA7,VDAC1,VDAC2,TIMM50,MTCH2,NDUFS1,NDUFA13,ATP5EP2,COX8A,TOMM22,NDUFB9,MICU1,MCU,NDUFS4,SIRT5,NDUFB11,COX6B1,NDUFC1,NDUFB3,NDUFS2,NDUFA8,NDUFA10,COX5B,NDUFB1,NDUFB2,NDUFV3,COX6C,NDU…
M16	115	GO-CC	GO_EXTRACELLULAR_SPACE	90	103	1376	18887	1.13e-88	3.3e-82	11.9936	C8B,IGKC,CFH,IGHA2,C4BPB,CFI,IGLL5,IGKV3-20,IGHA1,C4BPA,CFB,IGHG4,IGKV4-1,C5,C3,C1S,IGKV1D-33,IGLC2,CFHR1,SERPING1,IGHG1,C1R,IGLC7,IGHG2,C8A,C9,IGHG3,IGHM,LBP,C2,SAA1,ITIH4,SAA4,ORM1,APOA2,SERPINF2,HP,APCS,SERPINA3,AHSG,FGA,SERPINA1,KLKB1,ORM2,SAA2,F2,APOA1,APOC2,APOA4,APOC3,FGB,APOH,CP,RBP4,PON1,APOC1,GC,APOB,APOL1,FAP,ITIH2,ITIH1,VTN,HRG,AZGP1,TF,ALB,HPR,FGG,AMBP,CLEC3B,KNG1,A2M,LRG1,PPBP,GPX3,…
M12	734	Ractome	REACTOME_PROCESSING_OF_CAPPED_INTRON_CONTAINING_PRE_MRNA	82	578	140	18887	5.04e-88	1.5e-81	19.1391	HNRNPC,HNRNPK,SRSF6,HNRNPM,SRSF1,PCBP2,EFTUD2,NUP93,SNRPB,SNRPD1,AAAS,RANBP2,RNPS1,NCBP2,HNRNPD,NCBP1,POLR2G,RBM8A,NUP85,NUP205,CCAR1,NUP54,NUP133,TPR,NUP153,NUP35,NUP107,POM121,RBM5,SF3A3,SF3A1,PRPF8,SF3B1,SNRPD3,SF3A2,SRSF9,PRPF6,SNRNP200,CDC40,DDX23,SNRPG,SNRPD2,DHX9,HNRNPU,FUS,RBMX,POLR2H,POLR2E,POLR2I,HNRNPA2B1,HNRNPR,SRRM1,SRSF7,SRSF2,NUDT21,CSTF2,CPSF7,SRSF3,CPSF1,SRSF11,CPSF3,SRSF4,U2AF2,…
M15	108	GO-CC	GO_RIBOSOME	56	89	226	18887	2.91e-87	8.6e-81	52.5839	MRPL9,MRPL54,MRPL14,MRPL45,MRPS2,MRPL35,MRPL32,MRPS22,MRPL1,MRPL47,MRPL23,MRPL21,MRPS15,MRPS7,MRPL40,MRPL43,MRPS35,MRPS10,MRPS27,MRPL30,MRPS30,MRPL50,MRPL3,MRPS6,MRPL46,MRPL16,MRPS18B,MRPL20,MRPL15,MRPL2,MRPS34,MRPS25,MRPL49,MRPL18,MRPS18A,MRPL24,DAP3,MRPL53,MRPS23,MRPL41,MRPS5,MRPL44,MRPS26,MRPL22,METTL17,MRPL39,MRPS24,MRPL27,MRPL42,MRPL48,MRPS9,MRPS31,MRPL38,MRPS28,ZNF622,NSUN4
M17	405	Ractome	REACTOME_TCA_CYCLE_AND_RESPIRATORY_ELECTRON_TRANSPORT	70	323	141	18887	5.22e-87	1.5e-80	29.0295	DLD,OGDH,DLST,L2HGDH,IDH3G,DLAT,PDHB,PDHA1,PDHX,CYCS,CS,NDUFV1,SDHB,UQCRB,SDHA,IDH3A,NNT,MDH2,ACO2,FH,UQCRH,UQCRC2,SUCLG1,SUCLA2,UQCRC1,NDUFS6,NDUFA7,NDUFS1,NDUFA13,COX8A,NDUFB9,NDUFS4,COX6B1,NDUFC1,NDUFB3,NDUFS2,NDUFA8,NDUFA10,COX5B,NDUFB1,NDUFB2,NDUFV3,COX6C,NDUFA5,NDUFA9,NDUFA3,NDUFB10,UQCRFS1,NDUFS8,CYC1,COX5A,NDUFA2,NDUFB7,NDUFB6,COX4I1,NDUFC2,COX7C,NDUFV2,NDUFS3,NDUFS5,COX7B,COX7A2L,NDUFA6,…
M117	98	GO-CC	GO_BLOOD_MICROPARTICLE	50	87	143	18887	2.33e-86	6.8e-80	75.9063	CFH,C4BPA,CFB,C3,C1S,CFHR1,SERPING1,C1R,IGLC7,IGHG2,C8A,C9,ITIH4,ORM1,APOA2,SERPINF2,HP,APCS,SERPINA3,AHSG,FGA,ORM2,F2,APOA1,APOA4,FGB,CP,PON1,GC,APOL1,ITIH2,ITIH1,VTN,HRG,TF,ALB,HPR,FGG,AMBP,KNG1,A2M,PROS1,HPX,PLG,A1BG,SERPINC1,PZP,CPN2,AFM,CFHR3
M12	734	Ractome	REACTOME_MRNA_PROCESSING	84	578	161	18887	2.79e-84	8.2e-78	17.0486	HNRNPC,HNRNPK,MNAT1,SRSF6,HNRNPM,SRSF1,PCBP2,EFTUD2,NUP93,SNRPB,SNRPD1,AAAS,RANBP2,RNPS1,NCBP2,HNRNPD,NCBP1,POLR2G,RBM8A,NUP85,NUP205,CCAR1,NUP54,NUP133,TPR,NUP153,CCNH,NUP35,NUP107,POM121,RBM5,SF3A3,SF3A1,PRPF8,SF3B1,SNRPD3,SF3A2,SRSF9,PRPF6,SNRNP200,CDC40,DDX23,SNRPG,SNRPD2,DHX9,HNRNPU,FUS,RBMX,POLR2H,POLR2E,POLR2I,HNRNPA2B1,HNRNPR,SRRM1,SRSF7,SRSF2,NUDT21,CSTF2,CPSF7,SRSF3,CPSF1,SRSF11,CPSF3,S…
M17	405	GO-BP	GO_ENERGY_DERIVATION_BY_OXIDATION_OF_ORGANIC_COMPOUNDS	78	323	217	18887	2.27e-83	6.7e-77	21.0182	DLD,OGDH,DLST,IDH3G,DLAT,PDHB,PDHA1,PDHA2,CYCS,SLC25A25,OGDHL,FXN,CS,NDUFV1,SDHB,UQCRB,SDHA,PMPCB,IDH3A,NNT,MDH2,ACO2,FH,UQCRH,UQCRC2,SUCLG1,SUCLA2,UQCRC1,NDUFS6,ALDH5A1,NDUFA7,NDUFS1,NDUFA13,COX8A,NDUFB9,NDUFS4,NDUFB11,COX6B1,NDUFC1,NDUFB3,NDUFS2,NDUFA8,NDUFA10,COX5B,NDUFB1,NDUFB2,NDUFV3,SDHAF2,COX6C,NDUFA5,NDUFA9,NDUFA3,NDUFB10,UQCRFS1,NDUFS8,CYC1,COX5A,NDUFA2,NDUFB7,NDUFB6,COX4I1,NDUFC2,COX7C,…
M12	734	KEGG	KEGG_SPLICEOSOME	76	578	128	18887	3.49e-82	1e-75	19.4017	HNRNPC,HNRNPK,EIF4A3,SRSF6,RBM17,HNRNPM,SRSF1,PQBP1,EFTUD2,ACIN1,SNW1,SART1,DDX5,LSM4,SNRPB,SNRPD1,XAB2,CHERP,LSM6,NCBP2,NCBP1,RBM8A,USP39,PRPF40A,CDC5L,CTNNBL1,PUF60,SF3A3,SF3A1,PRPF8,SF3B1,SRSF10,RBM22,SNRPD3,SF3A2,SRSF9,PRPF6,SNRNP200,PRPF31,SNRPC,CDC40,DDX39B,DDX23,SNRPG,SNRPD2,PLRG1,HNRNPU,RBMX,TRA2B,SRSF7,SRSF2,SRSF3,SRSF4,U2AF2,U2AF1,SF3B2,SF3B3,WBP11,PRPF4,RBM25,ZMAT2,SNRPA,SF3B5,DHX15,DD…
M17	405	GO-BP	GO_ELECTRON_TRANSPORT_CHAIN	59	323	94	18887	1.01e-81	3e-75	36.7016	DLD,CYCS,NDUFV1,SDHB,UQCRB,SDHA,PMPCB,UQCRH,UQCRC2,UQCRC1,NDUFS6,ALDH5A1,NDUFA7,NDUFS1,NDUFA13,COX8A,NDUFB9,NDUFS4,NDUFB11,COX6B1,NDUFC1,NDUFB3,NDUFS2,NDUFA8,NDUFA10,COX5B,NDUFB1,NDUFB2,NDUFV3,SDHAF2,COX6C,NDUFA5,NDUFA9,NDUFA3,NDUFB10,UQCRFS1,NDUFS8,CYC1,COX5A,NDUFA2,NDUFB7,NDUFB6,COX4I1,NDUFC2,COX7C,NDUFV2,NDUFS3,NDUFS5,COX7B,COX7A2L,NDUFA6,NDUFB5,COQ9,NDUFB4,NDUFB8,ETFA,ETFDH,SCO2,NDUFAF2
M17	405	GO-BP	GO_GENERATION_OF_PRECURSOR_METABOLITES_AND_ENERGY	84	323	292	18887	1.45e-80	4.3e-74	16.8212	DLD,OGDH,DLST,IDH3G,DLAT,PDHB,PDHA1,PDHA2,CYCS,SLC25A25,ALDOC,ALDOB,OGDHL,FXN,CS,NDUFV1,SDHB,UQCRB,SDHA,PMPCB,IDH3A,NNT,MDH2,ACO2,FH,UQCRH,UQCRC2,SUCLG1,SUCLA2,UQCRC1,NDUFS6,ALDH5A1,SLC25A3,SLC25A4,NDUFA7,NDUFS1,NDUFA13,COX8A,NDUFB9,NDUFS4,NDUFB11,COX6B1,NDUFC1,NDUFB3,NDUFS2,NDUFA8,NDUFA10,COX5B,NDUFB1,NDUFB2,NDUFV3,SDHAF2,COX6C,NDUFA5,NDUFA9,NDUFA3,NDUFB10,UQCRFS1,NDUFS8,CYC1,COX5A,NDUFA2,NDUFB7…
M17	405	GO-CC	GO_ENVELOPE	131	323	1090	18887	2.47e-77	7.3e-71	7.02757	CHCHD4,HSPD1,GOT2,OGDH,MRPS36,L2HGDH,CYCS,AIFM1,SLC25A25,ACAT1,NDUFV1,SDHB,UQCRB,SDHA,PMPCB,NNT,MDH2,UQCRH,UQCRC2,SUCLG1,UQCRC1,NDUFS6,GK,GK2,PLCB1,COQ3,SLC25A32,AGK,SLC25A3,SLC25A4,SLC25A10,SLC25A44,SLC25A19,SLC25A5,SLC25A11,SLC25A31,SLC25A6,NDUFA7,MFN2,VDAC1,VDAC2,TRIAP1,VDAC3,SPG7,TIMM50,MTCH2,BNIP3,NDUFS1,MFF,NDUFA13,ATP5EP2,COX8A,TOMM22,NDUFB9,MICU1,MCU,NDUFS4,SIRT5,NDUFB11,COX6B1,NDUFC1,NDU…
M117	98	GO-CC	GO_EXTRACELLULAR_SPACE	77	87	1376	18887	6.77e-77	2e-70	12.1483	C8B,CFH,C4BPB,CFI,C4BPA,CFB,C5,C3,C1S,CFHR1,SERPING1,C1R,IGLC7,IGHG2,C8A,C9,LBP,C2,SAA1,ITIH4,SAA4,ORM1,APOA2,SERPINF2,HP,APCS,SERPINA3,AHSG,FGA,SERPINA1,KLKB1,ORM2,SAA2,F2,APOA1,APOC2,APOA4,APOC3,FGB,APOH,CP,RBP4,PON1,APOC1,GC,APOB,APOL1,FAP,ITIH2,ITIH1,VTN,HRG,AZGP1,TF,ALB,HPR,FGG,AMBP,CLEC3B,KNG1,A2M,LRG1,PPBP,GPX3,PF4V1,PROS1,HPX,PLG,A1BG,SERPINA6,SERPIND1,SERPINC1,PZP,SERPINA2,CPN2,AFM,CFHR3
M15	108	GO-BP	GO_MITOCHONDRION_ORGANIZATION	62	89	594	18887	6.53e-73	1.9e-66	22.1502	OXA1L,MRPL9,MRPL54,MRPL14,MRPL45,PTCD3,MRPS2,MRPL35,MRPL32,MRPS22,MRPL1,MRPL47,CHCHD1,MRPL23,MRPL21,MRPS15,MRPS7,MRPL40,MRPL43,MRPS35,MRPS10,MRPS27,MRPL30,MRPS30,MRPL50,MRPL3,MRPS6,MRPL46,MRPL16,MRPS18B,MRPL20,MRPL15,MRPL2,MRPS34,NOA1,MRPS25,MRPL49,MRPL18,MRPS18A,MRPL24,DAP3,MRPL53,MRPS23,MRPL41,MRPS5,MRPL44,MRPS26,MRPL22,MRRF,MRPL39,MRPS24,MRPL27,MRPL42,MRPL48,MRPS9,MRPS31,MRPL38,MRPS28,RHOT2,AT…
M15	108	GO-CC	GO_ORGANELLAR_RIBOSOME	38	89	72	18887	1.28e-72	3.8e-66	112.002	MRPL9,MRPS2,MRPL35,MRPL32,MRPS22,MRPL47,MRPL23,MRPL21,MRPS15,MRPS7,MRPL40,MRPL43,MRPS35,MRPL3,MRPS6,MRPL46,MRPL16,MRPS18B,MRPL20,MRPL15,MRPL2,MRPL49,MRPL18,MRPS18A,DAP3,MRPL41,MRPS5,MRPS26,MRPL22,MRPL39,MRPS24,MRPL27,MRPL42,MRPL48,MRPS9,MRPS31,MRPS28,NSUN4
M15	108	GO-BP	GO_AMIDE_BIOSYNTHETIC_PROCESS	59	89	507	18887	1.44e-71	4.2e-65	24.6955	MTHFD1L,MRPL9,MRPL54,MRPL14,MRPL45,PTCD3,MRPS2,MRPL35,MRPL32,MRPS22,MRPL1,MRPL47,CHCHD1,MRPL23,MRPL21,MRPS15,MRPS7,MRPL40,MRPL43,MRPS35,MRPS10,MRPS27,MRPL30,MRPS30,MRPL50,MRPL3,MRPS6,MRPL46,MRPL16,MRPS18B,MRPL20,MRPL15,MRPL2,MRPS34,NOA1,MRPS25,MRPL49,MRPL18,MRPS18A,MRPL24,DAP3,MRPL53,MRPS23,MRPL41,MRPS5,MRPL44,MRPS26,MRPL22,MRRF,METTL17,MRPL39,MRPS24,MRPL27,MRPL42,MRPL48,MRPS9,MRPS31,MRPL38,MRPS28
M15	108	GO-CC	GO_ORGANELLE_INNER_MEMBRANE	59	89	525	18887	1.24e-70	3.6e-64	23.8488	OXA1L,MRPL9,MRPL54,MRPL14,MRPL45,PTCD3,MRPL35,MRPL32,MRPS22,MRPL1,MRPL47,CHCHD1,MRPL23,MRPL21,MRPS15,MRPS7,MRPL40,MRPL43,MRPS35,MRPS10,MRPS27,MRPL30,MRPS30,MRPL50,MRPL3,MRPS6,MRPL46,MRPL16,MRPS18B,MRPL20,MRPL15,MRPL2,MRPS34,NOA1,MRPS25,MRPL49,MRPL18,MRPS18A,MRPL24,DAP3,MRPL53,MRPS23,MRPL41,MRPS5,MRPL44,MRPS26,MRPL22,MRPL39,MRPS24,MRPL27,MRPL42,MRPL48,MRPS9,MRPS31,MRPL38,MRPS28,CRAT,CLPX,SFXN4
M120	88	GO-CC	GO_NADH_DEHYDROGENASE_COMPLEX	31	70	42	18887	6.92e-70	2e-63	199.149	NDUFV1,NDUFS6,NDUFA7,NDUFS1,NDUFA13,NDUFB9,NDUFS4,NDUFB11,NDUFB3,NDUFS2,NDUFA8,NDUFA10,NDUFB1,NDUFB2,NDUFV3,NDUFA5,NDUFA9,NDUFA3,NDUFB10,NDUFS8,NDUFA2,NDUFB7,NDUFB6,NDUFC2,NDUFV2,NDUFS3,NDUFS5,NDUFA6,NDUFB5,NDUFB4,NDUFB8
M9	343	GO-CC	GO_EXTRACELLULAR_MATRIX	79	245	426	18887	8.39e-70	2.5e-63	14.296	TNXB,COL4A3,THBS1,FN1,WNT4,LAMA5,DCN,COL3A1,TIMP3,PRELP,LTBP4,BGN,FMOD,AGRN,OGN,LUM,HSPG2,COL8A1,COL2A1,MFGE8,COL6A1,TGFBI,LAMB1,FBN2,COL4A2,COL11A1,COL12A1,COL4A1,HTRA1,COL15A1,EGFL7,COL18A1,COL1A1,TGFB1I1,LTBP1,LAMC3,LAMB2,LMCD1,NID1,NID2,VWA1,PTN,LAMA2,POSTN,LAMA4,LAMC1,COL6A2,COL6A3,THBS2,COL5A3,NPNT,TINAGL1,LAMB4,COL4A6,COL14A1,FBLN5,EMILIN2,EMILIN1,VWF,ASPN,WNT2B,MGP,COL4A5,COL4A4,COL5A2,CO…
M120	88	GO-BP	GO_MITOCHONDRIAL_RESPIRATORY_CHAIN_COMPLEX_I_BIOGENESIS	33	70	56	18887	2.09e-69	6.1e-63	158.998	NDUFV1,NDUFS6,NDUFA7,NDUFS1,NDUFA13,NDUFB9,NDUFS4,NDUFB11,NDUFB3,NDUFS2,NDUFA8,NDUFA10,NDUFB1,NDUFB2,NDUFV3,NDUFA5,NDUFA9,NDUFA3,NDUFB10,NDUFS8,NDUFA2,NDUFB7,NDUFB6,NDUFC2,NDUFV2,NDUFS3,NDUFS5,NDUFA6,NDUFB5,NDUFB4,NDUFB8,NDUFAF3,NDUFAF4
M16	115	GO-BP	GO_PROTEIN_ACTIVATION_CASCADE	40	103	99	18887	3.18e-67	9.3e-61	74.0885	C8B,IGKC,CFH,IGHA2,C4BPB,CFI,IGLL5,C6,IGKV3-20,IGHA1,C4BPA,CFB,IGKV3D-20,IGHG4,IGKV4-1,C5,C3,C1S,IGKV1D-33,IGLC2,CFHR1,SERPING1,C7,IGHG1,C1R,IGLC7,IGHG2,C8A,C9,IGHG3,IGHM,C2,FGA,KLKB1,F2,FGB,APOH,FGG,KNG1,A2M
M120	88	GO-CC	GO_OXIDOREDUCTASE_COMPLEX	35	70	93	18887	1.11e-64	3.3e-58	101.543	DLAT,PDHB,PDHA1,PDHA2,NDUFV1,NDUFS6,NDUFA7,NDUFS1,NDUFA13,NDUFB9,NDUFS4,NDUFB11,NDUFB3,NDUFS2,NDUFA8,NDUFA10,NDUFB1,NDUFB2,NDUFV3,NDUFA5,NDUFA9,NDUFA3,NDUFB10,NDUFS8,NDUFA2,NDUFB7,NDUFB6,NDUFC2,NDUFV2,NDUFS3,NDUFS5,NDUFA6,NDUFB5,NDUFB4,NDUFB8
M120	88	GO-BP	GO_MITOCHONDRIAL_RESPIRATORY_CHAIN_COMPLEX_ASSEMBLY	33	70	76	18887	2.28e-63	6.7e-57	117.156	NDUFV1,NDUFS6,NDUFA7,NDUFS1,NDUFA13,NDUFB9,NDUFS4,NDUFB11,NDUFB3,NDUFS2,NDUFA8,NDUFA10,NDUFB1,NDUFB2,NDUFV3,NDUFA5,NDUFA9,NDUFA3,NDUFB10,NDUFS8,NDUFA2,NDUFB7,NDUFB6,NDUFC2,NDUFV2,NDUFS3,NDUFS5,NDUFA6,NDUFB5,NDUFB4,NDUFB8,NDUFAF3,NDUFAF4
M115	64	GO-BP	GO_MITOCHONDRIAL_TRANSLATION	33	53	107	18887	5.51e-63	1.6e-56	109.905	MRPL54,MRPL14,MRPL45,MRPL35,MRPL32,MRPL1,MRPL23,MRPL21,MRPL40,MRPL43,MRPL30,MRPS30,MRPL50,MRPL3,MRPL46,MRPL16,MRPL15,MRPL2,NOA1,MRPL49,MRPL18,MRPS18A,MRPL24,MRPL53,MRPL41,MRPL44,MRPL22,MRRF,MRPL39,MRPL27,MRPL42,MRPL48,MRPL38
M115	64	GO-BP	GO_TRANSLATIONAL_TERMINATION	32	53	92	18887	6.65e-63	2e-56	123.951	MRPL54,MRPL14,MRPL45,MRPL35,MRPL32,MRPL1,MRPL23,MRPL21,MRPL40,MRPL43,MRPL30,MRPS30,MRPL50,MRPL3,MRPL46,MRPL16,MRPL15,MRPL2,MRPL49,MRPL18,MRPS18A,MRPL24,MRPL53,MRPL41,MRPL44,MRPL22,MRRF,MRPL39,MRPL27,MRPL42,MRPL48,MRPL38
M120	88	GO-MF	GO_OXIDOREDUCTASE_ACTIVITY_ACTING_ON_NAD_P_H_QUINONE_OR_SIMILAR_COMPOUND_AS_ACCEPTOR	30	70	52	18887	2.02e-62	5.9e-56	155.662	NDUFV1,NDUFS6,NDUFA7,NDUFS1,NDUFA13,NDUFB9,NDUFS4,NDUFB3,NDUFS2,NDUFA8,NDUFA10,NDUFB1,NDUFB2,NDUFV3,NDUFA5,NDUFA9,NDUFA3,NDUFB10,NDUFS8,NDUFA2,NDUFB7,NDUFB6,NDUFC2,NDUFV2,NDUFS3,NDUFS5,NDUFA6,NDUFB5,NDUFB4,NDUFB8
M122	178	GO-CC	GO_MITOCHONDRION	93	153	1633	18887	1.5e-59	4.4e-53	7.03021	GOT2,OGDH,DLST,MRPS36,L2HGDH,PDHX,AIFM1,ALDOC,OGDHL,CS,SDHB,UQCRB,SDHA,ACO2,FH,UQCRC2,UQCRC1,GK,GK2,COQ3,PNKD,OAT,SLC25A32,TUFM,IARS2,MTIF3,MTIF2,SLC25A10,TSFM,SLC25A44,HARS2,SLC25A19,QRSL1,MFN2,PRDX5,VDAC2,TRIAP1,TIMM50,MTCH2,MFF,COX8A,TOMM22,ATAD1,PCCB,PCCA,SIRT5,COX6B1,COX5B,SDHAF2,COX6C,UQCRFS1,CYC1,COX5A,COX4I1,COX7C,COX7B,COX7A2L,PRDX3,ACSF3,SCO1,SFXN1,COX7A2,TDRKH,NUDT2,MTFP1,POLDIP2,TXNRD…
M120	88	GO-BP	GO_CELLULAR_RESPIRATION	36	70	143	18887	3.36e-59	9.9e-53	67.9253	DLAT,PDHB,PDHA1,PDHA2,FXN,NDUFV1,NDUFS6,NDUFA7,NDUFS1,NDUFA13,NDUFB9,NDUFS4,NDUFB11,NDUFB3,NDUFS2,NDUFA8,NDUFA10,NDUFB1,NDUFB2,NDUFV3,NDUFA5,NDUFA9,NDUFA3,NDUFB10,NDUFS8,NDUFA2,NDUFB7,NDUFB6,NDUFC2,NDUFV2,NDUFS3,NDUFS5,NDUFA6,NDUFB5,NDUFB4,NDUFB8
M9	343	GO-CC	GO_PROTEINACEOUS_EXTRACELLULAR_MATRIX	67	245	356	18887	4.06e-59	1.2e-52	14.5085	TNXB,COL4A3,FN1,WNT4,LAMA5,DCN,COL3A1,TIMP3,PRELP,LTBP4,BGN,FMOD,AGRN,OGN,LUM,HSPG2,COL8A1,COL2A1,COL6A1,TGFBI,LAMB1,FBN2,COL4A2,COL11A1,COL12A1,COL4A1,COL15A1,COL18A1,COL1A1,LTBP1,LAMC3,LAMB2,NID1,NID2,VWA1,PTN,LAMA2,POSTN,LAMA4,LAMC1,COL6A2,COL6A3,THBS2,COL5A3,NPNT,LAMB4,COL4A6,COL14A1,FBLN5,EMILIN2,EMILIN1,VWF,ASPN,WNT2B,MGP,COL4A5,COL4A4,COL5A2,COL1A2,ELN,FBN1,TNXA,MFAP2,ABI3BP,PAPLN,FBLN2,EM…
M120	88	GO-BP	GO_OXIDATIVE_PHOSPHORYLATION	32	70	84	18887	4.82e-59	1.4e-52	102.786	FXN,NDUFV1,NDUFS6,NDUFA7,NDUFS1,NDUFA13,NDUFB9,NDUFS4,NDUFB11,NDUFB3,NDUFS2,NDUFA8,NDUFA10,NDUFB1,NDUFB2,NDUFV3,NDUFA5,NDUFA9,NDUFA3,NDUFB10,NDUFS8,NDUFA2,NDUFB7,NDUFB6,NDUFC2,NDUFV2,NDUFS3,NDUFS5,NDUFA6,NDUFB5,NDUFB4,NDUFB8
M9	343	GO-CC	GO_EXTRACELLULAR_MATRIX_COMPONENT	48	245	125	18887	9.58e-59	2.8e-52	29.6025	TNXB,COL4A3,FN1,LAMA5,DCN,COL3A1,TIMP3,AGRN,LUM,HSPG2,COL8A1,COL2A1,COL6A1,TGFBI,LAMB1,FBN2,COL4A2,COL11A1,COL12A1,COL4A1,COL15A1,COL18A1,COL1A1,LTBP1,LAMC3,LAMB2,NID1,NID2,VWA1,PTN,LAMA2,LAMA4,LAMC1,COL6A3,THBS2,COL5A3,NPNT,LAMB4,COL4A6,COL14A1,FBLN5,COL4A5,COL4A4,COL5A2,COL1A2,ELN,FBN1,MFAP2
M115	64	GO-BP	GO_CELLULAR_PROTEIN_COMPLEX_DISASSEMBLY	32	53	122	18887	2.86e-58	8.4e-52	93.4711	MRPL54,MRPL14,MRPL45,MRPL35,MRPL32,MRPL1,MRPL23,MRPL21,MRPL40,MRPL43,MRPL30,MRPS30,MRPL50,MRPL3,MRPL46,MRPL16,MRPL15,MRPL2,MRPL49,MRPL18,MRPS18A,MRPL24,MRPL53,MRPL41,MRPL44,MRPL22,MRRF,MRPL39,MRPL27,MRPL42,MRPL48,MRPL38
M120	88	GO-CC	GO_RESPIRATORY_CHAIN	31	70	80	18887	2.14e-57	6.3e-51	104.553	NDUFV1,NDUFS6,NDUFA7,NDUFS1,NDUFA13,NDUFB9,NDUFS4,NDUFB11,NDUFB3,NDUFS2,NDUFA8,NDUFA10,NDUFB1,NDUFB2,NDUFV3,NDUFA5,NDUFA9,NDUFA3,NDUFB10,NDUFS8,NDUFA2,NDUFB7,NDUFB6,NDUFC2,NDUFV2,NDUFS3,NDUFS5,NDUFA6,NDUFB5,NDUFB4,NDUFB8
M115	64	GO-BP	GO_TRANSLATIONAL_ELONGATION	31	53	111	18887	2.93e-57	8.6e-51	99.5235	MRPL54,MRPL14,MRPL45,MRPL35,MRPL32,MRPL1,MRPL23,MRPL21,MRPL40,MRPL43,MRPL30,MRPS30,MRPL50,MRPL3,MRPL46,MRPL16,MRPL15,MRPL2,MRPL49,MRPL18,MRPS18A,MRPL24,MRPL53,MRPL41,MRPL44,MRPL22,MRPL39,MRPL27,MRPL42,MRPL48,MRPL38
M120	88	GO-CC	GO_INNER_MITOCHONDRIAL_MEMBRANE_PROTEIN_COMPLEX	32	70	106	18887	3.9e-55	1.1e-48	81.4534	NDUFV1,NDUFS6,NDUFA7,NDUFS1,NDUFA13,NDUFB9,NDUFS4,NDUFB11,NDUFB3,NDUFS2,NDUFA8,NDUFA10,NDUFB1,NDUFB2,NDUFV3,NDUFA5,NDUFA9,NDUFA3,NDUFB10,NDUFS8,NDUFA2,NDUFB7,NDUFB6,NDUFC2,NDUFV2,NDUFS3,NDUFS5,NDUFA6,NDUFB5,NDUFB4,NDUFB8,TIMM9
M120	88	Ractome	REACTOME_RESPIRATORY_ELECTRON_TRANSPORT	30	70	79	18887	3.91e-55	1.1e-48	102.461	NDUFV1,NDUFS6,NDUFA7,NDUFS1,NDUFA13,NDUFB9,NDUFS4,NDUFB3,NDUFS2,NDUFA8,NDUFA10,NDUFB1,NDUFB2,NDUFV3,NDUFA5,NDUFA9,NDUFA3,NDUFB10,NDUFS8,NDUFA2,NDUFB7,NDUFB6,NDUFC2,NDUFV2,NDUFS3,NDUFS5,NDUFA6,NDUFB5,NDUFB4,NDUFB8
M122	178	GO-CC	GO_MITOCHONDRIAL_PART	74	153	953	18887	1.06e-54	3.1e-48	9.5854	GOT2,OGDH,DLST,MRPS36,L2HGDH,PDHX,AIFM1,OGDHL,CS,SDHB,UQCRB,SDHA,ACO2,FH,UQCRC2,UQCRC1,GK,GK2,COQ3,OAT,SLC25A32,TUFM,IARS2,SLC25A10,TSFM,SLC25A44,HARS2,SLC25A19,MFN2,PRDX5,VDAC2,TRIAP1,TIMM50,MTCH2,MFF,COX8A,TOMM22,PCCB,PCCA,SIRT5,COX6B1,COX5B,SDHAF2,COX6C,UQCRFS1,CYC1,COX5A,COX4I1,COX7C,COX7B,COX7A2L,PRDX3,ACSF3,SCO1,SFXN1,COX7A2,NUDT2,MTFP1,POLDIP2,TXNRD2,COQ5,COQ6,NDUFAF2,TIMM44,HSPA9,MTX1,FAS…
M404	49	GO-BP	GO_MITOCHONDRIAL_TRANSLATION	28	42	107	18887	1.29e-54	3.8e-48	117.676	MRPL54,MRPL14,MRPL45,MRPL32,MRPL21,MRPL40,MRPL43,MRPS30,MRPL50,MRPL3,MRPL46,MRPL16,MRPL15,MRPL2,NOA1,MRPL18,MRPS18A,MRPL24,MRPL53,MRPL41,MRPL44,MRPL22,MRRF,MRPL39,MRPL27,MRPL42,MRPL48,MRPL38
M16	115	GO-BP	GO_COMPLEMENT_ACTIVATION	32	103	76	18887	3.99e-54	1.2e-47	77.208	C8B,IGKC,CFH,IGHA2,C4BPB,CFI,IGLL5,C6,IGKV3-20,IGHA1,C4BPA,CFB,IGKV3D-20,IGHG4,IGKV4-1,C5,C3,C1S,IGKV1D-33,IGLC2,CFHR1,SERPING1,C7,IGHG1,C1R,IGLC7,IGHG2,C8A,C9,IGHG3,IGHM,C2
M404	49	GO-BP	GO_TRANSLATIONAL_TERMINATION	27	42	92	18887	5.04e-54	1.5e-47	131.974	MRPL54,MRPL14,MRPL45,MRPL32,MRPL21,MRPL40,MRPL43,MRPS30,MRPL50,MRPL3,MRPL46,MRPL16,MRPL15,MRPL2,MRPL18,MRPS18A,MRPL24,MRPL53,MRPL41,MRPL44,MRPL22,MRRF,MRPL39,MRPL27,MRPL42,MRPL48,MRPL38
M115	64	GO-BP	GO_MACROMOLECULAR_COMPLEX_DISASSEMBLY	32	53	182	18887	4.67e-52	1.4e-45	62.6564	MRPL54,MRPL14,MRPL45,MRPL35,MRPL32,MRPL1,MRPL23,MRPL21,MRPL40,MRPL43,MRPL30,MRPS30,MRPL50,MRPL3,MRPL46,MRPL16,MRPL15,MRPL2,MRPL49,MRPL18,MRPS18A,MRPL24,MRPL53,MRPL41,MRPL44,MRPL22,MRRF,MRPL39,MRPL27,MRPL42,MRPL48,MRPL38
M117	98	KEGG	KEGG_COMPLEMENT_AND_COAGULATION_CASCADES	29	87	69	18887	1.89e-51	5.6e-45	91.2415	C8B,CFH,C4BPB,CFI,C6,C4BPA,CFB,C5,C3,C1S,SERPING1,C7,C1R,C8A,C9,C2,SERPINF2,FGA,SERPINA1,KLKB1,F2,FGB,FGG,KNG1,A2M,PROS1,PLG,SERPIND1,SERPINC1
M115	64	GO-CC	GO_RIBOSOME	33	53	226	18887	5.45e-51	1.6e-44	52.0346	MRPL54,MRPL14,MRPL45,MRPL35,MRPL32,MRPL1,MRPL23,MRPL21,MRPL40,MRPL43,MRPL30,MRPS30,MRPL50,MRPL3,MRPL46,MRPL16,MRPL15,MRPL2,MRPL49,MRPL18,MRPS18A,MRPL24,MRPL53,MRPL41,MRPL44,MRPL22,METTL17,MRPL39,MRPL27,MRPL42,MRPL48,MRPL38,ZNF622
M4	1020	GO-CC	GO_SYNAPSE	131	727	754	18887	2.75e-50	8.1e-44	4.51366	NTRK2,SYT1,VAMP2,SLC17A7,UNC13B,RAB3A,KCNJ10,SLC17A6,SLC17A8,GLRB,MINK1,CXADR,MYH10,CAMK2D,ANK2,BCR,ARPC2,PTK2B,CACNA1B,GRIK2,ADCYAP1,CCK,CYFIP2,LYN,CYFIP1,GRM1,PRKAR2B,BMPR2,CADM1,GABBR1,GRM7,CHRM3,CTNNB1,DAB1,NRXN1,NRXN2,SLC32A1,GAD2,GAD1,SEMA4F,CAMK2G,CPLX3,PTPRN2,PTPRN,CPT1C,SLC6A17,SLC6A4,NT5E,RGS19,GRID2,ATP6V0D1,ITGA8,FGFR2,CALB1,SNAP29,GLRA2,CLCN3,RAB3C,RAB3B,NAPA,CAMK2A,RGS14,VTI1A,VAMP7…
M404	49	GO-BP	GO_CELLULAR_PROTEIN_COMPLEX_DISASSEMBLY	27	42	122	18887	3.12e-50	9.2e-44	99.5217	MRPL54,MRPL14,MRPL45,MRPL32,MRPL21,MRPL40,MRPL43,MRPS30,MRPL50,MRPL3,MRPL46,MRPL16,MRPL15,MRPL2,MRPL18,MRPS18A,MRPL24,MRPL53,MRPL41,MRPL44,MRPL22,MRRF,MRPL39,MRPL27,MRPL42,MRPL48,MRPL38
M116	44	GO-BP	GO_MITOCHONDRIAL_TRANSLATION	25	37	107	18887	5.76e-49	1.7e-42	119.266	MRPL9,PTCD3,MRPS2,MRPS22,MRPL47,CHCHD1,MRPS15,MRPS7,MRPS35,MRPS10,MRPS27,MRPL50,MRPS6,MRPS18B,MRPL20,MRPS34,MRPS25,DAP3,MRPS23,MRPS5,MRPS26,MRPS24,MRPS9,MRPS31,MRPS28
M16	115	GO-BP	GO_HUMORAL_IMMUNE_RESPONSE_MEDIATED_BY_CIRCULATING_IMMUNOGLOBULIN	29	103	69	18887	6.11e-49	1.8e-42	77.0681	C8B,IGKC,IGHA2,C4BPB,CFI,IGLL5,C6,IGKV3-20,IGHA1,C4BPA,IGKV3D-20,IGHG4,IGKV4-1,C5,C3,C1S,IGKV1D-33,IGLC2,SERPING1,C7,IGHG1,C1R,IGLC7,IGHG2,C8A,C9,IGHG3,IGHM,C2
M16	115	KEGG	KEGG_COMPLEMENT_AND_COAGULATION_CASCADES	29	103	69	18887	6.11e-49	1.8e-42	77.0681	C8B,CFH,C4BPB,CFI,C6,C4BPA,CFB,C5,C3,C1S,SERPING1,C7,C1R,C8A,C9,C2,SERPINF2,FGA,SERPINA1,KLKB1,F2,FGB,FGG,KNG1,A2M,PROS1,PLG,SERPIND1,SERPINC1
M406	51	GO-CC	GO_BLOOD_MICROPARTICLE	28	46	143	18887	6.31e-49	1.9e-42	80.3946	CFH,C4BPA,CFB,C3,C1S,CFHR1,SERPING1,C1R,IGLC7,IGHG2,C8A,C9,ITIH4,SERPINF2,HP,APCS,FGA,FGB,CP,VTN,HPR,FGG,AMBP,A2M,PROS1,PZP,CPN2,CFHR3
M404	49	GO-BP	GO_TRANSLATIONAL_ELONGATION	26	42	111	18887	6.53e-49	1.9e-42	105.333	MRPL54,MRPL14,MRPL45,MRPL32,MRPL21,MRPL40,MRPL43,MRPS30,MRPL50,MRPL3,MRPL46,MRPL16,MRPL15,MRPL2,MRPL18,MRPS18A,MRPL24,MRPL53,MRPL41,MRPL44,MRPL22,MRPL39,MRPL27,MRPL42,MRPL48,MRPL38
M116	44	GO-BP	GO_TRANSLATIONAL_TERMINATION	24	37	92	18887	4.08e-48	1.2e-41	133.163	MRPL9,PTCD3,MRPS22,MRPL47,CHCHD1,MRPS15,MRPS7,MRPS35,MRPS10,MRPS27,MRPL50,MRPS6,MRPS18B,MRPL20,MRPS34,MRPS25,DAP3,MRPS23,MRPS5,MRPS26,MRPS24,MRPS9,MRPS31,MRPS28
M733	27	GO-CC	GO_NADH_DEHYDROGENASE_COMPLEX	19	25	42	18887	5.46e-48	1.6e-41	341.765	NDUFS6,NDUFA7,NDUFS1,NDUFA13,NDUFB9,NDUFS4,NDUFB11,NDUFB3,NDUFS2,NDUFB2,NDUFA3,NDUFB10,NDUFS8,NDUFB6,NDUFC2,NDUFV2,NDUFS3,NDUFB5,NDUFB4
M54	918	GO-CC	GO_SYNAPSE	122	661	754	18887	7e-48	2.1e-41	4.62328	SYT1,VAMP2,SLC17A7,UNC13B,RAB3A,KCNJ10,SLC17A6,SLC17A8,GLRB,MINK1,CXADR,MYH10,CAMK2D,ANK2,BCR,ARPC2,PTK2B,CACNA1B,GRIK2,ADCYAP1,CCK,CYFIP2,CYFIP1,GRM1,PRKAR2B,BMPR2,CADM1,GABBR1,GRM7,DAB1,NRXN1,NRXN2,SLC32A1,GAD2,GAD1,SEMA4F,CAMK2G,CPLX3,PTPRN2,PTPRN,CPT1C,SLC6A17,SLC6A4,NT5E,RGS19,GRID2,ATP6V0D1,FGFR2,CALB1,SNAP29,GLRA2,CLCN3,RAB3C,RAB3B,NAPA,CAMK2A,RGS14,VTI1A,VAMP7,DCLK1,SLC9A6,FLRT2,CRTC1,HTT…
M9	343	GO-BP	GO_EXTRACELLULAR_STRUCTURE_ORGANIZATION	55	245	304	18887	3.21e-47	9.4e-41	13.9472	PDGFA,MYH11,TNXB,COL4A3,THBS1,ITGA1,FN1,LAMA5,DCN,COL3A1,BGN,FMOD,AGRN,LUM,HSPG2,COL8A1,COL2A1,COL6A1,TGFBI,ITGA5,LAMB1,FBN2,COL4A2,COL11A1,COL12A1,COL4A1,HTRA1,COL18A1,COL1A1,LAMC3,LAMB2,NID1,NID2,VWA1,LAMA2,POSTN,LAMA4,LAMC1,COL6A2,COL6A3,COL5A3,NPNT,COL4A6,COL14A1,FBLN5,VWF,COL4A5,COL4A4,COL5A2,COL1A2,ELN,FBN1,TNXA,MFAP2,ABI3BP
M412	51	GO-BP	GO_MITOCHONDRIAL_RESPIRATORY_CHAIN_COMPLEX_I_BIOGENESIS	22	42	56	18887	1.02e-46	3e-40	176.664	NDUFS6,NDUFA7,NDUFS1,NDUFA13,NDUFB9,NDUFS4,NDUFB11,NDUFB3,NDUFS2,NDUFB1,NDUFB2,NDUFA3,NDUFB10,NDUFS8,NDUFB6,NDUFC2,NDUFV2,NDUFS3,NDUFB5,NDUFB4,NDUFAF3,NDUFAF4
M733	27	GO-CC	GO_OXIDOREDUCTASE_COMPLEX	21	25	93	18887	3.78e-46	1.1e-39	170.592	PDHB,PDHA1,NDUFS6,NDUFA7,NDUFS1,NDUFA13,NDUFB9,NDUFS4,NDUFB11,NDUFB3,NDUFS2,NDUFB2,NDUFA3,NDUFB10,NDUFS8,NDUFB6,NDUFC2,NDUFV2,NDUFS3,NDUFB5,NDUFB4
M116	44	GO-BP	GO_TRANSLATIONAL_ELONGATION	24	37	111	18887	6.72e-46	2e-39	110.37	MRPL9,PTCD3,MRPS22,MRPL47,CHCHD1,MRPS15,MRPS7,MRPS35,MRPS10,MRPS27,MRPL50,MRPS6,MRPS18B,MRPL20,MRPS34,MRPS25,DAP3,MRPS23,MRPS5,MRPS26,MRPS24,MRPS9,MRPS31,MRPS28
M404	49	GO-BP	GO_MACROMOLECULAR_COMPLEX_DISASSEMBLY	27	42	182	18887	4.31e-45	1.3e-38	66.7123	MRPL54,MRPL14,MRPL45,MRPL32,MRPL21,MRPL40,MRPL43,MRPS30,MRPL50,MRPL3,MRPL46,MRPL16,MRPL15,MRPL2,MRPL18,MRPS18A,MRPL24,MRPL53,MRPL41,MRPL44,MRPL22,MRRF,MRPL39,MRPL27,MRPL42,MRPL48,MRPL38
M733	27	GO-BP	GO_MITOCHONDRIAL_RESPIRATORY_CHAIN_COMPLEX_I_BIOGENESIS	19	25	56	18887	5.17e-45	1.5e-38	256.324	NDUFS6,NDUFA7,NDUFS1,NDUFA13,NDUFB9,NDUFS4,NDUFB11,NDUFB3,NDUFS2,NDUFB2,NDUFA3,NDUFB10,NDUFS8,NDUFB6,NDUFC2,NDUFV2,NDUFS3,NDUFB5,NDUFB4
M116	44	GO-BP	GO_CELLULAR_PROTEIN_COMPLEX_DISASSEMBLY	24	37	122	18887	8.36e-45	2.5e-38	100.418	MRPL9,PTCD3,MRPS22,MRPL47,CHCHD1,MRPS15,MRPS7,MRPS35,MRPS10,MRPS27,MRPL50,MRPS6,MRPS18B,MRPL20,MRPS34,MRPS25,DAP3,MRPS23,MRPS5,MRPS26,MRPS24,MRPS9,MRPS31,MRPS28
M59	38	KEGG	KEGG_RIBOSOME	21	28	88	18887	9.44e-45	2.8e-38	160.969	RPS24,RPL34,RPL37A,RPL36A,RPS6,RPL27A,RPL15,RPS8,RPL35,RPL36AL,RPS23,RPL3,RPL3L,RPL26,RPL26L1,RPL19,RPL21,RPL17,RPL6,RPL14,RPS3A
M412	51	GO-CC	GO_NADH_DEHYDROGENASE_COMPLEX	20	42	42	18887	1.9e-44	5.6e-38	214.138	NDUFS6,NDUFA7,NDUFS1,NDUFA13,NDUFB9,NDUFS4,NDUFB11,NDUFB3,NDUFS2,NDUFB1,NDUFB2,NDUFA3,NDUFB10,NDUFS8,NDUFB6,NDUFC2,NDUFV2,NDUFS3,NDUFB5,NDUFB4
M4	1020	GO-CC	GO_NEURON_PART	161	727	1265	18887	1.2e-43	3.5e-37	3.30646	NTRK2,SYT1,VAMP2,SLC17A7,UNC13B,RAB3A,KCNJ10,SLC17A6,SLC17A8,GLRB,MINK1,CXADR,MYH10,CAMK2D,ANK2,MOB2,ARPC2,PTK2B,CORO1A,TMOD2,CACNA1B,GRIK2,ADCYAP1,CCK,CYFIP2,CYFIP1,GRM1,PRKAR2B,BMPR2,RAB27A,GNB1,GABBR1,GRM7,CHRM3,GNAT2,GNAT1,GNAO1,CTNNB1,DAB1,NRXN1,CRHBP,NRXN2,SLC32A1,ATP8A2,OCRL,GAD2,GAD1,MTHFR,CAMK2G,CPLX3,PTPRN2,PTPRN,ACADM,CPT1C,SLC6A17,SLC6A11,PDE1B,SLC6A4,GRID2,ATP6V0D1,EXOC4,ITGA8,CALB1,…
M412	51	GO-CC	GO_OXIDOREDUCTASE_COMPLEX	23	42	93	18887	1.82e-43	5.3e-37	111.214	PDHB,PDHA1,PDHA2,NDUFS6,NDUFA7,NDUFS1,NDUFA13,NDUFB9,NDUFS4,NDUFB11,NDUFB3,NDUFS2,NDUFB1,NDUFB2,NDUFA3,NDUFB10,NDUFS8,NDUFB6,NDUFC2,NDUFV2,NDUFS3,NDUFB5,NDUFB4
M16	115	GO-BP	GO_B_CELL_MEDIATED_IMMUNITY	29	103	99	18887	2.02e-43	5.9e-37	53.7141	C8B,IGKC,IGHA2,C4BPB,CFI,IGLL5,C6,IGKV3-20,IGHA1,C4BPA,IGKV3D-20,IGHG4,IGKV4-1,C5,C3,C1S,IGKV1D-33,IGLC2,SERPING1,C7,IGHG1,C1R,IGLC7,IGHG2,C8A,C9,IGHG3,IGHM,C2
M412	51	GO-BP	GO_MITOCHONDRIAL_RESPIRATORY_CHAIN_COMPLEX_ASSEMBLY	22	42	76	18887	3.38e-43	9.9e-37	130.174	NDUFS6,NDUFA7,NDUFS1,NDUFA13,NDUFB9,NDUFS4,NDUFB11,NDUFB3,NDUFS2,NDUFB1,NDUFB2,NDUFA3,NDUFB10,NDUFS8,NDUFB6,NDUFC2,NDUFV2,NDUFS3,NDUFB5,NDUFB4,NDUFAF3,NDUFAF4
M16	115	GO-BP	GO_HUMORAL_IMMUNE_RESPONSE	34	103	187	18887	3.41e-43	1e-36	33.3398	C8B,IGKC,CFH,IGHA2,C4BPB,CFI,IGLL5,C6,IGKV3-20,IGHA1,C4BPA,CFB,IGKV3D-20,IGHG4,IGKV4-1,C5,C3,C1S,IGKV1D-33,IGLC2,CFHR1,SERPING1,C7,IGHG1,C1R,IGLC7,IGHG2,C8A,C9,IGHG3,IGHM,C2,FGA,FGB
M406	51	KEGG	KEGG_COMPLEMENT_AND_COAGULATION_CASCADES	22	46	69	18887	4.19e-43	1.2e-36	130.912	C8B,CFH,C4BPB,CFI,C6,C4BPA,CFB,C5,C3,C1S,SERPING1,C7,C1R,C8A,C9,C2,SERPINF2,FGA,FGB,FGG,A2M,PROS1
M117	98	GO-CC	GO_VESICLE_LUMEN	28	87	106	18887	7.52e-43	2.2e-36	57.345	SERPING1,SAA1,ITIH4,ORM1,SERPINF2,HP,SERPINA3,AHSG,FGA,SERPINA1,ORM2,APOA1,FGB,APOH,APOB,ITIH3,HRG,TF,ALB,FGG,CLEC3B,KNG1,A2M,PPBP,PROS1,HPX,PLG,A1BG
M115	64	GO-BP	GO_AMIDE_BIOSYNTHETIC_PROCESS	35	53	507	18887	1.32e-42	3.9e-36	24.6007	MTHFD1L,MRPL54,MRPL14,MRPL45,MRPL35,MRPL32,MRPL1,MRPL23,MRPL21,MRPL40,MRPL43,MRPL30,MRPS30,MRPL50,MRPL3,MRPL46,MRPL16,MRPL15,MRPL2,NOA1,MRPL49,MRPL18,MRPS18A,MRPL24,MRPL53,MRPL41,MRPL44,MRPL22,MRRF,METTL17,MRPL39,MRPL27,MRPL42,MRPL48,MRPL38
M733	27	GO-MF	GO_OXIDOREDUCTASE_ACTIVITY_ACTING_ON_NAD_P_H_QUINONE_OR_SIMILAR_COMPOUND_AS_ACCEPTOR	18	25	52	18887	1.4e-42	4.1e-36	261.512	NDUFS6,NDUFA7,NDUFS1,NDUFA13,NDUFB9,NDUFS4,NDUFB3,NDUFS2,NDUFB2,NDUFA3,NDUFB10,NDUFS8,NDUFB6,NDUFC2,NDUFV2,NDUFS3,NDUFB5,NDUFB4
M404	49	GO-CC	GO_RIBOSOME	27	42	226	18887	2.18e-42	6.4e-36	53.7241	MRPL54,MRPL14,MRPL45,MRPL32,MRPL21,MRPL40,MRPL43,MRPS30,MRPL50,MRPL3,MRPL46,MRPL16,MRPL15,MRPL2,MRPL18,MRPS18A,MRPL24,MRPL53,MRPL41,MRPL44,MRPL22,METTL17,MRPL39,MRPL27,MRPL42,MRPL48,MRPL38
M59	38	GO-CC	GO_CYTOSOLIC_RIBOSOME	21	28	113	18887	3.3e-42	9.7e-36	125.356	RPS24,RPL34,RPL37A,RPL36A,RPS6,RPL27A,RPL15,RPS8,RPL35,RPL36AL,RPS23,RPL3,RPL3L,RPL26,RPL26L1,RPL19,RPL21,RPL17,RPL6,RPL14,RPS3A
M115	64	GO-CC	GO_ORGANELLE_INNER_MEMBRANE	35	53	525	18887	4.58e-42	1.3e-35	23.7572	OXA1L,MRPL54,MRPL14,MRPL45,MRPL35,MRPL32,MRPL1,MRPL23,MRPL21,MRPL40,MRPL43,MRPL30,MRPS30,MRPL50,MRPL3,MRPL46,MRPL16,MRPL15,MRPL2,NOA1,MRPL49,MRPL18,MRPS18A,MRPL24,MRPL53,MRPL41,MRPL44,MRPL22,MRPL39,MRPL27,MRPL42,MRPL48,MRPL38,CLPX,SFXN4
M733	27	GO-BP	GO_MITOCHONDRIAL_RESPIRATORY_CHAIN_COMPLEX_ASSEMBLY	19	25	76	18887	4.63e-42	1.4e-35	188.87	NDUFS6,NDUFA7,NDUFS1,NDUFA13,NDUFB9,NDUFS4,NDUFB11,NDUFB3,NDUFS2,NDUFB2,NDUFA3,NDUFB10,NDUFS8,NDUFB6,NDUFC2,NDUFV2,NDUFS3,NDUFB5,NDUFB4
M54	918	GO-CC	GO_NEURON_PART	150	661	1265	18887	5.65e-42	1.7e-35	3.38815	SYT1,VAMP2,SLC17A7,UNC13B,RAB3A,KCNJ10,SLC17A6,SLC17A8,GLRB,MINK1,CXADR,MYH10,CAMK2D,ANK2,MOB2,ARPC2,PTK2B,CORO1A,CACNA1B,GRIK2,ADCYAP1,CCK,CYFIP2,CYFIP1,GRM1,PRKAR2B,BMPR2,RAB27A,GNB1,GABBR1,GRM7,GNAT2,GNAT1,GNAO1,DAB1,NRXN1,CRHBP,NRXN2,SLC32A1,ATP8A2,OCRL,GAD2,GAD1,MTHFR,CAMK2G,CPLX3,PTPRN2,PTPRN,ACADM,CPT1C,SLC6A17,SLC6A11,PDE1B,SLC6A4,GRID2,ATP6V0D1,EXOC4,CALB1,DCX,SNAP29,ZNF385A,NCOA1,CLCN3,…
M733	27	GO-BP	GO_CELLULAR_RESPIRATION	21	25	143	18887	7.73e-42	2.3e-35	110.945	PDHB,PDHA1,NDUFS6,NDUFA7,NDUFS1,NDUFA13,NDUFB9,NDUFS4,NDUFB11,NDUFB3,NDUFS2,NDUFB2,NDUFA3,NDUFB10,NDUFS8,NDUFB6,NDUFC2,NDUFV2,NDUFS3,NDUFB5,NDUFB4
M117	98	GO-BP	GO_PROTEIN_ACTIVATION_CASCADE	27	87	99	18887	1.01e-41	3e-35	59.2069	C8B,CFH,C4BPB,CFI,C6,C4BPA,CFB,C5,C3,C1S,CFHR1,SERPING1,C7,C1R,IGLC7,IGHG2,C8A,C9,C2,FGA,KLKB1,F2,FGB,APOH,FGG,KNG1,A2M
M406	51	GO-CC	GO_EXTRACELLULAR_SPACE	41	46	1376	18887	1.26e-41	3.7e-35	12.2341	C8B,CFH,C4BPB,CFI,C4BPA,CFB,C5,C3,C1S,CFHR1,SERPING1,C1R,IGLC7,IGHG2,C8A,C9,C2,ITIH4,SERPINF2,HP,APCS,FGA,APOC2,APOC3,FGB,CP,APOB,FAP,VTN,AZGP1,HPR,FGG,AMBP,A2M,PPBP,GPX3,PF4V1,PROS1,PZP,CPN2,CFHR3
M733	27	GO-CC	GO_RESPIRATORY_CHAIN	19	25	80	18887	1.4e-41	4.1e-35	179.427	NDUFS6,NDUFA7,NDUFS1,NDUFA13,NDUFB9,NDUFS4,NDUFB11,NDUFB3,NDUFS2,NDUFB2,NDUFA3,NDUFB10,NDUFS8,NDUFB6,NDUFC2,NDUFV2,NDUFS3,NDUFB5,NDUFB4
M70	277	GO-CC	GO_EXTRACELLULAR_MATRIX	52	191	426	18887	1.5e-41	4.4e-35	12.0704	COL4A3,THBS1,FN1,WNT4,LAMA5,TIMP3,LTBP4,AGRN,HSPG2,COL8A1,MFGE8,TGFBI,LAMB1,COL4A2,COL4A1,HTRA1,COL15A1,COL18A1,TGFB1I1,LTBP1,LAMC3,LAMB2,LMCD1,NID1,NID2,VWA1,LAMA2,POSTN,LAMA4,LAMC1,THBS2,COL5A3,NPNT,TINAGL1,LAMB4,FBLN5,EMILIN2,EMILIN1,VWF,WNT2B,MGP,COL4A5,COL4A4,PLAT,ELN,SOD3,ABI3BP,PAPLN,TGM4,PCOLCE,FBLN2,EMILIN3
M406	51	GO-BP	GO_PROTEIN_ACTIVATION_CASCADE	23	46	99	18887	1.68e-41	4.9e-35	95.3889	C8B,CFH,C4BPB,CFI,C6,C4BPA,CFB,C5,C3,C1S,CFHR1,SERPING1,C7,C1R,IGLC7,IGHG2,C8A,C9,C2,FGA,FGB,FGG,A2M
M286	28	KEGG	KEGG_RIBOSOME	19	24	88	18887	2.59e-41	7.6e-35	169.911	RPS24,RPL34,RPL37A,RPL36A,RPS6,RPL15,RPS8,RPL35,RPL36AL,RPL3,RPL3L,RPL26,RPL26L1,RPL19,RPL21,RPL17,RPL6,RPL14,RPS3A
M59	38	GO-CC	GO_RIBOSOMAL_SUBUNIT	22	28	163	18887	3.24e-41	9.5e-35	91.0416	RPS24,RPL34,RPL37A,RPL36A,MRPS12,RPS6,RPL27A,RPL15,RPS8,RPL35,RPL36AL,RPS23,RPL3,RPL3L,RPL26,RPL26L1,RPL19,RPL21,RPL17,RPL6,RPL14,RPS3A
M59	38	GO-MF	GO_STRUCTURAL_CONSTITUENT_OF_RIBOSOME	23	28	212	18887	3.92e-41	1.2e-34	73.1808	RPS24,RPL34,RPL37A,RPL36A,MRPS12,RPS6,RPL27A,RPL15,RPS8,RPL35,RPL36AL,RPS23,RPL3,RPL3L,RPL26,RPL26L1,RPL19,RPL21,RPL17,RPL6,RPL14,RPL37AP8,RPS3A
M733	27	GO-BP	GO_OXIDATIVE_PHOSPHORYLATION	19	25	84	18887	3.99e-41	1.2e-34	170.882	NDUFS6,NDUFA7,NDUFS1,NDUFA13,NDUFB9,NDUFS4,NDUFB11,NDUFB3,NDUFS2,NDUFB2,NDUFA3,NDUFB10,NDUFS8,NDUFB6,NDUFC2,NDUFV2,NDUFS3,NDUFB5,NDUFB4
M718	47	GO-CC	GO_BLOOD_MICROPARTICLE	24	42	143	18887	5.24e-41	1.5e-34	75.4725	CFH,C4BPA,CFB,C3,C1S,CFHR1,SERPING1,C1R,IGLC7,IGHG2,C8A,C9,ITIH4,APCS,FGB,CP,VTN,FGG,AMBP,A2M,PROS1,PZP,CPN2,CFHR3
M59	38	GO-CC	GO_RIBOSOME	23	28	226	18887	1.84e-40	5.4e-34	68.6474	RPS24,RPL34,RPL37A,RPL36A,MRPS12,RPS6,RPL27A,RPL15,RPS8,RPL35,RPL36AL,RPS23,RPL3,RPL3L,RPL26,RPL26L1,RPL19,RPL21,RPL17,RPL6,RPL14,RPL37AP8,RPS3A
M16	115	GO-CC	GO_VESICLE_LUMEN	28	103	106	18887	1.85e-40	5.4e-34	48.4371	SERPING1,SAA1,ITIH4,ORM1,SERPINF2,HP,SERPINA3,AHSG,FGA,SERPINA1,ORM2,APOA1,FGB,APOH,APOB,ITIH3,HRG,TF,ALB,FGG,CLEC3B,KNG1,A2M,PPBP,PROS1,HPX,PLG,A1BG
M718	47	GO-BP	GO_PROTEIN_ACTIVATION_CASCADE	22	42	99	18887	2.6e-40	7.6e-34	99.9312	C8B,CFH,C4BPB,CFI,C6,C4BPA,CFB,C5,C3,C1S,CFHR1,SERPING1,C7,C1R,IGLC7,IGHG2,C8A,C9,C2,FGB,FGG,A2M
M116	44	GO-BP	GO_MACROMOLECULAR_COMPLEX_DISASSEMBLY	24	37	182	18887	2.74e-40	8.1e-34	67.3133	MRPL9,PTCD3,MRPS22,MRPL47,CHCHD1,MRPS15,MRPS7,MRPS35,MRPS10,MRPS27,MRPL50,MRPS6,MRPS18B,MRPL20,MRPS34,MRPS25,DAP3,MRPS23,MRPS5,MRPS26,MRPS24,MRPS9,MRPS31,MRPS28
M59	38	GO-BP	GO_ESTABLISHMENT_OF_PROTEIN_LOCALIZATION_TO_ENDOPLASMIC_RETICULUM	20	28	104	18887	2.83e-40	8.3e-34	129.718	RPS24,RPL34,RPL37A,RPL36A,RPS6,RPL27A,RPL15,RPS8,RPL35,RPS23,RPL3,RPL3L,RPL26,RPL26L1,RPL19,RPL21,RPL17,RPL6,RPL14,RPS3A
M115	64	GO-BP	GO_MITOCHONDRION_ORGANIZATION	35	53	594	18887	3.7e-40	1.1e-33	20.9976	OXA1L,MRPL54,MRPL14,MRPL45,MRPL35,MRPL32,MRPL1,MRPL23,MRPL21,MRPL40,MRPL43,MRPL30,MRPS30,MRPL50,MRPL3,MRPL46,MRPL16,MRPL15,MRPL2,NOA1,MRPL49,MRPL18,MRPS18A,MRPL24,MRPL53,MRPL41,MRPL44,MRPL22,MRRF,MRPL39,MRPL27,MRPL42,MRPL48,MRPL38,TFB2M
M733	27	GO-BP	GO_ELECTRON_TRANSPORT_CHAIN	19	25	94	18887	4.33e-40	1.3e-33	152.703	NDUFS6,NDUFA7,NDUFS1,NDUFA13,NDUFB9,NDUFS4,NDUFB11,NDUFB3,NDUFS2,NDUFB2,NDUFA3,NDUFB10,NDUFS8,NDUFB6,NDUFC2,NDUFV2,NDUFS3,NDUFB5,NDUFB4
M406	51	GO-BP	GO_REGULATION_OF_PROTEIN_ACTIVATION_CASCADE	18	46	35	18887	8.62e-40	2.5e-33	211.159	C8B,CFH,C4BPB,CFI,C6,C4BPA,CFB,C5,C3,SERPING1,C7,C8A,C9,C2,FGA,VTN,A2M,PROS1
M4	1020	GO-CC	GO_SYNAPSE_PART	105	727	610	18887	1.11e-39	3.3e-33	4.47186	NTRK2,SYT1,VAMP2,SLC17A7,UNC13B,RAB3A,KCNJ10,SLC17A6,SLC17A8,GLRB,MINK1,MYH10,ANK2,BCR,PTK2B,CACNA1B,GRIK2,ADCYAP1,CCK,LYN,GRM1,PRKAR2B,BMPR2,GABBR1,GRM7,CHRM3,DAB1,NRXN1,NRXN2,SLC32A1,GAD2,GAD1,SEMA4F,CAMK2G,CPLX3,PTPRN2,PTPRN,SLC6A17,SLC6A4,NT5E,RGS19,GRID2,ATP6V0D1,ITGA8,CALB1,SNAP29,GLRA2,CLCN3,RAB3C,RAB3B,NAPA,CAMK2A,RGS14,VTI1A,MAP1B,DCLK1,RTN4,HTT,SLC8A3,GRM5,PRKCG,UNC13A,CTNNA2,SYT5,SYT17…
M115	64	GO-CC	GO_MITOCHONDRIAL_PART	39	53	953	18887	1.5e-39	4.4e-33	14.5834	OXA1L,MTHFD1L,MRPL54,MRPL14,MRPL45,MRPL35,MRPL32,MRPL1,MRPL23,MRPL21,MRPL40,MRPL43,MRPL30,MRPS30,MRPL50,MRPL3,MRPL46,MRPL16,MRPL15,MRPL2,NOA1,MRPL49,MRPL18,MRPS18A,MRPL24,MRPL53,MRPL41,MRPL44,MRPL22,MRRF,MRPL39,MRPL27,MRPL42,MRPL48,MRPL38,CLPX,ACAD10,SFXN4,TFB2M
M412	51	GO-MF	GO_OXIDOREDUCTASE_ACTIVITY_ACTING_ON_NAD_P_H_QUINONE_OR_SIMILAR_COMPOUND_AS_ACCEPTOR	19	42	52	18887	2.28e-39	6.7e-33	164.31	NDUFS6,NDUFA7,NDUFS1,NDUFA13,NDUFB9,NDUFS4,NDUFB3,NDUFS2,NDUFB1,NDUFB2,NDUFA3,NDUFB10,NDUFS8,NDUFB6,NDUFC2,NDUFV2,NDUFS3,NDUFB5,NDUFB4
M16	115	GO-BP	GO_DEFENSE_RESPONSE	56	103	1231	18887	3.25e-39	9.6e-33	8.34172	C8B,IGKC,CFH,IGHA2,C4BPB,CFI,IGLL5,C6,IGKV3-20,IGHA1,C4BPA,CFB,IGHG4,C5,C3,C1S,IGLC2,PGLYRP2,SERPING1,C7,IGHG1,C1R,IGLC7,IGHG2,C8A,C9,IGHG3,IGHM,LBP,C2,SAA1,ITIH4,SAA4,ORM1,APOA2,SERPINF2,HP,APCS,SERPINA3,AHSG,FGA,SERPINA1,KLKB1,ORM2,SAA2,F2,APOA4,APOC3,FGB,APOL1,HRG,HPR,KNG1,PPBP,PF4V1,CD5L
M733	27	Ractome	REACTOME_TCA_CYCLE_AND_RESPIRATORY_ELECTRON_TRANSPORT	20	25	141	18887	3.66e-39	1.1e-32	107.16	PDHB,PDHA1,NDUFS6,NDUFA7,NDUFS1,NDUFA13,NDUFB9,NDUFS4,NDUFB3,NDUFS2,NDUFB2,NDUFA3,NDUFB10,NDUFS8,NDUFB6,NDUFC2,NDUFV2,NDUFS3,NDUFB5,NDUFB4
M718	47	KEGG	KEGG_COMPLEMENT_AND_COAGULATION_CASCADES	20	42	69	18887	4.14e-39	1.2e-32	130.345	C8B,CFH,C4BPB,CFI,C6,C4BPA,CFB,C5,C3,C1S,SERPING1,C7,C1R,C8A,C9,C2,FGB,FGG,A2M,PROS1
M59	38	GO-BP	GO_NUCLEAR_TRANSCRIBED_MRNA_CATABOLIC_PROCESS_NONSENSE_MEDIATED_DECAY	20	28	118	18887	4.49e-39	1.3e-32	114.328	RPS24,RPL34,RPL37A,RPL36A,RPS6,RPL27A,RPL15,RPS8,RPL35,RPS23,RPL3,RPL3L,RPL26,RPL26L1,RPL19,RPL21,RPL17,RPL6,RPL14,RPS3A
M286	28	GO-CC	GO_CYTOSOLIC_RIBOSOME	19	24	113	18887	4.87e-39	1.4e-32	132.32	RPS24,RPL34,RPL37A,RPL36A,RPS6,RPL15,RPS8,RPL35,RPL36AL,RPL3,RPL3L,RPL26,RPL26L1,RPL19,RPL21,RPL17,RPL6,RPL14,RPS3A
M113	130	Ractome	REACTOME_FORMATION_OF_TUBULIN_FOLDING_INTERMEDIATES_BY_CCT_TRIC	18	97	22	18887	8.34e-39	2.5e-32	159.309	CCT2,CCT5,CCT8,CCT7,CCT4,TUBB1,TUBA1A,TUBA4A,TUBB4A,TUBB3,TUBB4B,TUBA1C,TUBA1B,TUBB2B,TUBB2A,TUBA3C,TUBB6,CCT6A
M412	51	GO-BP	GO_CELLULAR_RESPIRATION	23	42	143	18887	1.03e-38	3e-32	72.3278	PDHB,PDHA1,PDHA2,NDUFS6,NDUFA7,NDUFS1,NDUFA13,NDUFB9,NDUFS4,NDUFB11,NDUFB3,NDUFS2,NDUFB1,NDUFB2,NDUFA3,NDUFB10,NDUFS8,NDUFB6,NDUFC2,NDUFV2,NDUFS3,NDUFB5,NDUFB4
M59	38	GO-BP	GO_PROTEIN_LOCALIZATION_TO_ENDOPLASMIC_RETICULUM	20	28	123	18887	1.11e-38	3.3e-32	109.681	RPS24,RPL34,RPL37A,RPL36A,RPS6,RPL27A,RPL15,RPS8,RPL35,RPS23,RPL3,RPL3L,RPL26,RPL26L1,RPL19,RPL21,RPL17,RPL6,RPL14,RPS3A
M286	28	GO-CC	GO_RIBOSOMAL_SUBUNIT	20	24	163	18887	1.63e-38	4.8e-32	96.5593	RPS24,RPL34,RPL37A,RPL36A,MRPS12,RPS6,RPL15,RPS8,RPL35,RPL36AL,RPL3,RPL3L,RPL26,RPL26L1,RPL19,RPL21,RPL17,RPL6,RPL14,RPS3A
M5	625	GO-CC	GO_SYNAPSE_PART	80	431	610	18887	4.12e-38	1.2e-31	5.74706	APBA1,RIMS1,SLC6A9,STX1A,SIPA1L1,CTTN,ACTN2,CACNA1C,PPP1R9A,PPP1R9B,ARHGEF2,DLG1,ITPKA,SNCA,DBNL,OPRM1,CHRM1,GRM6,CDH8,SHANK1,GRIN1,SHANK3,NLGN3,SPTBN2,SHANK2,HOMER1,CAD,PCLO,SNCB,PCDH8,GABRB3,GABRA5,GABRA2,GABRA3,GABRB1,SYNGAP1,VTI1B,GRIA1,PJA2,DLG4,DGKI,GRIN2B,LRRTM1,CLSTN2,CTNND2,CADPS,CPLX2,TRIM9,SYT2,SYT7,CACNG8,DLG3,GPHN,DLG2,KCNJ4,BSN,AKAP5,GRIK4,DLGAP1,DLGAP2,GRIA3,GRIA2,GRIA4,NAAA,LZTS1,…
M116	44	GO-CC	GO_RIBOSOME	24	37	226	18887	6.62e-38	1.9e-31	54.2081	MRPL9,MRPS2,MRPS22,MRPL47,MRPS15,MRPS7,MRPS35,MRPS10,MRPS27,MRPL50,MRPS6,MRPS18B,MRPL20,MRPS34,MRPS25,DAP3,MRPS23,MRPS5,MRPS26,MRPS24,MRPS9,MRPS31,MRPS28,NSUN4
M404	49	GO-CC	GO_ORGANELLE_INNER_MEMBRANE	30	42	525	18887	7.46e-38	2.2e-31	25.6966	OXA1L,MRPL54,MRPL14,MRPL45,MRPL32,MRPL21,MRPL40,MRPL43,MRPS30,MRPL50,MRPL3,MRPL46,MRPL16,MRPL15,MRPL2,NOA1,MRPL18,MRPS18A,MRPL24,MRPL53,MRPL41,MRPL44,MRPL22,MRPL39,MRPL27,MRPL42,MRPL48,MRPL38,CLPX,SFXN4
M718	47	GO-BP	GO_REGULATION_OF_PROTEIN_ACTIVATION_CASCADE	17	42	35	18887	8.17e-38	2.4e-31	218.421	C8B,CFH,C4BPB,CFI,C6,C4BPA,CFB,C5,C3,SERPING1,C7,C8A,C9,C2,VTN,A2M,PROS1
M412	51	GO-CC	GO_RESPIRATORY_CHAIN	20	42	80	18887	1.25e-37	3.7e-31	112.423	NDUFS6,NDUFA7,NDUFS1,NDUFA13,NDUFB9,NDUFS4,NDUFB11,NDUFB3,NDUFS2,NDUFB1,NDUFB2,NDUFA3,NDUFB10,NDUFS8,NDUFB6,NDUFC2,NDUFV2,NDUFS3,NDUFB5,NDUFB4
M59	38	GO-BP	GO_MULTI_ORGANISM_METABOLIC_PROCESS	20	28	138	18887	1.32e-37	3.9e-31	97.7588	RPS24,RPL34,RPL37A,RPL36A,RPS6,RPL27A,RPL15,RPS8,RPL35,RPS23,RPL3,RPL3L,RPL26,RPL26L1,RPL19,RPL21,RPL17,RPL6,RPL14,RPS3A
M117	98	GO-CC	GO_SECRETORY_GRANULE_LUMEN	24	87	85	18887	1.87e-37	5.5e-31	61.2966	SERPING1,ITIH4,ORM1,SERPINF2,SERPINA3,AHSG,FGA,SERPINA1,ORM2,APOA1,FGB,APOH,ITIH3,HRG,TF,ALB,FGG,CLEC3B,KNG1,A2M,PPBP,PROS1,PLG,A1BG
M9	343	KEGG	KEGG_ECM_RECEPTOR_INTERACTION	31	245	84	18887	2.36e-37	6.9e-31	28.4498	TNXB,THBS1,ITGA1,FN1,LAMA5,COL3A1,AGRN,HSPG2,COL2A1,COL6A1,ITGA5,LAMB1,COL4A2,COL11A1,COL4A1,COL1A1,LAMC3,LAMB2,LAMA2,LAMA4,LAMC1,COL6A2,COL6A3,THBS2,COL5A3,LAMB4,COL4A6,VWF,COL4A4,COL5A2,COL1A2
M718	47	GO-CC	GO_EXTRACELLULAR_SPACE	37	42	1376	18887	3.08e-37	9.1e-31	12.092	C8B,CFH,C4BPB,CFI,C4BPA,CFB,C5,C3,C1S,CFHR1,SERPING1,C1R,IGLC7,IGHG2,C8A,C9,C2,ITIH4,APCS,APOC2,APOC3,FGB,CP,APOB,FAP,VTN,AZGP1,FGG,AMBP,A2M,PPBP,GPX3,PF4V1,PROS1,PZP,CPN2,CFHR3
M54	918	GO-CC	GO_SYNAPSE_PART	97	661	610	18887	3.48e-37	1e-30	4.54363	SYT1,VAMP2,SLC17A7,UNC13B,RAB3A,KCNJ10,SLC17A6,SLC17A8,GLRB,MINK1,MYH10,ANK2,BCR,PTK2B,CACNA1B,GRIK2,ADCYAP1,CCK,GRM1,PRKAR2B,BMPR2,GABBR1,GRM7,DAB1,NRXN1,NRXN2,SLC32A1,GAD2,GAD1,SEMA4F,CAMK2G,CPLX3,PTPRN2,PTPRN,SLC6A17,SLC6A4,NT5E,RGS19,GRID2,ATP6V0D1,CALB1,SNAP29,GLRA2,CLCN3,RAB3C,RAB3B,NAPA,CAMK2A,RGS14,VTI1A,DCLK1,HTT,SLC8A3,GRM5,PRKCG,UNC13A,SYT5,SYT17,SYT13,DNAJC5,PDE2A,NCS1,FBXO45,NSF,LRFN…
M412	51	GO-BP	GO_OXIDATIVE_PHOSPHORYLATION	20	42	84	18887	3.78e-37	1.1e-30	107.069	NDUFS6,NDUFA7,NDUFS1,NDUFA13,NDUFB9,NDUFS4,NDUFB11,NDUFB3,NDUFS2,NDUFB1,NDUFB2,NDUFA3,NDUFB10,NDUFS8,NDUFB6,NDUFC2,NDUFV2,NDUFS3,NDUFB5,NDUFB4
M59	38	GO-BP	GO_TRANSLATIONAL_INITIATION	20	28	146	18887	4.43e-37	1.3e-30	92.4022	RPS24,RPL34,RPL37A,RPL36A,RPS6,RPL27A,RPL15,RPS8,RPL35,RPS23,RPL3,RPL3L,RPL26,RPL26L1,RPL19,RPL21,RPL17,RPL6,RPL14,RPS3A
M286	28	GO-BP	GO_ESTABLISHMENT_OF_PROTEIN_LOCALIZATION_TO_ENDOPLASMIC_RETICULUM	18	24	104	18887	6.01e-37	1.8e-30	136.204	RPS24,RPL34,RPL37A,RPL36A,RPS6,RPL15,RPS8,RPL35,RPL3,RPL3L,RPL26,RPL26L1,RPL19,RPL21,RPL17,RPL6,RPL14,RPS3A
M412	51	Ractome	REACTOME_TCA_CYCLE_AND_RESPIRATORY_ELECTRON_TRANSPORT	22	42	141	18887	1.32e-36	3.9e-30	70.1645	PDHB,PDHA1,NDUFS6,NDUFA7,NDUFS1,NDUFA13,NDUFB9,NDUFS4,NDUFB3,NDUFS2,NDUFB1,NDUFB2,NDUFA3,NDUFB10,NDUFS8,NDUFB6,NDUFC2,NDUFV2,NDUFS3,NDUFB5,NDUFB4,PDK3
M117	98	GO-BP	GO_REGULATION_OF_PROTEIN_ACTIVATION_CASCADE	19	87	35	18887	1.87e-36	5.5e-30	117.85	C8B,CFH,C4BPB,CFI,C6,C4BPA,CFB,C5,C3,SERPING1,C7,C8A,C9,C2,FGA,VTN,A2M,PROS1,SERPINC1
M404	49	GO-BP	GO_AMIDE_BIOSYNTHETIC_PROCESS	29	42	507	18887	2.28e-36	6.7e-30	25.7219	MRPL54,MRPL14,MRPL45,MRPL32,MRPL21,MRPL40,MRPL43,MRPS30,MRPL50,MRPL3,MRPL46,MRPL16,MRPL15,MRPL2,NOA1,MRPL18,MRPS18A,MRPL24,MRPL53,MRPL41,MRPL44,MRPL22,MRRF,METTL17,MRPL39,MRPL27,MRPL42,MRPL48,MRPL38
M404	49	GO-BP	GO_MITOCHONDRION_ORGANIZATION	30	42	594	18887	3.21e-36	9.4e-30	22.7116	OXA1L,MRPL54,MRPL14,MRPL45,MRPL32,MRPL21,MRPL40,MRPL43,MRPS30,MRPL50,MRPL3,MRPL46,MRPL16,MRPL15,MRPL2,NOA1,MRPL18,MRPS18A,MRPL24,MRPL53,MRPL41,MRPL44,MRPL22,MRRF,MRPL39,MRPL27,MRPL42,MRPL48,MRPL38,TFB2M
M119	84	GO-CC	GO_MITOCHONDRIAL_PART	39	60	953	18887	3.54e-36	1e-29	12.882	HSPE1,HSPD1,DLD,IDH3G,CYCS,ACAT1,PMPCB,IDH3A,NNT,MDH2,SUCLG1,SUCLA2,ALDH5A1,VDAC1,SPG7,MCU,ABHD10,DGUOK,COQ9,ETFA,SUPV3L1,ECHS1,ETFDH,PNPT1,SCO2,GHITM,AFG3L2,IMMT,TFAM,MTX2,PMPCA,TIMM13,TIMM10,HAX1,TRAP1,CHCHD3,TIMM8A,NIPSNAP1,HCCS
M286	28	GO-MF	GO_STRUCTURAL_CONSTITUENT_OF_RIBOSOME	20	24	212	18887	4.13e-36	1.2e-29	74.2414	RPS24,RPL34,RPL37A,RPL36A,MRPS12,RPS6,RPL15,RPS8,RPL35,RPL36AL,RPL3,RPL3L,RPL26,RPL26L1,RPL19,RPL21,RPL17,RPL6,RPL14,RPS3A
M412	51	GO-BP	GO_ELECTRON_TRANSPORT_CHAIN	20	42	94	18887	4.71e-36	1.4e-29	95.6788	NDUFS6,NDUFA7,NDUFS1,NDUFA13,NDUFB9,NDUFS4,NDUFB11,NDUFB3,NDUFS2,NDUFB1,NDUFB2,NDUFA3,NDUFB10,NDUFS8,NDUFB6,NDUFC2,NDUFV2,NDUFS3,NDUFB5,NDUFB4
M357	34	GO-CC	GO_CYTOSOLIC_RIBOSOME	19	30	113	18887	6.08e-36	1.8e-29	105.856	RPL22,RPL10,RPS9,RPS18,RPL10A,RPS3,RPL32,RPS5,RPS4X,RPS2,RPL28,RPS15A,RPL5,RPS13,MRTO4,RPL36,RPS25,RPL9,RPS4Y2
M286	28	GO-BP	GO_NUCLEAR_TRANSCRIBED_MRNA_CATABOLIC_PROCESS_NONSENSE_MEDIATED_DECAY	18	24	118	18887	7.07e-36	2.1e-29	120.044	RPS24,RPL34,RPL37A,RPL36A,RPS6,RPL15,RPS8,RPL35,RPL3,RPL3L,RPL26,RPL26L1,RPL19,RPL21,RPL17,RPL6,RPL14,RPS3A
M718	47	Ractome	REACTOME_COMPLEMENT_CASCADE	16	42	32	18887	7.87e-36	2.3e-29	224.845	C8B,CFH,C4BPB,CFI,C6,C4BPA,CFB,C5,C3,C1S,C7,C8A,C9,C2,PROS1,CFHR3
M718	47	GO-BP	GO_COMPLEMENT_ACTIVATION	19	42	76	18887	1.11e-35	3.3e-29	112.423	C8B,CFH,C4BPB,CFI,C6,C4BPA,CFB,C5,C3,C1S,CFHR1,SERPING1,C7,C1R,IGLC7,IGHG2,C8A,C9,C2
M119	84	GO-CC	GO_MITOCHONDRION	45	60	1633	18887	1.2e-35	3.5e-29	8.67437	HSPE1,HSPD1,DLD,IDH3G,SLC8A1,CYCS,FAM162A,ACAT1,PMPCB,IDH3A,NNT,MDH2,SUCLG1,SUCLA2,ALDH5A1,VDAC1,SPG7,MCU,ABHD10,DGUOK,COQ9,ETFA,SUPV3L1,ECHS1,ETFDH,PNPT1,SCO2,HINT2,GHITM,AFG3L2,IMMT,OXSM,TFAM,MTX2,PMPCA,TIMM13,TIMM10,HAX1,CLPB,TRAP1,ACOT13,CHCHD3,TIMM8A,NIPSNAP1,HCCS
M286	28	GO-CC	GO_RIBOSOME	20	24	226	18887	1.57e-35	4.6e-29	69.6423	RPS24,RPL34,RPL37A,RPL36A,MRPS12,RPS6,RPL15,RPS8,RPL35,RPL36AL,RPL3,RPL3L,RPL26,RPL26L1,RPL19,RPL21,RPL17,RPL6,RPL14,RPS3A
M286	28	GO-BP	GO_PROTEIN_LOCALIZATION_TO_ENDOPLASMIC_RETICULUM	18	24	123	18887	1.58e-35	4.6e-29	115.165	RPS24,RPL34,RPL37A,RPL36A,RPS6,RPL15,RPS8,RPL35,RPL3,RPL3L,RPL26,RPL26L1,RPL19,RPL21,RPL17,RPL6,RPL14,RPS3A
M117	98	GO-BP	GO_REGULATION_OF_RESPONSE_TO_WOUNDING	35	87	413	18887	1.66e-35	4.9e-29	18.3976	C8B,CFH,C4BPB,CFI,C6,C4BPA,CFB,C5,C3,PGLYRP2,SERPING1,C7,C8A,C9,LBP,C2,SAA1,SERPINF2,APCS,AHSG,FGA,KLKB1,F2,APOA1,FGB,APOH,FAP,VTN,HRG,FGG,KNG1,A2M,PROS1,PLG,SERPINC1
M9	343	GO-MF	GO_EXTRACELLULAR_MATRIX_STRUCTURAL_CONSTITUENT	29	245	76	18887	1.68e-35	4.9e-29	29.4158	COL4A3,COL3A1,PRELP,BGN,LUM,COL2A1,LAMB1,FBN2,COL4A2,COL11A1,COL12A1,COL4A1,COL15A1,COL1A1,LAMA4,LAMC1,COL5A3,TINAGL1,COL4A6,COL14A1,EMILIN2,MGP,COL4A5,COL4A4,COL5A2,COL1A2,ELN,FBN1,FBLN2
M5	625	GO-CC	GO_SYNAPSE	85	431	754	18887	1.76e-35	5.2e-29	4.94007	APBA1,RIMS1,SLC6A9,STX1A,SIPA1L1,CTTN,PHACTR1,ACTN2,CACNA1C,PPP1R9A,WASF1,PPP1R9B,ARHGEF2,DLG1,ITPKA,SNCA,DBNL,OPRM1,CHRM1,GRM6,CDH8,SHANK1,GRIN1,SHANK3,NLGN3,SPTBN2,SHANK2,HOMER1,CAD,PCLO,SNCB,PCDH8,GABRB3,GABRA5,GABRA2,GABRA3,GABRB1,SYNGAP1,VTI1B,GRIA1,PJA2,DLG4,DGKI,GRIN2B,LRRTM1,CLSTN2,CTNND2,CADPS,CPLX2,TRIM9,SYT2,SYT7,CACNG8,DLG3,GPHN,DLG2,KCNJ4,BSN,AKAP5,GRIK4,DLGAP1,DLGAP2,GRIA3,GRIA2,GRI…
M404	49	GO-CC	GO_MITOCHONDRIAL_PART	33	42	953	18887	2.66e-35	7.8e-29	15.5717	OXA1L,MRPL54,MRPL14,MRPL45,MRPL32,MRPL21,MRPL40,MRPL43,MRPS30,MRPL50,MRPL3,MRPL46,MRPL16,MRPL15,MRPL2,NOA1,MRPL18,MRPS18A,MRPL24,MRPL53,MRPL41,MRPL44,MRPL22,MRRF,MRPL39,MRPL27,MRPL42,MRPL48,MRPL38,CLPX,ACAD10,SFXN4,TFB2M
M307	40	GO-CC	GO_EXTRACELLULAR_MATRIX_COMPONENT	20	36	125	18887	3.54e-35	1e-28	83.9422	COL4A3,LAMA5,HSPG2,COL8A1,LAMB1,COL4A2,COL4A1,LTBP1,LAMC3,LAMB2,NID1,NID2,VWA1,LAMA2,LAMC1,COL5A3,NPNT,LAMB4,COL4A5,COL4A4
M5	625	GO-CC	GO_POSTSYNAPSE	62	431	378	18887	3.7e-35	1.1e-28	7.18763	SIPA1L1,CTTN,ACTN2,CACNA1C,PPP1R9A,PPP1R9B,ARHGEF2,DLG1,ITPKA,SNCA,DBNL,OPRM1,CHRM1,SHANK1,GRIN1,SHANK3,NLGN3,SHANK2,HOMER1,PCLO,PCDH8,GABRB3,GABRA5,GABRA2,GABRA3,GABRB1,SYNGAP1,GRIA1,PJA2,DLG4,DGKI,GRIN2B,LRRTM1,CLSTN2,CTNND2,CACNG8,DLG3,GPHN,DLG2,KCNJ4,BSN,AKAP5,GRIK4,DLGAP1,DLGAP2,GRIA3,GRIA2,GRIA4,LZTS1,GAP43,ASAP1,SYNE1,LRRC4C,ARFGAP1,DRP2,HOMER2,LRRC7,SYNPO,ANKS1B,STRN4,DLGAP3,PRR7
M116	44	GO-BP	GO_MITOCHONDRION_ORGANIZATION	28	37	594	18887	4.38e-35	1.3e-28	24.0621	MRPL9,PTCD3,MRPS2,MRPS22,MRPL47,CHCHD1,MRPS15,MRPS7,MRPS35,MRPS10,MRPS27,MRPL50,MRPS6,MRPS18B,MRPL20,MRPS34,MRPS25,DAP3,MRPS23,MRPS5,MRPS26,MRPS24,MRPS9,MRPS31,MRPS28,RHOT2,ATG9A,SLIRP
M406	51	Ractome	REACTOME_COMPLEMENT_CASCADE	16	46	32	18887	4.67e-35	1.4e-28	205.293	C8B,CFH,C4BPB,CFI,C6,C4BPA,CFB,C5,C3,C1S,C7,C8A,C9,C2,PROS1,CFHR3
M116	44	GO-CC	GO_ORGANELLAR_RIBOSOME	18	37	72	18887	4.8e-35	1.4e-28	127.615	MRPL9,MRPS2,MRPS22,MRPL47,MRPS15,MRPS7,MRPS35,MRPS6,MRPS18B,MRPL20,DAP3,MRPS5,MRPS26,MRPS24,MRPS9,MRPS31,MRPS28,NSUN4
M405	32	GO-CC	GO_BLOOD_MICROPARTICLE	19	28	143	18887	9.54e-35	2.8e-28	89.6236	APOA2,AHSG,F2,APOA1,APOA4,PON1,GC,APOL1,ITIH2,ITIH1,HRG,TF,ALB,KNG1,HPX,PLG,A1BG,SERPINC1,AFM
M117	98	GO-BP	GO_PLATELET_DEGRANULATION	24	87	107	18887	9.75e-35	2.9e-28	48.6935	SERPING1,ITIH4,ORM1,SERPINF2,SERPINA3,AHSG,FGA,SERPINA1,ORM2,APOA1,FGB,APOH,ITIH3,HRG,TF,ALB,FGG,CLEC3B,KNG1,A2M,PPBP,PROS1,PLG,A1BG
M406	51	GO-BP	GO_COMPLEMENT_ACTIVATION	19	46	76	18887	1.02e-34	3e-28	102.647	C8B,CFH,C4BPB,CFI,C6,C4BPA,CFB,C5,C3,C1S,CFHR1,SERPING1,C7,C1R,IGLC7,IGHG2,C8A,C9,C2
M9	343	KEGG	KEGG_FOCAL_ADHESION	39	245	201	18887	1.2e-34	3.5e-28	14.9577	FLNA,PARVB,PDGFA,TNXB,TLN1,THBS1,ITGA1,FLT1,FN1,LAMA5,VCL,CAV1,COL3A1,COL2A1,COL6A1,ITGA5,LAMB1,COL4A2,COL11A1,COL4A1,COL1A1,LAMC3,LAMB2,LAMA2,MYL9,LAMA4,LAMC1,COL6A2,COL6A3,THBS2,COL5A3,LAMB4,COL4A6,VWF,COL4A4,COL5A2,COL1A2,IGF1R,MYL12B
M286	28	GO-BP	GO_MULTI_ORGANISM_METABOLIC_PROCESS	18	24	138	18887	1.45e-34	4.3e-28	102.647	RPS24,RPL34,RPL37A,RPL36A,RPS6,RPL15,RPS8,RPL35,RPL3,RPL3L,RPL26,RPL26L1,RPL19,RPL21,RPL17,RPL6,RPL14,RPS3A
M644	35	GO-CC	GO_EXTRACELLULAR_MATRIX_COMPONENT	19	32	125	18887	3.04e-34	8.9e-28	89.7133	COL4A3,LAMA5,HSPG2,LAMB1,COL4A2,COL4A1,LTBP1,LAMC3,LAMB2,NID1,NID2,VWA1,LAMA2,LAMC1,COL5A3,NPNT,LAMB4,COL4A5,COL4A4
M718	47	GO-BP	GO_REGULATION_OF_HUMORAL_IMMUNE_RESPONSE	17	42	52	18887	3.87e-34	1.1e-27	147.014	C8B,CFH,C4BPB,CFI,C6,C4BPA,CFB,C5,C3,SERPING1,C7,C8A,C9,C2,VTN,A2M,PROS1
M286	28	GO-BP	GO_TRANSLATIONAL_INITIATION	18	24	146	18887	4.25e-34	1.2e-27	97.0223	RPS24,RPL34,RPL37A,RPL36A,RPS6,RPL15,RPS8,RPL35,RPL3,RPL3L,RPL26,RPL26L1,RPL19,RPL21,RPL17,RPL6,RPL14,RPS3A
M9	343	GO-CC	GO_BASEMENT_MEMBRANE	30	245	93	18887	4.31e-34	1.3e-27	24.8677	COL4A3,FN1,LAMA5,TIMP3,AGRN,HSPG2,COL8A1,COL2A1,TGFBI,LAMB1,COL4A2,COL4A1,COL15A1,COL18A1,LAMC3,LAMB2,NID1,NID2,VWA1,PTN,LAMA2,LAMA4,LAMC1,THBS2,NPNT,LAMB4,COL4A6,COL4A5,COL4A4,FBN1
M644	35	GO-CC	GO_EXTRACELLULAR_MATRIX	24	32	426	18887	1.41e-33	4.1e-27	33.2518	COL4A3,LAMA5,HSPG2,LAMB1,COL4A2,COL4A1,LTBP1,LAMC3,LAMB2,NID1,NID2,VWA1,LAMA2,LAMC1,COL5A3,NPNT,TINAGL1,LAMB4,EMILIN2,EMILIN1,VWF,COL4A5,COL4A4,PLAT
M307	40	GO-CC	GO_EXTRACELLULAR_MATRIX	25	36	426	18887	1.61e-33	4.7e-27	30.7887	COL4A3,LAMA5,HSPG2,COL8A1,LAMB1,COL4A2,COL4A1,LTBP1,LAMC3,LAMB2,NID1,NID2,VWA1,LAMA2,LAMC1,COL5A3,NPNT,TINAGL1,LAMB4,EMILIN2,EMILIN1,VWF,COL4A5,COL4A4,PLAT
[truncated: 3,587 more rows]

## Sheet: Page7.Bayesian network
Source	Target
A1BG:sp|P04217|A1BG_HUMAN	TF:sp|P02787|TRFE_HUMAN
AACS:sp|Q86V21-2|AACS-2_HUMAN	AACS:sp|Q86V21|AACS_HUMAN
[truncated: 10,367 more rows]

## Sheet: Page8.KDP ranking
Protein.id	Gene.Symbol	KDP ranking score	KDP ranking Order
[truncated: 580 more rows]

[truncated: 1 more sheets: Page9.Pubmed.query]
