# Supplementary material for: Multiscale proteomic modeling reveals protein networks driving Alzheimer’s disease pathogenesis
Source: Cell. Author manuscript; Available in PMC 2026 Jan 28. (PMC12851831; doi:10.1016/j.cell.2025.08.038)
Supplement: 3 [file NIHMS2129767-supplement-3.xlsx]

## Sheet: Table of content
Table S2: The summary of differentially expressed proteins (DEP), and annotation of the DEPs in the MSBB cohort
Page 1 (Related to Figure 2). The list of differentially expressed proteins (DEP) in the MSBB cohort.
Page 2 (Related to Figure 2; Data S1, page 1). AD trait-associated proteins.
Page 3 (Related to Figure 2). Gene ontology enrichment for the DEP signatures.
Page 4 (Related to Figure 2; Data S1, page 2). Cell-type enrichment for the DEP signatures.
Page 5 (Related to Figure 2; Data S1, page 2). The enrichment of the AD GWAS and abeta pathway gennes for the DEP signatures.
Page 6 (Related to Figure S1, and Figure 2). Top GO terms and representaive genes for the CDR vs CERAD-shared and scpecific protein signatures.
Page 7 (Related to Figure S1, and Figure 2). APOE genotypes-associated DEPs
Page 8 (Related to Figure S1, and Figure 2). Sex-associated DEPs

## Sheet: Page1.DEP.list
ProteinIDs	Symbol	logFC	P.Value	adj.P.Val	Contrasts	Traits	Directionality	Brain.region	Cohort
cu|P02649-101|APOE2	APOE	0.191659	0.00433795	0.0153222	High vs. Low	Braak	Up-regulated	PHG	MSBB
cu|P02649-101|APOE2	APOE	0.182835	0.00469473	0.0169622	DefinitedAD vs. IndefiniteAD	CERAD	Up-regulated	PHG	MSBB
cu|P02649-101|APOE2	APOE	0.178961	0.00328626	0.0136379	Severe vs. Mild	Plaque mean	Up-regulated	PHG	MSBB
cu|P02649-101|APOE2	APOE	0.342592	7.3651e-07	1.30224e-05	Severe vs. Normal	Plaque mean	Up-regulated	PHG	MSBB
cu|P02649-101|APOE2	APOE	0.273426	1.00894e-05	7.94784e-05	DefiniteAD vs. NL	CERAD	Up-regulated	PHG	MSBB
cu|P02649-103|APOE4	APOE	0.175989	0.00365533	0.0147611	Severe vs. Mild	Plaque mean	Up-regulated	PHG	MSBB
cu|P02649-103|APOE4	APOE	0.198283	0.00327039	0.0122837	High vs. Low	Braak	Up-regulated	PHG	MSBB
cu|P02649-103|APOE4	APOE	0.361141	1.73065e-07	4.32556e-06	Severe vs. Normal	Plaque mean	Up-regulated	PHG	MSBB
cu|P02649-103|APOE4	APOE	0.286017	3.95355e-06	3.68563e-05	DefiniteAD vs. NL	CERAD	Up-regulated	PHG	MSBB
cu|P02649-103|APOE4	APOE	0.172498	0.00748736	0.0245212	DefinitedAD vs. IndefiniteAD	CERAD	Up-regulated	PHG	MSBB
cu|P05067-108|A4_Abeta42	APP	0.505185	0.00750151	0.0261016	Severe vs. Mild	Plaque mean	Up-regulated	PHG	MSBB
cu|P05067-108|A4_Abeta42	APP	2.1881	1.29981e-20	7.89439e-17	Severe vs. Normal	Plaque mean	Up-regulated	PHG	MSBB
cu|P05067-108|A4_Abeta42	APP	1.68292	2.27093e-15	1.37925e-11	Mild vs. Normal	Plaque mean	Up-regulated	PHG	MSBB
cu|P05067-108|A4_Abeta42	APP	2.07877	2.4355e-23	9.86135e-20	DefiniteAD vs. NL	CERAD	Up-regulated	PHG	MSBB
cu|P05067-108|A4_Abeta42	APP	0.622071	0.00409689	0.0214504	Demented vs. Impaired	CDR	Up-regulated	PHG	MSBB
cu|P05067-108|A4_Abeta42	APP	1.47888	7.47624e-12	4.5407e-08	IndefiniteAD vs. NL	CERAD	Up-regulated	PHG	MSBB
cu|P05067-108|A4_Abeta42	APP	1.01465	1.6693e-06	8.55568e-05	High vs. Medium	Braak	Up-regulated	PHG	MSBB
cu|P05067-108|A4_Abeta42	APP	1.64605	4.40652e-13	5.3526e-10	High vs. Low	Braak	Up-regulated	PHG	MSBB
cu|P05067-108|A4_Abeta42	APP	0.599896	0.00210154	0.00900122	DefinitedAD vs. IndefiniteAD	CERAD	Up-regulated	PHG	MSBB
sp|A0A075B6I0|LV861	IGLV8-61	0.286716	0.0172404	0.0468394	High vs. Low	Braak	Up-regulated	PHG	MSBB
sp|A0A0A6YYL3|POTEB	POTEB	0.185061	0.00206785	0.0133607	Demented vs. Impaired	CDR	Up-regulated	PHG	MSBB
sp|A0A0K0K1G8|TVBJ2	TRBV10-2	0.402713	6.33591e-06	0.000108704	Severe vs. Mild	Plaque mean	Up-regulated	PHG	MSBB
sp|A0A0K0K1G8|TVBJ2	TRBV10-2	0.547772	4.98672e-08	1.82451e-06	Severe vs. Normal	Plaque mean	Up-regulated	PHG	MSBB
sp|A0A0K0K1G8|TVBJ2	TRBV10-2	0.39733	1.05336e-05	0.00026994	High vs. Medium	Braak	Up-regulated	PHG	MSBB
sp|A0A0K0K1G8|TVBJ2	TRBV10-2	0.641	2.54053e-11	1.23439e-08	High vs. Low	Braak	Up-regulated	PHG	MSBB
sp|A0A0K0K1G8|TVBJ2	TRBV10-2	0.324547	8.57523e-05	0.00165601	Demented vs. Impaired	CDR	Up-regulated	PHG	MSBB
sp|A0A0K0K1G8|TVBJ2	TRBV10-2	0.456974	5.29731e-07	2.23425e-05	DefinitedAD vs. IndefiniteAD	CERAD	Up-regulated	PHG	MSBB
sp|A0A0K0K1G8|TVBJ2	TRBV10-2	0.559497	1.83127e-10	1.66003e-08	DefiniteAD vs. NL	CERAD	Up-regulated	PHG	MSBB
sp|A0A0K0K1G8|TVBJ2	TRBV10-2	0.524338	4.68077e-06	0.000330566	Demented vs. Nondemented	CDR	Up-regulated	PHG	MSBB
sp|A0A0U1RRL7|MMPOS	MMP24OS	-0.156195	0.0106752	0.0325236	DefinitedAD vs. IndefiniteAD	CERAD	Down-regulated	PHG	MSBB
sp|A1A5C7|S22AN	SLC22A23	-0.137637	6.32552e-05	0.000549221	High vs. Low	Braak	Down-regulated	PHG	MSBB
sp|A1A5C7|S22AN	SLC22A23	-0.141962	0.000390851	0.00525466	Demented vs. Nondemented	CDR	Down-regulated	PHG	MSBB
sp|A1A5C7|S22AN	SLC22A23	-0.180391	1.67682e-07	4.23458e-06	Severe vs. Normal	Plaque mean	Down-regulated	PHG	MSBB
sp|A1A5C7|S22AN	SLC22A23	-0.143408	3.61617e-06	3.42633e-05	DefiniteAD vs. NL	CERAD	Down-regulated	PHG	MSBB
sp|A1A5D9|BICL2	BICDL2	0.418206	4.37606e-06	3.99969e-05	DefiniteAD vs. NL	CERAD	Up-regulated	PHG	MSBB
sp|A1A5D9|BICL2	BICDL2	0.48631	8.36887e-07	1.93632e-05	High vs. Low	Braak	Up-regulated	PHG	MSBB
sp|A1A5D9|BICL2	BICDL2	0.484985	2.1159e-06	2.91074e-05	Severe vs. Normal	Plaque mean	Up-regulated	PHG	MSBB
sp|A1A5D9|BICL2	BICDL2	0.376065	3.78996e-05	0.000397897	Severe vs. Mild	Plaque mean	Up-regulated	PHG	MSBB
sp|A1A5D9|BICL2	BICDL2	0.270167	0.00172664	0.0116979	Demented vs. Impaired	CDR	Up-regulated	PHG	MSBB
sp|A1A5D9|BICL2	BICDL2	0.369225	0.000100334	0.00138653	High vs. Medium	Braak	Up-regulated	PHG	MSBB
sp|A1A5D9|BICL2	BICDL2	0.376115	8.70528e-05	0.000782702	DefinitedAD vs. IndefiniteAD	CERAD	Up-regulated	PHG	MSBB
sp|A1L188|NDUF8	NDUFAF8	-0.177012	5.55936e-05	0.000496117	High vs. Low	Braak	Down-regulated	PHG	MSBB
sp|A1L188|NDUF8	NDUFAF8	-0.1418	0.000395367	0.0016687	DefiniteAD vs. NL	CERAD	Down-regulated	PHG	MSBB
sp|A2A2Z9|AN18B	ANKRD18B	0.214017	0.00202112	0.00753314	Severe vs. Normal	Plaque mean	Up-regulated	PHG	MSBB
sp|A2A2Z9|AN18B	ANKRD18B	0.183789	0.00244622	0.00769601	DefiniteAD vs. NL	CERAD	Up-regulated	PHG	MSBB
sp|A2A2Z9|AN18B	ANKRD18B	0.243026	0.000254813	0.00160707	High vs. Low	Braak	Up-regulated	PHG	MSBB
sp|A2A2Z9|AN18B	ANKRD18B	0.23894	0.000140926	0.00110942	Severe vs. Mild	Plaque mean	Up-regulated	PHG	MSBB
sp|A2A2Z9|AN18B	ANKRD18B	0.255444	0.00132716	0.0117741	Demented vs. Nondemented	CDR	Up-regulated	PHG	MSBB
sp|A2A2Z9|AN18B	ANKRD18B	0.302775	3.71559e-06	8.10779e-05	DefinitedAD vs. IndefiniteAD	CERAD	Up-regulated	PHG	MSBB
sp|A2A2Z9|AN18B	ANKRD18B	0.184782	0.00404875	0.020356	High vs. Medium	Braak	Up-regulated	PHG	MSBB
sp|A2RUS2|DEND3	DENND3	0.173151	0.000122166	0.000618967	DefiniteAD vs. NL	CERAD	Up-regulated	PHG	MSBB
sp|A2RUS2|DEND3	DENND3	0.146322	0.00415045	0.013712	Severe vs. Normal	Plaque mean	Up-regulated	PHG	MSBB
sp|A4D0S4|LAMB4	LAMB4	0.195572	0.000249739	0.00158412	High vs. Low	Braak	Up-regulated	PHG	MSBB
sp|A4D0S4|LAMB4	LAMB4	0.151648	0.00202519	0.00657402	DefiniteAD vs. NL	CERAD	Up-regulated	PHG	MSBB
sp|A4D0S4|LAMB4	LAMB4	0.213181	4.58382e-05	0.00078092	High vs. Medium	Braak	Up-regulated	PHG	MSBB
sp|A4D0V7|CPED1	CPED1	0.261075	0.0135868	0.0325393	DefiniteAD vs. NL	CERAD	Up-regulated	PHG	MSBB
sp|A4D1E9|GTPBA	GTPBP10	-0.156806	0.00846746	0.0423966	Demented vs. Nondemented	CDR	Down-regulated	PHG	MSBB
sp|A4D1S5|RAB19	RAB19	0.185148	0.0102864	0.0489038	Demented vs. Nondemented	CDR	Up-regulated	PHG	MSBB
sp|A5PLK6|RGSL	RGSL1	0.161211	0.00699882	0.0232217	DefinitedAD vs. IndefiniteAD	CERAD	Up-regulated	PHG	MSBB
sp|A5PLK6|RGSL	RGSL1	0.168461	0.00285338	0.00874369	DefiniteAD vs. NL	CERAD	Up-regulated	PHG	MSBB
sp|A5PLN7|F149A	FAM149A	0.298324	0.00425482	0.0140139	Severe vs. Normal	Plaque mean	Up-regulated	PHG	MSBB
sp|A5PLN7|F149A	FAM149A	0.283726	0.00253419	0.0111209	Severe vs. Mild	Plaque mean	Up-regulated	PHG	MSBB
sp|A5PLN7|F149A	FAM149A	0.420691	1.58738e-05	0.000223114	DefinitedAD vs. IndefiniteAD	CERAD	Up-regulated	PHG	MSBB
sp|A5PLN7|F149A	FAM149A	0.301143	0.000924994	0.00339248	DefiniteAD vs. NL	CERAD	Up-regulated	PHG	MSBB
sp|A5PLN7|F149A	FAM149A	0.293355	0.00468596	0.0163189	High vs. Low	Braak	Up-regulated	PHG	MSBB
sp|A6NC57|ANR62	ANKRD62	0.196296	0.0116466	0.0317856	Severe vs. Normal	Plaque mean	Up-regulated	PHG	MSBB
sp|A6NC57|ANR62	ANKRD62	0.173168	0.013309	0.0404649	Severe vs. Mild	Plaque mean	Up-regulated	PHG	MSBB
sp|A6NC57|ANR62	ANKRD62	0.18631	0.0115135	0.0345395	DefinitedAD vs. IndefiniteAD	CERAD	Up-regulated	PHG	MSBB
sp|A6NCS6|CB072	C2orf72	0.159916	4.40475e-05	0.000448863	Severe vs. Mild	Plaque mean	Up-regulated	PHG	MSBB
sp|A6NCS6|CB072	C2orf72	0.178731	4.04012e-05	0.000302374	Severe vs. Normal	Plaque mean	Up-regulated	PHG	MSBB
sp|A6NCS6|CB072	C2orf72	0.178437	4.07634e-06	3.77403e-05	DefiniteAD vs. NL	CERAD	Up-regulated	PHG	MSBB
sp|A6NCS6|CB072	C2orf72	0.150866	0.000207309	0.00148828	DefinitedAD vs. IndefiniteAD	CERAD	Up-regulated	PHG	MSBB
sp|A6NCS6|CB072	C2orf72	0.173515	0.00052877	0.00640376	Demented vs. Nondemented	CDR	Up-regulated	PHG	MSBB
sp|A6NCS6|CB072	C2orf72	0.158084	0.000127449	0.00164164	High vs. Medium	Braak	Up-regulated	PHG	MSBB
sp|A6NCS6|CB072	C2orf72	0.177791	2.87765e-05	0.000294977	High vs. Low	Braak	Up-regulated	PHG	MSBB
sp|A6NGN9|IGLO5	IGLON5	-0.155727	6.52876e-07	8.85099e-06	DefiniteAD vs. NL	CERAD	Down-regulated	PHG	MSBB
sp|A6NGN9|IGLO5	IGLON5	-0.159695	9.84193e-06	9.75122e-05	Severe vs. Normal	Plaque mean	Down-regulated	PHG	MSBB
sp|A6NGN9|IGLO5	IGLON5	-0.166203	5.6455e-07	2.3246e-05	DefinitedAD vs. IndefiniteAD	CERAD	Down-regulated	PHG	MSBB
sp|A6NGN9|IGLO5	IGLON5	-0.148133	3.11474e-05	0.000311312	High vs. Low	Braak	Down-regulated	PHG	MSBB
sp|A6NI28|RHG42	ARHGAP42	-0.142943	0.012082	0.0327621	Severe vs. Normal	Plaque mean	Down-regulated	PHG	MSBB
sp|A6NI72|NCF1B	NCF1B	0.178023	0.000554379	0.00317045	DefinitedAD vs. IndefiniteAD	CERAD	Up-regulated	PHG	MSBB
sp|A6NI72|NCF1B	NCF1B	0.156804	0.0043892	0.0143863	Severe vs. Normal	Plaque mean	Up-regulated	PHG	MSBB
sp|A6NI72|NCF1B	NCF1B	0.186545	0.000354468	0.00336228	High vs. Medium	Braak	Up-regulated	PHG	MSBB
sp|A6NI72|NCF1B	NCF1B	0.185585	0.000524699	0.00284659	High vs. Low	Braak	Up-regulated	PHG	MSBB
sp|A6NKH3|RL37L	RPL37AP8	-0.195373	0.0175684	0.0483908	DefinitedAD vs. IndefiniteAD	CERAD	Down-regulated	PHG	MSBB
sp|A6NL88|SHSA7	SHISA7	-0.190037	0.000425152	0.00554112	Demented vs. Nondemented	CDR	Down-regulated	PHG	MSBB
sp|A6NL88|SHSA7	SHISA7	-0.191059	1.57093e-06	0.000175065	Demented vs. Impaired	CDR	Down-regulated	PHG	MSBB
sp|A6PVC2|TTLL8	TTLL8	0.141398	0.0109241	0.0331905	DefinitedAD vs. IndefiniteAD	CERAD	Up-regulated	PHG	MSBB
sp|A6PVC2|TTLL8	TTLL8	0.148439	0.00882819	0.03589	High vs. Medium	Braak	Up-regulated	PHG	MSBB
sp|A6XGL0-2|YJEN3-2	YJEFN3	-0.161935	0.0195204	0.0442459	DefiniteAD vs. NL	CERAD	Down-regulated	PHG	MSBB
sp|A6XGL0-2|YJEN3-2	YJEFN3	-0.179566	0.0044399	0.0227176	Demented vs. Impaired	CDR	Down-regulated	PHG	MSBB
sp|A6XGL0-2|YJEN3-2	YJEFN3	-0.272934	0.00170889	0.0141356	Demented vs. Nondemented	CDR	Down-regulated	PHG	MSBB
sp|A6XGL0|YJEN3	YJEFN3	-0.191967	0.00325678	0.0182895	Demented vs. Impaired	CDR	Down-regulated	PHG	MSBB
sp|A6XGL0|YJEN3	YJEFN3	-0.288544	0.0013348	0.0118176	Demented vs. Nondemented	CDR	Down-regulated	PHG	MSBB
sp|A6XGL0|YJEN3	YJEFN3	-0.186805	0.00911461	0.0233478	DefiniteAD vs. NL	CERAD	Down-regulated	PHG	MSBB
sp|A8MU93|CQ100	C17orf100	-0.242625	5.59081e-05	0.000497886	High vs. Low	Braak	Down-regulated	PHG	MSBB
sp|A8MU93|CQ100	C17orf100	-0.175087	0.0055595	0.017536	Severe vs. Normal	Plaque mean	Down-regulated	PHG	MSBB
sp|A8MUU1|FB5L3	FABP5P3	0.357786	0.000158373	0.00286375	Demented vs. Nondemented	CDR	Up-regulated	PHG	MSBB
sp|A8MUU1|FB5L3	FABP5P3	0.280709	0.000381039	0.00357136	High vs. Medium	Braak	Up-regulated	PHG	MSBB
sp|A8MUU1|FB5L3	FABP5P3	0.328676	2.04233e-05	0.000271424	DefinitedAD vs. IndefiniteAD	CERAD	Up-regulated	PHG	MSBB
sp|A8MUU1|FB5L3	FABP5P3	0.380714	2.30226e-07	3.82565e-06	DefiniteAD vs. NL	CERAD	Up-regulated	PHG	MSBB
sp|A8MUU1|FB5L3	FABP5P3	0.259926	0.000160221	0.00247595	Demented vs. Impaired	CDR	Up-regulated	PHG	MSBB
sp|A8MUU1|FB5L3	FABP5P3	0.358115	1.20985e-05	0.000149023	High vs. Low	Braak	Up-regulated	PHG	MSBB
sp|A8MUU1|FB5L3	FABP5P3	0.346267	2.37413e-06	5.42077e-05	Severe vs. Mild	Plaque mean	Up-regulated	PHG	MSBB
sp|A8MUU1|FB5L3	FABP5P3	0.445081	6.57433e-08	2.17598e-06	Severe vs. Normal	Plaque mean	Up-regulated	PHG	MSBB
sp|A9UHW6|MI4GD	MIF4GD	0.139863	0.00253056	0.0185508	Demented vs. Nondemented	CDR	Up-regulated	PHG	MSBB
sp|A9UHW6|MI4GD	MIF4GD	0.146256	0.000133916	0.00108229	DefinitedAD vs. IndefiniteAD	CERAD	Up-regulated	PHG	MSBB
sp|B2RPK0|HGB1A	HMGB1P1	0.161778	0.000253564	0.00160336	High vs. Low	Braak	Up-regulated	PHG	MSBB
sp|B2RPK0|HGB1A	HMGB1P1	0.172871	1.94415e-05	0.00024024	Severe vs. Mild	Plaque mean	Up-regulated	PHG	MSBB
sp|B2RPK0|HGB1A	HMGB1P1	0.199189	5.98152e-07	8.24717e-06	DefiniteAD vs. NL	CERAD	Up-regulated	PHG	MSBB
sp|B2RPK0|HGB1A	HMGB1P1	0.17396	3.2788e-05	0.000383457	DefinitedAD vs. IndefiniteAD	CERAD	Up-regulated	PHG	MSBB
sp|B2RPK0|HGB1A	HMGB1P1	0.151599	5.75827e-05	0.00130253	Demented vs. Impaired	CDR	Up-regulated	PHG	MSBB
sp|B2RPK0|HGB1A	HMGB1P1	0.196988	1.23223e-05	0.000117858	Severe vs. Normal	Plaque mean	Up-regulated	PHG	MSBB
sp|B9EJG8|T150C	TMEM150C	0.218904	1.14848e-06	1.38261e-05	DefiniteAD vs. NL	CERAD	Up-regulated	PHG	MSBB
sp|B9EJG8|T150C	TMEM150C	0.216694	1.93873e-05	0.000168816	Severe vs. Normal	Plaque mean	Up-regulated	PHG	MSBB
sp|B9EJG8|T150C	TMEM150C	0.196336	3.33578e-05	0.000388492	DefinitedAD vs. IndefiniteAD	CERAD	Up-regulated	PHG	MSBB
sp|B9EJG8|T150C	TMEM150C	0.198553	1.37104e-05	0.000187792	Severe vs. Mild	Plaque mean	Up-regulated	PHG	MSBB
sp|B9EJG8|T150C	TMEM150C	0.203426	0.000514259	0.00630344	Demented vs. Nondemented	CDR	Up-regulated	PHG	MSBB
sp|B9EJG8|T150C	TMEM150C	0.244475	3.46972e-07	9.96377e-06	High vs. Low	Braak	Up-regulated	PHG	MSBB
sp|B9EJG8|T150C	TMEM150C	0.266979	1.54073e-08	7.48608e-06	High vs. Medium	Braak	Up-regulated	PHG	MSBB
sp|C9J798|RAS4B	RASA4B	0.254447	4.57694e-05	0.000336538	Severe vs. Normal	Plaque mean	Up-regulated	PHG	MSBB
sp|C9J798|RAS4B	RASA4B	0.205414	0.00113506	0.00524642	High vs. Low	Braak	Up-regulated	PHG	MSBB
sp|C9J798|RAS4B	RASA4B	0.185272	0.00254477	0.0144243	High vs. Medium	Braak	Up-regulated	PHG	MSBB
sp|C9J798|RAS4B	RASA4B	0.255852	0.000369613	0.00505007	Demented vs. Nondemented	CDR	Up-regulated	PHG	MSBB
sp|C9J798|RAS4B	RASA4B	0.255691	5.88997e-06	0.000103389	Severe vs. Mild	Plaque mean	Up-regulated	PHG	MSBB
sp|C9J798|RAS4B	RASA4B	0.214221	0.000150008	0.00073652	DefiniteAD vs. NL	CERAD	Up-regulated	PHG	MSBB
sp|C9J798|RAS4B	RASA4B	0.163875	0.00163909	0.0113354	Demented vs. Impaired	CDR	Up-regulated	PHG	MSBB
sp|C9J798|RAS4B	RASA4B	0.191033	0.00135209	0.00633634	DefinitedAD vs. IndefiniteAD	CERAD	Up-regulated	PHG	MSBB
sp|G9CGD6-3|CNIPF-3	CNK3	-0.213831	1.02665e-06	2.25104e-05	High vs. Low	Braak	Down-regulated	PHG	MSBB
sp|G9CGD6-3|CNIPF-3	CNK3	-0.173158	1.1821e-05	0.000168137	Severe vs. Mild	Plaque mean	Down-regulated	PHG	MSBB
sp|G9CGD6-3|CNIPF-3	CNK3	-0.190532	1.62841e-06	1.82205e-05	DefiniteAD vs. NL	CERAD	Down-regulated	PHG	MSBB
sp|G9CGD6-3|CNIPF-3	CNK3	-0.18456	1.31148e-05	0.000317341	High vs. Medium	Braak	Down-regulated	PHG	MSBB
sp|G9CGD6-3|CNIPF-3	CNK3	-0.153315	0.00280104	0.01977	Demented vs. Nondemented	CDR	Down-regulated	PHG	MSBB
sp|G9CGD6-3|CNIPF-3	CNK3	-0.220696	6.27907e-07	1.1601e-05	Severe vs. Normal	Plaque mean	Down-regulated	PHG	MSBB
sp|G9CGD6-3|CNIPF-3	CNK3	-0.145618	0.000455679	0.00271432	DefinitedAD vs. IndefiniteAD	CERAD	Down-regulated	PHG	MSBB
sp|L0R819|ASURF	ASDURF	0.146067	0.000244628	0.00133371	Severe vs. Normal	Plaque mean	Up-regulated	PHG	MSBB
sp|O00115|DNS2A	DNASE2	0.200444	1.40282e-07	5.17934e-06	High vs. Low	Braak	Up-regulated	PHG	MSBB
sp|O00115|DNS2A	DNASE2	0.143881	6.70385e-05	0.000614579	Severe vs. Mild	Plaque mean	Up-regulated	PHG	MSBB
sp|O00115|DNS2A	DNASE2	0.221048	6.4001e-08	2.13805e-06	Severe vs. Normal	Plaque mean	Up-regulated	PHG	MSBB
sp|O00115|DNS2A	DNASE2	0.13872	0.00295044	0.0205184	Demented vs. Nondemented	CDR	Up-regulated	PHG	MSBB
sp|O00115|DNS2A	DNASE2	0.207003	1.08492e-08	3.68647e-07	DefiniteAD vs. NL	CERAD	Up-regulated	PHG	MSBB
sp|O00115|DNS2A	DNASE2	0.145047	0.000108964	0.000924941	DefinitedAD vs. IndefiniteAD	CERAD	Up-regulated	PHG	MSBB
sp|O00115|DNS2A	DNASE2	0.142423	9.24553e-05	0.00130556	High vs. Medium	Braak	Up-regulated	PHG	MSBB
sp|O00151|PDLI1	PDLIM1	0.187359	0.0180716	0.0486086	High vs. Low	Braak	Up-regulated	PHG	MSBB
sp|O00159-2|MYO1C-2	MYO1C	0.160921	1.97309e-05	0.000136799	DefiniteAD vs. NL	CERAD	Up-regulated	PHG	MSBB
sp|O00159-2|MYO1C-2	MYO1C	0.175059	2.19548e-05	0.000238112	High vs. Low	Braak	Up-regulated	PHG	MSBB
sp|O00159-2|MYO1C-2	MYO1C	0.148728	0.000453935	0.00220823	Severe vs. Normal	Plaque mean	Up-regulated	PHG	MSBB
sp|O00159-2|MYO1C-2	MYO1C	0.171825	1.94035e-05	0.000424236	High vs. Medium	Braak	Up-regulated	PHG	MSBB
sp|O00159-3|MYO1C-3	MYO1C	0.156443	0.000242977	0.00132769	Severe vs. Normal	Plaque mean	Up-regulated	PHG	MSBB
sp|O00159-3|MYO1C-3	MYO1C	0.173306	2.80233e-05	0.000289426	High vs. Low	Braak	Up-regulated	PHG	MSBB
sp|O00159-3|MYO1C-3	MYO1C	0.169485	7.63482e-06	6.31745e-05	DefiniteAD vs. NL	CERAD	Up-regulated	PHG	MSBB
sp|O00159-3|MYO1C-3	MYO1C	0.181938	7.01115e-06	0.000206406	High vs. Medium	Braak	Up-regulated	PHG	MSBB
sp|O00159|MYO1C	MYO1C	0.171304	5.22721e-06	4.63129e-05	DefiniteAD vs. NL	CERAD	Up-regulated	PHG	MSBB
sp|O00159|MYO1C	MYO1C	0.176008	1.83993e-05	0.000206941	High vs. Low	Braak	Up-regulated	PHG	MSBB
sp|O00159|MYO1C	MYO1C	0.156359	0.000222845	0.00123265	Severe vs. Normal	Plaque mean	Up-regulated	PHG	MSBB
sp|O00159|MYO1C	MYO1C	0.177804	9.40613e-06	0.000256019	High vs. Medium	Braak	Up-regulated	PHG	MSBB
sp|O00161|SNP23	SNAP23	0.160728	0.0020175	0.00827364	High vs. Low	Braak	Up-regulated	PHG	MSBB
sp|O00161|SNP23	SNAP23	0.191753	0.000296884	0.00156386	Severe vs. Normal	Plaque mean	Up-regulated	PHG	MSBB
sp|O00161|SNP23	SNAP23	0.158322	0.000866102	0.00474968	Severe vs. Mild	Plaque mean	Up-regulated	PHG	MSBB
sp|O00161|SNP23	SNAP23	0.139457	0.00499292	0.0178484	DefinitedAD vs. IndefiniteAD	CERAD	Up-regulated	PHG	MSBB
sp|O00161|SNP23	SNAP23	0.182019	0.000117835	0.000600144	DefiniteAD vs. NL	CERAD	Up-regulated	PHG	MSBB
sp|O00168|PLM	FXYD1	0.219	0.00483844	0.0232555	High vs. Medium	Braak	Up-regulated	PHG	MSBB
sp|O00168|PLM	FXYD1	0.194002	0.011155	0.0336981	DefinitedAD vs. IndefiniteAD	CERAD	Up-regulated	PHG	MSBB
sp|O00168|PLM	FXYD1	0.192989	0.00745944	0.0197063	DefiniteAD vs. NL	CERAD	Up-regulated	PHG	MSBB
sp|O00168|PLM	FXYD1	0.254666	0.00492638	0.029063	Demented vs. Nondemented	CDR	Up-regulated	PHG	MSBB
sp|O00168|PLM	FXYD1	0.188012	0.0101519	0.0329192	Severe vs. Mild	Plaque mean	Up-regulated	PHG	MSBB
sp|O00168|PLM	FXYD1	0.227625	0.000585497	0.00567857	Demented vs. Impaired	CDR	Up-regulated	PHG	MSBB
sp|O00182|LEG9	LGALS9	0.24795	0.000184102	0.00105535	Severe vs. Normal	Plaque mean	Up-regulated	PHG	MSBB
sp|O00182|LEG9	LGALS9	0.251811	3.40182e-05	0.000393596	DefinitedAD vs. IndefiniteAD	CERAD	Up-regulated	PHG	MSBB
sp|O00182|LEG9	LGALS9	0.268029	0.000309465	0.00452355	Demented vs. Nondemented	CDR	Up-regulated	PHG	MSBB
sp|O00182|LEG9	LGALS9	0.208048	0.000122099	0.00209511	Demented vs. Impaired	CDR	Up-regulated	PHG	MSBB
sp|O00182|LEG9	LGALS9	0.192964	0.0012758	0.00870624	High vs. Medium	Braak	Up-regulated	PHG	MSBB
sp|O00182|LEG9	LGALS9	0.290625	5.19532e-07	7.32957e-06	DefiniteAD vs. NL	CERAD	Up-regulated	PHG	MSBB
sp|O00182|LEG9	LGALS9	0.199127	0.000801327	0.00446706	Severe vs. Mild	Plaque mean	Up-regulated	PHG	MSBB
sp|O00182|LEG9	LGALS9	0.283001	5.72893e-06	8.4045e-05	High vs. Low	Braak	Up-regulated	PHG	MSBB
sp|O00192|ARVC	ARVCF	0.17466	0.000131171	0.00254121	Demented vs. Nondemented	CDR	Up-regulated	PHG	MSBB
sp|O00192|ARVC	ARVCF	0.199951	1.74168e-08	5.29451e-07	DefiniteAD vs. NL	CERAD	Up-regulated	PHG	MSBB
sp|O00192|ARVC	ARVCF	0.194294	2.20067e-07	2.28673e-05	High vs. Medium	Braak	Up-regulated	PHG	MSBB
sp|O00192|ARVC	ARVCF	0.225464	1.48955e-08	7.7323e-07	Severe vs. Normal	Plaque mean	Up-regulated	PHG	MSBB
sp|O00192|ARVC	ARVCF	0.151594	5.94292e-06	0.00035214	Demented vs. Impaired	CDR	Up-regulated	PHG	MSBB
sp|O00192|ARVC	ARVCF	0.218513	1.71467e-08	1.11979e-06	High vs. Low	Braak	Up-regulated	PHG	MSBB
sp|O00192|ARVC	ARVCF	0.184351	7.50401e-07	2.82202e-05	DefinitedAD vs. IndefiniteAD	CERAD	Up-regulated	PHG	MSBB
sp|O00192|ARVC	ARVCF	0.189917	9.76701e-08	5.90248e-06	Severe vs. Mild	Plaque mean	Up-regulated	PHG	MSBB
sp|O00217|NDUS8	NDUFS8	-0.153018	3.69059e-06	4.56979e-05	Severe vs. Normal	Plaque mean	Down-regulated	PHG	MSBB
sp|O00230|CORT	CORT	-0.175865	0.00225378	0.00906655	High vs. Low	Braak	Down-regulated	PHG	MSBB
sp|O00230|CORT	CORT	-0.143972	0.0166954	0.0424355	Severe vs. Normal	Plaque mean	Down-regulated	PHG	MSBB
sp|O00292-2|LFTY2-2	LEFTY2	0.197029	0.00288904	0.0158724	High vs. Medium	Braak	Up-regulated	PHG	MSBB
sp|O00292-2|LFTY2-2	LEFTY2	0.16728	0.0132919	0.0378561	High vs. Low	Braak	Up-regulated	PHG	MSBB
sp|O00299|CLIC1	CLIC1	0.424905	5.64514e-08	1.29721e-06	DefiniteAD vs. NL	CERAD	Up-regulated	PHG	MSBB
sp|O00299|CLIC1	CLIC1	0.397327	1.38486e-06	4.23399e-05	DefinitedAD vs. IndefiniteAD	CERAD	Up-regulated	PHG	MSBB
sp|O00299|CLIC1	CLIC1	0.247447	0.000862444	0.00720008	Demented vs. Impaired	CDR	Up-regulated	PHG	MSBB
sp|O00299|CLIC1	CLIC1	0.367949	0.000326491	0.00465361	Demented vs. Nondemented	CDR	Up-regulated	PHG	MSBB
sp|O00299|CLIC1	CLIC1	0.379243	5.60632e-06	0.000179683	High vs. Medium	Braak	Up-regulated	PHG	MSBB
sp|O00299|CLIC1	CLIC1	0.376766	2.16743e-06	5.04364e-05	Severe vs. Mild	Plaque mean	Up-regulated	PHG	MSBB
sp|O00299|CLIC1	CLIC1	0.42443	8.35815e-07	1.93632e-05	High vs. Low	Braak	Up-regulated	PHG	MSBB
sp|O00299|CLIC1	CLIC1	0.437232	8.1771e-07	1.38779e-05	Severe vs. Normal	Plaque mean	Up-regulated	PHG	MSBB
sp|O00330|ODPX	PDHX	-0.146064	6.01685e-08	1.34598e-06	DefiniteAD vs. NL	CERAD	Down-regulated	PHG	MSBB
sp|O00330|ODPX	PDHX	-0.144453	3.84798e-07	1.85482e-05	DefinitedAD vs. IndefiniteAD	CERAD	Down-regulated	PHG	MSBB
sp|O00330|ODPX	PDHX	-0.14289	2.51358e-06	4.4508e-05	High vs. Low	Braak	Down-regulated	PHG	MSBB
sp|O00330|ODPX	PDHX	-0.154472	5.55622e-07	1.05786e-05	Severe vs. Normal	Plaque mean	Down-regulated	PHG	MSBB
sp|O00339-2|MATN2-2	MATN2	0.236693	0.00015595	0.00187929	High vs. Medium	Braak	Up-regulated	PHG	MSBB
sp|O00339-2|MATN2-2	MATN2	0.293133	1.43772e-05	0.000132663	Severe vs. Normal	Plaque mean	Up-regulated	PHG	MSBB
sp|O00339-2|MATN2-2	MATN2	0.243901	5.62752e-05	0.000539097	Severe vs. Mild	Plaque mean	Up-regulated	PHG	MSBB
sp|O00339-2|MATN2-2	MATN2	0.309015	2.00075e-06	3.75627e-05	High vs. Low	Braak	Up-regulated	PHG	MSBB
sp|O00339-2|MATN2-2	MATN2	0.279587	3.04927e-06	2.98465e-05	DefiniteAD vs. NL	CERAD	Up-regulated	PHG	MSBB
sp|O00339-2|MATN2-2	MATN2	0.25072	6.95118e-05	0.000668169	DefinitedAD vs. IndefiniteAD	CERAD	Up-regulated	PHG	MSBB
sp|O00339-2|MATN2-2	MATN2	0.237962	0.00222509	0.0170095	Demented vs. Nondemented	CDR	Up-regulated	PHG	MSBB
sp|O00339-2|MATN2-2	MATN2	0.15158	0.00720198	0.031781	Demented vs. Impaired	CDR	Up-regulated	PHG	MSBB
sp|O00339|MATN2	MATN2	0.241166	5.70394e-05	0.0005447	Severe vs. Mild	Plaque mean	Up-regulated	PHG	MSBB
sp|O00339|MATN2	MATN2	0.238166	0.000126332	0.00163425	High vs. Medium	Braak	Up-regulated	PHG	MSBB
sp|O00339|MATN2	MATN2	0.23391	0.00235772	0.0176785	Demented vs. Nondemented	CDR	Up-regulated	PHG	MSBB
sp|O00339|MATN2	MATN2	0.304448	2.32321e-06	4.20764e-05	High vs. Low	Braak	Up-regulated	PHG	MSBB
sp|O00339|MATN2	MATN2	0.247192	7.33987e-05	0.000692754	DefinitedAD vs. IndefiniteAD	CERAD	Up-regulated	PHG	MSBB
sp|O00339|MATN2	MATN2	0.286993	1.75445e-05	0.000155557	Severe vs. Normal	Plaque mean	Up-regulated	PHG	MSBB
sp|O00339|MATN2	MATN2	0.151858	0.00648381	0.0295528	Demented vs. Impaired	CDR	Up-regulated	PHG	MSBB
sp|O00339|MATN2	MATN2	0.275685	3.27102e-06	3.14754e-05	DefiniteAD vs. NL	CERAD	Up-regulated	PHG	MSBB
sp|O00418|EF2K	EEF2K	0.148915	0.00158768	0.00720555	DefinitedAD vs. IndefiniteAD	CERAD	Up-regulated	PHG	MSBB
sp|O00418|EF2K	EEF2K	0.150856	0.00208418	0.00850872	High vs. Low	Braak	Up-regulated	PHG	MSBB
sp|O00451|GFRA2	GFRA2	-0.334263	5.22856e-10	2.26826e-07	Severe vs. Mild	Plaque mean	Down-regulated	PHG	MSBB
sp|O00451|GFRA2	GFRA2	-0.412454	9.2726e-12	3.23256e-09	Severe vs. Normal	Plaque mean	Down-regulated	PHG	MSBB
sp|O00451|GFRA2	GFRA2	-0.175461	0.000793233	0.00686128	Demented vs. Impaired	CDR	Down-regulated	PHG	MSBB
sp|O00451|GFRA2	GFRA2	-0.27715	2.452e-06	0.000106099	High vs. Medium	Braak	Down-regulated	PHG	MSBB
sp|O00451|GFRA2	GFRA2	-0.289302	3.9725e-07	1.87852e-05	DefinitedAD vs. IndefiniteAD	CERAD	Down-regulated	PHG	MSBB
sp|O00451|GFRA2	GFRA2	-0.330439	6.02238e-08	2.74904e-06	High vs. Low	Braak	Down-regulated	PHG	MSBB
sp|O00451|GFRA2	GFRA2	-0.339962	5.34543e-10	3.82122e-08	DefiniteAD vs. NL	CERAD	Down-regulated	PHG	MSBB
sp|O00451|GFRA2	GFRA2	-0.274948	0.000141414	0.00266722	Demented vs. Nondemented	CDR	Down-regulated	PHG	MSBB
sp|O00461|GOLI4	GOLIM4	0.182893	7.49111e-06	0.000103285	High vs. Low	Braak	Up-regulated	PHG	MSBB
sp|O00461|GOLI4	GOLIM4	0.193896	3.00662e-06	3.86061e-05	Severe vs. Normal	Plaque mean	Up-regulated	PHG	MSBB
sp|O00461|GOLI4	GOLIM4	0.141942	0.00360212	0.0235495	Demented vs. Nondemented	CDR	Up-regulated	PHG	MSBB
sp|O00461|GOLI4	GOLIM4	0.196391	1.34958e-07	2.52206e-06	DefiniteAD vs. NL	CERAD	Up-regulated	PHG	MSBB
sp|O00461|GOLI4	GOLIM4	0.156492	7.57448e-05	0.00112944	High vs. Medium	Braak	Up-regulated	PHG	MSBB
sp|O00461|GOLI4	GOLIM4	0.180135	4.22057e-06	8.93158e-05	DefinitedAD vs. IndefiniteAD	CERAD	Up-regulated	PHG	MSBB
sp|O00461|GOLI4	GOLIM4	0.204185	6.21961e-08	4.66029e-06	Severe vs. Mild	Plaque mean	Up-regulated	PHG	MSBB
sp|O00468-3|AGRIN-3	AGRN	0.159055	2.82351e-09	1.36642e-07	DefiniteAD vs. NL	CERAD	Up-regulated	PHG	MSBB
sp|O00468-3|AGRIN-3	AGRN	0.16985	3.33202e-09	3.74635e-07	High vs. Low	Braak	Up-regulated	PHG	MSBB
sp|O00468-3|AGRIN-3	AGRN	0.145669	1.43258e-07	1.9849e-05	High vs. Medium	Braak	Up-regulated	PHG	MSBB
sp|O00468-3|AGRIN-3	AGRN	0.144905	2.09786e-06	2.89516e-05	Severe vs. Normal	Plaque mean	Up-regulated	PHG	MSBB
sp|O00468-6|AGRIN-6	AGRN	0.172871	2.76097e-09	3.32507e-07	High vs. Low	Braak	Up-regulated	PHG	MSBB
sp|O00468-6|AGRIN-6	AGRN	0.147187	1.97056e-06	2.75132e-05	Severe vs. Normal	Plaque mean	Up-regulated	PHG	MSBB
sp|O00468-6|AGRIN-6	AGRN	0.151753	6.52906e-08	1.55407e-05	High vs. Medium	Braak	Up-regulated	PHG	MSBB
sp|O00468-6|AGRIN-6	AGRN	0.161407	2.56312e-09	1.29188e-07	DefiniteAD vs. NL	CERAD	Up-regulated	PHG	MSBB
sp|O00468|AGRIN	AGRN	0.147536	1.01162e-07	1.65192e-05	High vs. Medium	Braak	Up-regulated	PHG	MSBB
sp|O00468|AGRIN	AGRN	0.146131	1.77598e-06	2.53723e-05	Severe vs. Normal	Plaque mean	Up-regulated	PHG	MSBB
sp|O00468|AGRIN	AGRN	0.170671	2.81948e-09	3.32507e-07	High vs. Low	Braak	Up-regulated	PHG	MSBB
sp|O00468|AGRIN	AGRN	0.160603	2.02364e-09	1.09737e-07	DefiniteAD vs. NL	CERAD	Up-regulated	PHG	MSBB
sp|O00469|PLOD2	PLOD2	0.156028	0.00670911	0.0294069	High vs. Medium	Braak	Up-regulated	PHG	MSBB
sp|O00469|PLOD2	PLOD2	0.157157	0.00774761	0.024362	High vs. Low	Braak	Up-regulated	PHG	MSBB
sp|O00469|PLOD2	PLOD2	0.201613	3.3713e-05	0.000959045	Demented vs. Impaired	CDR	Up-regulated	PHG	MSBB
sp|O00469|PLOD2	PLOD2	0.141611	0.00787794	0.0206191	DefiniteAD vs. NL	CERAD	Up-regulated	PHG	MSBB
sp|O00478|BT3A3	BTN3A3	0.151016	0.0023033	0.00732795	DefiniteAD vs. NL	CERAD	Up-regulated	PHG	MSBB
sp|O00478|BT3A3	BTN3A3	0.182295	0.00104959	0.00439634	Severe vs. Normal	Plaque mean	Up-regulated	PHG	MSBB
sp|O00478|BT3A3	BTN3A3	0.153234	0.00549015	0.0185608	High vs. Low	Braak	Up-regulated	PHG	MSBB
sp|O00478|BT3A3	BTN3A3	0.139473	0.00777839	0.0252362	DefinitedAD vs. IndefiniteAD	CERAD	Up-regulated	PHG	MSBB
sp|O00479|HMGN4	HMGN4	0.18495	0.0021838	0.00884514	High vs. Low	Braak	Up-regulated	PHG	MSBB
sp|O00479|HMGN4	HMGN4	0.17487	0.00293754	0.0160988	High vs. Medium	Braak	Up-regulated	PHG	MSBB
sp|O00479|HMGN4	HMGN4	0.235116	1.84535e-05	0.000129719	DefiniteAD vs. NL	CERAD	Up-regulated	PHG	MSBB
sp|O00479|HMGN4	HMGN4	0.208184	0.000186558	0.00139026	Severe vs. Mild	Plaque mean	Up-regulated	PHG	MSBB
sp|O00479|HMGN4	HMGN4	0.178	0.000585805	0.00567857	Demented vs. Impaired	CDR	Up-regulated	PHG	MSBB
sp|O00479|HMGN4	HMGN4	0.231929	0.000181574	0.0010453	Severe vs. Normal	Plaque mean	Up-regulated	PHG	MSBB
sp|O00479|HMGN4	HMGN4	0.21583	0.000192529	0.00140544	DefinitedAD vs. IndefiniteAD	CERAD	Up-regulated	PHG	MSBB
sp|O00481|BT3A1	BTN3A1	0.202328	0.000215481	0.000997883	DefiniteAD vs. NL	CERAD	Up-regulated	PHG	MSBB
sp|O00481|BT3A1	BTN3A1	0.232551	0.000156573	0.00110769	High vs. Low	Braak	Up-regulated	PHG	MSBB
sp|O00481|BT3A1	BTN3A1	0.1475	0.0127971	0.0470909	High vs. Medium	Braak	Up-regulated	PHG	MSBB
sp|O00481|BT3A1	BTN3A1	0.170562	0.00210659	0.00965978	Severe vs. Mild	Plaque mean	Up-regulated	PHG	MSBB
sp|O00481|BT3A1	BTN3A1	0.220903	0.000363285	0.00183409	Severe vs. Normal	Plaque mean	Up-regulated	PHG	MSBB
sp|O00481|BT3A1	BTN3A1	0.210979	0.000273496	0.00182236	DefinitedAD vs. IndefiniteAD	CERAD	Up-regulated	PHG	MSBB
sp|O00483|NDUA4	NDUFA4	-0.244043	0.00166612	0.0106405	High vs. Medium	Braak	Down-regulated	PHG	MSBB
sp|O00534|VMA5A	VWA5A	0.288096	5.09733e-05	0.000463106	High vs. Low	Braak	Up-regulated	PHG	MSBB
sp|O00534|VMA5A	VWA5A	0.379204	5.05322e-08	1.83738e-06	Severe vs. Normal	Plaque mean	Up-regulated	PHG	MSBB
sp|O00534|VMA5A	VWA5A	0.266812	6.02881e-05	0.000599412	DefinitedAD vs. IndefiniteAD	CERAD	Up-regulated	PHG	MSBB
sp|O00534|VMA5A	VWA5A	0.320895	2.59917e-07	1.05947e-05	Severe vs. Mild	Plaque mean	Up-regulated	PHG	MSBB
sp|O00534|VMA5A	VWA5A	0.283957	6.69004e-06	5.69862e-05	DefiniteAD vs. NL	CERAD	Up-regulated	PHG	MSBB
sp|O00534|VMA5A	VWA5A	0.22056	0.00132508	0.00896698	High vs. Medium	Braak	Up-regulated	PHG	MSBB
sp|O00584|RNT2	RNASET2	0.168379	0.00018144	0.00134774	DefinitedAD vs. IndefiniteAD	CERAD	Up-regulated	PHG	MSBB
sp|O00584|RNT2	RNASET2	0.197707	3.90225e-06	3.64901e-05	DefiniteAD vs. NL	CERAD	Up-regulated	PHG	MSBB
sp|O00584|RNT2	RNASET2	0.167842	0.000164241	0.00194638	High vs. Medium	Braak	Up-regulated	PHG	MSBB
sp|O00584|RNT2	RNASET2	0.221816	4.70647e-06	5.53112e-05	Severe vs. Normal	Plaque mean	Up-regulated	PHG	MSBB
sp|O00584|RNT2	RNASET2	0.212031	4.362e-06	6.7707e-05	High vs. Low	Braak	Up-regulated	PHG	MSBB
sp|O00625|PIR	PIR	0.274119	0.000406988	0.00539703	Demented vs. Nondemented	CDR	Up-regulated	PHG	MSBB
sp|O00625|PIR	PIR	0.230536	0.000263213	0.00177035	DefinitedAD vs. IndefiniteAD	CERAD	Up-regulated	PHG	MSBB
sp|O00625|PIR	PIR	0.206229	0.00229311	0.00919893	High vs. Low	Braak	Up-regulated	PHG	MSBB
sp|O00625|PIR	PIR	0.170988	0.00231424	0.0144604	Demented vs. Impaired	CDR	Up-regulated	PHG	MSBB
sp|O00625|PIR	PIR	0.248772	3.72243e-05	0.000392503	Severe vs. Mild	Plaque mean	Up-regulated	PHG	MSBB
sp|O00625|PIR	PIR	0.316855	2.7136e-06	3.55367e-05	Severe vs. Normal	Plaque mean	Up-regulated	PHG	MSBB
sp|O00625|PIR	PIR	0.28255	2.75447e-06	2.75379e-05	DefiniteAD vs. NL	CERAD	Up-regulated	PHG	MSBB
sp|O00634|NET3	NTN3	0.333493	0.00390007	0.0146262	DefinitedAD vs. IndefiniteAD	CERAD	Up-regulated	PHG	MSBB
sp|O00634|NET3	NTN3	0.506452	0.000873494	0.00890128	Demented vs. Nondemented	CDR	Up-regulated	PHG	MSBB
sp|O00634|NET3	NTN3	0.819671	5.48686e-11	2.22163e-08	High vs. Low	Braak	Up-regulated	PHG	MSBB
sp|O00634|NET3	NTN3	0.493388	2.59319e-05	0.000513858	High vs. Medium	Braak	Up-regulated	PHG	MSBB
sp|O00634|NET3	NTN3	0.388248	0.000458923	0.00491582	Demented vs. Impaired	CDR	Up-regulated	PHG	MSBB
sp|O00634|NET3	NTN3	0.835641	1.88229e-10	3.36238e-08	Severe vs. Normal	Plaque mean	Up-regulated	PHG	MSBB
sp|O00634|NET3	NTN3	0.818473	1.35402e-12	6.09158e-10	DefiniteAD vs. NL	CERAD	Up-regulated	PHG	MSBB
sp|O00634|NET3	NTN3	0.357503	0.00156737	0.00762772	Severe vs. Mild	Plaque mean	Up-regulated	PHG	MSBB
sp|O00757|F16P2	FBP2	0.160543	0.01163	0.0446795	Demented vs. Impaired	CDR	Up-regulated	PHG	MSBB
sp|O00757|F16P2	FBP2	0.26255	0.00059444	0.00274968	Severe vs. Normal	Plaque mean	Up-regulated	PHG	MSBB
sp|O00757|F16P2	FBP2	0.239263	0.000446544	0.00184558	DefiniteAD vs. NL	CERAD	Up-regulated	PHG	MSBB
sp|O14490-2|DLGP1-2	DLGAP1	-0.144163	0.000103519	0.00186183	Demented vs. Impaired	CDR	Down-regulated	PHG	MSBB
sp|O14490-2|DLGP1-2	DLGAP1	-0.15921	0.000141583	0.00112627	DefinitedAD vs. IndefiniteAD	CERAD	Down-regulated	PHG	MSBB
sp|O14490-2|DLGP1-2	DLGAP1	-0.199798	7.49559e-06	7.94493e-05	Severe vs. Normal	Plaque mean	Down-regulated	PHG	MSBB
sp|O14490-2|DLGP1-2	DLGAP1	-0.144202	0.00436705	0.0266566	Demented vs. Nondemented	CDR	Down-regulated	PHG	MSBB
sp|O14490-2|DLGP1-2	DLGAP1	-0.160499	5.76101e-05	0.000549285	Severe vs. Mild	Plaque mean	Down-regulated	PHG	MSBB
sp|O14490-2|DLGP1-2	DLGAP1	-0.162582	0.00026255	0.00163982	High vs. Low	Braak	Down-regulated	PHG	MSBB
sp|O14490-2|DLGP1-2	DLGAP1	-0.175475	9.93078e-06	7.84325e-05	DefiniteAD vs. NL	CERAD	Down-regulated	PHG	MSBB
sp|O14490-3|DLGP1-3	DLGAP1	-0.153356	3.0182e-05	0.000333899	Severe vs. Mild	Plaque mean	Down-regulated	PHG	MSBB
sp|O14490-3|DLGP1-3	DLGAP1	-0.138843	0.00285221	0.020038	Demented vs. Nondemented	CDR	Down-regulated	PHG	MSBB
sp|O14490-3|DLGP1-3	DLGAP1	-0.158801	0.000109454	0.000840416	High vs. Low	Braak	Down-regulated	PHG	MSBB
sp|O14490-3|DLGP1-3	DLGAP1	-0.191306	3.2684e-06	4.14396e-05	Severe vs. Normal	Plaque mean	Down-regulated	PHG	MSBB
sp|O14490-3|DLGP1-3	DLGAP1	-0.167912	4.58719e-06	4.17695e-05	DefiniteAD vs. NL	CERAD	Down-regulated	PHG	MSBB
sp|O14490-3|DLGP1-3	DLGAP1	-0.14882	0.00011294	0.000949399	DefinitedAD vs. IndefiniteAD	CERAD	Down-regulated	PHG	MSBB
sp|O14490-3|DLGP1-3	DLGAP1	-0.141317	3.63079e-05	0.00099781	Demented vs. Impaired	CDR	Down-regulated	PHG	MSBB
sp|O14490-4|DLGP1-4	DLGAP1	-0.171152	8.15462e-06	6.67931e-05	DefiniteAD vs. NL	CERAD	Down-regulated	PHG	MSBB
sp|O14490-4|DLGP1-4	DLGAP1	-0.154767	0.000128129	0.00104605	DefinitedAD vs. IndefiniteAD	CERAD	Down-regulated	PHG	MSBB
sp|O14490-4|DLGP1-4	DLGAP1	-0.152179	8.02148e-05	0.000707914	Severe vs. Mild	Plaque mean	Down-regulated	PHG	MSBB
sp|O14490-4|DLGP1-4	DLGAP1	-0.137734	0.000125112	0.00211662	Demented vs. Impaired	CDR	Down-regulated	PHG	MSBB
sp|O14490-4|DLGP1-4	DLGAP1	-0.156779	0.000266454	0.0016564	High vs. Low	Braak	Down-regulated	PHG	MSBB
sp|O14490-4|DLGP1-4	DLGAP1	-0.192381	8.30878e-06	8.53864e-05	Severe vs. Normal	Plaque mean	Down-regulated	PHG	MSBB
sp|O14490-4|DLGP1-4	DLGAP1	-0.139546	0.00435525	0.0266247	Demented vs. Nondemented	CDR	Down-regulated	PHG	MSBB
sp|O14490-5|DLGP1-5	DLGAP1	-0.166673	0.000101363	0.000881992	DefinitedAD vs. IndefiniteAD	CERAD	Down-regulated	PHG	MSBB
sp|O14490-5|DLGP1-5	DLGAP1	-0.199541	1.30234e-05	0.000122918	Severe vs. Normal	Plaque mean	Down-regulated	PHG	MSBB
sp|O14490-5|DLGP1-5	DLGAP1	-0.154249	4.89536e-05	0.00118691	Demented vs. Impaired	CDR	Down-regulated	PHG	MSBB
sp|O14490-5|DLGP1-5	DLGAP1	-0.163867	0.000326982	0.00195273	High vs. Low	Braak	Down-regulated	PHG	MSBB
sp|O14490-5|DLGP1-5	DLGAP1	-0.178801	1.09103e-05	8.43584e-05	DefiniteAD vs. NL	CERAD	Down-regulated	PHG	MSBB
sp|O14490-5|DLGP1-5	DLGAP1	-0.149145	0.00389324	0.024861	Demented vs. Nondemented	CDR	Down-regulated	PHG	MSBB
sp|O14490-5|DLGP1-5	DLGAP1	-0.161943	7.72682e-05	0.00069013	Severe vs. Mild	Plaque mean	Down-regulated	PHG	MSBB
sp|O14490|DLGP1	DLGAP1	-0.145887	0.000310337	0.00161373	Severe vs. Normal	Plaque mean	Down-regulated	PHG	MSBB
sp|O14495|PLPP3	PLPP3	0.160411	9.81128e-05	0.000835162	Severe vs. Mild	Plaque mean	Up-regulated	PHG	MSBB
sp|O14495|PLPP3	PLPP3	0.204369	1.80623e-06	5.0092e-05	DefinitedAD vs. IndefiniteAD	CERAD	Up-regulated	PHG	MSBB
sp|O14495|PLPP3	PLPP3	0.202114	4.16749e-06	0.000148453	High vs. Medium	Braak	Up-regulated	PHG	MSBB
sp|O14514|AGRB1	ADGRB1	-0.139089	6.93978e-07	9.2533e-06	DefiniteAD vs. NL	CERAD	Down-regulated	PHG	MSBB
sp|O14548|COX7R	COX7A2L	-0.146469	0.000377075	0.00234375	DefinitedAD vs. IndefiniteAD	CERAD	Down-regulated	PHG	MSBB
sp|O14558|HSPB6	HSPB6	0.247811	0.000352798	0.00335586	High vs. Medium	Braak	Up-regulated	PHG	MSBB
sp|O14558|HSPB6	HSPB6	0.408928	2.2611e-08	1.35968e-06	High vs. Low	Braak	Up-regulated	PHG	MSBB
sp|O14558|HSPB6	HSPB6	0.476658	2.23463e-10	3.8231e-08	Severe vs. Normal	Plaque mean	Up-regulated	PHG	MSBB
sp|O14558|HSPB6	HSPB6	0.27106	2.06653e-05	0.000719759	Demented vs. Impaired	CDR	Up-regulated	PHG	MSBB
sp|O14558|HSPB6	HSPB6	0.387803	6.89326e-09	1.16325e-06	Severe vs. Mild	Plaque mean	Up-regulated	PHG	MSBB
sp|O14558|HSPB6	HSPB6	0.367045	2.73178e-05	0.000967431	Demented vs. Nondemented	CDR	Up-regulated	PHG	MSBB
sp|O14558|HSPB6	HSPB6	0.445274	2.18285e-11	3.84276e-09	DefiniteAD vs. NL	CERAD	Up-regulated	PHG	MSBB
sp|O14558|HSPB6	HSPB6	0.384003	2.8743e-08	3.11734e-06	DefinitedAD vs. IndefiniteAD	CERAD	Up-regulated	PHG	MSBB
sp|O14594|NCAN	NCAN	-0.145311	3.02446e-05	0.000240118	Severe vs. Normal	Plaque mean	Down-regulated	PHG	MSBB
sp|O14594|NCAN	NCAN	-0.141032	7.28312e-06	0.000119069	Severe vs. Mild	Plaque mean	Down-regulated	PHG	MSBB
sp|O14639-5|ABLM1-5	ABLIM1	0.147177	4.92957e-06	9.11835e-05	Severe vs. Mild	Plaque mean	Up-regulated	PHG	MSBB
sp|O14639-6|ABLM1-6	ABLIM1	0.1382	0.0001992	0.00331659	Demented vs. Nondemented	CDR	Up-regulated	PHG	MSBB
sp|O14639-6|ABLM1-6	ABLIM1	0.143959	1.2487e-06	3.30458e-05	Severe vs. Mild	Plaque mean	Up-regulated	PHG	MSBB
sp|O14639|ABLM1	ABLIM1	0.146486	1.07981e-06	3.00149e-05	Severe vs. Mild	Plaque mean	Up-regulated	PHG	MSBB
sp|O14678|ABCD4	ABCD4	0.20343	0.00221414	0.00932814	DefinitedAD vs. IndefiniteAD	CERAD	Up-regulated	PHG	MSBB
sp|O14682|ENC1	ENC1	-0.13876	0.000145594	0.000716586	DefiniteAD vs. NL	CERAD	Down-regulated	PHG	MSBB
sp|O14745|NHRF1	SLC9A3R1	0.199849	7.11728e-06	7.65754e-05	Severe vs. Normal	Plaque mean	Up-regulated	PHG	MSBB
sp|O14745|NHRF1	SLC9A3R1	0.18488	7.97595e-06	0.000137424	DefinitedAD vs. IndefiniteAD	CERAD	Up-regulated	PHG	MSBB
sp|O14745|NHRF1	SLC9A3R1	0.196475	5.74064e-07	7.98758e-06	DefiniteAD vs. NL	CERAD	Up-regulated	PHG	MSBB
sp|O14745|NHRF1	SLC9A3R1	0.163996	0.000128049	0.00164246	High vs. Medium	Braak	Up-regulated	PHG	MSBB
sp|O14745|NHRF1	SLC9A3R1	0.172684	8.59389e-05	0.000694544	High vs. Low	Braak	Up-regulated	PHG	MSBB
sp|O14745|NHRF1	SLC9A3R1	0.173048	1.48017e-05	0.000197796	Severe vs. Mild	Plaque mean	Up-regulated	PHG	MSBB
sp|O14764|GBRD	GABRD	-0.152241	0.001152	0.00472906	Severe vs. Normal	Plaque mean	Down-regulated	PHG	MSBB
sp|O14764|GBRD	GABRD	-0.140228	0.000878122	0.00479395	Severe vs. Mild	Plaque mean	Down-regulated	PHG	MSBB
sp|O14772|FPGT	FPGT	0.149224	0.000271403	0.0014523	Severe vs. Normal	Plaque mean	Up-regulated	PHG	MSBB
sp|O14773|TPP1	TPP1	0.140639	0.00137831	0.0120884	Demented vs. Nondemented	CDR	Up-regulated	PHG	MSBB
sp|O14773|TPP1	TPP1	0.157385	5.3571e-06	0.00010395	DefinitedAD vs. IndefiniteAD	CERAD	Up-regulated	PHG	MSBB
sp|O14773|TPP1	TPP1	0.16647	1.2912e-05	0.000121961	Severe vs. Normal	Plaque mean	Up-regulated	PHG	MSBB
sp|O14773|TPP1	TPP1	0.189544	1.07958e-08	3.68359e-07	DefiniteAD vs. NL	CERAD	Up-regulated	PHG	MSBB
sp|O14773|TPP1	TPP1	0.166944	3.48286e-06	5.67109e-05	High vs. Low	Braak	Up-regulated	PHG	MSBB
sp|O14775|GNB5	GNB5	-0.191227	2.16266e-08	1.02861e-06	Severe vs. Normal	Plaque mean	Down-regulated	PHG	MSBB
sp|O14775|GNB5	GNB5	-0.159623	4.57671e-06	7.03713e-05	High vs. Low	Braak	Down-regulated	PHG	MSBB
sp|O14775|GNB5	GNB5	-0.158677	2.02677e-07	8.9851e-06	Severe vs. Mild	Plaque mean	Down-regulated	PHG	MSBB
sp|O14775|GNB5	GNB5	-0.153647	6.69952e-07	9.03208e-06	DefiniteAD vs. NL	CERAD	Down-regulated	PHG	MSBB
sp|O14777|NDC80	NDC80	0.17645	0.0178322	0.0480709	High vs. Low	Braak	Up-regulated	PHG	MSBB
sp|O14791|APOL1	APOL1	0.248071	8.42024e-05	0.000682782	High vs. Low	Braak	Up-regulated	PHG	MSBB
sp|O14791|APOL1	APOL1	0.191008	0.000970067	0.00353432	DefiniteAD vs. NL	CERAD	Up-regulated	PHG	MSBB
sp|O14810|CPLX1	CPLX1	-0.276113	4.45483e-06	6.89336e-05	High vs. Low	Braak	Down-regulated	PHG	MSBB
sp|O14810|CPLX1	CPLX1	-0.289212	9.05911e-08	1.87306e-06	DefiniteAD vs. NL	CERAD	Down-regulated	PHG	MSBB
sp|O14810|CPLX1	CPLX1	-0.216988	0.000184997	0.00211796	High vs. Medium	Braak	Down-regulated	PHG	MSBB
sp|O14810|CPLX1	CPLX1	-0.351005	6.19832e-09	4.04966e-07	Severe vs. Normal	Plaque mean	Down-regulated	PHG	MSBB
sp|O14810|CPLX1	CPLX1	-0.272562	1.70658e-06	4.81571e-05	DefinitedAD vs. IndefiniteAD	CERAD	Down-regulated	PHG	MSBB
sp|O14810|CPLX1	CPLX1	-0.208196	0.00368176	0.0239029	Demented vs. Nondemented	CDR	Down-regulated	PHG	MSBB
sp|O14810|CPLX1	CPLX1	-0.28778	9.44232e-08	5.76361e-06	Severe vs. Mild	Plaque mean	Down-regulated	PHG	MSBB
sp|O14829|PPE1	PPEF1	-0.313377	7.26934e-10	1.23612e-07	High vs. Low	Braak	Down-regulated	PHG	MSBB
sp|O14829|PPE1	PPEF1	-0.289997	4.5172e-08	1.69877e-06	Severe vs. Normal	Plaque mean	Down-regulated	PHG	MSBB
sp|O14829|PPE1	PPEF1	-0.175133	0.000260614	0.00175774	DefinitedAD vs. IndefiniteAD	CERAD	Down-regulated	PHG	MSBB
sp|O14829|PPE1	PPEF1	-0.242397	6.17863e-07	4.4261e-05	High vs. Medium	Braak	Down-regulated	PHG	MSBB
sp|O14829|PPE1	PPEF1	-0.380695	7.55148e-12	9.17278e-08	Demented vs. Nondemented	CDR	Down-regulated	PHG	MSBB
sp|O14829|PPE1	PPEF1	-0.169858	0.000267423	0.00184358	Severe vs. Mild	Plaque mean	Down-regulated	PHG	MSBB
sp|O14829|PPE1	PPEF1	-0.288614	1.2185e-12	1.48011e-08	Demented vs. Impaired	CDR	Down-regulated	PHG	MSBB
sp|O14829|PPE1	PPEF1	-0.285824	9.66337e-10	5.95842e-08	DefiniteAD vs. NL	CERAD	Down-regulated	PHG	MSBB
sp|O14841|OPLA	OPLAH	0.143964	1.26202e-07	6.87272e-06	Severe vs. Mild	Plaque mean	Up-regulated	PHG	MSBB
sp|O14879|IFIT3	IFIT3	0.278838	1.67978e-06	4.76736e-05	DefinitedAD vs. IndefiniteAD	CERAD	Up-regulated	PHG	MSBB
sp|O14879|IFIT3	IFIT3	0.172852	0.00235918	0.0105395	Severe vs. Mild	Plaque mean	Up-regulated	PHG	MSBB
sp|O14879|IFIT3	IFIT3	0.193227	0.00143543	0.00951753	High vs. Medium	Braak	Up-regulated	PHG	MSBB
sp|O14879|IFIT3	IFIT3	0.234516	1.71638e-05	0.000122425	DefiniteAD vs. NL	CERAD	Up-regulated	PHG	MSBB
sp|O14879|IFIT3	IFIT3	0.194641	0.00208097	0.00771599	Severe vs. Normal	Plaque mean	Up-regulated	PHG	MSBB
sp|O14879|IFIT3	IFIT3	0.226257	0.000291845	0.00178232	High vs. Low	Braak	Up-regulated	PHG	MSBB
sp|O14907|TX1B3	TAX1BP3	0.149319	0.000900369	0.00742452	Demented vs. Impaired	CDR	Up-regulated	PHG	MSBB
sp|O14907|TX1B3	TAX1BP3	0.22803	1.74722e-06	4.26175e-05	Severe vs. Mild	Plaque mean	Up-regulated	PHG	MSBB
sp|O14907|TX1B3	TAX1BP3	0.243577	4.16352e-06	5.0024e-05	Severe vs. Normal	Plaque mean	Up-regulated	PHG	MSBB
sp|O14907|TX1B3	TAX1BP3	0.16781	0.000907369	0.00673293	High vs. Medium	Braak	Up-regulated	PHG	MSBB
sp|O14907|TX1B3	TAX1BP3	0.214287	5.41321e-06	4.76825e-05	DefiniteAD vs. NL	CERAD	Up-regulated	PHG	MSBB
sp|O14907|TX1B3	TAX1BP3	0.18877	0.000287047	0.00175879	High vs. Low	Braak	Up-regulated	PHG	MSBB
sp|O14907|TX1B3	TAX1BP3	0.227506	5.32901e-06	0.000103893	DefinitedAD vs. IndefiniteAD	CERAD	Up-regulated	PHG	MSBB
sp|O14920|IKKB	IKBKB	0.141901	3.37074e-05	0.00111429	Demented vs. Nondemented	CDR	Up-regulated	PHG	MSBB
sp|O14920|IKKB	IKBKB	0.154651	3.23605e-08	1.08815e-05	High vs. Medium	Braak	Up-regulated	PHG	MSBB
sp|O14920|IKKB	IKBKB	0.1978	1.3593e-11	4.32333e-09	Severe vs. Normal	Plaque mean	Up-regulated	PHG	MSBB
sp|O14920|IKKB	IKBKB	0.157289	2.523e-09	7.66171e-07	DefinitedAD vs. IndefiniteAD	CERAD	Up-regulated	PHG	MSBB
sp|O14920|IKKB	IKBKB	0.140336	4.88295e-08	3.92803e-06	Severe vs. Mild	Plaque mean	Up-regulated	PHG	MSBB
sp|O14920|IKKB	IKBKB	0.162285	1.66103e-08	1.09655e-06	High vs. Low	Braak	Up-regulated	PHG	MSBB
sp|O14920|IKKB	IKBKB	0.187448	2.10099e-13	1.27603e-10	DefiniteAD vs. NL	CERAD	Up-regulated	PHG	MSBB
sp|O14929|HAT1	HAT1	0.143519	0.000413199	0.0045795	Demented vs. Impaired	CDR	Up-regulated	PHG	MSBB
sp|O14933|UB2L6	UBE2L6	0.145264	0.00037373	0.00232805	DefinitedAD vs. IndefiniteAD	CERAD	Up-regulated	PHG	MSBB
sp|O14933|UB2L6	UBE2L6	0.143545	0.000196316	0.000922139	DefiniteAD vs. NL	CERAD	Up-regulated	PHG	MSBB
sp|O14939|PLD2	PLD2	0.188424	8.23247e-08	5.31957e-06	Severe vs. Mild	Plaque mean	Up-regulated	PHG	MSBB
sp|O14939|PLD2	PLD2	0.141318	0.000177168	0.00205938	High vs. Medium	Braak	Up-regulated	PHG	MSBB
sp|O14939|PLD2	PLD2	0.151591	9.09426e-05	0.000724855	High vs. Low	Braak	Up-regulated	PHG	MSBB
sp|O14939|PLD2	PLD2	0.169459	1.34426e-06	1.57112e-05	DefiniteAD vs. NL	CERAD	Up-regulated	PHG	MSBB
sp|O14939|PLD2	PLD2	0.145549	7.6583e-05	0.000711203	DefinitedAD vs. IndefiniteAD	CERAD	Up-regulated	PHG	MSBB
sp|O14939|PLD2	PLD2	0.177967	4.17448e-06	5.01062e-05	Severe vs. Normal	Plaque mean	Up-regulated	PHG	MSBB
sp|O14966|RAB7L	RAB29	0.153064	1.68828e-05	0.000657525	Demented vs. Impaired	CDR	Up-regulated	PHG	MSBB
sp|O14966|RAB7L	RAB29	0.174741	0.000319843	0.0046087	Demented vs. Nondemented	CDR	Up-regulated	PHG	MSBB
sp|O14966|RAB7L	RAB29	0.216224	5.23452e-07	1.00682e-05	Severe vs. Normal	Plaque mean	Up-regulated	PHG	MSBB
sp|O14966|RAB7L	RAB29	0.22854	1.31406e-09	7.6009e-08	DefiniteAD vs. NL	CERAD	Up-regulated	PHG	MSBB
sp|O14966|RAB7L	RAB29	0.211303	3.12044e-07	9.17596e-06	High vs. Low	Braak	Up-regulated	PHG	MSBB
sp|O14966|RAB7L	RAB29	0.17078	1.19496e-05	0.000180763	DefinitedAD vs. IndefiniteAD	CERAD	Up-regulated	PHG	MSBB
sp|O14966|RAB7L	RAB29	0.178075	8.02859e-06	0.000227318	High vs. Medium	Braak	Up-regulated	PHG	MSBB
sp|O14966|RAB7L	RAB29	0.148326	0.000104001	0.000875012	Severe vs. Mild	Plaque mean	Up-regulated	PHG	MSBB
sp|O14994|SYN3	SYN3	-0.143921	0.000207476	0.00116139	Severe vs. Normal	Plaque mean	Down-regulated	PHG	MSBB
sp|O14994|SYN3	SYN3	-0.139584	6.6363e-05	0.000610228	Severe vs. Mild	Plaque mean	Down-regulated	PHG	MSBB
sp|O15013|ARHGA	ARHGEF10	0.17081	2.40956e-05	0.000161084	DefiniteAD vs. NL	CERAD	Up-regulated	PHG	MSBB
sp|O15013|ARHGA	ARHGEF10	0.190289	9.68281e-06	0.000157974	DefinitedAD vs. IndefiniteAD	CERAD	Up-regulated	PHG	MSBB
sp|O15013|ARHGA	ARHGEF10	0.15411	0.000938557	0.00400163	Severe vs. Normal	Plaque mean	Up-regulated	PHG	MSBB
sp|O15013|ARHGA	ARHGEF10	0.147991	0.000809224	0.00618995	High vs. Medium	Braak	Up-regulated	PHG	MSBB
sp|O15013|ARHGA	ARHGEF10	0.158275	0.000487792	0.00268352	High vs. Low	Braak	Up-regulated	PHG	MSBB
sp|O15018|PDZD2	PDZD2	-0.138366	1.95047e-08	9.61318e-07	Severe vs. Normal	Plaque mean	Down-regulated	PHG	MSBB
sp|O15031|PLXB2	PLXNB2	0.202913	7.24344e-10	2.93287e-07	Severe vs. Mild	Plaque mean	Up-regulated	PHG	MSBB
sp|O15031|PLXB2	PLXNB2	0.188848	6.06138e-09	2.37508e-07	DefiniteAD vs. NL	CERAD	Up-regulated	PHG	MSBB
sp|O15031|PLXB2	PLXNB2	0.201833	2.62171e-08	1.1708e-06	Severe vs. Normal	Plaque mean	Up-regulated	PHG	MSBB
sp|O15031|PLXB2	PLXNB2	0.156019	4.97629e-06	0.000167443	High vs. Medium	Braak	Up-regulated	PHG	MSBB
sp|O15031|PLXB2	PLXNB2	0.19566	3.73114e-08	1.95433e-06	High vs. Low	Braak	Up-regulated	PHG	MSBB
sp|O15031|PLXB2	PLXNB2	0.139022	0.00121572	0.0111307	Demented vs. Nondemented	CDR	Up-regulated	PHG	MSBB
sp|O15031|PLXB2	PLXNB2	0.190387	2.86671e-08	3.11734e-06	DefinitedAD vs. IndefiniteAD	CERAD	Up-regulated	PHG	MSBB
sp|O15061|SYNEM	SYNM	0.488631	4.37442e-10	9.06421e-08	High vs. Low	Braak	Up-regulated	PHG	MSBB
sp|O15061|SYNEM	SYNM	0.452449	3.53566e-10	1.66619e-07	Severe vs. Mild	Plaque mean	Up-regulated	PHG	MSBB
sp|O15061|SYNEM	SYNM	0.315861	2.96538e-06	0.000234934	Demented vs. Impaired	CDR	Up-regulated	PHG	MSBB
sp|O15061|SYNEM	SYNM	0.483862	1.3951e-09	1.62026e-07	Severe vs. Normal	Plaque mean	Up-regulated	PHG	MSBB
sp|O15061|SYNEM	SYNM	0.465958	4.37888e-11	6.25768e-09	DefiniteAD vs. NL	CERAD	Up-regulated	PHG	MSBB
sp|O15061|SYNEM	SYNM	0.433238	3.14572e-06	0.000267923	Demented vs. Nondemented	CDR	Up-regulated	PHG	MSBB
sp|O15061|SYNEM	SYNM	0.383602	3.01164e-07	2.70528e-05	High vs. Medium	Braak	Up-regulated	PHG	MSBB
sp|O15061|SYNEM	SYNM	0.452574	1.14132e-09	4.76568e-07	DefinitedAD vs. IndefiniteAD	CERAD	Up-regulated	PHG	MSBB
sp|O15117-2|FYB1-2	FYB1	0.211815	0.000193448	0.00109856	Severe vs. Normal	Plaque mean	Up-regulated	PHG	MSBB
sp|O15117-2|FYB1-2	FYB1	0.182328	0.000323761	0.00140709	DefiniteAD vs. NL	CERAD	Up-regulated	PHG	MSBB
sp|O15117|FYB1	FYB1	0.217171	0.000110646	0.000568774	DefiniteAD vs. NL	CERAD	Up-regulated	PHG	MSBB
sp|O15117|FYB1	FYB1	0.248635	7.85994e-05	0.000523436	Severe vs. Normal	Plaque mean	Up-regulated	PHG	MSBB
sp|O15117|FYB1	FYB1	0.146389	0.0133958	0.0380986	High vs. Low	Braak	Up-regulated	PHG	MSBB
sp|O15117|FYB1	FYB1	0.151369	0.00686015	0.0243727	Severe vs. Mild	Plaque mean	Up-regulated	PHG	MSBB
sp|O15127|SCAM2	SCAMP2	0.147532	0.000113303	0.000579491	DefiniteAD vs. NL	CERAD	Up-regulated	PHG	MSBB
sp|O15127|SCAM2	SCAMP2	0.156035	0.000287672	0.00152458	Severe vs. Normal	Plaque mean	Up-regulated	PHG	MSBB
sp|O15143|ARC1B	ARPC1B	0.227296	1.75226e-07	6.11629e-06	High vs. Low	Braak	Up-regulated	PHG	MSBB
sp|O15143|ARC1B	ARPC1B	0.195471	3.35284e-06	0.00012609	High vs. Medium	Braak	Up-regulated	PHG	MSBB
sp|O15143|ARC1B	ARPC1B	0.137869	0.000599563	0.00350453	Severe vs. Mild	Plaque mean	Up-regulated	PHG	MSBB
sp|O15143|ARC1B	ARPC1B	0.230619	1.05555e-08	3.62197e-07	DefiniteAD vs. NL	CERAD	Up-regulated	PHG	MSBB
sp|O15143|ARC1B	ARPC1B	0.244843	8.57314e-08	2.62312e-06	Severe vs. Normal	Plaque mean	Up-regulated	PHG	MSBB
sp|O15143|ARC1B	ARPC1B	0.148692	0.00489317	0.028914	Demented vs. Nondemented	CDR	Up-regulated	PHG	MSBB
sp|O15143|ARC1B	ARPC1B	0.16615	6.95879e-05	0.000668169	DefinitedAD vs. IndefiniteAD	CERAD	Up-regulated	PHG	MSBB
sp|O15146|MUSK	MUSK	0.274354	0.00112896	0.0106224	Demented vs. Nondemented	CDR	Up-regulated	PHG	MSBB
sp|O15197|EPHB6	EPHB6	-0.157283	3.70605e-05	0.00028295	Severe vs. Normal	Plaque mean	Down-regulated	PHG	MSBB
sp|O15230|LAMA5	LAMA5	0.175479	0.00598296	0.021772	Severe vs. Mild	Plaque mean	Up-regulated	PHG	MSBB
sp|O15230|LAMA5	LAMA5	0.210411	0.00308444	0.0107293	Severe vs. Normal	Plaque mean	Up-regulated	PHG	MSBB
sp|O15230|LAMA5	LAMA5	0.244983	0.000204534	0.00226685	High vs. Medium	Braak	Up-regulated	PHG	MSBB
sp|O15230|LAMA5	LAMA5	0.275105	5.13808e-05	0.000465763	High vs. Low	Braak	Up-regulated	PHG	MSBB
sp|O15230|LAMA5	LAMA5	0.242754	0.000121276	0.000615088	DefiniteAD vs. NL	CERAD	Up-regulated	PHG	MSBB
sp|O15231-9|ZN185-9	ZNF185	0.158516	7.31943e-05	0.000658586	Severe vs. Mild	Plaque mean	Up-regulated	PHG	MSBB
sp|O15231-9|ZN185-9	ZNF185	0.152058	0.00294211	0.0204919	Demented vs. Nondemented	CDR	Up-regulated	PHG	MSBB
sp|O15231-9|ZN185-9	ZNF185	0.153201	0.000531298	0.00250823	Severe vs. Normal	Plaque mean	Up-regulated	PHG	MSBB
sp|O15231|ZN185	ZNF185	0.156613	2.62253e-05	0.000273207	High vs. Low	Braak	Up-regulated	PHG	MSBB
sp|O15235|RT12	MRPS12	-0.242481	0.000107433	0.000828683	High vs. Low	Braak	Down-regulated	PHG	MSBB
sp|O15235|RT12	MRPS12	-0.217577	0.000347827	0.00332158	High vs. Medium	Braak	Down-regulated	PHG	MSBB
sp|O15235|RT12	MRPS12	-0.220214	0.00238514	0.0177873	Demented vs. Nondemented	CDR	Down-regulated	PHG	MSBB
sp|O15235|RT12	MRPS12	-0.222961	0.000473686	0.00228964	Severe vs. Normal	Plaque mean	Down-regulated	PHG	MSBB
sp|O15235|RT12	MRPS12	-0.199112	0.000452143	0.0018621	DefiniteAD vs. NL	CERAD	Down-regulated	PHG	MSBB
sp|O15239|NDUA1	NDUFA1	-0.189702	0.00219364	0.00927798	DefinitedAD vs. IndefiniteAD	CERAD	Down-regulated	PHG	MSBB
sp|O15240|VGF	VGF	-0.362932	1.68902e-06	4.78242e-05	DefinitedAD vs. IndefiniteAD	CERAD	Down-regulated	PHG	MSBB
sp|O15240|VGF	VGF	-0.497703	2.56696e-10	6.49602e-08	High vs. Low	Braak	Down-regulated	PHG	MSBB
sp|O15240|VGF	VGF	-0.348488	3.12343e-07	5.83696e-05	Demented vs. Impaired	CDR	Down-regulated	PHG	MSBB
sp|O15240|VGF	VGF	-0.347118	3.3056e-06	0.000124699	High vs. Medium	Braak	Down-regulated	PHG	MSBB
sp|O15240|VGF	VGF	-0.454894	1.10647e-06	0.000151015	Demented vs. Nondemented	CDR	Down-regulated	PHG	MSBB
sp|O15240|VGF	VGF	-0.33181	6.0489e-06	0.000105266	Severe vs. Mild	Plaque mean	Down-regulated	PHG	MSBB
sp|O15240|VGF	VGF	-0.469833	1.45218e-10	1.38894e-08	DefiniteAD vs. NL	CERAD	Down-regulated	PHG	MSBB
sp|O15240|VGF	VGF	-0.497892	2.26315e-09	2.31135e-07	Severe vs. Normal	Plaque mean	Down-regulated	PHG	MSBB
sp|O15303|GRM6	GRM6	-0.155115	0.00064885	0.0029508	Severe vs. Normal	Plaque mean	Down-regulated	PHG	MSBB
sp|O15357|SHIP2	INPPL1	0.142007	2.16782e-08	1.02861e-06	Severe vs. Normal	Plaque mean	Up-regulated	PHG	MSBB
sp|O15391|TYY2	YY2	0.147731	2.35689e-05	0.000158063	DefiniteAD vs. NL	CERAD	Up-regulated	PHG	MSBB
sp|O15391|TYY2	YY2	0.177836	3.21915e-06	5.35658e-05	High vs. Low	Braak	Up-regulated	PHG	MSBB
sp|O15391|TYY2	YY2	0.181213	3.12066e-06	3.99018e-05	Severe vs. Normal	Plaque mean	Up-regulated	PHG	MSBB
sp|O15427|MOT4	SLC16A3	-0.194967	0.001819	0.00861085	Severe vs. Mild	Plaque mean	Down-regulated	PHG	MSBB
sp|O15439|MRP4	ABCC4	0.234681	2.47616e-05	0.000495517	High vs. Medium	Braak	Up-regulated	PHG	MSBB
sp|O15439|MRP4	ABCC4	0.235032	1.69176e-05	0.000235327	DefinitedAD vs. IndefiniteAD	CERAD	Up-regulated	PHG	MSBB
sp|O15439|MRP4	ABCC4	0.256012	7.82867e-06	0.000107209	High vs. Low	Braak	Up-regulated	PHG	MSBB
sp|O15439|MRP4	ABCC4	0.240921	3.1958e-06	3.09565e-05	DefiniteAD vs. NL	CERAD	Up-regulated	PHG	MSBB
sp|O15439|MRP4	ABCC4	0.14029	0.00399633	0.0210531	Demented vs. Impaired	CDR	Up-regulated	PHG	MSBB
sp|O15439|MRP4	ABCC4	0.251522	1.54244e-05	0.000140075	Severe vs. Normal	Plaque mean	Up-regulated	PHG	MSBB
sp|O15439|MRP4	ABCC4	0.23704	6.21644e-06	0.00010719	Severe vs. Mild	Plaque mean	Up-regulated	PHG	MSBB
sp|O15439|MRP4	ABCC4	0.222016	0.000966163	0.00953748	Demented vs. Nondemented	CDR	Up-regulated	PHG	MSBB
sp|O15455|TLR3	TLR3	0.172609	2.4342e-05	0.000162374	DefiniteAD vs. NL	CERAD	Up-regulated	PHG	MSBB
sp|O15455|TLR3	TLR3	0.156597	0.00078629	0.00345427	Severe vs. Normal	Plaque mean	Up-regulated	PHG	MSBB
sp|O15455|TLR3	TLR3	0.164548	0.000138929	0.00110823	DefinitedAD vs. IndefiniteAD	CERAD	Up-regulated	PHG	MSBB
sp|O15455|TLR3	TLR3	0.170967	0.000193815	0.0013007	High vs. Low	Braak	Up-regulated	PHG	MSBB
sp|O15488|GLYG2	GYG2	0.244502	0.000860928	0.00719236	Demented vs. Impaired	CDR	Up-regulated	PHG	MSBB
sp|O15488|GLYG2	GYG2	0.493981	1.66892e-08	8.5178e-07	Severe vs. Normal	Plaque mean	Up-regulated	PHG	MSBB
sp|O15488|GLYG2	GYG2	0.449017	1.20141e-07	4.66247e-06	High vs. Low	Braak	Up-regulated	PHG	MSBB
sp|O15488|GLYG2	GYG2	0.364162	8.27492e-06	0.00023107	High vs. Medium	Braak	Up-regulated	PHG	MSBB
sp|O15488|GLYG2	GYG2	0.43633	2.84565e-08	2.8328e-06	Severe vs. Mild	Plaque mean	Up-regulated	PHG	MSBB
sp|O15488|GLYG2	GYG2	0.44855	9.52561e-09	3.34415e-07	DefiniteAD vs. NL	CERAD	Up-regulated	PHG	MSBB
sp|O15488|GLYG2	GYG2	0.411211	5.34618e-07	2.23931e-05	DefinitedAD vs. IndefiniteAD	CERAD	Up-regulated	PHG	MSBB
sp|O15488|GLYG2	GYG2	0.460341	6.65354e-06	0.000429897	Demented vs. Nondemented	CDR	Up-regulated	PHG	MSBB
sp|O15514|RPB4	POLR2D	0.139163	1.59566e-06	1.7989e-05	DefiniteAD vs. NL	CERAD	Up-regulated	PHG	MSBB
sp|O15533|TPSN	TAPBP	0.150179	0.00116489	0.00812764	High vs. Medium	Braak	Up-regulated	PHG	MSBB
sp|O15533|TPSN	TAPBP	0.206683	3.81276e-05	0.00028946	Severe vs. Normal	Plaque mean	Up-regulated	PHG	MSBB
sp|O15533|TPSN	TAPBP	0.216061	1.06538e-06	1.30851e-05	DefiniteAD vs. NL	CERAD	Up-regulated	PHG	MSBB
sp|O15533|TPSN	TAPBP	0.200618	2.84887e-05	0.000292768	High vs. Low	Braak	Up-regulated	PHG	MSBB
sp|O15533|TPSN	TAPBP	0.17956	0.00152205	0.0131216	Demented vs. Nondemented	CDR	Up-regulated	PHG	MSBB
sp|O15540|FABP7	FABP7	0.323784	9.05241e-08	3.78134e-06	High vs. Low	Braak	Up-regulated	PHG	MSBB
sp|O15540|FABP7	FABP7	0.204513	0.000297715	0.00201243	Severe vs. Mild	Plaque mean	Up-regulated	PHG	MSBB
sp|O15540|FABP7	FABP7	0.26368	6.18718e-06	0.000192214	High vs. Medium	Braak	Up-regulated	PHG	MSBB
sp|O15540|FABP7	FABP7	0.238487	0.000152504	0.000902322	Severe vs. Normal	Plaque mean	Up-regulated	PHG	MSBB
sp|O15540|FABP7	FABP7	0.21881	0.00244804	0.0181208	Demented vs. Nondemented	CDR	Up-regulated	PHG	MSBB
sp|O15540|FABP7	FABP7	0.255594	4.37334e-06	3.99969e-05	DefiniteAD vs. NL	CERAD	Up-regulated	PHG	MSBB
sp|O15540|FABP7	FABP7	0.214375	0.000243074	0.00166438	DefinitedAD vs. IndefiniteAD	CERAD	Up-regulated	PHG	MSBB
sp|O43156|TTI1	TTI1	0.138224	0.00263728	0.0107069	DefinitedAD vs. IndefiniteAD	CERAD	Up-regulated	PHG	MSBB
sp|O43157|PLXB1	PLXNB1	0.178065	6.4651e-07	2.02924e-05	Severe vs. Mild	Plaque mean	Up-regulated	PHG	MSBB
sp|O43157|PLXB1	PLXNB1	0.141478	2.81256e-05	0.000868483	Demented vs. Impaired	CDR	Up-regulated	PHG	MSBB
sp|O43157|PLXB1	PLXNB1	0.201185	1.75918e-07	2.05469e-05	High vs. Medium	Braak	Up-regulated	PHG	MSBB
sp|O43157|PLXB1	PLXNB1	0.243509	1.70909e-09	1.88008e-07	Severe vs. Normal	Plaque mean	Up-regulated	PHG	MSBB
sp|O43157|PLXB1	PLXNB1	0.215369	5.55976e-08	2.58753e-06	High vs. Low	Braak	Up-regulated	PHG	MSBB
sp|O43157|PLXB1	PLXNB1	0.226203	6.90531e-10	3.10662e-07	DefinitedAD vs. IndefiniteAD	CERAD	Up-regulated	PHG	MSBB
sp|O43157|PLXB1	PLXNB1	0.23367	2.14833e-11	3.83761e-09	DefiniteAD vs. NL	CERAD	Up-regulated	PHG	MSBB
sp|O43157|PLXB1	PLXNB1	0.195108	2.68351e-05	0.000961223	Demented vs. Nondemented	CDR	Up-regulated	PHG	MSBB
sp|O43175|SERA	PHGDH	0.264591	2.13148e-05	0.000232527	High vs. Low	Braak	Up-regulated	PHG	MSBB
sp|O43175|SERA	PHGDH	0.242533	6.10318e-05	0.000964049	High vs. Medium	Braak	Up-regulated	PHG	MSBB
sp|O43175|SERA	PHGDH	0.242598	0.00083941	0.00871158	Demented vs. Nondemented	CDR	Up-regulated	PHG	MSBB
sp|O43175|SERA	PHGDH	0.188986	0.000356654	0.00412991	Demented vs. Impaired	CDR	Up-regulated	PHG	MSBB
sp|O43175|SERA	PHGDH	0.264562	3.33233e-06	6.95495e-05	Severe vs. Mild	Plaque mean	Up-regulated	PHG	MSBB
sp|O43175|SERA	PHGDH	0.275723	5.13772e-07	7.25673e-06	DefiniteAD vs. NL	CERAD	Up-regulated	PHG	MSBB
sp|O43175|SERA	PHGDH	0.330072	1.95125e-08	2.41856e-06	DefinitedAD vs. IndefiniteAD	CERAD	Up-regulated	PHG	MSBB
sp|O43175|SERA	PHGDH	0.288689	4.94389e-06	5.78549e-05	Severe vs. Normal	Plaque mean	Up-regulated	PHG	MSBB
sp|O43181|NDUS4	NDUFS4	-0.15134	9.87778e-05	0.000774099	High vs. Low	Braak	Down-regulated	PHG	MSBB
sp|O43181|NDUS4	NDUFS4	-0.152807	1.62684e-05	0.000117347	DefiniteAD vs. NL	CERAD	Down-regulated	PHG	MSBB
sp|O43181|NDUS4	NDUFS4	-0.145662	5.55907e-05	0.000534225	Severe vs. Mild	Plaque mean	Down-regulated	PHG	MSBB
sp|O43181|NDUS4	NDUFS4	-0.164178	1.28251e-05	0.000189061	DefinitedAD vs. IndefiniteAD	CERAD	Down-regulated	PHG	MSBB
sp|O43181|NDUS4	NDUFS4	-0.161748	5.68514e-05	0.000405029	Severe vs. Normal	Plaque mean	Down-regulated	PHG	MSBB
sp|O43182|RHG06	ARHGAP6	0.158207	0.0108336	0.0319406	High vs. Low	Braak	Up-regulated	PHG	MSBB
sp|O43182|RHG06	ARHGAP6	0.168141	0.00770047	0.0228687	Severe vs. Normal	Plaque mean	Up-regulated	PHG	MSBB
sp|O43272|PROD	PRODH	0.153048	0.0022115	0.00707669	DefiniteAD vs. NL	CERAD	Up-regulated	PHG	MSBB
sp|O43272|PROD	PRODH	0.144202	0.0075754	0.0239525	High vs. Low	Braak	Up-regulated	PHG	MSBB
sp|O43272|PROD	PRODH	0.164806	0.00113722	0.00590838	Severe vs. Mild	Plaque mean	Up-regulated	PHG	MSBB
sp|O43272|PROD	PRODH	0.13978	0.0125272	0.0337353	Severe vs. Normal	Plaque mean	Up-regulated	PHG	MSBB
sp|O43272|PROD	PRODH	0.149035	0.00488444	0.0175432	DefinitedAD vs. IndefiniteAD	CERAD	Up-regulated	PHG	MSBB
sp|O43294|TGFI1	TGFB1I1	0.165359	0.00753038	0.0320054	High vs. Medium	Braak	Up-regulated	PHG	MSBB
sp|O43294|TGFI1	TGFB1I1	0.160803	0.00557641	0.0206577	Severe vs. Mild	Plaque mean	Up-regulated	PHG	MSBB
sp|O43301|HS12A	HSPA12A	-0.140011	4.03403e-09	4.15199e-07	High vs. Low	Braak	Down-regulated	PHG	MSBB
sp|O43347|MSI1H	MSI1	0.198852	1.252e-07	2.3912e-06	DefiniteAD vs. NL	CERAD	Up-regulated	PHG	MSBB
sp|O43347|MSI1H	MSI1	0.190702	5.53177e-05	0.0014866	Demented vs. Nondemented	CDR	Up-regulated	PHG	MSBB
sp|O43347|MSI1H	MSI1	0.203763	4.07401e-08	3.61256e-06	Severe vs. Mild	Plaque mean	Up-regulated	PHG	MSBB
sp|O43347|MSI1H	MSI1	0.167128	1.91845e-05	0.000420638	High vs. Medium	Braak	Up-regulated	PHG	MSBB
sp|O43347|MSI1H	MSI1	0.194036	1.56437e-06	3.08575e-05	High vs. Low	Braak	Up-regulated	PHG	MSBB
sp|O43347|MSI1H	MSI1	0.237024	1.0659e-08	6.02211e-07	Severe vs. Normal	Plaque mean	Up-regulated	PHG	MSBB
sp|O43347|MSI1H	MSI1	0.155186	7.65334e-05	0.000711203	DefinitedAD vs. IndefiniteAD	CERAD	Up-regulated	PHG	MSBB
sp|O43347|MSI1H	MSI1	0.170335	9.55972e-07	0.000129024	Demented vs. Impaired	CDR	Up-regulated	PHG	MSBB
sp|O43374|RASL2	RASA4	0.256425	0.000380424	0.00514017	Demented vs. Nondemented	CDR	Up-regulated	PHG	MSBB
sp|O43374|RASL2	RASA4	0.210703	0.000913018	0.00442026	High vs. Low	Braak	Up-regulated	PHG	MSBB
sp|O43374|RASL2	RASA4	0.263273	3.43886e-06	7.11037e-05	Severe vs. Mild	Plaque mean	Up-regulated	PHG	MSBB
sp|O43374|RASL2	RASA4	0.182427	0.00312633	0.0168108	High vs. Medium	Braak	Up-regulated	PHG	MSBB
sp|O43374|RASL2	RASA4	0.259694	3.42052e-05	0.000264494	Severe vs. Normal	Plaque mean	Up-regulated	PHG	MSBB
sp|O43374|RASL2	RASA4	0.172833	0.000960613	0.00779198	Demented vs. Impaired	CDR	Up-regulated	PHG	MSBB
sp|O43374|RASL2	RASA4	0.219228	0.000114078	0.000583212	DefiniteAD vs. NL	CERAD	Up-regulated	PHG	MSBB
sp|O43374|RASL2	RASA4	0.193647	0.00122786	0.00588355	DefinitedAD vs. IndefiniteAD	CERAD	Up-regulated	PHG	MSBB
sp|O43405|COCH	COCH	0.204635	0.00706061	0.0226997	High vs. Low	Braak	Up-regulated	PHG	MSBB
sp|O43405|COCH	COCH	0.171085	0.0117411	0.0288293	DefiniteAD vs. NL	CERAD	Up-regulated	PHG	MSBB
sp|O43488|ARK72	AKR7A2	0.147395	4.92284e-05	0.000511528	DefinitedAD vs. IndefiniteAD	CERAD	Up-regulated	PHG	MSBB
sp|O43488|ARK72	AKR7A2	0.16638	1.78242e-05	0.000157462	Severe vs. Normal	Plaque mean	Up-regulated	PHG	MSBB
sp|O43488|ARK72	AKR7A2	0.160619	2.38208e-05	0.000253546	High vs. Low	Braak	Up-regulated	PHG	MSBB
sp|O43488|ARK72	AKR7A2	0.139349	6.1058e-05	0.000573824	Severe vs. Mild	Plaque mean	Up-regulated	PHG	MSBB
sp|O43488|ARK72	AKR7A2	0.175727	6.62826e-05	0.00167736	Demented vs. Nondemented	CDR	Up-regulated	PHG	MSBB
sp|O43488|ARK72	AKR7A2	0.151968	9.81512e-06	7.75694e-05	DefiniteAD vs. NL	CERAD	Up-regulated	PHG	MSBB
sp|O43566-5|RGS14-5	RGS14	0.157918	0.0104565	0.0291186	Severe vs. Normal	Plaque mean	Up-regulated	PHG	MSBB
sp|O43566|RGS14	RGS14	0.157354	0.0113505	0.0311582	Severe vs. Normal	Plaque mean	Up-regulated	PHG	MSBB
sp|O43581-2|SYT7-2	SYT7	-0.159476	1.3857e-05	0.000128882	Severe vs. Normal	Plaque mean	Down-regulated	PHG	MSBB
sp|O43581-2|SYT7-2	SYT7	-0.137809	2.68747e-05	0.000176362	DefiniteAD vs. NL	CERAD	Down-regulated	PHG	MSBB
sp|O43581-3|SYT7-3	SYT7	-0.14185	3.10897e-05	0.000245796	Severe vs. Normal	Plaque mean	Down-regulated	PHG	MSBB
sp|O43581|SYT7	SYT7	-0.143244	5.55777e-06	4.86385e-05	DefiniteAD vs. NL	CERAD	Down-regulated	PHG	MSBB
sp|O43581|SYT7	SYT7	-0.159318	7.01031e-06	7.56254e-05	Severe vs. Normal	Plaque mean	Down-regulated	PHG	MSBB
sp|O43581|SYT7	SYT7	-0.137815	3.48013e-05	0.000398052	DefinitedAD vs. IndefiniteAD	CERAD	Down-regulated	PHG	MSBB
sp|O43581|SYT7	SYT7	-0.137753	1.49939e-05	0.000199486	Severe vs. Mild	Plaque mean	Down-regulated	PHG	MSBB
sp|O43674|NDUB5	NDUFB5	-0.175136	4.13565e-07	1.91739e-05	DefinitedAD vs. IndefiniteAD	CERAD	Down-regulated	PHG	MSBB
sp|O43674|NDUB5	NDUFB5	-0.155199	1.84249e-05	0.000207037	High vs. Low	Braak	Down-regulated	PHG	MSBB
sp|O43674|NDUB5	NDUFB5	-0.174461	2.61542e-06	3.45696e-05	Severe vs. Normal	Plaque mean	Down-regulated	PHG	MSBB
sp|O43674|NDUB5	NDUFB5	-0.16428	4.66796e-07	6.7182e-06	DefiniteAD vs. NL	CERAD	Down-regulated	PHG	MSBB
sp|O43674|NDUB5	NDUFB5	-0.152823	4.56796e-06	8.70427e-05	Severe vs. Mild	Plaque mean	Down-regulated	PHG	MSBB
sp|O43676|NDUB3	NDUFB3	-0.173744	1.43611e-06	4.27558e-05	DefinitedAD vs. IndefiniteAD	CERAD	Down-regulated	PHG	MSBB
sp|O43676|NDUB3	NDUFB3	-0.17183	5.8816e-07	1.91026e-05	Severe vs. Mild	Plaque mean	Down-regulated	PHG	MSBB
sp|O43676|NDUB3	NDUFB3	-0.189896	6.81995e-07	1.23334e-05	Severe vs. Normal	Plaque mean	Down-regulated	PHG	MSBB
sp|O43676|NDUB3	NDUFB3	-0.163257	0.000233803	0.00369727	Demented vs. Nondemented	CDR	Down-regulated	PHG	MSBB
sp|O43676|NDUB3	NDUFB3	-0.165585	1.11621e-06	1.35585e-05	DefiniteAD vs. NL	CERAD	Down-regulated	PHG	MSBB
sp|O43676|NDUB3	NDUFB3	-0.163327	1.37539e-05	0.000165088	High vs. Low	Braak	Down-regulated	PHG	MSBB
sp|O43677|NDUC1	NDUFC1	-0.211871	0.00528053	0.0304893	Demented vs. Nondemented	CDR	Down-regulated	PHG	MSBB
sp|O43677|NDUC1	NDUFC1	-0.23912	7.36519e-05	0.000661723	Severe vs. Mild	Plaque mean	Down-regulated	PHG	MSBB
sp|O43677|NDUC1	NDUFC1	-0.263371	4.74278e-05	0.000438103	High vs. Low	Braak	Down-regulated	PHG	MSBB
sp|O43677|NDUC1	NDUFC1	-0.308163	7.94454e-07	2.94214e-05	DefinitedAD vs. IndefiniteAD	CERAD	Down-regulated	PHG	MSBB
sp|O43677|NDUC1	NDUFC1	-0.230985	0.000537257	0.00252674	Severe vs. Normal	Plaque mean	Down-regulated	PHG	MSBB
sp|O43677|NDUC1	NDUFC1	-0.191092	0.00057936	0.00565254	Demented vs. Impaired	CDR	Down-regulated	PHG	MSBB
sp|O43677|NDUC1	NDUFC1	-0.239204	0.000143603	0.00177904	High vs. Medium	Braak	Down-regulated	PHG	MSBB
sp|O43677|NDUC1	NDUFC1	-0.23323	6.08745e-05	0.000348629	DefiniteAD vs. NL	CERAD	Down-regulated	PHG	MSBB
sp|O43678|NDUA2	NDUFA2	-0.153731	4.65932e-05	0.000431706	High vs. Low	Braak	Down-regulated	PHG	MSBB
sp|O43678|NDUA2	NDUFA2	-0.151497	1.00679e-05	7.93608e-05	DefiniteAD vs. NL	CERAD	Down-regulated	PHG	MSBB
sp|O43678|NDUA2	NDUFA2	-0.159134	4.40731e-05	0.000325444	Severe vs. Normal	Plaque mean	Down-regulated	PHG	MSBB
sp|O43678|NDUA2	NDUFA2	-0.160681	1.01136e-05	0.000162737	DefinitedAD vs. IndefiniteAD	CERAD	Down-regulated	PHG	MSBB
sp|O43678|NDUA2	NDUFA2	-0.13946	6.7424e-05	0.000617305	Severe vs. Mild	Plaque mean	Down-regulated	PHG	MSBB
sp|O43683|BUB1	BUB1	0.186456	0.0061768	0.0340734	Demented vs. Nondemented	CDR	Up-regulated	PHG	MSBB
sp|O43719|HTSF1	HTATSF1	0.179889	1.4217e-09	2.78402e-06	Demented vs. Nondemented	CDR	Up-regulated	PHG	MSBB
sp|O43719|HTSF1	HTATSF1	0.143909	9.23257e-10	5.72184e-08	DefiniteAD vs. NL	CERAD	Up-regulated	PHG	MSBB
sp|O43719|HTSF1	HTATSF1	0.149176	2.46385e-08	1.11673e-06	Severe vs. Normal	Plaque mean	Up-regulated	PHG	MSBB
sp|O43736|ITM2A	ITM2A	-0.18232	0.00711714	0.0228346	High vs. Low	Braak	Down-regulated	PHG	MSBB
sp|O43736|ITM2A	ITM2A	-0.175033	0.0102875	0.0287732	Severe vs. Normal	Plaque mean	Down-regulated	PHG	MSBB
sp|O43736|ITM2A	ITM2A	-0.231056	0.000192245	0.00142738	Severe vs. Mild	Plaque mean	Down-regulated	PHG	MSBB
sp|O43736|ITM2A	ITM2A	-0.190999	0.003883	0.0197129	High vs. Medium	Braak	Down-regulated	PHG	MSBB
sp|O43759|SNG1	SYNGR1	-0.178957	0.000198447	0.00143655	DefinitedAD vs. IndefiniteAD	CERAD	Down-regulated	PHG	MSBB
sp|O43759|SNG1	SYNGR1	-0.215943	2.80114e-05	0.000226082	Severe vs. Normal	Plaque mean	Down-regulated	PHG	MSBB
sp|O43759|SNG1	SYNGR1	-0.15401	0.00844459	0.042317	Demented vs. Nondemented	CDR	Down-regulated	PHG	MSBB
sp|O43759|SNG1	SYNGR1	-0.208905	5.01909e-06	4.47847e-05	DefiniteAD vs. NL	CERAD	Down-regulated	PHG	MSBB
sp|O43759|SNG1	SYNGR1	-0.159904	0.000194918	0.00278076	Demented vs. Impaired	CDR	Down-regulated	PHG	MSBB
sp|O43759|SNG1	SYNGR1	-0.177245	0.00059845	0.00314284	High vs. Low	Braak	Down-regulated	PHG	MSBB
sp|O43759|SNG1	SYNGR1	-0.180875	9.09326e-05	0.000784487	Severe vs. Mild	Plaque mean	Down-regulated	PHG	MSBB
sp|O43761|SNG3	SYNGR3	-0.13831	0.00197185	0.015595	Demented vs. Nondemented	CDR	Down-regulated	PHG	MSBB
sp|O43772|MCAT	SLC25A20	0.140045	1.86821e-06	8.93453e-05	High vs. Medium	Braak	Up-regulated	PHG	MSBB
sp|O43772|MCAT	SLC25A20	0.152711	4.4948e-07	1.2133e-05	High vs. Low	Braak	Up-regulated	PHG	MSBB
sp|O43822|CF410	CFAP410	0.14479	0.00454997	0.0165178	DefinitedAD vs. IndefiniteAD	CERAD	Up-regulated	PHG	MSBB
sp|O43823|AKAP8	AKAP8	0.141725	0.000582552	0.00329895	DefinitedAD vs. IndefiniteAD	CERAD	Up-regulated	PHG	MSBB
sp|O43854|EDIL3	EDIL3	-0.139922	0.0174464	0.0472578	High vs. Low	Braak	Down-regulated	PHG	MSBB
sp|O43920|NDUS5	NDUFS5	-0.143214	1.80417e-07	8.69652e-06	Severe vs. Mild	Plaque mean	Down-regulated	PHG	MSBB
sp|O43920|NDUS5	NDUFS5	-0.155719	3.20939e-07	6.88526e-06	Severe vs. Normal	Plaque mean	Down-regulated	PHG	MSBB
sp|O43930|PRKY	PRKY	0.267467	7.28122e-05	0.000688823	DefinitedAD vs. IndefiniteAD	CERAD	Up-regulated	PHG	MSBB
sp|O43930|PRKY	PRKY	0.199066	0.00607936	0.0188239	Severe vs. Normal	Plaque mean	Up-regulated	PHG	MSBB
sp|O43930|PRKY	PRKY	0.175792	0.00704054	0.0248221	Severe vs. Mild	Plaque mean	Up-regulated	PHG	MSBB
sp|O43930|PRKY	PRKY	0.230548	0.000747476	0.00585402	High vs. Medium	Braak	Up-regulated	PHG	MSBB
sp|O43930|PRKY	PRKY	0.30618	1.57514e-05	0.000183428	High vs. Low	Braak	Up-regulated	PHG	MSBB
sp|O43930|PRKY	PRKY	0.151817	0.00906965	0.0374088	Demented vs. Impaired	CDR	Up-regulated	PHG	MSBB
sp|O43930|PRKY	PRKY	0.23078	0.000269021	0.00120316	DefiniteAD vs. NL	CERAD	Up-regulated	PHG	MSBB
sp|O43930|PRKY	PRKY	0.346235	2.0439e-05	0.000830342	Demented vs. Nondemented	CDR	Up-regulated	PHG	MSBB
sp|O60216|RAD21	RAD21	0.13889	4.55915e-05	0.000425673	High vs. Low	Braak	Up-regulated	PHG	MSBB
sp|O60216|RAD21	RAD21	0.161512	6.20685e-07	2.48835e-05	DefinitedAD vs. IndefiniteAD	CERAD	Up-regulated	PHG	MSBB
sp|O60216|RAD21	RAD21	0.150235	1.66765e-05	0.000149288	Severe vs. Normal	Plaque mean	Up-regulated	PHG	MSBB
sp|O60216|RAD21	RAD21	0.147176	1.37255e-06	1.59544e-05	DefiniteAD vs. NL	CERAD	Up-regulated	PHG	MSBB
sp|O60268|K0513	KIAA0513	-0.16087	7.64042e-06	0.0001347	DefinitedAD vs. IndefiniteAD	CERAD	Down-regulated	PHG	MSBB
sp|O60268|K0513	KIAA0513	-0.160329	1.97528e-05	0.000171261	Severe vs. Normal	Plaque mean	Down-regulated	PHG	MSBB
sp|O60268|K0513	KIAA0513	-0.174501	3.2405e-07	1.23393e-05	Severe vs. Mild	Plaque mean	Down-regulated	PHG	MSBB
sp|O60268|K0513	KIAA0513	-0.139214	3.70099e-05	0.000231231	DefiniteAD vs. NL	CERAD	Down-regulated	PHG	MSBB
sp|O60268|K0513	KIAA0513	-0.143371	0.000165888	0.00115541	High vs. Low	Braak	Down-regulated	PHG	MSBB
sp|O60285|NUAK1	NUAK1	-0.219402	2.49995e-07	5.77317e-06	Severe vs. Normal	Plaque mean	Down-regulated	PHG	MSBB
sp|O60285|NUAK1	NUAK1	-0.150817	0.00208529	0.016206	Demented vs. Nondemented	CDR	Down-regulated	PHG	MSBB
sp|O60285|NUAK1	NUAK1	-0.151667	5.76884e-05	0.000549601	Severe vs. Mild	Plaque mean	Down-regulated	PHG	MSBB
sp|O60285|NUAK1	NUAK1	-0.167619	1.17751e-05	8.96192e-05	DefiniteAD vs. NL	CERAD	Down-regulated	PHG	MSBB
sp|O60285|NUAK1	NUAK1	-0.166226	0.000115384	0.000874885	High vs. Low	Braak	Down-regulated	PHG	MSBB
sp|O60287|NPA1P	URB1	-0.154789	0.0104201	0.0309998	High vs. Low	Braak	Down-regulated	PHG	MSBB
sp|O60294|TYW4	LCMT2	-0.180924	0.000207261	0.00338842	Demented vs. Nondemented	CDR	Down-regulated	PHG	MSBB
sp|O60299|LZTS3	LZTS3	-0.150975	6.96008e-06	0.000125436	DefinitedAD vs. IndefiniteAD	CERAD	Down-regulated	PHG	MSBB
sp|O60299|LZTS3	LZTS3	-0.14962	2.18848e-05	0.000237565	High vs. Low	Braak	Down-regulated	PHG	MSBB
sp|O60359|CCG3	CACNG3	-0.210271	7.26663e-06	0.000456372	Demented vs. Nondemented	CDR	Down-regulated	PHG	MSBB
sp|O60359|CCG3	CACNG3	-0.192415	3.51364e-06	4.39096e-05	Severe vs. Normal	Plaque mean	Down-regulated	PHG	MSBB
sp|O60359|CCG3	CACNG3	-0.139171	0.000483024	0.00427022	High vs. Medium	Braak	Down-regulated	PHG	MSBB
sp|O60359|CCG3	CACNG3	-0.15725	2.27748e-05	0.000269372	Severe vs. Mild	Plaque mean	Down-regulated	PHG	MSBB
sp|O60359|CCG3	CACNG3	-0.163507	7.01987e-05	0.000595464	High vs. Low	Braak	Down-regulated	PHG	MSBB
sp|O60359|CCG3	CACNG3	-0.166261	1.83224e-05	0.000251199	DefinitedAD vs. IndefiniteAD	CERAD	Down-regulated	PHG	MSBB
sp|O60359|CCG3	CACNG3	-0.172586	2.67627e-06	2.68224e-05	DefiniteAD vs. NL	CERAD	Down-regulated	PHG	MSBB
sp|O60423-3|AT8B3-3	ATP8B3	0.229358	0.000967517	0.0048887	DefinitedAD vs. IndefiniteAD	CERAD	Up-regulated	PHG	MSBB
sp|O60423|AT8B3	ATP8B3	0.196884	0.0100985	0.0310736	DefinitedAD vs. IndefiniteAD	CERAD	Up-regulated	PHG	MSBB
sp|O60443|GSDME	GSDME	0.162151	4.59523e-05	0.00132271	Demented vs. Nondemented	CDR	Up-regulated	PHG	MSBB
sp|O60462-4|NRP2-4	NRP2	0.144709	0.0102363	0.0286762	Severe vs. Normal	Plaque mean	Up-regulated	PHG	MSBB
sp|O60462|NRP2	NRP2	0.144757	0.0110437	0.0304327	Severe vs. Normal	Plaque mean	Up-regulated	PHG	MSBB
sp|O60504|VINEX	SORBS3	0.183245	1.38004e-05	0.000329988	High vs. Medium	Braak	Up-regulated	PHG	MSBB
sp|O60504|VINEX	SORBS3	0.191859	1.22053e-06	1.45351e-05	DefiniteAD vs. NL	CERAD	Up-regulated	PHG	MSBB
sp|O60504|VINEX	SORBS3	0.208727	1.72484e-07	8.44822e-06	Severe vs. Mild	Plaque mean	Up-regulated	PHG	MSBB
sp|O60504|VINEX	SORBS3	0.142818	0.00539833	0.0309093	Demented vs. Nondemented	CDR	Up-regulated	PHG	MSBB
sp|O60504|VINEX	SORBS3	0.184838	2.46722e-05	0.000204429	Severe vs. Normal	Plaque mean	Up-regulated	PHG	MSBB
sp|O60504|VINEX	SORBS3	0.180325	2.92734e-05	0.000299062	High vs. Low	Braak	Up-regulated	PHG	MSBB
sp|O60504|VINEX	SORBS3	0.171756	3.60622e-05	0.00040632	DefinitedAD vs. IndefiniteAD	CERAD	Up-regulated	PHG	MSBB
sp|O60507|TPST1	TPST1	0.15129	0.00149877	0.00652294	High vs. Low	Braak	Up-regulated	PHG	MSBB
sp|O60522|TDRD6	TDRD6	0.187759	0.00202404	0.00874946	DefinitedAD vs. IndefiniteAD	CERAD	Up-regulated	PHG	MSBB
sp|O60522|TDRD6	TDRD6	0.138853	0.0149496	0.0353914	DefiniteAD vs. NL	CERAD	Up-regulated	PHG	MSBB
sp|O60522|TDRD6	TDRD6	0.194435	0.000761996	0.00428121	Severe vs. Mild	Plaque mean	Up-regulated	PHG	MSBB
sp|O60522|TDRD6	TDRD6	0.174386	0.0063411	0.0194705	Severe vs. Normal	Plaque mean	Up-regulated	PHG	MSBB
sp|O60522|TDRD6	TDRD6	0.15134	0.012922	0.0474212	High vs. Medium	Braak	Up-regulated	PHG	MSBB
sp|O60664-3|PLIN3-3	PLIN3	0.17354	0.00387398	0.0154743	Severe vs. Mild	Plaque mean	Up-regulated	PHG	MSBB
sp|O60664-3|PLIN3-3	PLIN3	0.259611	9.49947e-06	7.60145e-05	DefiniteAD vs. NL	CERAD	Up-regulated	PHG	MSBB
sp|O60664-3|PLIN3-3	PLIN3	0.239699	0.000362127	0.00183205	Severe vs. Normal	Plaque mean	Up-regulated	PHG	MSBB
sp|O60664-3|PLIN3-3	PLIN3	0.180372	0.0050275	0.0238504	High vs. Medium	Braak	Up-regulated	PHG	MSBB
sp|O60664-3|PLIN3-3	PLIN3	0.221232	0.0034501	0.0229027	Demented vs. Nondemented	CDR	Up-regulated	PHG	MSBB
sp|O60664-3|PLIN3-3	PLIN3	0.257085	3.36415e-05	0.000390673	DefinitedAD vs. IndefiniteAD	CERAD	Up-regulated	PHG	MSBB
sp|O60664-3|PLIN3-3	PLIN3	0.165713	0.0117987	0.0342867	High vs. Low	Braak	Up-regulated	PHG	MSBB
sp|O60664-3|PLIN3-3	PLIN3	0.185388	0.000784738	0.00682256	Demented vs. Impaired	CDR	Up-regulated	PHG	MSBB
sp|O60664|PLIN3	PLIN3	0.172974	0.0078656	0.02465	High vs. Low	Braak	Up-regulated	PHG	MSBB
sp|O60664|PLIN3	PLIN3	0.22212	0.00308867	0.0212207	Demented vs. Nondemented	CDR	Up-regulated	PHG	MSBB
sp|O60664|PLIN3	PLIN3	0.179523	0.00471678	0.0228904	High vs. Medium	Braak	Up-regulated	PHG	MSBB
sp|O60664|PLIN3	PLIN3	0.241721	0.000281695	0.00149748	Severe vs. Normal	Plaque mean	Up-regulated	PHG	MSBB
sp|O60664|PLIN3	PLIN3	0.174545	0.0033436	0.0137864	Severe vs. Mild	Plaque mean	Up-regulated	PHG	MSBB
sp|O60664|PLIN3	PLIN3	0.259425	2.33762e-05	0.000299211	DefinitedAD vs. IndefiniteAD	CERAD	Up-regulated	PHG	MSBB
sp|O60664|PLIN3	PLIN3	0.177825	0.00115444	0.00883616	Demented vs. Impaired	CDR	Up-regulated	PHG	MSBB
sp|O60664|PLIN3	PLIN3	0.261452	6.5628e-06	5.61001e-05	DefiniteAD vs. NL	CERAD	Up-regulated	PHG	MSBB
sp|O60669|MOT2	SLC16A7	-0.141761	0.00270938	0.0109213	DefinitedAD vs. IndefiniteAD	CERAD	Down-regulated	PHG	MSBB
sp|O60669|MOT2	SLC16A7	-0.205152	3.92184e-05	0.000295341	Severe vs. Normal	Plaque mean	Down-regulated	PHG	MSBB
sp|O60669|MOT2	SLC16A7	-0.178015	0.000306991	0.00184991	High vs. Low	Braak	Down-regulated	PHG	MSBB
sp|O60669|MOT2	SLC16A7	-0.171748	0.000123377	0.000996453	Severe vs. Mild	Plaque mean	Down-regulated	PHG	MSBB
sp|O60669|MOT2	SLC16A7	-0.163966	0.000254411	0.00114839	DefiniteAD vs. NL	CERAD	Down-regulated	PHG	MSBB
sp|O60671|RAD1	RAD1	0.216883	0.0119886	0.0347058	High vs. Low	Braak	Up-regulated	PHG	MSBB
sp|O60673|REV3L	REV3L	0.176025	0.00197022	0.00812916	High vs. Low	Braak	Up-regulated	PHG	MSBB
sp|O60673|REV3L	REV3L	0.199504	0.00229488	0.0173899	Demented vs. Nondemented	CDR	Up-regulated	PHG	MSBB
sp|O60741|HCN1	HCN1	-0.163734	9.92055e-07	3.41374e-05	DefinitedAD vs. IndefiniteAD	CERAD	Down-regulated	PHG	MSBB
sp|O60741|HCN1	HCN1	-0.196958	4.66236e-08	1.74065e-06	Severe vs. Normal	Plaque mean	Down-regulated	PHG	MSBB
sp|O60741|HCN1	HCN1	-0.147802	3.95704e-06	7.81092e-05	Severe vs. Mild	Plaque mean	Down-regulated	PHG	MSBB
sp|O60741|HCN1	HCN1	-0.174552	4.09037e-08	9.97706e-07	DefiniteAD vs. NL	CERAD	Down-regulated	PHG	MSBB
sp|O60741|HCN1	HCN1	-0.190658	4.6452e-08	2.33752e-06	High vs. Low	Braak	Down-regulated	PHG	MSBB
sp|O60828-3|PQBP1-3	PQBP1	0.179782	0.00292619	0.0112447	High vs. Low	Braak	Up-regulated	PHG	MSBB
sp|O60828-3|PQBP1-3	PQBP1	0.18482	0.0013309	0.00626362	DefinitedAD vs. IndefiniteAD	CERAD	Up-regulated	PHG	MSBB
sp|O60828-3|PQBP1-3	PQBP1	0.164899	0.00235047	0.00744878	DefiniteAD vs. NL	CERAD	Up-regulated	PHG	MSBB
sp|O60828-3|PQBP1-3	PQBP1	0.184797	0.00797024	0.0407297	Demented vs. Nondemented	CDR	Up-regulated	PHG	MSBB
sp|O60840|CAC1F	CACNA1F	-0.148359	0.00428497	0.0264345	Demented vs. Nondemented	CDR	Down-regulated	PHG	MSBB
sp|O60861|GAS7	GAS7	-0.207278	1.00674e-08	7.50238e-07	High vs. Low	Braak	Down-regulated	PHG	MSBB
sp|O60861|GAS7	GAS7	-0.240787	3.61964e-11	8.45534e-09	Severe vs. Normal	Plaque mean	Down-regulated	PHG	MSBB
sp|O60861|GAS7	GAS7	-0.172119	7.77523e-08	5.24699e-06	Severe vs. Mild	Plaque mean	Down-regulated	PHG	MSBB
sp|O60861|GAS7	GAS7	-0.188108	8.02929e-08	1.59888e-05	High vs. Medium	Braak	Down-regulated	PHG	MSBB
sp|O60861|GAS7	GAS7	-0.197859	2.61953e-06	0.000248702	Demented vs. Nondemented	CDR	Down-regulated	PHG	MSBB
sp|O60861|GAS7	GAS7	-0.156989	3.10285e-06	7.22037e-05	DefinitedAD vs. IndefiniteAD	CERAD	Down-regulated	PHG	MSBB
sp|O60861|GAS7	GAS7	-0.207515	1.8808e-10	1.67986e-08	DefiniteAD vs. NL	CERAD	Down-regulated	PHG	MSBB
sp|O60941-2|DTNB-2	DTNB	0.18174	2.43733e-09	1.25923e-07	DefiniteAD vs. NL	CERAD	Up-regulated	PHG	MSBB
sp|O60941-2|DTNB-2	DTNB	0.191948	1.47435e-06	0.000173149	Demented vs. Nondemented	CDR	Up-regulated	PHG	MSBB
sp|O60941-2|DTNB-2	DTNB	0.200207	6.70595e-10	3.10662e-07	DefinitedAD vs. IndefiniteAD	CERAD	Up-regulated	PHG	MSBB
sp|O60941-2|DTNB-2	DTNB	0.184494	3.01864e-08	1.64811e-06	High vs. Low	Braak	Up-regulated	PHG	MSBB
sp|O60941-2|DTNB-2	DTNB	0.139424	1.50673e-06	0.000172631	Demented vs. Impaired	CDR	Up-regulated	PHG	MSBB
sp|O60941-2|DTNB-2	DTNB	0.164261	1.99325e-07	8.96752e-06	Severe vs. Mild	Plaque mean	Up-regulated	PHG	MSBB
sp|O60941-2|DTNB-2	DTNB	0.187725	9.60993e-08	2.84019e-06	Severe vs. Normal	Plaque mean	Up-regulated	PHG	MSBB
sp|O60941-2|DTNB-2	DTNB	0.17927	3.31454e-08	1.08815e-05	High vs. Medium	Braak	Up-regulated	PHG	MSBB
sp|O60941-3|DTNB-3	DTNB	0.197784	1.58912e-06	0.000177092	Demented vs. Nondemented	CDR	Up-regulated	PHG	MSBB
sp|O60941-3|DTNB-3	DTNB	0.205936	6.84692e-10	3.10662e-07	DefinitedAD vs. IndefiniteAD	CERAD	Up-regulated	PHG	MSBB
sp|O60941-3|DTNB-3	DTNB	0.20039	3.07194e-08	1.29616e-06	Severe vs. Normal	Plaque mean	Up-regulated	PHG	MSBB
sp|O60941-3|DTNB-3	DTNB	0.17917	3.6349e-08	3.31978e-06	Severe vs. Mild	Plaque mean	Up-regulated	PHG	MSBB
sp|O60941-3|DTNB-3	DTNB	0.195834	5.01151e-10	3.6452e-08	DefiniteAD vs. NL	CERAD	Up-regulated	PHG	MSBB
sp|O60941-3|DTNB-3	DTNB	0.146131	1.10097e-06	0.000137871	Demented vs. Impaired	CDR	Up-regulated	PHG	MSBB
sp|O60941-3|DTNB-3	DTNB	0.195888	9.71028e-09	7.42929e-07	High vs. Low	Braak	Up-regulated	PHG	MSBB
sp|O60941-3|DTNB-3	DTNB	0.185223	2.42713e-08	1.00419e-05	High vs. Medium	Braak	Up-regulated	PHG	MSBB
sp|O60941|DTNB	DTNB	0.20552	8.29304e-07	0.000129148	Demented vs. Nondemented	CDR	Up-regulated	PHG	MSBB
sp|O60941|DTNB	DTNB	0.197191	5.18096e-10	3.74602e-08	DefiniteAD vs. NL	CERAD	Up-regulated	PHG	MSBB
sp|O60941|DTNB	DTNB	0.199812	5.05869e-09	4.63695e-07	High vs. Low	Braak	Up-regulated	PHG	MSBB
sp|O60941|DTNB	DTNB	0.189786	5.65148e-09	9.94906e-07	Severe vs. Mild	Plaque mean	Up-regulated	PHG	MSBB
sp|O60941|DTNB	DTNB	0.186812	1.83102e-08	8.23757e-06	High vs. Medium	Braak	Up-regulated	PHG	MSBB
sp|O60941|DTNB	DTNB	0.211	5.68083e-09	3.89859e-07	Severe vs. Normal	Plaque mean	Up-regulated	PHG	MSBB
sp|O60941|DTNB	DTNB	0.207903	6.45581e-10	3.10662e-07	DefinitedAD vs. IndefiniteAD	CERAD	Up-regulated	PHG	MSBB
sp|O60941|DTNB	DTNB	0.139101	4.07993e-06	0.000278421	Demented vs. Impaired	CDR	Up-regulated	PHG	MSBB
sp|O75056|SDC3	SDC3	0.15683	0.0172679	0.0436712	Severe vs. Normal	Plaque mean	Up-regulated	PHG	MSBB
sp|O75056|SDC3	SDC3	0.184818	0.00327312	0.0173694	High vs. Medium	Braak	Up-regulated	PHG	MSBB
sp|O75056|SDC3	SDC3	0.191751	0.00129801	0.00655044	Severe vs. Mild	Plaque mean	Up-regulated	PHG	MSBB
sp|O75061-2|AUXI-2	DNAJC6	-0.141603	6.78106e-07	0.000113064	Demented vs. Nondemented	CDR	Down-regulated	PHG	MSBB
sp|O75061|AUXI	DNAJC6	-0.141913	2.79873e-07	7.23322e-05	Demented vs. Nondemented	CDR	Down-regulated	PHG	MSBB
sp|O75077|ADA23	ADAM23	-0.141643	0.00168612	0.00718642	High vs. Low	Braak	Down-regulated	PHG	MSBB
sp|O75077|ADA23	ADAM23	-0.15926	0.000421217	0.00207314	Severe vs. Normal	Plaque mean	Down-regulated	PHG	MSBB
sp|O75077|ADA23	ADAM23	-0.159343	9.30594e-05	0.000799482	Severe vs. Mild	Plaque mean	Down-regulated	PHG	MSBB
sp|O75078|ADA11	ADAM11	-0.171823	3.71365e-09	7.51827e-07	Severe vs. Mild	Plaque mean	Down-regulated	PHG	MSBB
sp|O75078|ADA11	ADAM11	-0.189861	3.36175e-09	3.74635e-07	High vs. Low	Braak	Down-regulated	PHG	MSBB
sp|O75078|ADA11	ADAM11	-0.197513	1.50861e-11	2.90875e-09	DefiniteAD vs. NL	CERAD	Down-regulated	PHG	MSBB
sp|O75078|ADA11	ADAM11	-0.163234	7.46155e-08	6.00235e-06	DefinitedAD vs. IndefiniteAD	CERAD	Down-regulated	PHG	MSBB
sp|O75078|ADA11	ADAM11	-0.219822	2.23652e-11	5.90452e-09	Severe vs. Normal	Plaque mean	Down-regulated	PHG	MSBB
sp|O75078|ADA11	ADAM11	-0.172477	3.70939e-06	0.000290696	Demented vs. Nondemented	CDR	Down-regulated	PHG	MSBB
sp|O75078|ADA11	ADAM11	-0.156387	1.31814e-08	1.14368e-05	Demented vs. Impaired	CDR	Down-regulated	PHG	MSBB
sp|O75083|WDR1	WDR1	0.141877	2.73058e-06	4.72585e-05	High vs. Low	Braak	Up-regulated	PHG	MSBB
sp|O75083|WDR1	WDR1	0.16557	5.89107e-08	2.02144e-06	Severe vs. Normal	Plaque mean	Up-regulated	PHG	MSBB
sp|O75083|WDR1	WDR1	0.140631	3.02885e-07	4.73506e-06	DefiniteAD vs. NL	CERAD	Up-regulated	PHG	MSBB
sp|O75131|CPNE3	CPNE3	0.169336	2.3116e-05	0.000272347	Severe vs. Mild	Plaque mean	Up-regulated	PHG	MSBB
sp|O75131|CPNE3	CPNE3	0.185114	1.01312e-05	0.000162783	DefinitedAD vs. IndefiniteAD	CERAD	Up-regulated	PHG	MSBB
sp|O75131|CPNE3	CPNE3	0.15932	0.000175516	0.00204606	High vs. Medium	Braak	Up-regulated	PHG	MSBB
sp|O75131|CPNE3	CPNE3	0.204694	4.61446e-06	5.44722e-05	Severe vs. Normal	Plaque mean	Up-regulated	PHG	MSBB
sp|O75131|CPNE3	CPNE3	0.17637	8.21953e-06	6.72242e-05	DefiniteAD vs. NL	CERAD	Up-regulated	PHG	MSBB
sp|O75131|CPNE3	CPNE3	0.201367	4.74758e-06	7.2259e-05	High vs. Low	Braak	Up-regulated	PHG	MSBB
sp|O75197|LRP5	LRP5	0.150368	0.00071389	0.0027295	DefiniteAD vs. NL	CERAD	Up-regulated	PHG	MSBB
sp|O75197|LRP5	LRP5	0.196498	7.47163e-05	0.000504491	Severe vs. Normal	Plaque mean	Up-regulated	PHG	MSBB
sp|O75197|LRP5	LRP5	0.155354	0.00119025	0.00544555	High vs. Low	Braak	Up-regulated	PHG	MSBB
sp|O75306|NDUS2	NDUFS2	-0.13797	9.87717e-07	1.23054e-05	DefiniteAD vs. NL	CERAD	Down-regulated	PHG	MSBB
sp|O75306|NDUS2	NDUFS2	-0.148529	6.98629e-07	2.6746e-05	DefinitedAD vs. IndefiniteAD	CERAD	Down-regulated	PHG	MSBB
sp|O75306|NDUS2	NDUFS2	-0.14341	7.79702e-06	8.12965e-05	Severe vs. Normal	Plaque mean	Down-regulated	PHG	MSBB
sp|O75366|AVIL	AVIL	0.280442	2.39505e-05	0.000280006	Severe vs. Mild	Plaque mean	Up-regulated	PHG	MSBB
sp|O75366|AVIL	AVIL	0.237999	0.00565907	0.0319279	Demented vs. Nondemented	CDR	Up-regulated	PHG	MSBB
sp|O75366|AVIL	AVIL	0.189779	0.0024594	0.0151186	Demented vs. Impaired	CDR	Up-regulated	PHG	MSBB
sp|O75366|AVIL	AVIL	0.328511	1.54888e-06	8.0748e-05	High vs. Medium	Braak	Up-regulated	PHG	MSBB
sp|O75366|AVIL	AVIL	0.367789	7.90692e-07	1.35527e-05	Severe vs. Normal	Plaque mean	Up-regulated	PHG	MSBB
sp|O75366|AVIL	AVIL	0.395635	2.49503e-08	1.48131e-06	High vs. Low	Braak	Up-regulated	PHG	MSBB
sp|O75366|AVIL	AVIL	0.353576	5.24441e-08	1.22272e-06	DefiniteAD vs. NL	CERAD	Up-regulated	PHG	MSBB
sp|O75366|AVIL	AVIL	0.351619	2.96093e-07	1.59143e-05	DefinitedAD vs. IndefiniteAD	CERAD	Up-regulated	PHG	MSBB
sp|O75368|SH3L1	SH3BGRL	0.172884	2.27864e-07	3.7968e-06	DefiniteAD vs. NL	CERAD	Up-regulated	PHG	MSBB
sp|O75368|SH3L1	SH3BGRL	0.18726	5.40671e-07	1.03426e-05	Severe vs. Normal	Plaque mean	Up-regulated	PHG	MSBB
sp|O75368|SH3L1	SH3BGRL	0.159171	5.891e-06	0.000111635	DefinitedAD vs. IndefiniteAD	CERAD	Up-regulated	PHG	MSBB
sp|O75368|SH3L1	SH3BGRL	0.172858	2.92091e-06	4.99723e-05	High vs. Low	Braak	Up-regulated	PHG	MSBB
sp|O75368|SH3L1	SH3BGRL	0.149062	0.000497559	0.00618471	Demented vs. Nondemented	CDR	Up-regulated	PHG	MSBB
sp|O75368|SH3L1	SH3BGRL	0.172468	2.9905e-07	1.15686e-05	Severe vs. Mild	Plaque mean	Up-regulated	PHG	MSBB
sp|O75369-8|FLNB-8	FLNB	0.271732	4.41185e-06	5.22836e-05	Severe vs. Normal	Plaque mean	Up-regulated	PHG	MSBB
sp|O75369-8|FLNB-8	FLNB	0.232522	1.18807e-05	0.000168592	Severe vs. Mild	Plaque mean	Up-regulated	PHG	MSBB
sp|O75369-8|FLNB-8	FLNB	0.224949	4.12862e-05	0.000444201	DefinitedAD vs. IndefiniteAD	CERAD	Up-regulated	PHG	MSBB
sp|O75369-8|FLNB-8	FLNB	0.217475	0.000120597	0.00158538	High vs. Medium	Braak	Up-regulated	PHG	MSBB
sp|O75369-8|FLNB-8	FLNB	0.268587	4.51592e-06	6.97012e-05	High vs. Low	Braak	Up-regulated	PHG	MSBB
sp|O75369-8|FLNB-8	FLNB	0.274631	1.66463e-07	2.97908e-06	DefiniteAD vs. NL	CERAD	Up-regulated	PHG	MSBB
sp|O75369-8|FLNB-8	FLNB	0.214401	0.00152364	0.013126	Demented vs. Nondemented	CDR	Up-regulated	PHG	MSBB
sp|O75369-8|FLNB-8	FLNB	0.183718	0.000201606	0.00284425	Demented vs. Impaired	CDR	Up-regulated	PHG	MSBB
sp|O75369|FLNB	FLNB	0.272215	1.97129e-07	3.36782e-06	DefiniteAD vs. NL	CERAD	Up-regulated	PHG	MSBB
sp|O75369|FLNB	FLNB	0.216711	0.000122206	0.00159961	High vs. Medium	Braak	Up-regulated	PHG	MSBB
sp|O75369|FLNB	FLNB	0.269613	4.84946e-06	5.68594e-05	Severe vs. Normal	Plaque mean	Up-regulated	PHG	MSBB
sp|O75369|FLNB	FLNB	0.267682	4.58563e-06	7.04193e-05	High vs. Low	Braak	Up-regulated	PHG	MSBB
sp|O75369|FLNB	FLNB	0.232969	1.07568e-05	0.00015667	Severe vs. Mild	Plaque mean	Up-regulated	PHG	MSBB
sp|O75369|FLNB	FLNB	0.21056	0.00178166	0.0145767	Demented vs. Nondemented	CDR	Up-regulated	PHG	MSBB
sp|O75369|FLNB	FLNB	0.184304	0.000184215	0.00267343	Demented vs. Impaired	CDR	Up-regulated	PHG	MSBB
sp|O75369|FLNB	FLNB	0.223482	4.42902e-05	0.000470685	DefinitedAD vs. IndefiniteAD	CERAD	Up-regulated	PHG	MSBB
sp|O75380|NDUS6	NDUFS6	-0.161637	2.22973e-06	5.82463e-05	DefinitedAD vs. IndefiniteAD	CERAD	Down-regulated	PHG	MSBB
sp|O75380|NDUS6	NDUFS6	-0.170877	1.20729e-07	6.75395e-06	Severe vs. Mild	Plaque mean	Down-regulated	PHG	MSBB
sp|O75380|NDUS6	NDUFS6	-0.188213	1.55459e-07	4.01779e-06	Severe vs. Normal	Plaque mean	Down-regulated	PHG	MSBB
sp|O75380|NDUS6	NDUFS6	-0.150389	2.95918e-06	2.91289e-05	DefiniteAD vs. NL	CERAD	Down-regulated	PHG	MSBB
sp|O75386|TULP3	TULP3	0.162168	0.013654	0.0361813	Severe vs. Normal	Plaque mean	Up-regulated	PHG	MSBB
sp|O75386|TULP3	TULP3	0.22769	0.000153528	0.00119631	DefinitedAD vs. IndefiniteAD	CERAD	Up-regulated	PHG	MSBB
sp|O75386|TULP3	TULP3	0.244888	1.7497e-05	0.000124436	DefiniteAD vs. NL	CERAD	Up-regulated	PHG	MSBB
sp|O75390|CISY	CS	-0.141882	2.40848e-06	3.22912e-05	Severe vs. Normal	Plaque mean	Down-regulated	PHG	MSBB
sp|O75438|NDUB1	NDUFB1	-0.141235	5.56565e-05	0.000496117	High vs. Low	Braak	Down-regulated	PHG	MSBB
sp|O75462|CRLF1	CRLF1	0.184351	0.00717305	0.0229837	High vs. Low	Braak	Up-regulated	PHG	MSBB
sp|O75477|ERLN1	ERLIN1	0.168579	0.000331779	0.00170522	Severe vs. Normal	Plaque mean	Up-regulated	PHG	MSBB
sp|O75477|ERLN1	ERLIN1	0.16083	0.0002215	0.00156065	DefinitedAD vs. IndefiniteAD	CERAD	Up-regulated	PHG	MSBB
sp|O75477|ERLN1	ERLIN1	0.177523	1.73862e-05	0.00012372	DefiniteAD vs. NL	CERAD	Up-regulated	PHG	MSBB
sp|O75489|NDUS3	NDUFS3	-0.151531	7.68212e-07	1.33307e-05	Severe vs. Normal	Plaque mean	Down-regulated	PHG	MSBB
sp|O75563|SKAP2	SKAP2	0.27799	3.29102e-05	0.000325751	High vs. Low	Braak	Up-regulated	PHG	MSBB
sp|O75563|SKAP2	SKAP2	0.179367	0.00321606	0.0133924	Severe vs. Mild	Plaque mean	Up-regulated	PHG	MSBB
sp|O75563|SKAP2	SKAP2	0.187841	0.0031761	0.0123998	DefinitedAD vs. IndefiniteAD	CERAD	Up-regulated	PHG	MSBB
sp|O75563|SKAP2	SKAP2	0.280327	4.39144e-06	4.01074e-05	DefiniteAD vs. NL	CERAD	Up-regulated	PHG	MSBB
sp|O75563|SKAP2	SKAP2	0.237174	0.00263846	0.0191118	Demented vs. Nondemented	CDR	Up-regulated	PHG	MSBB
sp|O75563|SKAP2	SKAP2	0.161326	0.0119931	0.0449771	High vs. Medium	Braak	Up-regulated	PHG	MSBB
sp|O75563|SKAP2	SKAP2	0.305886	8.58124e-06	8.752e-05	Severe vs. Normal	Plaque mean	Up-regulated	PHG	MSBB
sp|O75582|KS6A5	RPS6KA5	0.207513	2.85531e-07	1.56939e-05	DefinitedAD vs. IndefiniteAD	CERAD	Up-regulated	PHG	MSBB
sp|O75582|KS6A5	RPS6KA5	0.151637	0.000239668	0.00252932	High vs. Medium	Braak	Up-regulated	PHG	MSBB
sp|O75582|KS6A5	RPS6KA5	0.201158	2.73117e-06	4.72585e-05	High vs. Low	Braak	Up-regulated	PHG	MSBB
sp|O75582|KS6A5	RPS6KA5	0.205922	2.45625e-06	3.2823e-05	Severe vs. Normal	Plaque mean	Up-regulated	PHG	MSBB
sp|O75582|KS6A5	RPS6KA5	0.171565	1.16975e-05	0.000167135	Severe vs. Mild	Plaque mean	Up-regulated	PHG	MSBB
sp|O75582|KS6A5	RPS6KA5	0.200612	1.48134e-07	2.72221e-06	DefiniteAD vs. NL	CERAD	Up-regulated	PHG	MSBB
sp|O75582|KS6A5	RPS6KA5	0.164994	4.23788e-06	0.000285986	Demented vs. Impaired	CDR	Up-regulated	PHG	MSBB
sp|O75582|KS6A5	RPS6KA5	0.203913	3.25217e-05	0.00109823	Demented vs. Nondemented	CDR	Up-regulated	PHG	MSBB
sp|O75683|SURF6	SURF6	-0.157628	7.52082e-06	0.000133171	DefinitedAD vs. IndefiniteAD	CERAD	Down-regulated	PHG	MSBB
sp|O75683|SURF6	SURF6	-0.167906	6.60464e-06	7.24066e-05	Severe vs. Normal	Plaque mean	Down-regulated	PHG	MSBB
sp|O75683|SURF6	SURF6	-0.15257	5.35562e-06	9.63773e-05	Severe vs. Mild	Plaque mean	Down-regulated	PHG	MSBB
sp|O75683|SURF6	SURF6	-0.142893	1.59308e-05	0.000115254	DefiniteAD vs. NL	CERAD	Down-regulated	PHG	MSBB
sp|O75746|CMC1	SLC25A12	-0.181023	7.85347e-05	0.000523292	Severe vs. Normal	Plaque mean	Down-regulated	PHG	MSBB
sp|O75746|CMC1	SLC25A12	-0.140652	0.000604357	0.00352261	Severe vs. Mild	Plaque mean	Down-regulated	PHG	MSBB
sp|O75746|CMC1	SLC25A12	-0.142952	0.000495642	0.00201433	DefiniteAD vs. NL	CERAD	Down-regulated	PHG	MSBB
sp|O75828|CBR3	CBR3	0.159327	2.07071e-05	0.000273699	DefinitedAD vs. IndefiniteAD	CERAD	Up-regulated	PHG	MSBB
sp|O75843|AP1G2	AP1G2	0.211055	0.00319281	0.0120669	High vs. Low	Braak	Up-regulated	PHG	MSBB
sp|O75843|AP1G2	AP1G2	0.244063	0.000501375	0.00439408	High vs. Medium	Braak	Up-regulated	PHG	MSBB
sp|O75843|AP1G2	AP1G2	0.239449	0.000508001	0.00296953	DefinitedAD vs. IndefiniteAD	CERAD	Up-regulated	PHG	MSBB
sp|O75843|AP1G2	AP1G2	0.168033	0.00913609	0.0233831	DefiniteAD vs. NL	CERAD	Up-regulated	PHG	MSBB
sp|O75874|IDHC	IDH1	0.178231	2.37661e-09	1.24452e-07	DefiniteAD vs. NL	CERAD	Up-regulated	PHG	MSBB
sp|O75874|IDHC	IDH1	0.150213	1.40122e-06	4.23399e-05	DefinitedAD vs. IndefiniteAD	CERAD	Up-regulated	PHG	MSBB
sp|O75874|IDHC	IDH1	0.167874	3.64209e-07	1.03608e-05	High vs. Low	Braak	Up-regulated	PHG	MSBB
sp|O75874|IDHC	IDH1	0.143524	6.82629e-06	0.000203233	High vs. Medium	Braak	Up-regulated	PHG	MSBB
sp|O75874|IDHC	IDH1	0.179498	1.51238e-07	3.95923e-06	Severe vs. Normal	Plaque mean	Up-regulated	PHG	MSBB
sp|O75891|AL1L1	ALDH1L1	0.165079	0.000184936	0.00136644	DefinitedAD vs. IndefiniteAD	CERAD	Up-regulated	PHG	MSBB
sp|O75891|AL1L1	ALDH1L1	0.230799	1.57546e-06	2.30542e-05	Severe vs. Normal	Plaque mean	Up-regulated	PHG	MSBB
sp|O75891|AL1L1	ALDH1L1	0.155148	0.000332614	0.00321933	High vs. Medium	Braak	Up-regulated	PHG	MSBB
sp|O75891|AL1L1	ALDH1L1	0.172501	5.62186e-05	0.00053898	Severe vs. Mild	Plaque mean	Up-regulated	PHG	MSBB
sp|O75891|AL1L1	ALDH1L1	0.142608	0.00977024	0.046983	Demented vs. Nondemented	CDR	Up-regulated	PHG	MSBB
sp|O75891|AL1L1	ALDH1L1	0.23239	4.69387e-08	1.11578e-06	DefiniteAD vs. NL	CERAD	Up-regulated	PHG	MSBB
sp|O75891|AL1L1	ALDH1L1	0.232437	2.8049e-07	8.45437e-06	High vs. Low	Braak	Up-regulated	PHG	MSBB
sp|O75912|DGKI	DGKI	-0.13893	1.18342e-08	3.94919e-07	DefiniteAD vs. NL	CERAD	Down-regulated	PHG	MSBB
sp|O75912|DGKI	DGKI	-0.141069	2.72739e-07	8.26176e-06	High vs. Low	Braak	Down-regulated	PHG	MSBB
sp|O75912|DGKI	DGKI	-0.138519	7.2332e-08	5.9366e-06	DefinitedAD vs. IndefiniteAD	CERAD	Down-regulated	PHG	MSBB
sp|O75936|BODG	BBOX1	0.30797	1.86056e-05	0.000410167	High vs. Medium	Braak	Up-regulated	PHG	MSBB
sp|O75936|BODG	BBOX1	0.298439	1.44626e-06	0.000170561	Demented vs. Impaired	CDR	Up-regulated	PHG	MSBB
sp|O75936|BODG	BBOX1	0.387589	2.15761e-07	6.97035e-06	High vs. Low	Braak	Up-regulated	PHG	MSBB
sp|O75936|BODG	BBOX1	0.382737	1.14771e-08	3.85116e-07	DefiniteAD vs. NL	CERAD	Up-regulated	PHG	MSBB
sp|O75936|BODG	BBOX1	0.352289	1.38832e-07	7.20798e-06	Severe vs. Mild	Plaque mean	Up-regulated	PHG	MSBB
sp|O75936|BODG	BBOX1	0.419767	8.61703e-07	0.000132495	Demented vs. Nondemented	CDR	Up-regulated	PHG	MSBB
sp|O75936|BODG	BBOX1	0.333649	1.98246e-06	5.3752e-05	DefinitedAD vs. IndefiniteAD	CERAD	Up-regulated	PHG	MSBB
sp|O75936|BODG	BBOX1	0.440373	4.46394e-09	3.36579e-07	Severe vs. Normal	Plaque mean	Up-regulated	PHG	MSBB
sp|O76024|WFS1	WFS1	0.138691	0.000324825	0.00317175	High vs. Medium	Braak	Up-regulated	PHG	MSBB
sp|O76024|WFS1	WFS1	0.168832	4.87611e-06	4.39022e-05	DefiniteAD vs. NL	CERAD	Up-regulated	PHG	MSBB
sp|O76024|WFS1	WFS1	0.16113	3.58188e-05	0.000404748	DefinitedAD vs. IndefiniteAD	CERAD	Up-regulated	PHG	MSBB
sp|O76024|WFS1	WFS1	0.184587	7.17714e-06	7.69468e-05	Severe vs. Normal	Plaque mean	Up-regulated	PHG	MSBB
sp|O76024|WFS1	WFS1	0.149963	0.000156041	0.00110456	High vs. Low	Braak	Up-regulated	PHG	MSBB
sp|O76024|WFS1	WFS1	0.183537	8.06671e-07	2.41346e-05	Severe vs. Mild	Plaque mean	Up-regulated	PHG	MSBB
sp|O76038|SEGN	SCGN	0.20925	0.000908181	0.00492926	Severe vs. Mild	Plaque mean	Up-regulated	PHG	MSBB
sp|O76038|SEGN	SCGN	0.226324	0.000306424	0.00134227	DefiniteAD vs. NL	CERAD	Up-regulated	PHG	MSBB
sp|O76038|SEGN	SCGN	0.229805	0.000946258	0.00455809	High vs. Low	Braak	Up-regulated	PHG	MSBB
sp|O76038|SEGN	SCGN	0.205652	0.00234647	0.0136572	High vs. Medium	Braak	Up-regulated	PHG	MSBB
sp|O76038|SEGN	SCGN	0.237711	0.00273382	0.0194881	Demented vs. Nondemented	CDR	Up-regulated	PHG	MSBB
sp|O76038|SEGN	SCGN	0.206494	0.00036854	0.00421928	Demented vs. Impaired	CDR	Up-regulated	PHG	MSBB
sp|O76038|SEGN	SCGN	0.261216	0.00020695	0.00115951	Severe vs. Normal	Plaque mean	Up-regulated	PHG	MSBB
sp|O76038|SEGN	SCGN	0.209465	0.00156525	0.00712754	DefinitedAD vs. IndefiniteAD	CERAD	Up-regulated	PHG	MSBB
sp|O76039-2|CDKL5-2	CDKL5	-0.143537	3.05683e-05	0.00105188	Demented vs. Nondemented	CDR	Down-regulated	PHG	MSBB
sp|O76054|S14L2	SEC14L2	0.197082	3.62513e-09	3.88125e-07	High vs. Low	Braak	Up-regulated	PHG	MSBB
sp|O76054|S14L2	SEC14L2	0.198597	6.04381e-11	7.7173e-09	DefiniteAD vs. NL	CERAD	Up-regulated	PHG	MSBB
sp|O76054|S14L2	SEC14L2	0.161366	2.9275e-07	1.58958e-05	DefinitedAD vs. IndefiniteAD	CERAD	Up-regulated	PHG	MSBB
sp|O76054|S14L2	SEC14L2	0.157408	2.78577e-07	1.10224e-05	Severe vs. Mild	Plaque mean	Up-regulated	PHG	MSBB
sp|O76054|S14L2	SEC14L2	0.20336	3.64877e-09	3.03838e-07	Severe vs. Normal	Plaque mean	Up-regulated	PHG	MSBB
sp|O76054|S14L2	SEC14L2	0.143171	0.000371283	0.00505622	Demented vs. Nondemented	CDR	Up-regulated	PHG	MSBB
sp|O76062|ERG24	TM7SF2	-0.13899	0.000306559	0.00305477	High vs. Medium	Braak	Down-regulated	PHG	MSBB
sp|O76074|PDE5A	PDE5A	0.156461	0.00060017	0.0023616	DefiniteAD vs. NL	CERAD	Up-regulated	PHG	MSBB
sp|O76074|PDE5A	PDE5A	0.188882	0.000182003	0.001241	High vs. Low	Braak	Up-regulated	PHG	MSBB
sp|O76074|PDE5A	PDE5A	0.139332	0.00217447	0.00988893	Severe vs. Mild	Plaque mean	Up-regulated	PHG	MSBB
sp|O76074|PDE5A	PDE5A	0.18673	0.000239013	0.00131074	Severe vs. Normal	Plaque mean	Up-regulated	PHG	MSBB
sp|O76080|ZFAN5	ZFAND5	-0.209166	6.56829e-06	0.000427057	Demented vs. Nondemented	CDR	Down-regulated	PHG	MSBB
sp|O76080|ZFAN5	ZFAND5	-0.153178	0.000146817	0.00105091	High vs. Low	Braak	Down-regulated	PHG	MSBB
sp|O76080|ZFAN5	ZFAND5	-0.150193	3.95322e-05	0.000244624	DefiniteAD vs. NL	CERAD	Down-regulated	PHG	MSBB
sp|O76080|ZFAN5	ZFAND5	-0.14293	0.000212943	0.00151512	DefinitedAD vs. IndefiniteAD	CERAD	Down-regulated	PHG	MSBB
sp|O76080|ZFAN5	ZFAND5	-0.167105	5.74157e-05	0.000408092	Severe vs. Normal	Plaque mean	Down-regulated	PHG	MSBB
sp|O76082|S22A5	SLC22A5	0.155843	2.46142e-05	0.000259224	High vs. Low	Braak	Up-regulated	PHG	MSBB
sp|O94772|LY6H	LY6H	-0.145951	0.015923	0.0466108	Severe vs. Mild	Plaque mean	Down-regulated	PHG	MSBB
sp|O94772|LY6H	LY6H	-0.191689	0.00453049	0.0147538	Severe vs. Normal	Plaque mean	Down-regulated	PHG	MSBB
sp|O94772|LY6H	LY6H	-0.173212	0.00762641	0.0323012	High vs. Medium	Braak	Down-regulated	PHG	MSBB
sp|O94772|LY6H	LY6H	-0.220241	6.22987e-05	0.00135997	Demented vs. Impaired	CDR	Down-regulated	PHG	MSBB
sp|O94772|LY6H	LY6H	-0.204704	0.000641514	0.00249306	DefiniteAD vs. NL	CERAD	Down-regulated	PHG	MSBB
sp|O94772|LY6H	LY6H	-0.194564	0.00920109	0.0450157	Demented vs. Nondemented	CDR	Down-regulated	PHG	MSBB
sp|O94779|CNTN5	CNTN5	0.143214	0.00061339	0.00282277	Severe vs. Normal	Plaque mean	Up-regulated	PHG	MSBB
sp|O94804|STK10	STK10	0.145445	3.1231e-07	6.75024e-06	Severe vs. Normal	Plaque mean	Up-regulated	PHG	MSBB
sp|O94804|STK10	STK10	0.142795	1.25348e-08	4.14879e-07	DefiniteAD vs. NL	CERAD	Up-regulated	PHG	MSBB
sp|O94811|TPPP	TPPP	-0.18025	5.22667e-09	3.69118e-07	Severe vs. Normal	Plaque mean	Down-regulated	PHG	MSBB
sp|O94813-2|SLIT2-2	SLIT2	0.145179	5.25695e-06	0.00017447	High vs. Medium	Braak	Up-regulated	PHG	MSBB
sp|O94813-2|SLIT2-2	SLIT2	0.195295	2.40044e-10	2.03903e-08	DefiniteAD vs. NL	CERAD	Up-regulated	PHG	MSBB
sp|O94813-2|SLIT2-2	SLIT2	0.183795	1.78931e-07	4.43565e-06	Severe vs. Normal	Plaque mean	Up-regulated	PHG	MSBB
sp|O94813-2|SLIT2-2	SLIT2	0.171996	1.8936e-07	6.42502e-06	High vs. Low	Braak	Up-regulated	PHG	MSBB
sp|O94813|SLIT2	SLIT2	0.176688	1.34571e-07	5.02966e-06	High vs. Low	Braak	Up-regulated	PHG	MSBB
sp|O94813|SLIT2	SLIT2	0.191385	8.56897e-08	2.62312e-06	Severe vs. Normal	Plaque mean	Up-regulated	PHG	MSBB
sp|O94813|SLIT2	SLIT2	0.147182	5.27718e-06	0.000174665	High vs. Medium	Braak	Up-regulated	PHG	MSBB
sp|O94813|SLIT2	SLIT2	0.203678	7.41181e-11	8.54424e-09	DefiniteAD vs. NL	CERAD	Up-regulated	PHG	MSBB
sp|O94818|NOL4	NOL4	0.158616	0.0179696	0.0412185	DefiniteAD vs. NL	CERAD	Up-regulated	PHG	MSBB
sp|O94818|NOL4	NOL4	0.182622	0.00652999	0.0213168	High vs. Low	Braak	Up-regulated	PHG	MSBB
sp|O94818|NOL4	NOL4	0.198009	0.00314916	0.0131679	Severe vs. Mild	Plaque mean	Up-regulated	PHG	MSBB
sp|O94818|NOL4	NOL4	0.214636	0.0039748	0.0131774	Severe vs. Normal	Plaque mean	Up-regulated	PHG	MSBB
sp|O94905|ERLN2	ERLIN2	0.189285	2.20248e-05	0.000262547	Severe vs. Mild	Plaque mean	Up-regulated	PHG	MSBB
sp|O94905|ERLN2	ERLIN2	0.235192	1.13348e-07	2.21714e-06	DefiniteAD vs. NL	CERAD	Up-regulated	PHG	MSBB
sp|O94905|ERLN2	ERLIN2	0.178924	0.00177692	0.0145741	Demented vs. Nondemented	CDR	Up-regulated	PHG	MSBB
sp|O94905|ERLN2	ERLIN2	0.154158	0.000229477	0.00308472	Demented vs. Impaired	CDR	Up-regulated	PHG	MSBB
sp|O94905|ERLN2	ERLIN2	0.248688	6.77653e-07	1.23041e-05	Severe vs. Normal	Plaque mean	Up-regulated	PHG	MSBB
sp|O94905|ERLN2	ERLIN2	0.198755	5.16478e-05	0.000467817	High vs. Low	Braak	Up-regulated	PHG	MSBB
sp|O94905|ERLN2	ERLIN2	0.154172	0.00115774	0.00810868	High vs. Medium	Braak	Up-regulated	PHG	MSBB
sp|O94905|ERLN2	ERLIN2	0.192418	3.29022e-05	0.000384292	DefinitedAD vs. IndefiniteAD	CERAD	Up-regulated	PHG	MSBB
sp|O94911-3|ABCA8-3	ABCA8	0.168038	0.00501098	0.0140964	DefiniteAD vs. NL	CERAD	Up-regulated	PHG	MSBB
sp|O94911-3|ABCA8-3	ABCA8	0.177554	0.00518455	0.0183766	DefinitedAD vs. IndefiniteAD	CERAD	Up-regulated	PHG	MSBB
sp|O94911|ABCA8	ABCA8	0.157424	0.00732793	0.019435	DefiniteAD vs. NL	CERAD	Up-regulated	PHG	MSBB
sp|O94911|ABCA8	ABCA8	0.173004	0.00550469	0.019244	DefinitedAD vs. IndefiniteAD	CERAD	Up-regulated	PHG	MSBB
sp|O94925-3|GLSK-3	GLS	-0.138615	5.85247e-06	6.5824e-05	Severe vs. Normal	Plaque mean	Down-regulated	PHG	MSBB
sp|O94925|GLSK	GLS	-0.137795	2.07167e-06	2.87267e-05	Severe vs. Normal	Plaque mean	Down-regulated	PHG	MSBB
sp|O94956|SO2B1	SLCO2B1	0.156987	0.00473117	0.0281851	Demented vs. Nondemented	CDR	Up-regulated	PHG	MSBB
sp|O95057|DIRA1	DIRAS1	-0.162247	7.75134e-05	0.00185711	Demented vs. Nondemented	CDR	Down-regulated	PHG	MSBB
sp|O95057|DIRA1	DIRAS1	-0.141442	2.47244e-05	0.000310973	DefinitedAD vs. IndefiniteAD	CERAD	Down-regulated	PHG	MSBB
sp|O95057|DIRA1	DIRAS1	-0.160111	5.16967e-06	7.76218e-05	High vs. Low	Braak	Down-regulated	PHG	MSBB
sp|O95057|DIRA1	DIRAS1	-0.160406	6.24175e-06	6.93674e-05	Severe vs. Normal	Plaque mean	Down-regulated	PHG	MSBB
sp|O95057|DIRA1	DIRAS1	-0.142785	7.66226e-06	0.000123113	Severe vs. Mild	Plaque mean	Down-regulated	PHG	MSBB
sp|O95096|NKX22	NKX2-2	0.26428	0.0159324	0.0372605	DefiniteAD vs. NL	CERAD	Up-regulated	PHG	MSBB
sp|O95096|NKX22	NKX2-2	0.269486	0.0162154	0.0472345	Severe vs. Mild	Plaque mean	Up-regulated	PHG	MSBB
sp|O95096|NKX22	NKX2-2	0.281851	0.00600864	0.0280328	Demented vs. Impaired	CDR	Up-regulated	PHG	MSBB
sp|O95096|NKX22	NKX2-2	0.367936	0.00165667	0.00747812	DefinitedAD vs. IndefiniteAD	CERAD	Up-regulated	PHG	MSBB
sp|O95139|NDUB6	NDUFB6	-0.142242	2.6942e-05	0.000219346	Severe vs. Normal	Plaque mean	Down-regulated	PHG	MSBB
sp|O95139|NDUB6	NDUFB6	-0.148761	2.97258e-06	7.01125e-05	DefinitedAD vs. IndefiniteAD	CERAD	Down-regulated	PHG	MSBB
sp|O95154|ARK73	AKR7A3	0.173462	0.00159232	0.0134975	Demented vs. Nondemented	CDR	Up-regulated	PHG	MSBB
sp|O95154|ARK73	AKR7A3	0.185168	5.54632e-05	0.000495741	High vs. Low	Braak	Up-regulated	PHG	MSBB
sp|O95154|ARK73	AKR7A3	0.161284	0.000688577	0.00309669	Severe vs. Normal	Plaque mean	Up-regulated	PHG	MSBB
sp|O95154|ARK73	AKR7A3	0.189131	2.37496e-05	0.000303032	DefinitedAD vs. IndefiniteAD	CERAD	Up-regulated	PHG	MSBB
sp|O95154|ARK73	AKR7A3	0.167562	6.79826e-05	0.000384265	DefiniteAD vs. NL	CERAD	Up-regulated	PHG	MSBB
sp|O95154|ARK73	AKR7A3	0.175988	4.33468e-05	0.000444332	Severe vs. Mild	Plaque mean	Up-regulated	PHG	MSBB
sp|O95154|ARK73	AKR7A3	0.180286	5.65953e-05	0.000916618	High vs. Medium	Braak	Up-regulated	PHG	MSBB
sp|O95167|NDUA3	NDUFA3	-0.167386	1.18527e-05	9.00203e-05	DefiniteAD vs. NL	CERAD	Down-regulated	PHG	MSBB
sp|O95167|NDUA3	NDUFA3	-0.209679	5.5395e-07	1.4166e-05	High vs. Low	Braak	Down-regulated	PHG	MSBB
sp|O95167|NDUA3	NDUFA3	-0.173308	1.86769e-05	0.000254622	DefinitedAD vs. IndefiniteAD	CERAD	Down-regulated	PHG	MSBB
sp|O95167|NDUA3	NDUFA3	-0.15736	0.000322987	0.00166677	Severe vs. Normal	Plaque mean	Down-regulated	PHG	MSBB
sp|O95169|NDUB8	NDUFB8	-0.154978	3.74401e-07	1.81914e-05	DefinitedAD vs. IndefiniteAD	CERAD	Down-regulated	PHG	MSBB
sp|O95178|NDUB2	NDUFB2	-0.142785	0.000149801	0.000888927	Severe vs. Normal	Plaque mean	Down-regulated	PHG	MSBB
sp|O95182|NDUA7	NDUFA7	-0.137893	1.10288e-05	8.50582e-05	DefiniteAD vs. NL	CERAD	Down-regulated	PHG	MSBB
sp|O95182|NDUA7	NDUFA7	-0.155451	6.64028e-06	9.41185e-05	High vs. Low	Braak	Down-regulated	PHG	MSBB
sp|O95182|NDUA7	NDUFA7	-0.154803	1.43204e-05	0.000132282	Severe vs. Normal	Plaque mean	Down-regulated	PHG	MSBB
sp|O95182|NDUA7	NDUFA7	-0.16001	1.71267e-06	4.81571e-05	DefinitedAD vs. IndefiniteAD	CERAD	Down-regulated	PHG	MSBB
sp|O95183|VAMP5	VAMP5	0.203551	0.000111992	0.000573752	DefiniteAD vs. NL	CERAD	Up-regulated	PHG	MSBB
sp|O95183|VAMP5	VAMP5	0.204512	0.000564971	0.00263343	Severe vs. Normal	Plaque mean	Up-regulated	PHG	MSBB
sp|O95183|VAMP5	VAMP5	0.215176	0.000175058	0.00120409	High vs. Low	Braak	Up-regulated	PHG	MSBB
sp|O95183|VAMP5	VAMP5	0.197582	0.00039607	0.00367818	High vs. Medium	Braak	Up-regulated	PHG	MSBB
sp|O95196-2|CSPG5-2	CSPG5	-0.14687	0.0102859	0.0287732	Severe vs. Normal	Plaque mean	Down-regulated	PHG	MSBB
sp|O95196-2|CSPG5-2	CSPG5	-0.180553	0.00502056	0.0294897	Demented vs. Nondemented	CDR	Down-regulated	PHG	MSBB
sp|O95196|CSPG5	CSPG5	-0.138556	0.00207612	0.00670885	DefiniteAD vs. NL	CERAD	Down-regulated	PHG	MSBB
sp|O95196|CSPG5	CSPG5	-0.18411	0.00121689	0.0111307	Demented vs. Nondemented	CDR	Down-regulated	PHG	MSBB
sp|O95196|CSPG5	CSPG5	-0.157537	0.00180034	0.00684895	Severe vs. Normal	Plaque mean	Down-regulated	PHG	MSBB
sp|O95197|RTN3	RTN3	-0.144601	2.24355e-08	1.05222e-06	Severe vs. Normal	Plaque mean	Down-regulated	PHG	MSBB
sp|O95199|RCBT2	RCBTB2	0.26196	2.36149e-07	7.31761e-06	High vs. Low	Braak	Up-regulated	PHG	MSBB
sp|O95199|RCBT2	RCBTB2	0.250315	1.20047e-06	1.86951e-05	Severe vs. Normal	Plaque mean	Up-regulated	PHG	MSBB
sp|O95199|RCBT2	RCBTB2	0.168295	8.45886e-05	0.00164927	Demented vs. Impaired	CDR	Up-regulated	PHG	MSBB
sp|O95199|RCBT2	RCBTB2	0.168502	0.000228765	0.00162884	Severe vs. Mild	Plaque mean	Up-regulated	PHG	MSBB
sp|O95199|RCBT2	RCBTB2	0.238958	1.62133e-07	2.92201e-06	DefiniteAD vs. NL	CERAD	Up-regulated	PHG	MSBB
sp|O95199|RCBT2	RCBTB2	0.174756	0.00275063	0.0195391	Demented vs. Nondemented	CDR	Up-regulated	PHG	MSBB
sp|O95199|RCBT2	RCBTB2	0.175258	0.000294668	0.00295812	High vs. Medium	Braak	Up-regulated	PHG	MSBB
sp|O95199|RCBT2	RCBTB2	0.175521	0.000218614	0.001543	DefinitedAD vs. IndefiniteAD	CERAD	Up-regulated	PHG	MSBB
sp|O95232|LC7L3	LUC7L3	0.137552	1.66772e-07	2.97908e-06	DefiniteAD vs. NL	CERAD	Up-regulated	PHG	MSBB
sp|O95232|LC7L3	LUC7L3	0.141417	1.94784e-06	2.72585e-05	Severe vs. Normal	Plaque mean	Up-regulated	PHG	MSBB
sp|O95258|UCP5	SLC25A14	-0.138482	7.59286e-06	0.000122516	Severe vs. Mild	Plaque mean	Down-regulated	PHG	MSBB
sp|O95258|UCP5	SLC25A14	-0.166573	1.42918e-06	2.14854e-05	Severe vs. Normal	Plaque mean	Down-regulated	PHG	MSBB
sp|O95258|UCP5	SLC25A14	-0.145306	3.06064e-06	2.99264e-05	DefiniteAD vs. NL	CERAD	Down-regulated	PHG	MSBB
sp|O95259|KCNH1	KCNH1	-0.189566	2.84021e-07	6.33029e-06	Severe vs. Normal	Plaque mean	Down-regulated	PHG	MSBB
sp|O95259|KCNH1	KCNH1	-0.142626	0.000118015	0.000885984	High vs. Low	Braak	Down-regulated	PHG	MSBB
sp|O95259|KCNH1	KCNH1	-0.155157	2.60142e-06	5.77687e-05	Severe vs. Mild	Plaque mean	Down-regulated	PHG	MSBB
sp|O95278|EPM2A	EPM2A	0.151161	0.00252444	0.00995595	High vs. Low	Braak	Up-regulated	PHG	MSBB
sp|O95278|EPM2A	EPM2A	0.141782	0.00341268	0.0131084	DefinitedAD vs. IndefiniteAD	CERAD	Up-regulated	PHG	MSBB
sp|O95298|NDUC2	NDUFC2	-0.159757	1.00093e-05	0.000129191	High vs. Low	Braak	Down-regulated	PHG	MSBB
sp|O95298|NDUC2	NDUFC2	-0.165039	2.83634e-07	4.48607e-06	DefiniteAD vs. NL	CERAD	Down-regulated	PHG	MSBB
sp|O95298|NDUC2	NDUFC2	-0.152583	3.85009e-06	7.71669e-05	Severe vs. Mild	Plaque mean	Down-regulated	PHG	MSBB
sp|O95298|NDUC2	NDUFC2	-0.176497	2.30909e-07	1.35045e-05	DefinitedAD vs. IndefiniteAD	CERAD	Down-regulated	PHG	MSBB
sp|O95298|NDUC2	NDUFC2	-0.167161	5.24237e-06	6.03594e-05	Severe vs. Normal	Plaque mean	Down-regulated	PHG	MSBB
sp|O95299|NDUAA	NDUFA10	-0.186096	3.59799e-08	1.4617e-06	Severe vs. Normal	Plaque mean	Down-regulated	PHG	MSBB
sp|O95299|NDUAA	NDUFA10	-0.153862	2.98563e-06	5.07712e-05	High vs. Low	Braak	Down-regulated	PHG	MSBB
sp|O95299|NDUAA	NDUFA10	-0.16134	1.0035e-07	5.99618e-06	Severe vs. Mild	Plaque mean	Down-regulated	PHG	MSBB
sp|O95299|NDUAA	NDUFA10	-0.159267	1.25435e-07	2.39193e-06	DefiniteAD vs. NL	CERAD	Down-regulated	PHG	MSBB
sp|O95299|NDUAA	NDUFA10	-0.157873	7.00193e-07	2.6746e-05	DefinitedAD vs. IndefiniteAD	CERAD	Down-regulated	PHG	MSBB
sp|O95336|6PGL	PGLS	0.163541	2.2867e-06	4.17192e-05	High vs. Low	Braak	Up-regulated	PHG	MSBB
sp|O95336|6PGL	PGLS	0.148457	5.44027e-06	0.000105396	DefinitedAD vs. IndefiniteAD	CERAD	Up-regulated	PHG	MSBB
sp|O95336|6PGL	PGLS	0.168478	6.31645e-08	1.40267e-06	DefiniteAD vs. NL	CERAD	Up-regulated	PHG	MSBB
sp|O95336|6PGL	PGLS	0.14007	8.4824e-06	0.000132607	Severe vs. Mild	Plaque mean	Up-regulated	PHG	MSBB
sp|O95336|6PGL	PGLS	0.164729	3.29334e-05	0.00110509	Demented vs. Nondemented	CDR	Up-regulated	PHG	MSBB
sp|O95336|6PGL	PGLS	0.178236	4.29948e-07	8.64666e-06	Severe vs. Normal	Plaque mean	Up-regulated	PHG	MSBB
sp|O95394|AGM1	PGM3	0.145533	0.000116211	0.00095251	Severe vs. Mild	Plaque mean	Up-regulated	PHG	MSBB
sp|O95394|AGM1	PGM3	0.182673	1.50927e-05	0.000137843	Severe vs. Normal	Plaque mean	Up-regulated	PHG	MSBB
sp|O95394|AGM1	PGM3	0.141257	0.000716852	0.00362697	High vs. Low	Braak	Up-regulated	PHG	MSBB
sp|O95394|AGM1	PGM3	0.162694	3.50851e-05	0.00040092	DefinitedAD vs. IndefiniteAD	CERAD	Up-regulated	PHG	MSBB
sp|O95394|AGM1	PGM3	0.171808	4.04345e-06	3.74813e-05	DefiniteAD vs. NL	CERAD	Up-regulated	PHG	MSBB
sp|O95394|AGM1	PGM3	0.137632	0.00425419	0.026303	Demented vs. Nondemented	CDR	Up-regulated	PHG	MSBB
sp|O95452|CXB6	GJB6	-0.196214	0.0111252	0.0326656	High vs. Low	Braak	Down-regulated	PHG	MSBB
sp|O95452|CXB6	GJB6	-0.373276	9.47188e-07	1.5548e-05	Severe vs. Normal	Plaque mean	Down-regulated	PHG	MSBB
sp|O95452|CXB6	GJB6	-0.174041	0.0143407	0.0411812	DefinitedAD vs. IndefiniteAD	CERAD	Down-regulated	PHG	MSBB
sp|O95452|CXB6	GJB6	-0.328148	1.70649e-06	1.89303e-05	DefiniteAD vs. NL	CERAD	Down-regulated	PHG	MSBB
sp|O95452|CXB6	GJB6	-0.287315	2.32167e-05	0.000273004	Severe vs. Mild	Plaque mean	Down-regulated	PHG	MSBB
sp|O95470|SGPL1	SGPL1	0.174735	1.86533e-06	2.01945e-05	DefiniteAD vs. NL	CERAD	Up-regulated	PHG	MSBB
sp|O95470|SGPL1	SGPL1	0.145134	0.000265999	0.00165527	High vs. Low	Braak	Up-regulated	PHG	MSBB
sp|O95470|SGPL1	SGPL1	0.192146	3.2429e-06	4.12477e-05	Severe vs. Normal	Plaque mean	Up-regulated	PHG	MSBB
sp|O95479|G6PE	H6PD	0.149805	0.00111351	0.00544954	DefinitedAD vs. IndefiniteAD	CERAD	Up-regulated	PHG	MSBB
sp|O95479|G6PE	H6PD	0.196132	7.80976e-06	6.44027e-05	DefiniteAD vs. NL	CERAD	Up-regulated	PHG	MSBB
sp|O95479|G6PE	H6PD	0.181879	0.00021369	0.00139854	High vs. Low	Braak	Up-regulated	PHG	MSBB
sp|O95479|G6PE	H6PD	0.191254	0.000120348	0.000741379	Severe vs. Normal	Plaque mean	Up-regulated	PHG	MSBB
sp|O95502|NPTXR	NPTXR	-0.172911	0.00570895	0.0271203	Demented vs. Impaired	CDR	Down-regulated	PHG	MSBB
sp|O95562|SFT2B	SFT2D2	0.203616	0.000719028	0.00407557	Severe vs. Mild	Plaque mean	Up-regulated	PHG	MSBB
sp|O95562|SFT2B	SFT2D2	0.219808	0.000512533	0.00298168	DefinitedAD vs. IndefiniteAD	CERAD	Up-regulated	PHG	MSBB
sp|O95562|SFT2B	SFT2D2	0.164099	0.0135367	0.0359254	Severe vs. Normal	Plaque mean	Up-regulated	PHG	MSBB
sp|O95568|MET18	METTL18	0.163887	0.0129148	0.0311782	DefiniteAD vs. NL	CERAD	Up-regulated	PHG	MSBB
sp|O95568|MET18	METTL18	0.171857	0.0174697	0.0473037	High vs. Low	Braak	Up-regulated	PHG	MSBB
sp|O95631|NET1	NTN1	0.436257	1.02994e-08	6.25537e-06	High vs. Medium	Braak	Up-regulated	PHG	MSBB
sp|O95631|NET1	NTN1	0.333339	2.04786e-05	0.000271862	DefinitedAD vs. IndefiniteAD	CERAD	Up-regulated	PHG	MSBB
sp|O95631|NET1	NTN1	0.305744	0.00399256	0.0252102	Demented vs. Nondemented	CDR	Up-regulated	PHG	MSBB
sp|O95631|NET1	NTN1	0.612233	5.52472e-15	6.71088e-12	DefiniteAD vs. NL	CERAD	Up-regulated	PHG	MSBB
sp|O95631|NET1	NTN1	0.235265	0.0023445	0.0104855	Severe vs. Mild	Plaque mean	Up-regulated	PHG	MSBB
sp|O95631|NET1	NTN1	0.589409	6.00806e-11	1.35148e-08	Severe vs. Normal	Plaque mean	Up-regulated	PHG	MSBB
sp|O95631|NET1	NTN1	0.611168	4.80418e-14	9.72606e-11	High vs. Low	Braak	Up-regulated	PHG	MSBB
sp|O95631|NET1	NTN1	0.196292	0.0108266	0.0424638	Demented vs. Impaired	CDR	Up-regulated	PHG	MSBB
sp|O95631|NET1	NTN1	0.354144	1.37661e-05	0.0278695	Mild vs. Normal	Plaque mean	Up-regulated	PHG	MSBB
sp|O95672|ECEL1	ECEL1	0.288967	0.0109778	0.0332985	DefinitedAD vs. IndefiniteAD	CERAD	Up-regulated	PHG	MSBB
sp|O95672|ECEL1	ECEL1	0.374984	0.00702001	0.0371718	Demented vs. Nondemented	CDR	Up-regulated	PHG	MSBB
sp|O95672|ECEL1	ECEL1	0.361581	0.00115253	0.008083	High vs. Medium	Braak	Up-regulated	PHG	MSBB
sp|O95672|ECEL1	ECEL1	0.351092	0.00407639	0.0134811	Severe vs. Normal	Plaque mean	Up-regulated	PHG	MSBB
sp|O95672|ECEL1	ECEL1	0.399278	0.000222578	0.00102644	DefiniteAD vs. NL	CERAD	Up-regulated	PHG	MSBB
sp|O95672|ECEL1	ECEL1	0.415676	0.000284961	0.00174912	High vs. Low	Braak	Up-regulated	PHG	MSBB
sp|O95672|ECEL1	ECEL1	0.26267	0.0165042	0.0478921	Severe vs. Mild	Plaque mean	Up-regulated	PHG	MSBB
sp|O95715|CXL14	CXCL14	0.389665	4.76281e-10	3.52767e-08	DefiniteAD vs. NL	CERAD	Up-regulated	PHG	MSBB
sp|O95715|CXL14	CXCL14	0.418967	2.94854e-09	2.67162e-07	Severe vs. Normal	Plaque mean	Up-regulated	PHG	MSBB
sp|O95715|CXL14	CXCL14	0.212002	0.0103804	0.0491964	Demented vs. Nondemented	CDR	Up-regulated	PHG	MSBB
sp|O95715|CXL14	CXCL14	0.221636	0.000318081	0.00212176	Severe vs. Mild	Plaque mean	Up-regulated	PHG	MSBB
sp|O95715|CXL14	CXCL14	0.447947	1.2039e-11	8.12432e-09	High vs. Low	Braak	Up-regulated	PHG	MSBB
sp|O95715|CXL14	CXCL14	0.217326	0.000675285	0.00370325	DefinitedAD vs. IndefiniteAD	CERAD	Up-regulated	PHG	MSBB
sp|O95715|CXL14	CXCL14	0.307464	8.10135e-07	5.26241e-05	High vs. Medium	Braak	Up-regulated	PHG	MSBB
sp|O95741|CPNE6	CPNE6	0.278664	5.48105e-06	6.24894e-05	Severe vs. Normal	Plaque mean	Up-regulated	PHG	MSBB
sp|O95741|CPNE6	CPNE6	0.146651	0.0127112	0.0375403	DefinitedAD vs. IndefiniteAD	CERAD	Up-regulated	PHG	MSBB
sp|O95741|CPNE6	CPNE6	0.22242	0.000300232	0.00181982	High vs. Low	Braak	Up-regulated	PHG	MSBB
sp|O95741|CPNE6	CPNE6	0.188292	0.000751041	0.00284823	DefiniteAD vs. NL	CERAD	Up-regulated	PHG	MSBB
sp|O95741|CPNE6	CPNE6	0.238796	1.41157e-05	0.000191365	Severe vs. Mild	Plaque mean	Up-regulated	PHG	MSBB
sp|O95741|CPNE6	CPNE6	0.156647	0.00839942	0.0347151	High vs. Medium	Braak	Up-regulated	PHG	MSBB
sp|O95749|GGPPS	GGPS1	0.146095	7.00834e-06	7.56254e-05	Severe vs. Normal	Plaque mean	Up-regulated	PHG	MSBB
sp|O95758-4|PTBP3-4	PTBP3	0.171631	2.54653e-05	0.00031791	DefinitedAD vs. IndefiniteAD	CERAD	Up-regulated	PHG	MSBB
sp|O95758-4|PTBP3-4	PTBP3	0.200582	2.51143e-07	4.09482e-06	DefiniteAD vs. NL	CERAD	Up-regulated	PHG	MSBB
sp|O95758-4|PTBP3-4	PTBP3	0.169527	0.000132332	0.000804927	Severe vs. Normal	Plaque mean	Up-regulated	PHG	MSBB
sp|O95758-4|PTBP3-4	PTBP3	0.152773	0.000128324	0.0010282	Severe vs. Mild	Plaque mean	Up-regulated	PHG	MSBB
sp|O95758-4|PTBP3-4	PTBP3	0.176316	1.96831e-05	0.000426947	High vs. Medium	Braak	Up-regulated	PHG	MSBB
sp|O95758-4|PTBP3-4	PTBP3	0.227077	1.27938e-07	4.85643e-06	High vs. Low	Braak	Up-regulated	PHG	MSBB
sp|O95758|PTBP3	PTBP3	0.150795	0.000121446	0.000984784	Severe vs. Mild	Plaque mean	Up-regulated	PHG	MSBB
sp|O95758|PTBP3	PTBP3	0.177421	1.41615e-05	0.000337282	High vs. Medium	Braak	Up-regulated	PHG	MSBB
sp|O95758|PTBP3	PTBP3	0.165969	3.67811e-05	0.000411021	DefinitedAD vs. IndefiniteAD	CERAD	Up-regulated	PHG	MSBB
sp|O95758|PTBP3	PTBP3	0.19762	2.67052e-07	4.26827e-06	DefiniteAD vs. NL	CERAD	Up-regulated	PHG	MSBB
sp|O95758|PTBP3	PTBP3	0.209663	7.1086e-07	1.73043e-05	High vs. Low	Braak	Up-regulated	PHG	MSBB
sp|O95758|PTBP3	PTBP3	0.175711	5.82818e-05	0.000412001	Severe vs. Normal	Plaque mean	Up-regulated	PHG	MSBB
sp|O95786|DDX58	DDX58	0.14909	0.0021168	0.0126602	High vs. Medium	Braak	Up-regulated	PHG	MSBB
sp|O95786|DDX58	DDX58	0.179641	0.000244055	0.00166955	DefinitedAD vs. IndefiniteAD	CERAD	Up-regulated	PHG	MSBB
sp|O95786|DDX58	DDX58	0.196621	0.000205214	0.00115085	Severe vs. Normal	Plaque mean	Up-regulated	PHG	MSBB
sp|O95786|DDX58	DDX58	0.208072	7.91443e-06	6.50891e-05	DefiniteAD vs. NL	CERAD	Up-regulated	PHG	MSBB
sp|O95786|DDX58	DDX58	0.145846	0.00206883	0.00954065	Severe vs. Mild	Plaque mean	Up-regulated	PHG	MSBB
sp|O95786|DDX58	DDX58	0.264396	2.25273e-07	7.12601e-06	High vs. Low	Braak	Up-regulated	PHG	MSBB
sp|O95786|DDX58	DDX58	0.144432	0.000934716	0.00765094	Demented vs. Impaired	CDR	Up-regulated	PHG	MSBB
sp|O95786|DDX58	DDX58	0.170729	0.00430104	0.0264427	Demented vs. Nondemented	CDR	Up-regulated	PHG	MSBB
sp|O95810|CAVN2	CAVIN2	0.16922	0.000394048	0.00526567	Demented vs. Nondemented	CDR	Up-regulated	PHG	MSBB
sp|O95810|CAVN2	CAVIN2	0.150999	0.000164937	0.00195271	High vs. Medium	Braak	Up-regulated	PHG	MSBB
sp|O95810|CAVN2	CAVIN2	0.160874	9.3606e-05	0.000740256	High vs. Low	Braak	Up-regulated	PHG	MSBB
sp|O95817|BAG3	BAG3	0.357185	5.12725e-08	4.82796e-06	DefinitedAD vs. IndefiniteAD	CERAD	Up-regulated	PHG	MSBB
sp|O95817|BAG3	BAG3	0.407686	3.80824e-09	4.0225e-07	High vs. Low	Braak	Up-regulated	PHG	MSBB
sp|O95817|BAG3	BAG3	0.427887	1.7318e-09	1.88008e-07	Severe vs. Normal	Plaque mean	Up-regulated	PHG	MSBB
sp|O95817|BAG3	BAG3	0.401622	1.04308e-06	0.000148913	Demented vs. Nondemented	CDR	Up-regulated	PHG	MSBB
sp|O95817|BAG3	BAG3	0.396535	2.56299e-10	2.14708e-08	DefiniteAD vs. NL	CERAD	Up-regulated	PHG	MSBB
sp|O95817|BAG3	BAG3	0.34291	6.04204e-08	4.61589e-06	Severe vs. Mild	Plaque mean	Up-regulated	PHG	MSBB
sp|O95817|BAG3	BAG3	0.359292	7.69464e-08	1.58418e-05	High vs. Medium	Braak	Up-regulated	PHG	MSBB
sp|O95817|BAG3	BAG3	0.226045	0.000128932	0.00216617	Demented vs. Impaired	CDR	Up-regulated	PHG	MSBB
sp|O95834|EMAL2	EML2	0.144698	6.59842e-05	0.000374888	DefiniteAD vs. NL	CERAD	Up-regulated	PHG	MSBB
sp|O95857|TSN13	TSPAN13	-0.170204	0.00116664	0.00413155	DefiniteAD vs. NL	CERAD	Down-regulated	PHG	MSBB
sp|O95857|TSN13	TSPAN13	-0.16882	0.00144383	0.00715166	Severe vs. Mild	Plaque mean	Down-regulated	PHG	MSBB
sp|O95857|TSN13	TSPAN13	-0.17683	0.00265142	0.00945867	Severe vs. Normal	Plaque mean	Down-regulated	PHG	MSBB
sp|O95857|TSN13	TSPAN13	-0.162655	0.003361	0.0129524	DefinitedAD vs. IndefiniteAD	CERAD	Down-regulated	PHG	MSBB
sp|O95865|DDAH2	DDAH2	0.202352	7.43664e-06	7.90314e-05	Severe vs. Normal	Plaque mean	Up-regulated	PHG	MSBB
sp|O95865|DDAH2	DDAH2	0.170197	0.000122465	0.00160113	High vs. Medium	Braak	Up-regulated	PHG	MSBB
sp|O95865|DDAH2	DDAH2	0.180286	7.46586e-05	0.000620724	High vs. Low	Braak	Up-regulated	PHG	MSBB
sp|O95865|DDAH2	DDAH2	0.181869	0.000618957	0.00709959	Demented vs. Nondemented	CDR	Up-regulated	PHG	MSBB
sp|O95865|DDAH2	DDAH2	0.21618	1.38855e-07	7.20798e-06	Severe vs. Mild	Plaque mean	Up-regulated	PHG	MSBB
sp|O95865|DDAH2	DDAH2	0.183738	4.51498e-06	4.11429e-05	DefiniteAD vs. NL	CERAD	Up-regulated	PHG	MSBB
sp|O95865|DDAH2	DDAH2	0.224195	1.70449e-07	1.11314e-05	DefinitedAD vs. IndefiniteAD	CERAD	Up-regulated	PHG	MSBB
sp|O95897|NOE2	OLFM2	-0.162841	0.000473259	0.00280388	DefinitedAD vs. IndefiniteAD	CERAD	Down-regulated	PHG	MSBB
sp|O95897|NOE2	OLFM2	-0.232332	2.31821e-06	3.14277e-05	Severe vs. Normal	Plaque mean	Down-regulated	PHG	MSBB
sp|O95897|NOE2	OLFM2	-0.23486	1.34189e-06	2.74409e-05	High vs. Low	Braak	Down-regulated	PHG	MSBB
sp|O95897|NOE2	OLFM2	-0.173457	0.0023173	0.0174943	Demented vs. Nondemented	CDR	Down-regulated	PHG	MSBB
sp|O95897|NOE2	OLFM2	-0.199671	6.02804e-06	0.000105054	Severe vs. Mild	Plaque mean	Down-regulated	PHG	MSBB
sp|O95897|NOE2	OLFM2	-0.19218	1.44525e-05	0.000106591	DefiniteAD vs. NL	CERAD	Down-regulated	PHG	MSBB
sp|O95967|FBLN4	EFEMP2	0.188786	0.000505784	0.00241057	Severe vs. Normal	Plaque mean	Up-regulated	PHG	MSBB
sp|O95967|FBLN4	EFEMP2	0.207585	5.25123e-05	0.00053783	DefinitedAD vs. IndefiniteAD	CERAD	Up-regulated	PHG	MSBB
sp|O95967|FBLN4	EFEMP2	0.234564	8.63178e-06	0.000116113	High vs. Low	Braak	Up-regulated	PHG	MSBB
sp|O95967|FBLN4	EFEMP2	0.210148	1.96782e-05	0.000242443	Severe vs. Mild	Plaque mean	Up-regulated	PHG	MSBB
sp|O95967|FBLN4	EFEMP2	0.192205	7.02434e-05	0.000395204	DefiniteAD vs. NL	CERAD	Up-regulated	PHG	MSBB
sp|O95967|FBLN4	EFEMP2	0.19904	9.65258e-05	0.00134	High vs. Medium	Braak	Up-regulated	PHG	MSBB
sp|O95970|LGI1	LGI1	-0.150264	1.10682e-05	0.00016015	Severe vs. Mild	Plaque mean	Down-regulated	PHG	MSBB
sp|O95990|F107A	FAM107A	0.49609	6.76451e-06	0.000432466	Demented vs. Nondemented	CDR	Up-regulated	PHG	MSBB
sp|O95990|F107A	FAM107A	0.416177	1.15884e-05	0.000143637	High vs. Low	Braak	Up-regulated	PHG	MSBB
sp|O95990|F107A	FAM107A	0.439026	5.71543e-06	6.46531e-05	Severe vs. Normal	Plaque mean	Up-regulated	PHG	MSBB
sp|O95990|F107A	FAM107A	0.437034	2.55841e-06	0.000106944	High vs. Medium	Braak	Up-regulated	PHG	MSBB
sp|O95990|F107A	FAM107A	0.425355	6.06615e-07	8.34491e-06	DefiniteAD vs. NL	CERAD	Up-regulated	PHG	MSBB
sp|O95990|F107A	FAM107A	0.312058	8.83894e-05	0.00168815	Demented vs. Impaired	CDR	Up-regulated	PHG	MSBB
sp|O95990|F107A	FAM107A	0.41353	2.14498e-06	5.02993e-05	Severe vs. Mild	Plaque mean	Up-regulated	PHG	MSBB
sp|O95990|F107A	FAM107A	0.452488	5.67606e-07	2.32929e-05	DefinitedAD vs. IndefiniteAD	CERAD	Up-regulated	PHG	MSBB
sp|O96006|ZBED1	ZBED1	-0.165449	0.00670806	0.0360384	Demented vs. Nondemented	CDR	Down-regulated	PHG	MSBB
sp|O96019|ACL6A	ACTL6A	0.138503	4.79503e-09	9.90354e-07	DefinitedAD vs. IndefiniteAD	CERAD	Up-regulated	PHG	MSBB
sp|P00325|ADH1B	ADH1B	0.282317	0.00358719	0.0106044	DefiniteAD vs. NL	CERAD	Up-regulated	PHG	MSBB
sp|P00325|ADH1B	ADH1B	0.2982	0.00383366	0.0195322	High vs. Medium	Braak	Up-regulated	PHG	MSBB
sp|P00325|ADH1B	ADH1B	0.316017	0.0028378	0.0109396	High vs. Low	Braak	Up-regulated	PHG	MSBB
sp|P00387-3|NB5R3-3	CYB5R3	0.145522	8.99067e-07	1.4899e-05	Severe vs. Normal	Plaque mean	Up-regulated	PHG	MSBB
sp|P00450|CERU	CP	0.302063	0.000171161	0.00129216	DefinitedAD vs. IndefiniteAD	CERAD	Up-regulated	PHG	MSBB
sp|P00450|CERU	CP	0.204532	0.00813964	0.02793	Severe vs. Mild	Plaque mean	Up-regulated	PHG	MSBB
sp|P00450|CERU	CP	0.256132	0.00295172	0.0103387	Severe vs. Normal	Plaque mean	Up-regulated	PHG	MSBB
sp|P00450|CERU	CP	0.213113	0.0125216	0.0359913	High vs. Low	Braak	Up-regulated	PHG	MSBB
sp|P00450|CERU	CP	0.258856	0.000608512	0.00238592	DefiniteAD vs. NL	CERAD	Up-regulated	PHG	MSBB
sp|P00488|F13A	F13A1	0.225535	0.00167318	0.00559275	DefiniteAD vs. NL	CERAD	Up-regulated	PHG	MSBB
sp|P00488|F13A	F13A1	0.23055	0.0043222	0.0142012	Severe vs. Normal	Plaque mean	Up-regulated	PHG	MSBB
sp|P00488|F13A	F13A1	0.189446	0.0118088	0.0444366	High vs. Medium	Braak	Up-regulated	PHG	MSBB
sp|P00488|F13A	F13A1	0.206741	0.00746617	0.0237045	High vs. Low	Braak	Up-regulated	PHG	MSBB
sp|P00491|PNPH	PNP	0.151039	0.000357331	0.00232112	Severe vs. Mild	Plaque mean	Up-regulated	PHG	MSBB
sp|P00491|PNPH	PNP	0.161002	0.000135053	0.000675374	DefiniteAD vs. NL	CERAD	Up-regulated	PHG	MSBB
sp|P00491|PNPH	PNP	0.167793	0.000361715	0.0018315	Severe vs. Normal	Plaque mean	Up-regulated	PHG	MSBB
sp|P00491|PNPH	PNP	0.139533	0.00219624	0.0130199	High vs. Medium	Braak	Up-regulated	PHG	MSBB
sp|P00491|PNPH	PNP	0.158418	0.000727263	0.00366863	High vs. Low	Braak	Up-regulated	PHG	MSBB
sp|P00533|EGFR	EGFR	0.187303	4.45972e-05	0.00130222	Demented vs. Nondemented	CDR	Up-regulated	PHG	MSBB
sp|P00533|EGFR	EGFR	0.157795	7.8423e-05	0.000647589	High vs. Low	Braak	Up-regulated	PHG	MSBB
sp|P00533|EGFR	EGFR	0.158858	1.45496e-05	0.000107047	DefiniteAD vs. NL	CERAD	Up-regulated	PHG	MSBB
sp|P00533|EGFR	EGFR	0.163545	7.2224e-05	0.000490662	Severe vs. Normal	Plaque mean	Up-regulated	PHG	MSBB
sp|P00533|EGFR	EGFR	0.144288	1.60512e-05	0.000639258	Demented vs. Impaired	CDR	Up-regulated	PHG	MSBB
sp|P00533|EGFR	EGFR	0.147262	0.000152039	0.00184313	High vs. Medium	Braak	Up-regulated	PHG	MSBB
sp|P00568|KAD1	AK1	0.203679	5.14201e-06	0.000171123	High vs. Medium	Braak	Up-regulated	PHG	MSBB
sp|P00568|KAD1	AK1	0.243464	4.16506e-09	1.80689e-07	DefiniteAD vs. NL	CERAD	Up-regulated	PHG	MSBB
sp|P00568|KAD1	AK1	0.264944	1.18349e-08	6.5345e-07	Severe vs. Normal	Plaque mean	Up-regulated	PHG	MSBB
sp|P00568|KAD1	AK1	0.251295	2.34542e-06	0.000236108	Demented vs. Nondemented	CDR	Up-regulated	PHG	MSBB
sp|P00568|KAD1	AK1	0.223115	2.81664e-07	1.55517e-05	DefinitedAD vs. IndefiniteAD	CERAD	Up-regulated	PHG	MSBB
sp|P00568|KAD1	AK1	0.182	2.55223e-06	0.000227955	Demented vs. Impaired	CDR	Up-regulated	PHG	MSBB
sp|P00568|KAD1	AK1	0.234248	1.98062e-08	2.28078e-06	Severe vs. Mild	Plaque mean	Up-regulated	PHG	MSBB
sp|P00568|KAD1	AK1	0.244404	1.31624e-07	4.94995e-06	High vs. Low	Braak	Up-regulated	PHG	MSBB
sp|P00736|C1R	C1R	0.245387	0.000152816	0.0018507	High vs. Medium	Braak	Up-regulated	PHG	MSBB
sp|P00736|C1R	C1R	0.200036	0.00242897	0.00962003	High vs. Low	Braak	Up-regulated	PHG	MSBB
sp|P00736|C1R	C1R	0.163165	0.0189963	0.0470519	Severe vs. Normal	Plaque mean	Up-regulated	PHG	MSBB
sp|P00736|C1R	C1R	0.178313	0.00338881	0.010119	DefiniteAD vs. NL	CERAD	Up-regulated	PHG	MSBB
sp|P00736|C1R	C1R	0.222551	0.00059888	0.00337255	DefinitedAD vs. IndefiniteAD	CERAD	Up-regulated	PHG	MSBB
sp|P00738|HPT	HP	0.398701	0.00566749	0.0196638	DefinitedAD vs. IndefiniteAD	CERAD	Up-regulated	PHG	MSBB
sp|P00738|HPT	HP	0.363224	0.0125601	0.0465144	High vs. Medium	Braak	Up-regulated	PHG	MSBB
sp|P00739|HPTR	HPR	0.38145	0.0117451	0.0442382	High vs. Medium	Braak	Up-regulated	PHG	MSBB
sp|P00739|HPTR	HPR	0.438497	0.00337531	0.0130035	DefinitedAD vs. IndefiniteAD	CERAD	Up-regulated	PHG	MSBB
sp|P00740|FA9	F9	-0.212421	0.0140357	0.0405352	DefinitedAD vs. IndefiniteAD	CERAD	Down-regulated	PHG	MSBB
sp|P00740|FA9	F9	-0.217811	0.0158927	0.0408137	Severe vs. Normal	Plaque mean	Down-regulated	PHG	MSBB
sp|P00740|FA9	F9	-0.259672	0.00148292	0.0072957	Severe vs. Mild	Plaque mean	Down-regulated	PHG	MSBB
sp|P00966|ASSY	ASS1	0.242741	2.76691e-06	6.72194e-05	DefinitedAD vs. IndefiniteAD	CERAD	Up-regulated	PHG	MSBB
sp|P00966|ASSY	ASS1	0.270073	2.84314e-05	0.000998139	Demented vs. Nondemented	CDR	Up-regulated	PHG	MSBB
sp|P00966|ASSY	ASS1	0.285976	1.79389e-07	6.20809e-06	High vs. Low	Braak	Up-regulated	PHG	MSBB
sp|P00966|ASSY	ASS1	0.177906	0.000140053	0.0022866	Demented vs. Impaired	CDR	Up-regulated	PHG	MSBB
sp|P00966|ASSY	ASS1	0.292836	3.7815e-09	1.69497e-07	DefiniteAD vs. NL	CERAD	Up-regulated	PHG	MSBB
sp|P00966|ASSY	ASS1	0.216817	3.75213e-05	0.000673222	High vs. Medium	Braak	Up-regulated	PHG	MSBB
sp|P00966|ASSY	ASS1	0.303308	5.46972e-08	1.93705e-06	Severe vs. Normal	Plaque mean	Up-regulated	PHG	MSBB
sp|P00966|ASSY	ASS1	0.262703	1.52744e-07	7.73075e-06	Severe vs. Mild	Plaque mean	Up-regulated	PHG	MSBB
sp|P01008|ANT3	SERPINC1	0.206766	0.0105389	0.0409651	High vs. Medium	Braak	Up-regulated	PHG	MSBB
sp|P01019|ANGT	AGT	0.246637	7.41847e-05	0.000697297	DefinitedAD vs. IndefiniteAD	CERAD	Up-regulated	PHG	MSBB
sp|P01023|A2MG	A2M	0.145458	0.0132974	0.0319406	DefiniteAD vs. NL	CERAD	Up-regulated	PHG	MSBB
sp|P01023|A2MG	A2M	0.156135	0.00844711	0.0286692	Severe vs. Mild	Plaque mean	Up-regulated	PHG	MSBB
sp|P01024|CO3	C3	0.238514	0.00107743	0.00530933	DefinitedAD vs. IndefiniteAD	CERAD	Up-regulated	PHG	MSBB
sp|P01024|CO3	C3	0.187883	0.0103942	0.0404544	High vs. Medium	Braak	Up-regulated	PHG	MSBB
sp|P01024|CO3	C3	0.185251	0.00680249	0.0182245	DefiniteAD vs. NL	CERAD	Up-regulated	PHG	MSBB
sp|P01210|PENK	PENK	0.272079	0.00349686	0.0103702	DefiniteAD vs. NL	CERAD	Up-regulated	PHG	MSBB
sp|P01210|PENK	PENK	0.327581	0.000446533	0.00277444	Severe vs. Mild	Plaque mean	Up-regulated	PHG	MSBB
sp|P01210|PENK	PENK	0.259418	0.00852821	0.0271753	DefinitedAD vs. IndefiniteAD	CERAD	Up-regulated	PHG	MSBB
sp|P01210|PENK	PENK	0.320162	0.00189328	0.007884	High vs. Low	Braak	Up-regulated	PHG	MSBB
sp|P01210|PENK	PENK	0.351954	0.000683628	0.00307785	Severe vs. Normal	Plaque mean	Up-regulated	PHG	MSBB
sp|P01213|PDYN	PDYN	0.438506	0.000607148	0.00317615	High vs. Low	Braak	Up-regulated	PHG	MSBB
sp|P01213|PDYN	PDYN	0.395313	0.000663437	0.00256159	DefiniteAD vs. NL	CERAD	Up-regulated	PHG	MSBB
sp|P01213|PDYN	PDYN	0.486521	0.000988772	0.0096626	Demented vs. Nondemented	CDR	Up-regulated	PHG	MSBB
sp|P01213|PDYN	PDYN	0.379561	0.00102593	0.00543716	Severe vs. Mild	Plaque mean	Up-regulated	PHG	MSBB
sp|P01213|PDYN	PDYN	0.507557	8.72501e-05	0.000571952	Severe vs. Normal	Plaque mean	Up-regulated	PHG	MSBB
sp|P01213|PDYN	PDYN	0.299625	0.0142535	0.0410279	DefinitedAD vs. IndefiniteAD	CERAD	Up-regulated	PHG	MSBB
sp|P01303|NPY	NPY	0.182749	0.000544907	0.00312511	DefinitedAD vs. IndefiniteAD	CERAD	Up-regulated	PHG	MSBB
sp|P01889|1B07	HLA-B	0.275397	1.27726e-05	9.59489e-05	DefiniteAD vs. NL	CERAD	Up-regulated	PHG	MSBB
sp|P01889|1B07	HLA-B	0.254915	0.000146144	0.00179677	High vs. Medium	Braak	Up-regulated	PHG	MSBB
sp|P01889|1B07	HLA-B	0.244688	0.000657778	0.00298624	Severe vs. Normal	Plaque mean	Up-regulated	PHG	MSBB
sp|P01889|1B07	HLA-B	0.270097	8.9626e-05	0.000716713	High vs. Low	Braak	Up-regulated	PHG	MSBB
sp|P01889|1B07	HLA-B	0.201832	0.00224913	0.00944354	DefinitedAD vs. IndefiniteAD	CERAD	Up-regulated	PHG	MSBB
sp|P01903|DRA	HLA-DRA	0.432948	1.36573e-06	3.52219e-05	Severe vs. Mild	Plaque mean	Up-regulated	PHG	MSBB
sp|P01903|DRA	HLA-DRA	0.29176	0.000550714	0.00548321	Demented vs. Impaired	CDR	Up-regulated	PHG	MSBB
sp|P01903|DRA	HLA-DRA	0.497781	6.24102e-08	5.41497e-06	DefinitedAD vs. IndefiniteAD	CERAD	Up-regulated	PHG	MSBB
sp|P01903|DRA	HLA-DRA	0.378371	7.4084e-05	0.00111236	High vs. Medium	Braak	Up-regulated	PHG	MSBB
sp|P01903|DRA	HLA-DRA	0.546305	5.51125e-08	1.94044e-06	Severe vs. Normal	Plaque mean	Up-regulated	PHG	MSBB
sp|P01903|DRA	HLA-DRA	0.51101	2.82654e-07	8.49852e-06	High vs. Low	Braak	Up-regulated	PHG	MSBB
sp|P01903|DRA	HLA-DRA	0.423172	0.000276073	0.00418482	Demented vs. Nondemented	CDR	Up-regulated	PHG	MSBB
sp|P01903|DRA	HLA-DRA	0.541988	6.64269e-10	4.49588e-08	DefiniteAD vs. NL	CERAD	Up-regulated	PHG	MSBB
sp|P01911|2B1F	HLA-DRB1	0.260637	0.0110172	0.0424037	High vs. Medium	Braak	Up-regulated	PHG	MSBB
sp|P01911|2B1F	HLA-DRB1	0.398339	5.9292e-05	0.000591313	DefinitedAD vs. IndefiniteAD	CERAD	Up-regulated	PHG	MSBB
sp|P01911|2B1F	HLA-DRB1	0.441868	2.90431e-06	6.2662e-05	Severe vs. Mild	Plaque mean	Up-regulated	PHG	MSBB
sp|P01911|2B1F	HLA-DRB1	0.438132	3.31569e-06	3.17882e-05	DefiniteAD vs. NL	CERAD	Up-regulated	PHG	MSBB
sp|P01911|2B1F	HLA-DRB1	0.501255	1.87598e-06	2.64356e-05	Severe vs. Normal	Plaque mean	Up-regulated	PHG	MSBB
sp|P01911|2B1F	HLA-DRB1	0.280882	0.00762824	0.0240919	High vs. Low	Braak	Up-regulated	PHG	MSBB
sp|P02452|CO1A1	COL1A1	0.556615	0.000743597	0.00374016	High vs. Low	Braak	Up-regulated	PHG	MSBB
sp|P02452|CO1A1	COL1A1	0.37509	0.0174433	0.0499727	Severe vs. Mild	Plaque mean	Up-regulated	PHG	MSBB
sp|P02452|CO1A1	COL1A1	0.547593	0.000666673	0.00535858	High vs. Medium	Braak	Up-regulated	PHG	MSBB
sp|P02452|CO1A1	COL1A1	0.526126	0.000783724	0.00294734	DefiniteAD vs. NL	CERAD	Up-regulated	PHG	MSBB
sp|P02452|CO1A1	COL1A1	0.509307	0.00382616	0.0127612	Severe vs. Normal	Plaque mean	Up-regulated	PHG	MSBB
sp|P02458|CO2A1	COL2A1	0.253418	0.0225988	0.0498562	DefiniteAD vs. NL	CERAD	Up-regulated	PHG	MSBB
sp|P02458|CO2A1	COL2A1	0.298226	0.0107985	0.0416677	High vs. Medium	Braak	Up-regulated	PHG	MSBB
sp|P02461|CO3A1	COL3A1	0.323724	0.00926231	0.0236672	DefiniteAD vs. NL	CERAD	Up-regulated	PHG	MSBB
sp|P02461|CO3A1	COL3A1	0.409006	0.0020692	0.0124356	High vs. Medium	Braak	Up-regulated	PHG	MSBB
sp|P02461|CO3A1	COL3A1	0.344937	0.0109719	0.0322858	High vs. Low	Braak	Up-regulated	PHG	MSBB
sp|P02462|CO4A1	COL4A1	0.156151	0.0141991	0.0338454	DefiniteAD vs. NL	CERAD	Up-regulated	PHG	MSBB
sp|P02511|CRYAB	CRYAB	0.179738	0.0213119	0.047531	DefiniteAD vs. NL	CERAD	Up-regulated	PHG	MSBB
sp|P02545|LMNA	LMNA	0.149701	0.00439539	0.0216771	High vs. Medium	Braak	Up-regulated	PHG	MSBB
sp|P02545|LMNA	LMNA	0.245539	6.42765e-06	7.09065e-05	Severe vs. Normal	Plaque mean	Up-regulated	PHG	MSBB
sp|P02545|LMNA	LMNA	0.209663	0.000117996	0.000885984	High vs. Low	Braak	Up-regulated	PHG	MSBB
sp|P02545|LMNA	LMNA	0.232268	2.21845e-06	5.11337e-05	Severe vs. Mild	Plaque mean	Up-regulated	PHG	MSBB
sp|P02545|LMNA	LMNA	0.237223	1.16433e-06	1.39825e-05	DefiniteAD vs. NL	CERAD	Up-regulated	PHG	MSBB
sp|P02545|LMNA	LMNA	0.19625	0.000124041	0.00102081	DefinitedAD vs. IndefiniteAD	CERAD	Up-regulated	PHG	MSBB
sp|P02649|APOE	APOE	0.172268	0.00681874	0.0228111	DefinitedAD vs. IndefiniteAD	CERAD	Up-regulated	PHG	MSBB
sp|P02649|APOE	APOE	0.269392	1.01382e-05	7.97077e-05	DefiniteAD vs. NL	CERAD	Up-regulated	PHG	MSBB
sp|P02649|APOE	APOE	0.189807	0.00417812	0.0148519	High vs. Low	Braak	Up-regulated	PHG	MSBB
sp|P02649|APOE	APOE	0.171315	0.00416173	0.0163178	Severe vs. Mild	Plaque mean	Up-regulated	PHG	MSBB
sp|P02649|APOE	APOE	0.343303	4.57395e-07	9.10815e-06	Severe vs. Normal	Plaque mean	Up-regulated	PHG	MSBB
sp|P02655|APOC2	APOC2	-0.367678	0.00672081	0.036075	Demented vs. Nondemented	CDR	Down-regulated	PHG	MSBB
sp|P02655|APOC2	APOC2	-0.279445	0.0166789	0.0456215	High vs. Low	Braak	Down-regulated	PHG	MSBB
sp|P02743|SAMP	APCS	0.556342	3.26274e-05	0.000607861	High vs. Medium	Braak	Up-regulated	PHG	MSBB
sp|P02743|SAMP	APCS	0.585151	5.05489e-05	0.000366141	Severe vs. Normal	Plaque mean	Up-regulated	PHG	MSBB
sp|P02743|SAMP	APCS	0.593829	1.60371e-05	0.000186018	High vs. Low	Braak	Up-regulated	PHG	MSBB
sp|P02743|SAMP	APCS	0.565442	9.78382e-06	7.74184e-05	DefiniteAD vs. NL	CERAD	Up-regulated	PHG	MSBB
sp|P02743|SAMP	APCS	0.360776	0.00684067	0.0228476	DefinitedAD vs. IndefiniteAD	CERAD	Up-regulated	PHG	MSBB
sp|P02745|C1QA	C1QA	0.18958	0.00989685	0.0278926	Severe vs. Normal	Plaque mean	Up-regulated	PHG	MSBB
sp|P02745|C1QA	C1QA	0.20358	0.00335561	0.0176606	High vs. Medium	Braak	Up-regulated	PHG	MSBB
sp|P02745|C1QA	C1QA	0.197583	0.00351328	0.0134285	DefinitedAD vs. IndefiniteAD	CERAD	Up-regulated	PHG	MSBB
sp|P02745|C1QA	C1QA	0.228081	0.0013943	0.00616997	High vs. Low	Braak	Up-regulated	PHG	MSBB
sp|P02745|C1QA	C1QA	0.257013	6.6806e-05	0.000379025	DefiniteAD vs. NL	CERAD	Up-regulated	PHG	MSBB
sp|P02746|C1QB	C1QB	0.203221	0.000260496	0.00162997	High vs. Low	Braak	Up-regulated	PHG	MSBB
sp|P02746|C1QB	C1QB	0.178592	0.000839534	0.00437112	DefinitedAD vs. IndefiniteAD	CERAD	Up-regulated	PHG	MSBB
sp|P02746|C1QB	C1QB	0.248597	1.9586e-05	0.000170225	Severe vs. Normal	Plaque mean	Up-regulated	PHG	MSBB
sp|P02746|C1QB	C1QB	0.210157	0.00159714	0.0135101	Demented vs. Nondemented	CDR	Up-regulated	PHG	MSBB
sp|P02746|C1QB	C1QB	0.248795	1.22327e-06	1.45534e-05	DefiniteAD vs. NL	CERAD	Up-regulated	PHG	MSBB
sp|P02746|C1QB	C1QB	0.19074	0.000430222	0.00388677	High vs. Medium	Braak	Up-regulated	PHG	MSBB
sp|P02747|C1QC	C1QC	0.259982	0.000814375	0.00402614	High vs. Low	Braak	Up-regulated	PHG	MSBB
sp|P02747|C1QC	C1QC	0.31556	1.02911e-05	8.04418e-05	DefiniteAD vs. NL	CERAD	Up-regulated	PHG	MSBB
sp|P02747|C1QC	C1QC	0.234321	0.00191853	0.0117997	High vs. Medium	Braak	Up-regulated	PHG	MSBB
sp|P02747|C1QC	C1QC	0.266882	0.00410082	0.025637	Demented vs. Nondemented	CDR	Up-regulated	PHG	MSBB
sp|P02747|C1QC	C1QC	0.253593	0.000728782	0.00392596	DefinitedAD vs. IndefiniteAD	CERAD	Up-regulated	PHG	MSBB
sp|P02747|C1QC	C1QC	0.302009	0.000208037	0.00116396	Severe vs. Normal	Plaque mean	Up-regulated	PHG	MSBB
sp|P02766|TTHY	TTR	0.247517	0.000141385	0.00177235	High vs. Medium	Braak	Up-regulated	PHG	MSBB
sp|P02766|TTHY	TTR	0.211244	0.000515621	0.00207943	DefiniteAD vs. NL	CERAD	Up-regulated	PHG	MSBB
sp|P02766|TTHY	TTR	0.177799	0.00379394	0.0152138	Severe vs. Mild	Plaque mean	Up-regulated	PHG	MSBB
sp|P02766|TTHY	TTR	0.159355	0.00491316	0.02428	Demented vs. Impaired	CDR	Up-regulated	PHG	MSBB
sp|P02766|TTHY	TTR	0.225043	0.000703501	0.00357549	High vs. Low	Braak	Up-regulated	PHG	MSBB
sp|P02766|TTHY	TTR	0.181068	0.00478088	0.0172267	DefinitedAD vs. IndefiniteAD	CERAD	Up-regulated	PHG	MSBB
sp|P02766|TTHY	TTR	0.217671	0.00147459	0.00580236	Severe vs. Normal	Plaque mean	Up-regulated	PHG	MSBB
sp|P02786|TFR1	TFRC	-0.159764	3.98387e-05	0.000298819	Severe vs. Normal	Plaque mean	Down-regulated	PHG	MSBB
sp|P02786|TFR1	TFRC	-0.200143	2.04004e-08	2.29181e-06	Severe vs. Mild	Plaque mean	Down-regulated	PHG	MSBB
sp|P02786|TFR1	TFRC	-0.160328	2.21242e-05	0.000287119	DefinitedAD vs. IndefiniteAD	CERAD	Down-regulated	PHG	MSBB
sp|P02786|TFR1	TFRC	-0.140883	7.27798e-05	0.000405717	DefiniteAD vs. NL	CERAD	Down-regulated	PHG	MSBB
sp|P02788|TRFL	LTF	0.299777	0.00614713	0.0190046	Severe vs. Normal	Plaque mean	Up-regulated	PHG	MSBB
sp|P02788|TRFL	LTF	0.34949	0.000989587	0.00471393	High vs. Low	Braak	Up-regulated	PHG	MSBB
sp|P02788|TRFL	LTF	0.299871	0.000802993	0.00689326	Demented vs. Impaired	CDR	Up-regulated	PHG	MSBB
sp|P02788|TRFL	LTF	0.263848	0.00683501	0.0182995	DefiniteAD vs. NL	CERAD	Up-regulated	PHG	MSBB
sp|P02792|FRIL	FTL	0.543171	1.06624e-07	3.01901e-06	Severe vs. Normal	Plaque mean	Up-regulated	PHG	MSBB
sp|P02792|FRIL	FTL	0.386666	8.08248e-06	0.000409075	Demented vs. Impaired	CDR	Up-regulated	PHG	MSBB
sp|P02792|FRIL	FTL	0.476174	2.0968e-07	9.16951e-06	Severe vs. Mild	Plaque mean	Up-regulated	PHG	MSBB
sp|P02792|FRIL	FTL	0.325799	0.00146462	0.00642034	High vs. Low	Braak	Up-regulated	PHG	MSBB
sp|P02792|FRIL	FTL	0.377307	8.55965e-05	0.000775926	DefinitedAD vs. IndefiniteAD	CERAD	Up-regulated	PHG	MSBB
sp|P02792|FRIL	FTL	0.489146	1.10735e-07	2.17302e-06	DefiniteAD vs. NL	CERAD	Up-regulated	PHG	MSBB
sp|P02794|FRIH	FTH1	0.172796	0.00645456	0.019749	Severe vs. Normal	Plaque mean	Up-regulated	PHG	MSBB
sp|P02794|FRIH	FTH1	0.137893	0.00889666	0.0369589	Demented vs. Impaired	CDR	Up-regulated	PHG	MSBB
sp|P02794|FRIH	FTH1	0.165848	0.00369714	0.0148854	Severe vs. Mild	Plaque mean	Up-regulated	PHG	MSBB
sp|P02794|FRIH	FTH1	0.170201	0.00274345	0.0084516	DefiniteAD vs. NL	CERAD	Up-regulated	PHG	MSBB
sp|P02795|MT2	MT2A	0.277792	0.000282008	0.00149849	Severe vs. Normal	Plaque mean	Up-regulated	PHG	MSBB
sp|P02795|MT2	MT2A	0.296163	0.000574698	0.0067644	Demented vs. Nondemented	CDR	Up-regulated	PHG	MSBB
sp|P02795|MT2	MT2A	0.289775	1.58763e-05	0.000114997	DefiniteAD vs. NL	CERAD	Up-regulated	PHG	MSBB
sp|P02795|MT2	MT2A	0.247972	0.000832049	0.00409657	High vs. Low	Braak	Up-regulated	PHG	MSBB
sp|P02795|MT2	MT2A	0.18995	0.00230269	0.0144105	Demented vs. Impaired	CDR	Up-regulated	PHG	MSBB
sp|P02795|MT2	MT2A	0.224849	0.00183796	0.0114139	High vs. Medium	Braak	Up-regulated	PHG	MSBB
sp|P02795|MT2	MT2A	0.244112	0.000542334	0.0031133	DefinitedAD vs. IndefiniteAD	CERAD	Up-regulated	PHG	MSBB
sp|P03886|NU1M	MT-ND1	-0.137841	0.00065356	0.00360526	DefinitedAD vs. IndefiniteAD	CERAD	Down-regulated	PHG	MSBB
sp|P03897|NU3M	MT-ND3	-0.237907	0.000609137	0.00704014	Demented vs. Nondemented	CDR	Down-regulated	PHG	MSBB
sp|P03897|NU3M	MT-ND3	-0.148124	0.00709638	0.0249709	Severe vs. Mild	Plaque mean	Down-regulated	PHG	MSBB
sp|P03897|NU3M	MT-ND3	-0.154115	0.00446358	0.0127635	DefiniteAD vs. NL	CERAD	Down-regulated	PHG	MSBB
sp|P03897|NU3M	MT-ND3	-0.183862	0.00143018	0.00663323	DefinitedAD vs. IndefiniteAD	CERAD	Down-regulated	PHG	MSBB
sp|P03897|NU3M	MT-ND3	-0.176687	0.00392794	0.0130454	Severe vs. Normal	Plaque mean	Down-regulated	PHG	MSBB
sp|P03897|NU3M	MT-ND3	-0.148563	0.0137071	0.0388021	High vs. Low	Braak	Down-regulated	PHG	MSBB
sp|P03905|NU4M	MT-ND4	-0.172687	1.08706e-06	1.73744e-05	Severe vs. Normal	Plaque mean	Down-regulated	PHG	MSBB
sp|P03905|NU4M	MT-ND4	-0.145516	4.00624e-06	3.72047e-05	DefiniteAD vs. NL	CERAD	Down-regulated	PHG	MSBB
sp|P03923|NU6M	MT-ND6	-0.158231	2.26857e-05	0.00024448	High vs. Low	Braak	Down-regulated	PHG	MSBB
sp|P03923|NU6M	MT-ND6	-0.15756	3.12378e-06	6.59239e-05	Severe vs. Mild	Plaque mean	Down-regulated	PHG	MSBB
sp|P03923|NU6M	MT-ND6	-0.146311	8.57514e-05	0.000563343	Severe vs. Normal	Plaque mean	Down-regulated	PHG	MSBB
sp|P03989|1B27	HLA-B	0.221545	7.3035e-05	0.000406953	DefiniteAD vs. NL	CERAD	Up-regulated	PHG	MSBB
sp|P03989|1B27	HLA-B	0.2129	0.000827772	0.00360392	Severe vs. Normal	Plaque mean	Up-regulated	PHG	MSBB
sp|P03989|1B27	HLA-B	0.17854	0.00265991	0.0149237	High vs. Medium	Braak	Up-regulated	PHG	MSBB
sp|P03989|1B27	HLA-B	0.142328	0.0123468	0.0380267	Severe vs. Mild	Plaque mean	Up-regulated	PHG	MSBB
sp|P03989|1B27	HLA-B	0.213395	0.000301192	0.00196275	DefinitedAD vs. IndefiniteAD	CERAD	Up-regulated	PHG	MSBB
sp|P03989|1B27	HLA-B	0.207744	0.00068525	0.00349884	High vs. Low	Braak	Up-regulated	PHG	MSBB
sp|P04003|C4BPA	C4BPA	0.220981	0.0106508	0.0324656	DefinitedAD vs. IndefiniteAD	CERAD	Up-regulated	PHG	MSBB
sp|P04040|CATA	CAT	0.137793	0.0163214	0.044824	High vs. Low	Braak	Up-regulated	PHG	MSBB
sp|P04040|CATA	CAT	0.145725	0.00586995	0.0214701	Severe vs. Mild	Plaque mean	Up-regulated	PHG	MSBB
sp|P04080|CYTB	CSTB	0.142093	8.15825e-06	0.000110972	High vs. Low	Braak	Up-regulated	PHG	MSBB
sp|P04080|CYTB	CSTB	0.147538	2.97848e-07	4.66834e-06	DefiniteAD vs. NL	CERAD	Up-regulated	PHG	MSBB
sp|P04080|CYTB	CSTB	0.150595	5.3e-05	0.00144998	Demented vs. Nondemented	CDR	Up-regulated	PHG	MSBB
sp|P04080|CYTB	CSTB	0.156271	1.29158e-06	1.98351e-05	Severe vs. Normal	Plaque mean	Up-regulated	PHG	MSBB
sp|P04083|ANXA1	ANXA1	0.42863	0.000142051	0.00230204	Demented vs. Impaired	CDR	Up-regulated	PHG	MSBB
sp|P04083|ANXA1	ANXA1	0.682451	8.98255e-09	3.18549e-07	DefiniteAD vs. NL	CERAD	Up-regulated	PHG	MSBB
sp|P04083|ANXA1	ANXA1	0.709394	1.15311e-07	3.18727e-06	Severe vs. Normal	Plaque mean	Up-regulated	PHG	MSBB
sp|P04083|ANXA1	ANXA1	0.613257	8.25552e-07	3.04802e-05	DefinitedAD vs. IndefiniteAD	CERAD	Up-regulated	PHG	MSBB
sp|P04083|ANXA1	ANXA1	0.672358	3.42429e-07	9.85659e-06	High vs. Low	Braak	Up-regulated	PHG	MSBB
sp|P04083|ANXA1	ANXA1	0.577492	0.000191692	0.00323191	Demented vs. Nondemented	CDR	Up-regulated	PHG	MSBB
sp|P04083|ANXA1	ANXA1	0.490406	0.000105415	0.00143804	High vs. Medium	Braak	Up-regulated	PHG	MSBB
sp|P04083|ANXA1	ANXA1	0.623383	2.12465e-07	9.1844e-06	Severe vs. Mild	Plaque mean	Up-regulated	PHG	MSBB
sp|P04179|SODM	SOD2	0.14087	0.00565743	0.0319279	Demented vs. Nondemented	CDR	Up-regulated	PHG	MSBB
sp|P04179|SODM	SOD2	0.144665	0.000261053	0.00117403	DefiniteAD vs. NL	CERAD	Up-regulated	PHG	MSBB
sp|P04216|THY1	THY1	-0.196585	2.97665e-12	9.51509e-10	DefiniteAD vs. NL	CERAD	Down-regulated	PHG	MSBB
sp|P04216|THY1	THY1	-0.157655	5.93799e-08	5.30359e-06	DefinitedAD vs. IndefiniteAD	CERAD	Down-regulated	PHG	MSBB
sp|P04216|THY1	THY1	-0.204255	1.24257e-10	2.43444e-08	Severe vs. Normal	Plaque mean	Down-regulated	PHG	MSBB
sp|P04216|THY1	THY1	-0.19329	1.9392e-10	5.34728e-08	High vs. Low	Braak	Down-regulated	PHG	MSBB
sp|P04216|THY1	THY1	-0.141246	1.21634e-07	4.01962e-05	Demented vs. Impaired	CDR	Down-regulated	PHG	MSBB
sp|P04216|THY1	THY1	-0.155645	8.60349e-08	1.60538e-05	High vs. Medium	Braak	Down-regulated	PHG	MSBB
sp|P04216|THY1	THY1	-0.168028	2.91242e-09	6.9802e-07	Severe vs. Mild	Plaque mean	Down-regulated	PHG	MSBB
sp|P04216|THY1	THY1	-0.162748	7.41669e-06	0.000459645	Demented vs. Nondemented	CDR	Down-regulated	PHG	MSBB
sp|P04229|2B11	HLA-DRB1	0.341889	1.29985e-06	1.53146e-05	DefiniteAD vs. NL	CERAD	Up-regulated	PHG	MSBB
sp|P04229|2B11	HLA-DRB1	0.38069	1.57718e-06	2.30542e-05	Severe vs. Normal	Plaque mean	Up-regulated	PHG	MSBB
sp|P04229|2B11	HLA-DRB1	0.283034	0.000310877	0.00186664	High vs. Low	Braak	Up-regulated	PHG	MSBB
sp|P04229|2B11	HLA-DRB1	0.247167	0.000796885	0.00420914	DefinitedAD vs. IndefiniteAD	CERAD	Up-regulated	PHG	MSBB
sp|P04229|2B11	HLA-DRB1	0.264751	0.000170759	0.00129638	Severe vs. Mild	Plaque mean	Up-regulated	PHG	MSBB
sp|P04233-2|HG2A-2	CD74	0.228716	0.000437474	0.00272933	Severe vs. Mild	Plaque mean	Up-regulated	PHG	MSBB
sp|P04233-2|HG2A-2	CD74	0.18327	0.00712284	0.0307685	High vs. Medium	Braak	Up-regulated	PHG	MSBB
sp|P04233-2|HG2A-2	CD74	0.306834	2.53945e-05	0.00020913	Severe vs. Normal	Plaque mean	Up-regulated	PHG	MSBB
sp|P04233-2|HG2A-2	CD74	0.250502	0.000195412	0.00142168	DefinitedAD vs. IndefiniteAD	CERAD	Up-regulated	PHG	MSBB
sp|P04233-2|HG2A-2	CD74	0.225548	0.00704006	0.0372455	Demented vs. Nondemented	CDR	Up-regulated	PHG	MSBB
sp|P04233-2|HG2A-2	CD74	0.313689	1.0557e-06	1.30031e-05	DefiniteAD vs. NL	CERAD	Up-regulated	PHG	MSBB
sp|P04233-2|HG2A-2	CD74	0.226009	0.00128113	0.00577436	High vs. Low	Braak	Up-regulated	PHG	MSBB
sp|P04233|HG2A	CD74	0.229331	0.00035117	0.00220904	DefinitedAD vs. IndefiniteAD	CERAD	Up-regulated	PHG	MSBB
sp|P04233|HG2A	CD74	0.293342	1.72501e-06	1.90835e-05	DefiniteAD vs. NL	CERAD	Up-regulated	PHG	MSBB
sp|P04233|HG2A	CD74	0.213196	0.000588728	0.00345551	Severe vs. Mild	Plaque mean	Up-regulated	PHG	MSBB
sp|P04233|HG2A	CD74	0.173053	0.00763825	0.0323237	High vs. Medium	Braak	Up-regulated	PHG	MSBB
sp|P04233|HG2A	CD74	0.202614	0.00240269	0.00953463	High vs. Low	Braak	Up-regulated	PHG	MSBB
sp|P04233|HG2A	CD74	0.285417	3.97365e-05	0.000298318	Severe vs. Normal	Plaque mean	Up-regulated	PHG	MSBB
sp|P04271|S100B	S100B	0.309616	3.59014e-05	0.00027566	Severe vs. Normal	Plaque mean	Up-regulated	PHG	MSBB
sp|P04271|S100B	S100B	0.285688	0.000728272	0.0079489	Demented vs. Nondemented	CDR	Up-regulated	PHG	MSBB
sp|P04271|S100B	S100B	0.22565	0.000737792	0.00416234	Severe vs. Mild	Plaque mean	Up-regulated	PHG	MSBB
sp|P04271|S100B	S100B	0.267506	0.000295345	0.00179864	High vs. Low	Braak	Up-regulated	PHG	MSBB
sp|P04271|S100B	S100B	0.30686	3.47441e-06	3.3075e-05	DefiniteAD vs. NL	CERAD	Up-regulated	PHG	MSBB
sp|P04271|S100B	S100B	0.255369	0.000232727	0.00161604	DefinitedAD vs. IndefiniteAD	CERAD	Up-regulated	PHG	MSBB
sp|P04271|S100B	S100B	0.220676	0.000340204	0.00399657	Demented vs. Impaired	CDR	Up-regulated	PHG	MSBB
sp|P04271|S100B	S100B	0.182918	0.0103646	0.0403912	High vs. Medium	Braak	Up-regulated	PHG	MSBB
sp|P04440|DPB1	HLA-DPB1	0.160081	0.00402928	0.0144563	High vs. Low	Braak	Up-regulated	PHG	MSBB
sp|P04440|DPB1	HLA-DPB1	0.194503	9.69401e-05	0.000510417	DefiniteAD vs. NL	CERAD	Up-regulated	PHG	MSBB
sp|P04440|DPB1	HLA-DPB1	0.236702	1.73432e-05	0.000153997	Severe vs. Normal	Plaque mean	Up-regulated	PHG	MSBB
sp|P04440|DPB1	HLA-DPB1	0.210191	2.18497e-05	0.000260972	Severe vs. Mild	Plaque mean	Up-regulated	PHG	MSBB
sp|P04632|CPNS1	CAPNS1	0.16483	2.0554e-05	0.000140453	DefiniteAD vs. NL	CERAD	Up-regulated	PHG	MSBB
sp|P04632|CPNS1	CAPNS1	0.176942	2.01362e-05	0.000222966	High vs. Low	Braak	Up-regulated	PHG	MSBB
sp|P04632|CPNS1	CAPNS1	0.139269	0.000342554	0.00224676	Severe vs. Mild	Plaque mean	Up-regulated	PHG	MSBB
sp|P04632|CPNS1	CAPNS1	0.171916	7.50739e-05	0.000506012	Severe vs. Normal	Plaque mean	Up-regulated	PHG	MSBB
sp|P04632|CPNS1	CAPNS1	0.168489	1.85532e-06	0.000190988	Demented vs. Impaired	CDR	Up-regulated	PHG	MSBB
sp|P04632|CPNS1	CAPNS1	0.177647	0.000214476	0.00346442	Demented vs. Nondemented	CDR	Up-regulated	PHG	MSBB
sp|P04731|MT1A	MT1A	0.27358	0.000159329	0.000938589	Severe vs. Normal	Plaque mean	Up-regulated	PHG	MSBB
sp|P04731|MT1A	MT1A	0.232821	0.000323768	0.00140709	DefiniteAD vs. NL	CERAD	Up-regulated	PHG	MSBB
sp|P04732|MT1E	MT1E	0.229969	0.00371947	0.0124773	Severe vs. Normal	Plaque mean	Up-regulated	PHG	MSBB
sp|P04732|MT1E	MT1E	0.222838	0.00145975	0.00498197	DefiniteAD vs. NL	CERAD	Up-regulated	PHG	MSBB
sp|P04732|MT1E	MT1E	0.246617	0.00584143	0.0327438	Demented vs. Nondemented	CDR	Up-regulated	PHG	MSBB
sp|P04732|MT1E	MT1E	0.20648	0.00529212	0.0186707	DefinitedAD vs. IndefiniteAD	CERAD	Up-regulated	PHG	MSBB
sp|P04733|MT1F	MT1F	0.228388	0.00208702	0.00674051	DefiniteAD vs. NL	CERAD	Up-regulated	PHG	MSBB
sp|P04733|MT1F	MT1F	0.215626	0.00603071	0.0207026	DefinitedAD vs. IndefiniteAD	CERAD	Up-regulated	PHG	MSBB
sp|P04733|MT1F	MT1F	0.202905	0.0160158	0.0410258	Severe vs. Normal	Plaque mean	Up-regulated	PHG	MSBB
sp|P04733|MT1F	MT1F	0.248676	0.00883086	0.0436761	Demented vs. Nondemented	CDR	Up-regulated	PHG	MSBB
sp|P04792|HSPB1	HSPB1	0.410417	5.23708e-09	1.03797e-06	DefinitedAD vs. IndefiniteAD	CERAD	Up-regulated	PHG	MSBB
sp|P04792|HSPB1	HSPB1	0.563656	9.25432e-14	1.40515e-10	High vs. Low	Braak	Up-regulated	PHG	MSBB
sp|P04792|HSPB1	HSPB1	0.567569	2.88422e-16	7.00692e-13	DefiniteAD vs. NL	CERAD	Up-regulated	PHG	MSBB
sp|P04792|HSPB1	HSPB1	0.545664	1.60436e-09	2.78402e-06	Demented vs. Nondemented	CDR	Up-regulated	PHG	MSBB
sp|P04792|HSPB1	HSPB1	0.401159	1.69325e-08	7.91075e-06	High vs. Medium	Braak	Up-regulated	PHG	MSBB
sp|P04792|HSPB1	HSPB1	0.350341	7.30639e-08	2.95836e-05	Demented vs. Impaired	CDR	Up-regulated	PHG	MSBB
sp|P04792|HSPB1	HSPB1	0.576058	4.24215e-13	4.29411e-10	Severe vs. Normal	Plaque mean	Up-regulated	PHG	MSBB
sp|P04792|HSPB1	HSPB1	0.400025	8.83708e-09	1.36272e-06	Severe vs. Mild	Plaque mean	Up-regulated	PHG	MSBB
sp|P04839|CY24B	CYBB	0.244555	0.000121973	0.00100858	DefinitedAD vs. IndefiniteAD	CERAD	Up-regulated	PHG	MSBB
sp|P04839|CY24B	CYBB	0.297633	0.000139958	0.00264809	Demented vs. Nondemented	CDR	Up-regulated	PHG	MSBB
sp|P04839|CY24B	CYBB	0.342513	7.48481e-07	1.31006e-05	Severe vs. Normal	Plaque mean	Up-regulated	PHG	MSBB
sp|P04839|CY24B	CYBB	0.271063	2.02094e-05	0.000436028	High vs. Medium	Braak	Up-regulated	PHG	MSBB
sp|P04839|CY24B	CYBB	0.22916	5.73378e-05	0.00129941	Demented vs. Impaired	CDR	Up-regulated	PHG	MSBB
sp|P04839|CY24B	CYBB	0.327126	8.85091e-08	1.8387e-06	DefiniteAD vs. NL	CERAD	Up-regulated	PHG	MSBB
sp|P04839|CY24B	CYBB	0.226666	0.000218966	0.0015785	Severe vs. Mild	Plaque mean	Up-regulated	PHG	MSBB
sp|P04839|CY24B	CYBB	0.330889	5.185e-07	1.3429e-05	High vs. Low	Braak	Up-regulated	PHG	MSBB
sp|P04920|B3A2	SLC4A2	0.156424	0.00269272	0.0193656	Demented vs. Nondemented	CDR	Up-regulated	PHG	MSBB
sp|P05107|ITB2	ITGB2	0.329176	6.07963e-09	4.03548e-07	Severe vs. Normal	Plaque mean	Up-regulated	PHG	MSBB
sp|P05107|ITB2	ITGB2	0.237759	4.53816e-06	9.23541e-05	DefinitedAD vs. IndefiniteAD	CERAD	Up-regulated	PHG	MSBB
sp|P05107|ITB2	ITGB2	0.174357	0.000230078	0.00308472	Demented vs. Impaired	CDR	Up-regulated	PHG	MSBB
sp|P05107|ITB2	ITGB2	0.223852	7.41562e-06	0.000120747	Severe vs. Mild	Plaque mean	Up-regulated	PHG	MSBB
sp|P05107|ITB2	ITGB2	0.26071	2.12883e-06	3.94895e-05	High vs. Low	Braak	Up-regulated	PHG	MSBB
sp|P05107|ITB2	ITGB2	0.249255	0.000131811	0.00254954	Demented vs. Nondemented	CDR	Up-regulated	PHG	MSBB
sp|P05107|ITB2	ITGB2	0.213576	5.77938e-05	0.00092983	High vs. Medium	Braak	Up-regulated	PHG	MSBB
sp|P05107|ITB2	ITGB2	0.305028	1.0521e-09	6.38991e-08	DefiniteAD vs. NL	CERAD	Up-regulated	PHG	MSBB
sp|P05114|HMGN1	HMGN1	0.182136	2.96874e-05	0.000355634	DefinitedAD vs. IndefiniteAD	CERAD	Up-regulated	PHG	MSBB
sp|P05114|HMGN1	HMGN1	0.209288	3.40805e-06	5.58672e-05	High vs. Low	Braak	Up-regulated	PHG	MSBB
sp|P05114|HMGN1	HMGN1	0.197387	1.87789e-06	2.03123e-05	DefiniteAD vs. NL	CERAD	Up-regulated	PHG	MSBB
sp|P05114|HMGN1	HMGN1	0.180295	1.85737e-05	0.000232832	Severe vs. Mild	Plaque mean	Up-regulated	PHG	MSBB
sp|P05114|HMGN1	HMGN1	0.192321	3.87104e-05	0.000292787	Severe vs. Normal	Plaque mean	Up-regulated	PHG	MSBB
sp|P05114|HMGN1	HMGN1	0.147601	0.000648912	0.00527599	High vs. Medium	Braak	Up-regulated	PHG	MSBB
sp|P05141|ADT2	SLC25A5	-0.141239	7.06253e-06	7.60537e-05	Severe vs. Normal	Plaque mean	Down-regulated	PHG	MSBB
sp|P05155|IC1	SERPING1	0.166493	0.013294	0.0387991	DefinitedAD vs. IndefiniteAD	CERAD	Up-regulated	PHG	MSBB
sp|P05161|ISG15	ISG15	0.207507	0.0103978	0.0318704	DefinitedAD vs. IndefiniteAD	CERAD	Up-regulated	PHG	MSBB
sp|P05186|PPBT	ALPL	-0.153342	0.0023596	0.0176817	Demented vs. Nondemented	CDR	Down-regulated	PHG	MSBB
sp|P05204|HMGN2	HMGN2	0.192859	0.000978031	0.00413798	Severe vs. Normal	Plaque mean	Up-regulated	PHG	MSBB
sp|P05204|HMGN2	HMGN2	0.21736	7.25462e-05	0.000687378	DefinitedAD vs. IndefiniteAD	CERAD	Up-regulated	PHG	MSBB
sp|P05204|HMGN2	HMGN2	0.191681	0.000281344	0.00192318	Severe vs. Mild	Plaque mean	Up-regulated	PHG	MSBB
sp|P05204|HMGN2	HMGN2	0.20408	7.72479e-05	0.000425933	DefiniteAD vs. NL	CERAD	Up-regulated	PHG	MSBB
sp|P05230|FGF1	FGF1	0.270348	0.000577045	0.00305798	High vs. Low	Braak	Up-regulated	PHG	MSBB
sp|P05230|FGF1	FGF1	0.283548	0.00156504	0.0133595	Demented vs. Nondemented	CDR	Up-regulated	PHG	MSBB
sp|P05230|FGF1	FGF1	0.281482	0.000119515	0.000993251	DefinitedAD vs. IndefiniteAD	CERAD	Up-regulated	PHG	MSBB
sp|P05230|FGF1	FGF1	0.247851	0.000414676	0.0026153	Severe vs. Mild	Plaque mean	Up-regulated	PHG	MSBB
sp|P05230|FGF1	FGF1	0.362929	4.3414e-06	5.16504e-05	Severe vs. Normal	Plaque mean	Up-regulated	PHG	MSBB
sp|P05230|FGF1	FGF1	0.338289	1.25634e-06	1.48741e-05	DefiniteAD vs. NL	CERAD	Up-regulated	PHG	MSBB
sp|P05230|FGF1	FGF1	0.231778	0.00039567	0.00443786	Demented vs. Impaired	CDR	Up-regulated	PHG	MSBB
sp|P05362|ICAM1	ICAM1	0.526668	2.0754e-08	2.29181e-06	Severe vs. Mild	Plaque mean	Up-regulated	PHG	MSBB
sp|P05362|ICAM1	ICAM1	0.793814	7.93447e-15	2.4095e-11	High vs. Low	Braak	Up-regulated	PHG	MSBB
sp|P05362|ICAM1	ICAM1	0.678838	5.72586e-08	4.09129e-05	Demented vs. Nondemented	CDR	Up-regulated	PHG	MSBB
sp|P05362|ICAM1	ICAM1	0.784015	3.11602e-17	9.46256e-14	DefiniteAD vs. NL	CERAD	Up-regulated	PHG	MSBB
sp|P05362|ICAM1	ICAM1	0.400695	8.02312e-06	0.000408556	Demented vs. Impaired	CDR	Up-regulated	PHG	MSBB
sp|P05362|ICAM1	ICAM1	0.547341	9.95459e-09	6.25537e-06	High vs. Medium	Braak	Up-regulated	PHG	MSBB
sp|P05362|ICAM1	ICAM1	0.620278	5.56528e-11	5.20011e-08	DefinitedAD vs. IndefiniteAD	CERAD	Up-regulated	PHG	MSBB
sp|P05362|ICAM1	ICAM1	0.792695	1.98251e-13	2.18923e-10	Severe vs. Normal	Plaque mean	Up-regulated	PHG	MSBB
sp|P05496|AT5G1	ATP5MC1	-0.206399	0.0100417	0.032614	Severe vs. Mild	Plaque mean	Down-regulated	PHG	MSBB
sp|P05556|ITB1	ITGB1	0.234038	8.53183e-06	0.000237154	High vs. Medium	Braak	Up-regulated	PHG	MSBB
sp|P05556|ITB1	ITGB1	0.324158	3.18957e-11	5.15822e-09	DefiniteAD vs. NL	CERAD	Up-regulated	PHG	MSBB
sp|P05556|ITB1	ITGB1	0.263392	1.2787e-07	6.87272e-06	Severe vs. Mild	Plaque mean	Up-regulated	PHG	MSBB
sp|P05556|ITB1	ITGB1	0.229443	0.000402118	0.00535584	Demented vs. Nondemented	CDR	Up-regulated	PHG	MSBB
sp|P05556|ITB1	ITGB1	0.271594	8.50113e-08	6.61944e-06	DefinitedAD vs. IndefiniteAD	CERAD	Up-regulated	PHG	MSBB
sp|P05556|ITB1	ITGB1	0.286374	1.53338e-07	5.56001e-06	High vs. Low	Braak	Up-regulated	PHG	MSBB
sp|P05556|ITB1	ITGB1	0.309395	2.75032e-08	1.19743e-06	Severe vs. Normal	Plaque mean	Up-regulated	PHG	MSBB
sp|P05556|ITB1	ITGB1	0.169664	0.000321924	0.00383453	Demented vs. Impaired	CDR	Up-regulated	PHG	MSBB
sp|P05787|K2C8	KRT8	0.777003	8.10988e-11	9.12136e-09	DefiniteAD vs. NL	CERAD	Up-regulated	PHG	MSBB
sp|P05787|K2C8	KRT8	0.676314	5.6993e-08	5.22363e-06	DefinitedAD vs. IndefiniteAD	CERAD	Up-regulated	PHG	MSBB
sp|P05787|K2C8	KRT8	0.621569	8.29098e-07	5.30462e-05	High vs. Medium	Braak	Up-regulated	PHG	MSBB
sp|P05787|K2C8	KRT8	0.472555	3.29163e-05	0.000954994	Demented vs. Impaired	CDR	Up-regulated	PHG	MSBB
sp|P05787|K2C8	KRT8	0.679225	1.48914e-05	0.000690533	Demented vs. Nondemented	CDR	Up-regulated	PHG	MSBB
sp|P05787|K2C8	KRT8	0.834068	3.00375e-10	7.29731e-08	High vs. Low	Braak	Up-regulated	PHG	MSBB
sp|P05787|K2C8	KRT8	0.858958	1.2815e-10	2.47085e-08	Severe vs. Normal	Plaque mean	Up-regulated	PHG	MSBB
sp|P05787|K2C8	KRT8	0.735834	7.54459e-10	2.95626e-07	Severe vs. Mild	Plaque mean	Up-regulated	PHG	MSBB
sp|P05997|CO5A2	COL5A2	0.25367	0.0122338	0.0352643	High vs. Low	Braak	Up-regulated	PHG	MSBB
sp|P05997|CO5A2	COL5A2	0.29979	0.00249136	0.0142219	High vs. Medium	Braak	Up-regulated	PHG	MSBB
sp|P05997|CO5A2	COL5A2	0.264853	0.00445455	0.0127466	DefiniteAD vs. NL	CERAD	Up-regulated	PHG	MSBB
sp|P05997|CO5A2	COL5A2	0.249204	0.0177065	0.0445487	Severe vs. Normal	Plaque mean	Up-regulated	PHG	MSBB
sp|P06396-3|GELS-3	GSN	0.216854	0.000257758	0.00139155	Severe vs. Normal	Plaque mean	Up-regulated	PHG	MSBB
sp|P06396-3|GELS-3	GSN	0.138374	0.00505199	0.0247845	Demented vs. Impaired	CDR	Up-regulated	PHG	MSBB
sp|P06396-3|GELS-3	GSN	0.164687	0.00457078	0.0159957	High vs. Low	Braak	Up-regulated	PHG	MSBB
sp|P06396-3|GELS-3	GSN	0.205154	0.000217831	0.00153926	DefinitedAD vs. IndefiniteAD	CERAD	Up-regulated	PHG	MSBB
sp|P06396-3|GELS-3	GSN	0.175139	0.000990565	0.00527505	Severe vs. Mild	Plaque mean	Up-regulated	PHG	MSBB
sp|P06396-3|GELS-3	GSN	0.204644	9.45103e-05	0.000499355	DefiniteAD vs. NL	CERAD	Up-regulated	PHG	MSBB
sp|P06396|GELS	GSN	0.217336	0.000230857	0.00127003	Severe vs. Normal	Plaque mean	Up-regulated	PHG	MSBB
sp|P06396|GELS	GSN	0.207212	0.000172902	0.00130126	DefinitedAD vs. IndefiniteAD	CERAD	Up-regulated	PHG	MSBB
sp|P06396|GELS	GSN	0.16624	0.00397239	0.0142928	High vs. Low	Braak	Up-regulated	PHG	MSBB
sp|P06396|GELS	GSN	0.175675	0.000895555	0.00487379	Severe vs. Mild	Plaque mean	Up-regulated	PHG	MSBB
sp|P06396|GELS	GSN	0.139276	0.00455801	0.0230885	Demented vs. Impaired	CDR	Up-regulated	PHG	MSBB
sp|P06396|GELS	GSN	0.204868	8.42931e-05	0.000457102	DefiniteAD vs. NL	CERAD	Up-regulated	PHG	MSBB
sp|P06400|RB	RB1	0.141908	0.000179406	0.00133614	DefinitedAD vs. IndefiniteAD	CERAD	Up-regulated	PHG	MSBB
sp|P06400|RB	RB1	0.160021	1.79142e-05	0.000400008	High vs. Medium	Braak	Up-regulated	PHG	MSBB
sp|P06400|RB	RB1	0.172891	1.58071e-05	0.000143077	Severe vs. Normal	Plaque mean	Up-regulated	PHG	MSBB
sp|P06400|RB	RB1	0.173151	0.00016473	0.00293115	Demented vs. Nondemented	CDR	Up-regulated	PHG	MSBB
sp|P06400|RB	RB1	0.155934	1.43403e-05	0.000105956	DefiniteAD vs. NL	CERAD	Up-regulated	PHG	MSBB
sp|P06400|RB	RB1	0.163994	5.59961e-06	9.95877e-05	Severe vs. Mild	Plaque mean	Up-regulated	PHG	MSBB
sp|P06400|RB	RB1	0.198665	2.89722e-07	8.66812e-06	High vs. Low	Braak	Up-regulated	PHG	MSBB
sp|P06454|PTMA	PTMA	0.176931	0.000305794	0.00198635	DefinitedAD vs. IndefiniteAD	CERAD	Up-regulated	PHG	MSBB
sp|P06454|PTMA	PTMA	0.176961	0.000132112	0.000662306	DefiniteAD vs. NL	CERAD	Up-regulated	PHG	MSBB
sp|P06454|PTMA	PTMA	0.165319	0.0016954	0.0065068	Severe vs. Normal	Plaque mean	Up-regulated	PHG	MSBB
sp|P06703|S10A6	S100A6	0.624121	4.21326e-09	3.28272e-07	Severe vs. Normal	Plaque mean	Up-regulated	PHG	MSBB
sp|P06703|S10A6	S100A6	0.377471	0.000170613	0.00200429	High vs. Medium	Braak	Up-regulated	PHG	MSBB
sp|P06703|S10A6	S100A6	0.493011	6.31378e-05	0.00161121	Demented vs. Nondemented	CDR	Up-regulated	PHG	MSBB
sp|P06703|S10A6	S100A6	0.414017	2.66236e-05	0.000330309	DefinitedAD vs. IndefiniteAD	CERAD	Up-regulated	PHG	MSBB
sp|P06703|S10A6	S100A6	0.568157	2.44651e-09	1.25923e-07	DefiniteAD vs. NL	CERAD	Up-regulated	PHG	MSBB
sp|P06703|S10A6	S100A6	0.495367	1.63115e-07	8.05428e-06	Severe vs. Mild	Plaque mean	Up-regulated	PHG	MSBB
sp|P06703|S10A6	S100A6	0.550951	1.5831e-07	5.72319e-06	High vs. Low	Braak	Up-regulated	PHG	MSBB
sp|P06703|S10A6	S100A6	0.339286	0.000147507	0.00236381	Demented vs. Impaired	CDR	Up-regulated	PHG	MSBB
sp|P06737|PYGL	PYGL	0.203796	2.77178e-09	2.63017e-07	Severe vs. Normal	Plaque mean	Up-regulated	PHG	MSBB
sp|P06737|PYGL	PYGL	0.150441	2.34012e-06	6.02234e-05	DefinitedAD vs. IndefiniteAD	CERAD	Up-regulated	PHG	MSBB
sp|P06737|PYGL	PYGL	0.188031	8.84952e-10	5.63272e-08	DefiniteAD vs. NL	CERAD	Up-regulated	PHG	MSBB
sp|P06737|PYGL	PYGL	0.147409	0.000214186	0.00346434	Demented vs. Nondemented	CDR	Up-regulated	PHG	MSBB
sp|P06737|PYGL	PYGL	0.180431	1.11643e-07	4.40549e-06	High vs. Low	Braak	Up-regulated	PHG	MSBB
sp|P06737|PYGL	PYGL	0.170181	2.78437e-08	2.8328e-06	Severe vs. Mild	Plaque mean	Up-regulated	PHG	MSBB
sp|P07099|HYEP	EPHX1	0.144054	0.00131081	0.00890512	High vs. Medium	Braak	Up-regulated	PHG	MSBB
sp|P07099|HYEP	EPHX1	0.173123	7.09662e-05	0.000676099	DefinitedAD vs. IndefiniteAD	CERAD	Up-regulated	PHG	MSBB
sp|P07099|HYEP	EPHX1	0.187576	0.000596081	0.00695196	Demented vs. Nondemented	CDR	Up-regulated	PHG	MSBB
sp|P07099|HYEP	EPHX1	0.231661	1.06461e-06	1.70895e-05	Severe vs. Normal	Plaque mean	Up-regulated	PHG	MSBB
sp|P07099|HYEP	EPHX1	0.194595	2.82915e-05	0.000291235	High vs. Low	Braak	Up-regulated	PHG	MSBB
sp|P07099|HYEP	EPHX1	0.232246	3.04346e-08	7.96743e-07	DefiniteAD vs. NL	CERAD	Up-regulated	PHG	MSBB
sp|P07099|HYEP	EPHX1	0.171106	5.15322e-05	0.000507567	Severe vs. Mild	Plaque mean	Up-regulated	PHG	MSBB
sp|P07101-3|TY3H-3	TH	0.13806	0.0157576	0.0444926	DefinitedAD vs. IndefiniteAD	CERAD	Up-regulated	PHG	MSBB
sp|P07101-3|TY3H-3	TH	0.15585	0.00375614	0.0150829	Severe vs. Mild	Plaque mean	Up-regulated	PHG	MSBB
sp|P07101-3|TY3H-3	TH	0.181652	0.00241113	0.00874789	Severe vs. Normal	Plaque mean	Up-regulated	PHG	MSBB
sp|P07101|TY3H	TH	0.198359	0.00235815	0.00858012	Severe vs. Normal	Plaque mean	Up-regulated	PHG	MSBB
sp|P07108-5|ACBP-5	DBI	0.251991	7.03542e-06	0.000206423	High vs. Medium	Braak	Up-regulated	PHG	MSBB
sp|P07108-5|ACBP-5	DBI	0.293194	1.60975e-05	0.000721537	Demented vs. Nondemented	CDR	Up-regulated	PHG	MSBB
sp|P07108-5|ACBP-5	DBI	0.273179	1.8898e-07	8.86308e-06	Severe vs. Mild	Plaque mean	Up-regulated	PHG	MSBB
sp|P07108-5|ACBP-5	DBI	0.34197	6.20102e-09	4.04966e-07	Severe vs. Normal	Plaque mean	Up-regulated	PHG	MSBB
sp|P07108-5|ACBP-5	DBI	0.323831	3.02567e-08	1.64811e-06	High vs. Low	Braak	Up-regulated	PHG	MSBB
sp|P07108-5|ACBP-5	DBI	0.323849	5.34789e-10	3.82122e-08	DefiniteAD vs. NL	CERAD	Up-regulated	PHG	MSBB
sp|P07108-5|ACBP-5	DBI	0.266473	8.96292e-07	3.20214e-05	DefinitedAD vs. IndefiniteAD	CERAD	Up-regulated	PHG	MSBB
sp|P07108-5|ACBP-5	DBI	0.192998	8.77101e-05	0.00168086	Demented vs. Impaired	CDR	Up-regulated	PHG	MSBB
sp|P07108|ACBP	DBI	0.252785	6.68475e-06	0.000200226	High vs. Medium	Braak	Up-regulated	PHG	MSBB
sp|P07108|ACBP	DBI	0.324393	2.92649e-08	1.61582e-06	High vs. Low	Braak	Up-regulated	PHG	MSBB
sp|P07108|ACBP	DBI	0.342096	6.33583e-09	4.09369e-07	Severe vs. Normal	Plaque mean	Up-regulated	PHG	MSBB
sp|P07108|ACBP	DBI	0.324034	5.41196e-10	3.84439e-08	DefiniteAD vs. NL	CERAD	Up-regulated	PHG	MSBB
sp|P07108|ACBP	DBI	0.292783	1.68199e-05	0.000742688	Demented vs. Nondemented	CDR	Up-regulated	PHG	MSBB
sp|P07108|ACBP	DBI	0.273017	1.97243e-07	8.96752e-06	Severe vs. Mild	Plaque mean	Up-regulated	PHG	MSBB
sp|P07108|ACBP	DBI	0.193373	8.63802e-05	0.00166525	Demented vs. Impaired	CDR	Up-regulated	PHG	MSBB
sp|P07108|ACBP	DBI	0.266676	8.99354e-07	3.20365e-05	DefinitedAD vs. IndefiniteAD	CERAD	Up-regulated	PHG	MSBB
sp|P07225|PROS	PROS1	0.153267	0.0101568	0.0303805	High vs. Low	Braak	Up-regulated	PHG	MSBB
sp|P07225|PROS	PROS1	0.179224	0.00219757	0.0092856	DefinitedAD vs. IndefiniteAD	CERAD	Up-regulated	PHG	MSBB
sp|P07225|PROS	PROS1	0.183173	0.00171112	0.0108481	High vs. Medium	Braak	Up-regulated	PHG	MSBB
sp|P07305|H10	H1F0	0.140288	0.00377772	0.0151545	Severe vs. Mild	Plaque mean	Up-regulated	PHG	MSBB
sp|P07339|CATD	CTSD	0.140399	4.17047e-07	6.11821e-06	DefiniteAD vs. NL	CERAD	Up-regulated	PHG	MSBB
sp|P07339|CATD	CTSD	0.140179	7.60026e-06	8.00003e-05	Severe vs. Normal	Plaque mean	Up-regulated	PHG	MSBB
sp|P07339|CATD	CTSD	0.158674	1.37874e-07	5.12159e-06	High vs. Low	Braak	Up-regulated	PHG	MSBB
sp|P07355|ANXA2	ANXA2	0.563006	1.75913e-07	6.12268e-06	High vs. Low	Braak	Up-regulated	PHG	MSBB
sp|P07355|ANXA2	ANXA2	0.546015	1.76063e-08	5.33325e-07	DefiniteAD vs. NL	CERAD	Up-regulated	PHG	MSBB
sp|P07355|ANXA2	ANXA2	0.479421	1.1224e-06	3.05603e-05	Severe vs. Mild	Plaque mean	Up-regulated	PHG	MSBB
sp|P07355|ANXA2	ANXA2	0.541834	7.66723e-07	1.33239e-05	Severe vs. Normal	Plaque mean	Up-regulated	PHG	MSBB
sp|P07355|ANXA2	ANXA2	0.481834	2.06645e-06	5.55335e-05	DefinitedAD vs. IndefiniteAD	CERAD	Up-regulated	PHG	MSBB
sp|P07355|ANXA2	ANXA2	0.419468	0.000967118	0.00953748	Demented vs. Nondemented	CDR	Up-regulated	PHG	MSBB
sp|P07355|ANXA2	ANXA2	0.417197	5.43116e-05	0.000890315	High vs. Medium	Braak	Up-regulated	PHG	MSBB
sp|P07355|ANXA2	ANXA2	0.301495	0.00110124	0.00856386	Demented vs. Impaired	CDR	Up-regulated	PHG	MSBB
sp|P07585|PGS2	DCN	0.39838	0.0111009	0.0426044	High vs. Medium	Braak	Up-regulated	PHG	MSBB
sp|P07741|APT	APRT	0.22613	3.06482e-06	2.99264e-05	DefiniteAD vs. NL	CERAD	Up-regulated	PHG	MSBB
sp|P07741|APT	APRT	0.206111	0.00013793	0.00100612	High vs. Low	Braak	Up-regulated	PHG	MSBB
sp|P07741|APT	APRT	0.246241	9.00605e-05	0.00201097	Demented vs. Nondemented	CDR	Up-regulated	PHG	MSBB
sp|P07741|APT	APRT	0.211619	0.000119064	0.000735268	Severe vs. Normal	Plaque mean	Up-regulated	PHG	MSBB
sp|P07741|APT	APRT	0.209717	4.00628e-05	0.00043528	DefinitedAD vs. IndefiniteAD	CERAD	Up-regulated	PHG	MSBB
sp|P07741|APT	APRT	0.189535	0.000126627	0.00101863	Severe vs. Mild	Plaque mean	Up-regulated	PHG	MSBB
sp|P07741|APT	APRT	0.181935	0.000531064	0.00459134	High vs. Medium	Braak	Up-regulated	PHG	MSBB
sp|P07858|CATB	CTSB	0.137542	8.85285e-06	8.95649e-05	Severe vs. Normal	Plaque mean	Up-regulated	PHG	MSBB
sp|P07902|GALT	GALT	0.169557	2.39373e-05	0.000253944	High vs. Low	Braak	Up-regulated	PHG	MSBB
sp|P07902|GALT	GALT	0.156107	1.48545e-05	0.00010896	DefiniteAD vs. NL	CERAD	Up-regulated	PHG	MSBB
sp|P07902|GALT	GALT	0.143256	0.0001634	0.00124518	DefinitedAD vs. IndefiniteAD	CERAD	Up-regulated	PHG	MSBB
sp|P07902|GALT	GALT	0.158898	9.22534e-05	0.000596065	Severe vs. Normal	Plaque mean	Up-regulated	PHG	MSBB
sp|P07902|GALT	GALT	0.140234	0.000123026	0.000994935	Severe vs. Mild	Plaque mean	Up-regulated	PHG	MSBB
sp|P07948-2|LYN-2	LYN	0.162154	4.50663e-08	1.08186e-06	DefiniteAD vs. NL	CERAD	Up-regulated	PHG	MSBB
sp|P07948-2|LYN-2	LYN	0.163513	1.80315e-07	1.16504e-05	DefinitedAD vs. IndefiniteAD	CERAD	Up-regulated	PHG	MSBB
sp|P07948-2|LYN-2	LYN	0.165107	2.34775e-07	7.31235e-06	High vs. Low	Braak	Up-regulated	PHG	MSBB
sp|P07948-2|LYN-2	LYN	0.182395	6.73115e-09	5.84023e-06	High vs. Medium	Braak	Up-regulated	PHG	MSBB
sp|P07948|LYN	LYN	0.163242	3.35891e-08	8.5536e-07	DefiniteAD vs. NL	CERAD	Up-regulated	PHG	MSBB
sp|P07948|LYN	LYN	0.157865	4.03842e-07	1.90134e-05	DefinitedAD vs. IndefiniteAD	CERAD	Up-regulated	PHG	MSBB
sp|P07948|LYN	LYN	0.166405	1.9711e-07	6.51787e-06	High vs. Low	Braak	Up-regulated	PHG	MSBB
sp|P07948|LYN	LYN	0.180254	1.00291e-08	6.25537e-06	High vs. Medium	Braak	Up-regulated	PHG	MSBB
sp|P07996|TSP1	THBS1	0.228267	0.00982962	0.0296026	High vs. Low	Braak	Up-regulated	PHG	MSBB
sp|P08123|CO1A2	COL1A2	0.515094	0.000546206	0.00467896	High vs. Medium	Braak	Up-regulated	PHG	MSBB
sp|P08123|CO1A2	COL1A2	0.434859	0.00733441	0.0219112	Severe vs. Normal	Plaque mean	Up-regulated	PHG	MSBB
sp|P08123|CO1A2	COL1A2	0.49965	0.00105688	0.00496438	High vs. Low	Braak	Up-regulated	PHG	MSBB
sp|P08123|CO1A2	COL1A2	0.468609	0.00115705	0.00410357	DefiniteAD vs. NL	CERAD	Up-regulated	PHG	MSBB
sp|P08247|SYPH	SYP	-0.145681	0.000277171	0.00147677	Severe vs. Normal	Plaque mean	Down-regulated	PHG	MSBB
sp|P08294|SODE	SOD3	0.218862	3.98232e-05	0.000246049	DefiniteAD vs. NL	CERAD	Up-regulated	PHG	MSBB
sp|P08294|SODE	SOD3	0.180358	0.008081	0.041079	Demented vs. Nondemented	CDR	Up-regulated	PHG	MSBB
sp|P08294|SODE	SOD3	0.20717	0.000161688	0.0019312	High vs. Medium	Braak	Up-regulated	PHG	MSBB
sp|P08294|SODE	SOD3	0.280033	9.64051e-07	2.1566e-05	High vs. Low	Braak	Up-regulated	PHG	MSBB
sp|P08294|SODE	SOD3	0.16295	0.00234671	0.0104915	Severe vs. Mild	Plaque mean	Up-regulated	PHG	MSBB
sp|P08294|SODE	SOD3	0.211864	0.00039791	0.0019801	Severe vs. Normal	Plaque mean	Up-regulated	PHG	MSBB
sp|P08559|ODPA	PDHA1	-0.139222	7.78537e-07	1.86355e-05	High vs. Low	Braak	Down-regulated	PHG	MSBB
sp|P08559|ODPA	PDHA1	-0.143436	2.22216e-08	6.30668e-07	DefiniteAD vs. NL	CERAD	Down-regulated	PHG	MSBB
sp|P08559|ODPA	PDHA1	-0.142494	4.33916e-08	3.65237e-06	Severe vs. Mild	Plaque mean	Down-regulated	PHG	MSBB
sp|P08559|ODPA	PDHA1	-0.145494	8.00629e-08	6.35052e-06	DefinitedAD vs. IndefiniteAD	CERAD	Down-regulated	PHG	MSBB
sp|P08559|ODPA	PDHA1	-0.158037	4.67154e-08	1.74065e-06	Severe vs. Normal	Plaque mean	Down-regulated	PHG	MSBB
sp|P08567|PLEK	PLEK	0.234252	1.64012e-05	0.000118095	DefiniteAD vs. NL	CERAD	Up-regulated	PHG	MSBB
sp|P08567|PLEK	PLEK	0.180396	0.00104864	0.005543	Severe vs. Mild	Plaque mean	Up-regulated	PHG	MSBB
sp|P08567|PLEK	PLEK	0.197865	0.00530456	0.0305776	Demented vs. Nondemented	CDR	Up-regulated	PHG	MSBB
sp|P08567|PLEK	PLEK	0.191967	0.00114037	0.00803482	High vs. Medium	Braak	Up-regulated	PHG	MSBB
sp|P08567|PLEK	PLEK	0.238296	9.24723e-05	0.000733678	High vs. Low	Braak	Up-regulated	PHG	MSBB
sp|P08567|PLEK	PLEK	0.236215	4.0353e-05	0.00043726	DefinitedAD vs. IndefiniteAD	CERAD	Up-regulated	PHG	MSBB
sp|P08567|PLEK	PLEK	0.261456	2.33957e-05	0.000195991	Severe vs. Normal	Plaque mean	Up-regulated	PHG	MSBB
sp|P08571|CD14	CD14	0.234983	0.00226186	0.00720555	DefiniteAD vs. NL	CERAD	Up-regulated	PHG	MSBB
sp|P08571|CD14	CD14	0.269876	0.00176397	0.00672746	Severe vs. Normal	Plaque mean	Up-regulated	PHG	MSBB
sp|P08571|CD14	CD14	0.19588	0.0183408	0.0491662	High vs. Low	Braak	Up-regulated	PHG	MSBB
sp|P08572|CO4A2	COL4A2	0.210058	0.0057901	0.0159195	DefiniteAD vs. NL	CERAD	Up-regulated	PHG	MSBB
sp|P08572|CO4A2	COL4A2	0.214021	0.010239	0.0305887	High vs. Low	Braak	Up-regulated	PHG	MSBB
sp|P08575|PTPRC	PTPRC	0.224637	1.58226e-06	4.55471e-05	DefinitedAD vs. IndefiniteAD	CERAD	Up-regulated	PHG	MSBB
sp|P08575|PTPRC	PTPRC	0.247039	1.13828e-06	1.80022e-05	Severe vs. Normal	Plaque mean	Up-regulated	PHG	MSBB
sp|P08575|PTPRC	PTPRC	0.179968	6.76288e-05	0.00061859	Severe vs. Mild	Plaque mean	Up-regulated	PHG	MSBB
sp|P08575|PTPRC	PTPRC	0.182231	0.00178502	0.0145767	Demented vs. Nondemented	CDR	Up-regulated	PHG	MSBB
sp|P08575|PTPRC	PTPRC	0.22176	5.93964e-06	8.60034e-05	High vs. Low	Braak	Up-regulated	PHG	MSBB
sp|P08575|PTPRC	PTPRC	0.211459	9.19979e-06	0.000251689	High vs. Medium	Braak	Up-regulated	PHG	MSBB
sp|P08575|PTPRC	PTPRC	0.235344	1.16799e-07	2.27365e-06	DefiniteAD vs. NL	CERAD	Up-regulated	PHG	MSBB
sp|P08581|MET	MET	-0.172022	0.000346855	0.00218756	DefinitedAD vs. IndefiniteAD	CERAD	Down-regulated	PHG	MSBB
sp|P08581|MET	MET	-0.164974	0.000953788	0.00458294	High vs. Low	Braak	Down-regulated	PHG	MSBB
sp|P08581|MET	MET	-0.222857	7.34278e-07	2.25804e-05	Severe vs. Mild	Plaque mean	Down-regulated	PHG	MSBB
sp|P08581|MET	MET	-0.193692	2.206e-05	0.000149366	DefiniteAD vs. NL	CERAD	Down-regulated	PHG	MSBB
sp|P08581|MET	MET	-0.263154	1.62711e-07	4.16095e-06	Severe vs. Normal	Plaque mean	Down-regulated	PHG	MSBB
sp|P08637|FCG3A	FCGR3A	0.188729	0.00647078	0.0351523	Demented vs. Nondemented	CDR	Up-regulated	PHG	MSBB
sp|P08637|FCG3A	FCGR3A	0.146082	0.0114851	0.0344723	DefinitedAD vs. IndefiniteAD	CERAD	Up-regulated	PHG	MSBB
sp|P08648|ITA5	ITGA5	0.142284	0.000770693	0.00431808	Severe vs. Mild	Plaque mean	Up-regulated	PHG	MSBB
sp|P08648|ITA5	ITGA5	0.182469	8.08493e-05	0.000664463	High vs. Low	Braak	Up-regulated	PHG	MSBB
sp|P08648|ITA5	ITGA5	0.154864	0.000559637	0.00476378	High vs. Medium	Braak	Up-regulated	PHG	MSBB
sp|P08651|NFIC	NFIC	0.170852	4.77875e-05	0.000480128	Severe vs. Mild	Plaque mean	Up-regulated	PHG	MSBB
sp|P08651|NFIC	NFIC	0.17734	0.000141034	0.000845992	Severe vs. Normal	Plaque mean	Up-regulated	PHG	MSBB
sp|P08651|NFIC	NFIC	0.154164	0.000244644	0.00111008	DefiniteAD vs. NL	CERAD	Up-regulated	PHG	MSBB
sp|P08670|VIME	VIM	0.421203	0.0003302	0.00468568	Demented vs. Nondemented	CDR	Up-regulated	PHG	MSBB
sp|P08670|VIME	VIM	0.597063	2.00982e-09	2.12289e-07	Severe vs. Normal	Plaque mean	Up-regulated	PHG	MSBB
sp|P08670|VIME	VIM	0.514562	7.99293e-09	1.2775e-06	Severe vs. Mild	Plaque mean	Up-regulated	PHG	MSBB
sp|P08670|VIME	VIM	0.459016	8.29734e-07	5.30462e-05	High vs. Medium	Braak	Up-regulated	PHG	MSBB
sp|P08670|VIME	VIM	0.297693	0.000476822	0.00503649	Demented vs. Impaired	CDR	Up-regulated	PHG	MSBB
sp|P08670|VIME	VIM	0.586494	3.34027e-11	5.20183e-09	DefiniteAD vs. NL	CERAD	Up-regulated	PHG	MSBB
sp|P08670|VIME	VIM	0.477322	1.90775e-07	1.20695e-05	DefinitedAD vs. IndefiniteAD	CERAD	Up-regulated	PHG	MSBB
sp|P08670|VIME	VIM	0.604161	5.99319e-10	1.12878e-07	High vs. Low	Braak	Up-regulated	PHG	MSBB
sp|P08697|A2AP	SERPINF2	0.228572	0.0056169	0.0195665	DefinitedAD vs. IndefiniteAD	CERAD	Up-regulated	PHG	MSBB
sp|P08758|ANXA5	ANXA5	0.272991	1.02341e-06	0.000133765	Demented vs. Impaired	CDR	Up-regulated	PHG	MSBB
sp|P08758|ANXA5	ANXA5	0.331972	2.43223e-08	6.74527e-07	DefiniteAD vs. NL	CERAD	Up-regulated	PHG	MSBB
sp|P08758|ANXA5	ANXA5	0.352776	6.53759e-08	2.93034e-06	High vs. Low	Braak	Up-regulated	PHG	MSBB
sp|P08758|ANXA5	ANXA5	0.292548	2.69961e-06	6.6173e-05	DefinitedAD vs. IndefiniteAD	CERAD	Up-regulated	PHG	MSBB
sp|P08758|ANXA5	ANXA5	0.277514	9.69471e-06	0.000259959	High vs. Medium	Braak	Up-regulated	PHG	MSBB
sp|P08758|ANXA5	ANXA5	0.279027	0.000229795	0.00365356	Demented vs. Nondemented	CDR	Up-regulated	PHG	MSBB
sp|P08758|ANXA5	ANXA5	0.303066	4.96637e-07	1.70752e-05	Severe vs. Mild	Plaque mean	Up-regulated	PHG	MSBB
sp|P08758|ANXA5	ANXA5	0.336795	5.03951e-07	9.82788e-06	Severe vs. Normal	Plaque mean	Up-regulated	PHG	MSBB
sp|P09038|FGF2	FGF2	0.181342	0.000794195	0.00843277	Demented vs. Nondemented	CDR	Up-regulated	PHG	MSBB
sp|P09038|FGF2	FGF2	0.247745	4.54788e-08	2.32114e-06	High vs. Low	Braak	Up-regulated	PHG	MSBB
sp|P09038|FGF2	FGF2	0.219666	5.4525e-07	4.0385e-05	High vs. Medium	Braak	Up-regulated	PHG	MSBB
sp|P09038|FGF2	FGF2	0.213872	3.81099e-07	1.84431e-05	DefinitedAD vs. IndefiniteAD	CERAD	Up-regulated	PHG	MSBB
sp|P09038|FGF2	FGF2	0.277945	1.02295e-11	2.21888e-09	DefiniteAD vs. NL	CERAD	Up-regulated	PHG	MSBB
sp|P09038|FGF2	FGF2	0.277302	2.56981e-09	2.53784e-07	Severe vs. Normal	Plaque mean	Up-regulated	PHG	MSBB
sp|P09038|FGF2	FGF2	0.206874	5.34962e-07	1.79013e-05	Severe vs. Mild	Plaque mean	Up-regulated	PHG	MSBB
sp|P09038|FGF2	FGF2	0.147273	0.000188801	0.00272049	Demented vs. Impaired	CDR	Up-regulated	PHG	MSBB
sp|P09211|GSTP1	GSTP1	0.205531	4.3339e-06	8.99814e-05	DefinitedAD vs. IndefiniteAD	CERAD	Up-regulated	PHG	MSBB
sp|P09211|GSTP1	GSTP1	0.224875	2.69951e-06	3.54114e-05	Severe vs. Normal	Plaque mean	Up-regulated	PHG	MSBB
sp|P09211|GSTP1	GSTP1	0.18934	1.03867e-05	0.000153675	Severe vs. Mild	Plaque mean	Up-regulated	PHG	MSBB
sp|P09211|GSTP1	GSTP1	0.158654	6.227e-05	0.00135997	Demented vs. Impaired	CDR	Up-regulated	PHG	MSBB
sp|P09211|GSTP1	GSTP1	0.218808	2.82855e-06	4.86663e-05	High vs. Low	Braak	Up-regulated	PHG	MSBB
sp|P09211|GSTP1	GSTP1	0.145912	0.00112249	0.00794109	High vs. Medium	Braak	Up-regulated	PHG	MSBB
sp|P09211|GSTP1	GSTP1	0.207439	9.58575e-07	1.20039e-05	DefiniteAD vs. NL	CERAD	Up-regulated	PHG	MSBB
sp|P09211|GSTP1	GSTP1	0.212009	9.82696e-05	0.00210526	Demented vs. Nondemented	CDR	Up-regulated	PHG	MSBB
sp|P09382|LEG1	LGALS1	0.151229	7.91809e-05	0.00159504	Demented vs. Impaired	CDR	Up-regulated	PHG	MSBB
sp|P09382|LEG1	LGALS1	0.138051	0.00188195	0.0116218	High vs. Medium	Braak	Up-regulated	PHG	MSBB
sp|P09382|LEG1	LGALS1	0.187964	5.8363e-05	0.000412001	Severe vs. Normal	Plaque mean	Up-regulated	PHG	MSBB
sp|P09382|LEG1	LGALS1	0.188864	4.10565e-05	0.000388317	High vs. Low	Braak	Up-regulated	PHG	MSBB
sp|P09382|LEG1	LGALS1	0.167633	0.000112666	0.000947861	DefinitedAD vs. IndefiniteAD	CERAD	Up-regulated	PHG	MSBB
sp|P09382|LEG1	LGALS1	0.203375	0.000112196	0.00230541	Demented vs. Nondemented	CDR	Up-regulated	PHG	MSBB
sp|P09382|LEG1	LGALS1	0.162868	0.000105091	0.000879768	Severe vs. Mild	Plaque mean	Up-regulated	PHG	MSBB
sp|P09382|LEG1	LGALS1	0.196668	1.98044e-06	2.127e-05	DefiniteAD vs. NL	CERAD	Up-regulated	PHG	MSBB
sp|P09429|HMGB1	HMGB1	0.177962	1.14175e-05	0.000175111	DefinitedAD vs. IndefiniteAD	CERAD	Up-regulated	PHG	MSBB
sp|P09429|HMGB1	HMGB1	0.187798	1.05068e-06	1.29834e-05	DefiniteAD vs. NL	CERAD	Up-regulated	PHG	MSBB
sp|P09429|HMGB1	HMGB1	0.172248	1.09039e-05	0.000158253	Severe vs. Mild	Plaque mean	Up-regulated	PHG	MSBB
sp|P09429|HMGB1	HMGB1	0.146038	0.000649515	0.00335587	High vs. Low	Braak	Up-regulated	PHG	MSBB
sp|P09429|HMGB1	HMGB1	0.185421	2.00013e-05	0.000172799	Severe vs. Normal	Plaque mean	Up-regulated	PHG	MSBB
sp|P09467|F16P1	FBP1	0.140338	0.00183745	0.00810145	DefinitedAD vs. IndefiniteAD	CERAD	Up-regulated	PHG	MSBB
sp|P09467|F16P1	FBP1	0.163433	0.000720595	0.00321449	Severe vs. Normal	Plaque mean	Up-regulated	PHG	MSBB
sp|P09467|F16P1	FBP1	0.164669	0.000548186	0.0029442	High vs. Low	Braak	Up-regulated	PHG	MSBB
sp|P09467|F16P1	FBP1	0.15559	0.000266185	0.00119297	DefiniteAD vs. NL	CERAD	Up-regulated	PHG	MSBB
sp|P09486|SPRC	SPARC	0.313415	0.000277732	0.00171143	High vs. Low	Braak	Up-regulated	PHG	MSBB
sp|P09486|SPRC	SPARC	0.276306	0.000970558	0.00709083	High vs. Medium	Braak	Up-regulated	PHG	MSBB
sp|P09486|SPRC	SPARC	0.285271	0.000211767	0.000982931	DefiniteAD vs. NL	CERAD	Up-regulated	PHG	MSBB
sp|P09486|SPRC	SPARC	0.198484	0.00537497	0.0258881	Demented vs. Impaired	CDR	Up-regulated	PHG	MSBB
sp|P09486|SPRC	SPARC	0.3277	0.000153004	0.000904398	Severe vs. Normal	Plaque mean	Up-regulated	PHG	MSBB
sp|P09486|SPRC	SPARC	0.32744	0.000887978	0.00901108	Demented vs. Nondemented	CDR	Up-regulated	PHG	MSBB
sp|P09486|SPRC	SPARC	0.27232	0.000822672	0.00431663	DefinitedAD vs. IndefiniteAD	CERAD	Up-regulated	PHG	MSBB
sp|P09486|SPRC	SPARC	0.266056	0.000603267	0.00351795	Severe vs. Mild	Plaque mean	Up-regulated	PHG	MSBB
sp|P09488|GSTM1	GSTM1	0.296225	0.0093075	0.0291387	DefinitedAD vs. IndefiniteAD	CERAD	Up-regulated	PHG	MSBB
sp|P09493-10|TPM1-10	TPM1	0.184592	0.000334825	0.00220201	Severe vs. Mild	Plaque mean	Up-regulated	PHG	MSBB
sp|P09493-10|TPM1-10	TPM1	0.146403	0.00814192	0.0339573	High vs. Medium	Braak	Up-regulated	PHG	MSBB
sp|P09496-2|CLCA-2	CLTA	-0.166467	3.63909e-06	4.51522e-05	Severe vs. Normal	Plaque mean	Down-regulated	PHG	MSBB
sp|P09496-2|CLCA-2	CLTA	-0.141074	1.19924e-05	0.00016978	Severe vs. Mild	Plaque mean	Down-regulated	PHG	MSBB
sp|P09496-2|CLCA-2	CLTA	-0.142024	1.17693e-05	8.96192e-05	DefiniteAD vs. NL	CERAD	Down-regulated	PHG	MSBB
sp|P09496|CLCA	CLTA	-0.139709	0.000188825	0.00127468	High vs. Low	Braak	Down-regulated	PHG	MSBB
sp|P09496|CLCA	CLTA	-0.153767	4.70423e-06	4.26753e-05	DefiniteAD vs. NL	CERAD	Down-regulated	PHG	MSBB
sp|P09496|CLCA	CLTA	-0.141581	2.22433e-05	0.000264891	Severe vs. Mild	Plaque mean	Down-regulated	PHG	MSBB
sp|P09496|CLCA	CLTA	-0.180592	1.37025e-06	2.07536e-05	Severe vs. Normal	Plaque mean	Down-regulated	PHG	MSBB
sp|P09525|ANXA4	ANXA4	0.149443	0.00867634	0.0250794	Severe vs. Normal	Plaque mean	Up-regulated	PHG	MSBB
sp|P09525|ANXA4	ANXA4	0.168551	0.000165177	0.00250175	Demented vs. Impaired	CDR	Up-regulated	PHG	MSBB
sp|P09525|ANXA4	ANXA4	0.220841	3.24113e-05	0.000604762	High vs. Medium	Braak	Up-regulated	PHG	MSBB
sp|P09525|ANXA4	ANXA4	0.143029	0.00693805	0.0230642	DefinitedAD vs. IndefiniteAD	CERAD	Up-regulated	PHG	MSBB
sp|P09525|ANXA4	ANXA4	0.193259	0.0001276	0.000642603	DefiniteAD vs. NL	CERAD	Up-regulated	PHG	MSBB
sp|P09525|ANXA4	ANXA4	0.14655	0.00427784	0.0166869	Severe vs. Mild	Plaque mean	Up-regulated	PHG	MSBB
sp|P09525|ANXA4	ANXA4	0.328898	1.54679e-07	6.16318e-05	Demented vs. Nondemented	CDR	Up-regulated	PHG	MSBB
sp|P09525|ANXA4	ANXA4	0.247161	6.38663e-06	9.10544e-05	High vs. Low	Braak	Up-regulated	PHG	MSBB
sp|P09601|HMOX1	HMOX1	0.178935	0.000133029	0.000807549	Severe vs. Normal	Plaque mean	Up-regulated	PHG	MSBB
sp|P09601|HMOX1	HMOX1	0.159553	0.000226582	0.00146321	High vs. Low	Braak	Up-regulated	PHG	MSBB
sp|P09601|HMOX1	HMOX1	0.189786	4.70244e-06	4.26753e-05	DefiniteAD vs. NL	CERAD	Up-regulated	PHG	MSBB
sp|P09668|CATH	CTSH	0.285602	0.00124563	0.0056481	High vs. Low	Braak	Up-regulated	PHG	MSBB
sp|P09668|CATH	CTSH	0.285774	0.0003612	0.0023425	Severe vs. Mild	Plaque mean	Up-regulated	PHG	MSBB
sp|P09668|CATH	CTSH	0.199204	0.00747559	0.0326406	Demented vs. Impaired	CDR	Up-regulated	PHG	MSBB
sp|P09668|CATH	CTSH	0.279984	0.000815602	0.00428244	DefinitedAD vs. IndefiniteAD	CERAD	Up-regulated	PHG	MSBB
sp|P09668|CATH	CTSH	0.288571	0.000262712	0.00117961	DefiniteAD vs. NL	CERAD	Up-regulated	PHG	MSBB
sp|P09668|CATH	CTSH	0.21406	0.0125101	0.0463912	High vs. Medium	Braak	Up-regulated	PHG	MSBB
sp|P09668|CATH	CTSH	0.289868	0.00110239	0.00457488	Severe vs. Normal	Plaque mean	Up-regulated	PHG	MSBB
sp|P09669|COX6C	COX6C	-0.140072	0.00134038	0.00597902	High vs. Low	Braak	Down-regulated	PHG	MSBB
sp|P09669|COX6C	COX6C	-0.139613	0.000296109	0.00130226	DefiniteAD vs. NL	CERAD	Down-regulated	PHG	MSBB
sp|P09669|COX6C	COX6C	-0.221621	1.13638e-07	8.16778e-06	DefinitedAD vs. IndefiniteAD	CERAD	Down-regulated	PHG	MSBB
sp|P09669|COX6C	COX6C	-0.13868	0.00113093	0.00798687	High vs. Medium	Braak	Down-regulated	PHG	MSBB
sp|P09669|COX6C	COX6C	-0.144531	0.00520003	0.0302174	Demented vs. Nondemented	CDR	Down-regulated	PHG	MSBB
sp|P09871|C1S	C1S	0.169597	0.00680762	0.0206472	Severe vs. Normal	Plaque mean	Up-regulated	PHG	MSBB
sp|P09871|C1S	C1S	0.185814	0.00187465	0.00782754	High vs. Low	Braak	Up-regulated	PHG	MSBB
sp|P09871|C1S	C1S	0.184921	0.000762373	0.00288042	DefiniteAD vs. NL	CERAD	Up-regulated	PHG	MSBB
sp|P09871|C1S	C1S	0.206062	0.000426889	0.00387261	High vs. Medium	Braak	Up-regulated	PHG	MSBB
sp|P09871|C1S	C1S	0.195143	0.000811407	0.00426674	DefinitedAD vs. IndefiniteAD	CERAD	Up-regulated	PHG	MSBB
sp|P09874|PARP1	PARP1	0.149479	0.000265728	0.00178233	DefinitedAD vs. IndefiniteAD	CERAD	Up-regulated	PHG	MSBB
sp|P09874|PARP1	PARP1	0.149486	0.000113267	0.000579491	DefiniteAD vs. NL	CERAD	Up-regulated	PHG	MSBB
sp|P09874|PARP1	PARP1	0.146733	0.000844204	0.00366103	Severe vs. Normal	Plaque mean	Up-regulated	PHG	MSBB
sp|P09913|IFIT2	IFIT2	0.141252	0.000112679	0.000947861	DefinitedAD vs. IndefiniteAD	CERAD	Up-regulated	PHG	MSBB
sp|P09913|IFIT2	IFIT2	0.163529	3.21978e-05	0.000319532	High vs. Low	Braak	Up-regulated	PHG	MSBB
sp|P09913|IFIT2	IFIT2	0.166538	1.77445e-06	1.94171e-05	DefiniteAD vs. NL	CERAD	Up-regulated	PHG	MSBB
sp|P09914|IFIT1	IFIT1	0.217311	0.000763544	0.00382036	High vs. Low	Braak	Up-regulated	PHG	MSBB
sp|P09914|IFIT1	IFIT1	0.214484	0.000400736	0.00245846	DefinitedAD vs. IndefiniteAD	CERAD	Up-regulated	PHG	MSBB
sp|P09914|IFIT1	IFIT1	0.166385	0.0110607	0.0304671	Severe vs. Normal	Plaque mean	Up-regulated	PHG	MSBB
sp|P09914|IFIT1	IFIT1	0.214496	0.00017862	0.000851862	DefiniteAD vs. NL	CERAD	Up-regulated	PHG	MSBB
sp|P09917-4|LOX5-4	ALOX5	0.159395	0.00899536	0.0442375	Demented vs. Nondemented	CDR	Up-regulated	PHG	MSBB
sp|P09917-4|LOX5-4	ALOX5	0.164084	0.000629092	0.00245158	DefiniteAD vs. NL	CERAD	Up-regulated	PHG	MSBB
sp|P09917-4|LOX5-4	ALOX5	0.161345	0.00287452	0.0101256	Severe vs. Normal	Plaque mean	Up-regulated	PHG	MSBB
sp|P09917|LOX5	ALOX5	0.18399	3.781e-05	0.000235527	DefiniteAD vs. NL	CERAD	Up-regulated	PHG	MSBB
sp|P09917|LOX5	ALOX5	0.180143	0.000373742	0.00187985	Severe vs. Normal	Plaque mean	Up-regulated	PHG	MSBB
sp|P09917|LOX5	ALOX5	0.142316	0.00239381	0.00991393	DefinitedAD vs. IndefiniteAD	CERAD	Up-regulated	PHG	MSBB
sp|P09917|LOX5	ALOX5	0.200359	0.00045419	0.00580742	Demented vs. Nondemented	CDR	Up-regulated	PHG	MSBB
sp|P0C0L4|CO4A	C4A	0.460695	2.76798e-08	1.56384e-06	High vs. Low	Braak	Up-regulated	PHG	MSBB
sp|P0C0L4|CO4A	C4A	0.454307	7.5458e-10	4.9764e-08	DefiniteAD vs. NL	CERAD	Up-regulated	PHG	MSBB
sp|P0C0L4|CO4A	C4A	0.347211	1.23333e-05	0.000305249	High vs. Medium	Braak	Up-regulated	PHG	MSBB
sp|P0C0L4|CO4A	C4A	0.456111	4.81031e-09	9.90354e-07	DefinitedAD vs. IndefiniteAD	CERAD	Up-regulated	PHG	MSBB
sp|P0C0L4|CO4A	C4A	0.466545	3.47065e-08	1.41946e-06	Severe vs. Normal	Plaque mean	Up-regulated	PHG	MSBB
sp|P0C0L4|CO4A	C4A	0.401044	1.22177e-07	6.75395e-06	Severe vs. Mild	Plaque mean	Up-regulated	PHG	MSBB
sp|P0C0L4|CO4A	C4A	0.352708	0.000410845	0.00542449	Demented vs. Nondemented	CDR	Up-regulated	PHG	MSBB
sp|P0C0L5|CO4B	C4B	0.452003	6.59192e-10	4.49588e-08	DefiniteAD vs. NL	CERAD	Up-regulated	PHG	MSBB
sp|P0C0L5|CO4B	C4B	0.457312	2.63843e-08	1.52614e-06	High vs. Low	Braak	Up-regulated	PHG	MSBB
sp|P0C0L5|CO4B	C4B	0.462841	3.2941e-08	1.36565e-06	Severe vs. Normal	Plaque mean	Up-regulated	PHG	MSBB
sp|P0C0L5|CO4B	C4B	0.355019	0.000329348	0.00467905	Demented vs. Nondemented	CDR	Up-regulated	PHG	MSBB
sp|P0C0L5|CO4B	C4B	0.398736	1.09692e-07	6.28507e-06	Severe vs. Mild	Plaque mean	Up-regulated	PHG	MSBB
sp|P0C0L5|CO4B	C4B	0.341333	1.43518e-05	0.000339828	High vs. Medium	Braak	Up-regulated	PHG	MSBB
sp|P0C0L5|CO4B	C4B	0.448489	6.19636e-09	1.11631e-06	DefinitedAD vs. IndefiniteAD	CERAD	Up-regulated	PHG	MSBB
sp|P0C0S8|H2A1	HIST1H2AG	0.228037	0.0115208	0.0284149	DefiniteAD vs. NL	CERAD	Up-regulated	PHG	MSBB
sp|P0C0S8|H2A1	HIST1H2AG	0.277536	0.00598511	0.0185851	Severe vs. Normal	Plaque mean	Up-regulated	PHG	MSBB
sp|P0C0S8|H2A1	HIST1H2AG	0.25091	0.00573065	0.0210812	Severe vs. Mild	Plaque mean	Up-regulated	PHG	MSBB
sp|P0C7M8|CLC2L	CLEC2L	-0.175129	0.00499893	0.0160339	Severe vs. Normal	Plaque mean	Down-regulated	PHG	MSBB
sp|P0C7M8|CLC2L	CLEC2L	-0.227336	6.15601e-05	0.000577429	Severe vs. Mild	Plaque mean	Down-regulated	PHG	MSBB
sp|P0C7M8|CLC2L	CLEC2L	-0.18488	0.00210542	0.00900829	DefinitedAD vs. IndefiniteAD	CERAD	Down-regulated	PHG	MSBB
sp|P0C7M8|CLC2L	CLEC2L	-0.164894	0.00772884	0.0243408	High vs. Low	Braak	Down-regulated	PHG	MSBB
sp|P0DKX4|SIM18	SMIM18	-0.137812	5.08415e-05	0.000300522	DefiniteAD vs. NL	CERAD	Down-regulated	PHG	MSBB
sp|P0DMM9|ST1A3	SULT1A3	0.209164	0.0182352	0.04894	High vs. Low	Braak	Up-regulated	PHG	MSBB
sp|P0DP58|LYNX1	LYNX1	-0.280963	0.00115424	0.0107526	Demented vs. Nondemented	CDR	Down-regulated	PHG	MSBB
sp|P0DP58|LYNX1	LYNX1	-0.316006	1.34989e-05	0.00016267	High vs. Low	Braak	Down-regulated	PHG	MSBB
sp|P0DP58|LYNX1	LYNX1	-0.264897	9.1662e-05	0.000487273	DefiniteAD vs. NL	CERAD	Down-regulated	PHG	MSBB
sp|P0DP58|LYNX1	LYNX1	-0.298785	6.71583e-05	0.000461932	Severe vs. Normal	Plaque mean	Down-regulated	PHG	MSBB
sp|P0DP58|LYNX1	LYNX1	-0.183378	0.00979847	0.0303241	DefinitedAD vs. IndefiniteAD	CERAD	Down-regulated	PHG	MSBB
sp|P0DP58|LYNX1	LYNX1	-0.281274	3.1231e-05	0.000343004	Severe vs. Mild	Plaque mean	Down-regulated	PHG	MSBB
sp|P0DP58|LYNX1	LYNX1	-0.227663	0.0011287	0.00797576	High vs. Medium	Braak	Down-regulated	PHG	MSBB
sp|P10114|RAP2A	RAP2A	-0.146216	5.58151e-09	9.94906e-07	Severe vs. Mild	Plaque mean	Down-regulated	PHG	MSBB
sp|P10114|RAP2A	RAP2A	-0.187595	3.31864e-11	8.19405e-09	Severe vs. Normal	Plaque mean	Down-regulated	PHG	MSBB
sp|P10114|RAP2A	RAP2A	-0.150237	6.27298e-09	2.43444e-07	DefiniteAD vs. NL	CERAD	Down-regulated	PHG	MSBB
sp|P10114|RAP2A	RAP2A	-0.138176	1.31755e-06	2.70315e-05	High vs. Low	Braak	Down-regulated	PHG	MSBB
sp|P10124|SRGN	SRGN	0.222746	0.0121515	0.035077	High vs. Low	Braak	Up-regulated	PHG	MSBB
sp|P10124|SRGN	SRGN	0.246399	0.00305138	0.00925241	DefiniteAD vs. NL	CERAD	Up-regulated	PHG	MSBB
sp|P10124|SRGN	SRGN	0.269537	0.00380012	0.0126848	Severe vs. Normal	Plaque mean	Up-regulated	PHG	MSBB
sp|P10155-3|RO60-3	TROVE2	0.140072	9.43145e-05	0.000607122	Severe vs. Normal	Plaque mean	Up-regulated	PHG	MSBB
sp|P10176|COX8A	COX8A	-0.144501	0.000209931	0.00138397	High vs. Low	Braak	Down-regulated	PHG	MSBB
sp|P10176|COX8A	COX8A	-0.164946	1.28072e-05	0.000189027	DefinitedAD vs. IndefiniteAD	CERAD	Down-regulated	PHG	MSBB
sp|P10176|COX8A	COX8A	-0.138142	0.00061457	0.00282629	Severe vs. Normal	Plaque mean	Down-regulated	PHG	MSBB
sp|P10301|RRAS	RRAS	0.206694	1.94219e-08	5.75156e-07	DefiniteAD vs. NL	CERAD	Up-regulated	PHG	MSBB
sp|P10301|RRAS	RRAS	0.167667	5.97517e-06	0.000104432	Severe vs. Mild	Plaque mean	Up-regulated	PHG	MSBB
sp|P10301|RRAS	RRAS	0.197176	1.81564e-06	2.5825e-05	Severe vs. Normal	Plaque mean	Up-regulated	PHG	MSBB
sp|P10301|RRAS	RRAS	0.189437	2.42456e-06	4.33743e-05	High vs. Low	Braak	Up-regulated	PHG	MSBB
sp|P10301|RRAS	RRAS	0.142241	0.000234495	0.00249205	High vs. Medium	Braak	Up-regulated	PHG	MSBB
sp|P10314|1A32	HLA-A	0.422614	0.00103279	0.00433493	Severe vs. Normal	Plaque mean	Up-regulated	PHG	MSBB
sp|P10314|1A32	HLA-A	0.307004	0.00778497	0.0204198	DefiniteAD vs. NL	CERAD	Up-regulated	PHG	MSBB
sp|P10319|1B58	HLA-B	0.215552	5.86423e-05	0.000338077	DefiniteAD vs. NL	CERAD	Up-regulated	PHG	MSBB
sp|P10319|1B58	HLA-B	0.236303	3.37885e-05	0.000391631	DefinitedAD vs. IndefiniteAD	CERAD	Up-regulated	PHG	MSBB
sp|P10319|1B58	HLA-B	0.166469	0.00498527	0.0171353	High vs. Low	Braak	Up-regulated	PHG	MSBB
sp|P10319|1B58	HLA-B	0.147128	0.0179926	0.0450724	Severe vs. Normal	Plaque mean	Up-regulated	PHG	MSBB
sp|P10319|1B58	HLA-B	0.200574	0.000560582	0.00476596	High vs. Medium	Braak	Up-regulated	PHG	MSBB
sp|P10451-3|OSTP-3	SPP1	0.229004	0.00505902	0.0173446	High vs. Low	Braak	Up-regulated	PHG	MSBB
sp|P10451-3|OSTP-3	SPP1	0.223206	0.00850218	0.0246895	Severe vs. Normal	Plaque mean	Up-regulated	PHG	MSBB
sp|P10451-3|OSTP-3	SPP1	0.226616	0.00264817	0.00820386	DefiniteAD vs. NL	CERAD	Up-regulated	PHG	MSBB
sp|P10451-5|OSTP-5	SPP1	0.277954	0.000651355	0.00252618	DefiniteAD vs. NL	CERAD	Up-regulated	PHG	MSBB
sp|P10451-5|OSTP-5	SPP1	0.298069	0.00115091	0.00472621	Severe vs. Normal	Plaque mean	Up-regulated	PHG	MSBB
sp|P10451-5|OSTP-5	SPP1	0.260705	0.00312656	0.0118682	High vs. Low	Braak	Up-regulated	PHG	MSBB
sp|P10451|OSTP	SPP1	0.26565	0.00276771	0.00980443	Severe vs. Normal	Plaque mean	Up-regulated	PHG	MSBB
sp|P10451|OSTP	SPP1	0.248769	0.00163331	0.00548062	DefiniteAD vs. NL	CERAD	Up-regulated	PHG	MSBB
sp|P10451|OSTP	SPP1	0.24206	0.00473959	0.0164444	High vs. Low	Braak	Up-regulated	PHG	MSBB
sp|P10515|ODP2	DLAT	-0.139069	2.91822e-06	4.99723e-05	High vs. Low	Braak	Down-regulated	PHG	MSBB
sp|P10515|ODP2	DLAT	-0.155464	2.8666e-07	6.37739e-06	Severe vs. Normal	Plaque mean	Down-regulated	PHG	MSBB
sp|P10523|ARRS	SAG	0.145416	3.20488e-05	0.000205001	DefiniteAD vs. NL	CERAD	Up-regulated	PHG	MSBB
sp|P10523|ARRS	SAG	0.141755	0.000400259	0.00199016	Severe vs. Normal	Plaque mean	Up-regulated	PHG	MSBB
sp|P10523|ARRS	SAG	0.153889	3.34456e-05	0.000388769	DefinitedAD vs. IndefiniteAD	CERAD	Up-regulated	PHG	MSBB
sp|P10606|COX5B	COX5B	-0.138039	3.31283e-05	0.000386189	DefinitedAD vs. IndefiniteAD	CERAD	Down-regulated	PHG	MSBB
sp|P10620-2|MGST1-2	MGST1	0.32262	1.92565e-05	0.000215386	High vs. Low	Braak	Up-regulated	PHG	MSBB
sp|P10620-2|MGST1-2	MGST1	0.220199	0.000975281	0.00519822	Severe vs. Mild	Plaque mean	Up-regulated	PHG	MSBB
sp|P10620-2|MGST1-2	MGST1	0.359008	9.98764e-08	1.99449e-06	DefiniteAD vs. NL	CERAD	Up-regulated	PHG	MSBB
sp|P10620-2|MGST1-2	MGST1	0.211919	0.00348454	0.0181504	High vs. Medium	Braak	Up-regulated	PHG	MSBB
sp|P10620-2|MGST1-2	MGST1	0.17739	0.00524091	0.0254666	Demented vs. Impaired	CDR	Up-regulated	PHG	MSBB
sp|P10620-2|MGST1-2	MGST1	0.394992	1.96972e-07	4.81413e-06	Severe vs. Normal	Plaque mean	Up-regulated	PHG	MSBB
sp|P10620-2|MGST1-2	MGST1	0.233253	0.000835277	0.00436204	DefinitedAD vs. IndefiniteAD	CERAD	Up-regulated	PHG	MSBB
sp|P10620-2|MGST1-2	MGST1	0.255347	0.00351159	0.0232075	Demented vs. Nondemented	CDR	Up-regulated	PHG	MSBB
sp|P10620|MGST1	MGST1	0.36037	5.96217e-09	2.35138e-07	DefiniteAD vs. NL	CERAD	Up-regulated	PHG	MSBB
sp|P10620|MGST1	MGST1	0.25649	0.00156912	0.0133849	Demented vs. Nondemented	CDR	Up-regulated	PHG	MSBB
sp|P10620|MGST1	MGST1	0.164441	0.00517112	0.0252338	Demented vs. Impaired	CDR	Up-regulated	PHG	MSBB
sp|P10620|MGST1	MGST1	0.253487	7.62119e-05	0.000708985	DefinitedAD vs. IndefiniteAD	CERAD	Up-regulated	PHG	MSBB
sp|P10620|MGST1	MGST1	0.401223	9.96708e-09	5.71085e-07	Severe vs. Normal	Plaque mean	Up-regulated	PHG	MSBB
sp|P10620|MGST1	MGST1	0.202927	0.000893967	0.00486733	Severe vs. Mild	Plaque mean	Up-regulated	PHG	MSBB
sp|P10620|MGST1	MGST1	0.320182	4.172e-06	6.54745e-05	High vs. Low	Braak	Up-regulated	PHG	MSBB
sp|P10620|MGST1	MGST1	0.241776	0.000307492	0.00305628	High vs. Medium	Braak	Up-regulated	PHG	MSBB
sp|P10636-2|TAU-2	MAPT	0.150097	1.0287e-07	1.65192e-05	High vs. Medium	Braak	Up-regulated	PHG	MSBB
sp|P10636-2|TAU-2	MAPT	0.168505	1.11106e-09	6.61568e-08	DefiniteAD vs. NL	CERAD	Up-regulated	PHG	MSBB
sp|P10636-2|TAU-2	MAPT	0.191098	3.58932e-12	4.84438e-09	Severe vs. Mild	Plaque mean	Up-regulated	PHG	MSBB
sp|P10636-2|TAU-2	MAPT	0.198598	2.16946e-11	1.14576e-08	High vs. Low	Braak	Up-regulated	PHG	MSBB
sp|P10636-2|TAU-2	MAPT	0.170318	5.53518e-09	1.05056e-06	DefinitedAD vs. IndefiniteAD	CERAD	Up-regulated	PHG	MSBB
sp|P10636-2|TAU-2	MAPT	0.206649	1.17291e-11	3.95759e-09	Severe vs. Normal	Plaque mean	Up-regulated	PHG	MSBB
sp|P10636-3|TAU-3	MAPT	0.282163	1.18654e-13	1.60144e-10	High vs. Low	Braak	Up-regulated	PHG	MSBB
sp|P10636-3|TAU-3	MAPT	0.167534	0.00068593	0.00761582	Demented vs. Nondemented	CDR	Up-regulated	PHG	MSBB
sp|P10636-3|TAU-3	MAPT	0.235914	8.58796e-11	2.18208e-07	High vs. Medium	Braak	Up-regulated	PHG	MSBB
sp|P10636-3|TAU-3	MAPT	0.245231	6.96737e-12	1.7272e-09	DefiniteAD vs. NL	CERAD	Up-regulated	PHG	MSBB
sp|P10636-3|TAU-3	MAPT	0.255632	1.45119e-11	3.93498e-08	DefinitedAD vs. IndefiniteAD	CERAD	Up-regulated	PHG	MSBB
sp|P10636-3|TAU-3	MAPT	0.29513	6.25531e-14	9.49791e-11	Severe vs. Normal	Plaque mean	Up-regulated	PHG	MSBB
sp|P10636-3|TAU-3	MAPT	0.280737	3.49844e-15	1.64612e-11	Severe vs. Mild	Plaque mean	Up-regulated	PHG	MSBB
sp|P10636-4|TAU-4	MAPT	0.156139	8.64879e-08	6.64917e-06	DefinitedAD vs. IndefiniteAD	CERAD	Up-regulated	PHG	MSBB
sp|P10636-4|TAU-4	MAPT	0.188447	1.98096e-10	5.34728e-08	High vs. Low	Braak	Up-regulated	PHG	MSBB
sp|P10636-4|TAU-4	MAPT	0.189448	3.3168e-12	4.84438e-09	Severe vs. Mild	Plaque mean	Up-regulated	PHG	MSBB
sp|P10636-4|TAU-4	MAPT	0.13939	7.56103e-07	5.01879e-05	High vs. Medium	Braak	Up-regulated	PHG	MSBB
sp|P10636-4|TAU-4	MAPT	0.161233	5.83059e-09	2.31451e-07	DefiniteAD vs. NL	CERAD	Up-regulated	PHG	MSBB
sp|P10636-4|TAU-4	MAPT	0.206087	8.47712e-12	3.12035e-09	Severe vs. Normal	Plaque mean	Up-regulated	PHG	MSBB
sp|P10636-5|TAU-5	MAPT	0.197416	2.74668e-11	1.28323e-08	High vs. Low	Braak	Up-regulated	PHG	MSBB
sp|P10636-5|TAU-5	MAPT	0.209058	5.6374e-12	2.44562e-09	Severe vs. Normal	Plaque mean	Up-regulated	PHG	MSBB
sp|P10636-5|TAU-5	MAPT	0.166263	2.0342e-09	1.09819e-07	DefiniteAD vs. NL	CERAD	Up-regulated	PHG	MSBB
sp|P10636-5|TAU-5	MAPT	0.14958	1.12614e-07	1.75375e-05	High vs. Medium	Braak	Up-regulated	PHG	MSBB
sp|P10636-5|TAU-5	MAPT	0.164853	1.74123e-08	2.27427e-06	DefinitedAD vs. IndefiniteAD	CERAD	Up-regulated	PHG	MSBB
sp|P10636-5|TAU-5	MAPT	0.192444	2.04724e-12	3.55255e-09	Severe vs. Mild	Plaque mean	Up-regulated	PHG	MSBB
sp|P10636|TAU	MAPT	0.184672	4.2436e-10	2.54564e-07	DefinitedAD vs. IndefiniteAD	CERAD	Up-regulated	PHG	MSBB
sp|P10636|TAU	MAPT	0.215173	3.3242e-12	1.68246e-09	Severe vs. Normal	Plaque mean	Up-regulated	PHG	MSBB
sp|P10636|TAU	MAPT	0.162522	1.40345e-08	7.10323e-06	High vs. Medium	Braak	Up-regulated	PHG	MSBB
sp|P10636|TAU	MAPT	0.200333	7.07733e-13	1.8198e-09	Severe vs. Mild	Plaque mean	Up-regulated	PHG	MSBB
sp|P10636|TAU	MAPT	0.207649	5.14995e-12	3.67979e-09	High vs. Low	Braak	Up-regulated	PHG	MSBB
sp|P10636|TAU	MAPT	0.178007	1.87169e-10	1.67986e-08	DefiniteAD vs. NL	CERAD	Up-regulated	PHG	MSBB
sp|P10644|KAP0	PRKAR1A	0.141785	0.000303724	0.00158749	Severe vs. Normal	Plaque mean	Up-regulated	PHG	MSBB
sp|P10768|ESTD	ESD	0.141458	0.000126485	0.00103392	DefinitedAD vs. IndefiniteAD	CERAD	Up-regulated	PHG	MSBB
sp|P10768|ESTD	ESD	0.163458	0.000248837	0.00385047	Demented vs. Nondemented	CDR	Up-regulated	PHG	MSBB
sp|P10768|ESTD	ESD	0.167897	1.81424e-06	1.97596e-05	DefiniteAD vs. NL	CERAD	Up-regulated	PHG	MSBB
sp|P10768|ESTD	ESD	0.207637	9.88028e-08	2.885e-06	Severe vs. Normal	Plaque mean	Up-regulated	PHG	MSBB
sp|P10768|ESTD	ESD	0.138433	0.000356491	0.00209699	High vs. Low	Braak	Up-regulated	PHG	MSBB
sp|P10768|ESTD	ESD	0.171582	8.44382e-07	2.48949e-05	Severe vs. Mild	Plaque mean	Up-regulated	PHG	MSBB
sp|P10909|CLUS	CLU	0.173266	2.43927e-06	5.54865e-05	Severe vs. Mild	Plaque mean	Up-regulated	PHG	MSBB
sp|P10909|CLUS	CLU	0.205751	8.55771e-08	1.60538e-05	High vs. Medium	Braak	Up-regulated	PHG	MSBB
sp|P10909|CLUS	CLU	0.23228	5.07709e-09	4.63695e-07	High vs. Low	Braak	Up-regulated	PHG	MSBB
sp|P10909|CLUS	CLU	0.259966	5.10905e-10	7.21624e-08	Severe vs. Normal	Plaque mean	Up-regulated	PHG	MSBB
sp|P10909|CLUS	CLU	0.243122	6.92174e-11	8.3246e-09	DefiniteAD vs. NL	CERAD	Up-regulated	PHG	MSBB
sp|P10909|CLUS	CLU	0.216794	9.09925e-06	0.000521515	Demented vs. Nondemented	CDR	Up-regulated	PHG	MSBB
sp|P10915|HPLN1	HAPLN1	-0.143132	0.00329771	0.0136621	Severe vs. Mild	Plaque mean	Down-regulated	PHG	MSBB
sp|P11047|LAMC1	LAMC1	0.211445	0.00141509	0.00560454	Severe vs. Normal	Plaque mean	Up-regulated	PHG	MSBB
sp|P11047|LAMC1	LAMC1	0.167764	0.00473904	0.0181307	Severe vs. Mild	Plaque mean	Up-regulated	PHG	MSBB
sp|P11047|LAMC1	LAMC1	0.240032	0.000151795	0.00108081	High vs. Low	Braak	Up-regulated	PHG	MSBB
sp|P11047|LAMC1	LAMC1	0.234412	0.000147872	0.00181066	High vs. Medium	Braak	Up-regulated	PHG	MSBB
sp|P11047|LAMC1	LAMC1	0.23364	7.26858e-05	0.000405378	DefiniteAD vs. NL	CERAD	Up-regulated	PHG	MSBB
sp|P11137-4|MTAP2-4	MAP2	-0.154321	0.000273222	0.00122014	DefiniteAD vs. NL	CERAD	Down-regulated	PHG	MSBB
sp|P11137-4|MTAP2-4	MAP2	-0.223506	2.69051e-05	0.000961223	Demented vs. Nondemented	CDR	Down-regulated	PHG	MSBB
sp|P11137-4|MTAP2-4	MAP2	-0.179918	6.74271e-05	0.000652619	DefinitedAD vs. IndefiniteAD	CERAD	Down-regulated	PHG	MSBB
sp|P11137-4|MTAP2-4	MAP2	-0.174035	7.43155e-06	0.000389099	Demented vs. Impaired	CDR	Down-regulated	PHG	MSBB
sp|P11137|MTAP2	MAP2	-0.149831	2.01748e-05	0.000711732	Demented vs. Impaired	CDR	Down-regulated	PHG	MSBB
sp|P11137|MTAP2	MAP2	-0.1722	0.000332999	0.00470889	Demented vs. Nondemented	CDR	Down-regulated	PHG	MSBB
sp|P11137|MTAP2	MAP2	-0.139816	0.000614139	0.00343928	DefinitedAD vs. IndefiniteAD	CERAD	Down-regulated	PHG	MSBB
sp|P11169|GTR3	SLC2A3	-0.203584	3.10801e-08	1.30633e-06	Severe vs. Normal	Plaque mean	Down-regulated	PHG	MSBB
sp|P11169|GTR3	SLC2A3	-0.203272	4.29725e-10	3.3453e-08	DefiniteAD vs. NL	CERAD	Down-regulated	PHG	MSBB
sp|P11169|GTR3	SLC2A3	-0.176024	7.86917e-07	1.87058e-05	High vs. Low	Braak	Down-regulated	PHG	MSBB
sp|P11169|GTR3	SLC2A3	-0.143869	0.000642581	0.00728118	Demented vs. Nondemented	CDR	Down-regulated	PHG	MSBB
sp|P11169|GTR3	SLC2A3	-0.146155	7.33512e-06	0.000119597	Severe vs. Mild	Plaque mean	Down-regulated	PHG	MSBB
sp|P11177|ODPB	PDHB	-0.13883	1.78619e-08	2.16969e-06	Severe vs. Mild	Plaque mean	Down-regulated	PHG	MSBB
sp|P11177|ODPB	PDHB	-0.145213	5.48133e-08	2.57072e-06	High vs. Low	Braak	Down-regulated	PHG	MSBB
sp|P11177|ODPB	PDHB	-0.14401	2.23464e-09	1.18533e-07	DefiniteAD vs. NL	CERAD	Down-regulated	PHG	MSBB
sp|P11177|ODPB	PDHB	-0.150035	4.05355e-09	9.8142e-07	DefinitedAD vs. IndefiniteAD	CERAD	Down-regulated	PHG	MSBB
sp|P11177|ODPB	PDHB	-0.153824	1.98678e-08	9.69216e-07	Severe vs. Normal	Plaque mean	Down-regulated	PHG	MSBB
sp|P11215|ITAM	ITGAM	0.14169	0.000121869	0.000748423	Severe vs. Normal	Plaque mean	Up-regulated	PHG	MSBB
sp|P11215|ITAM	ITGAM	0.137641	5.76054e-05	0.000578292	DefinitedAD vs. IndefiniteAD	CERAD	Up-regulated	PHG	MSBB
sp|P11217|PYGM	PYGM	0.161345	2.08716e-06	9.45322e-05	High vs. Medium	Braak	Up-regulated	PHG	MSBB
sp|P11310|ACADM	ACADM	0.154843	5.73084e-05	0.00050812	High vs. Low	Braak	Up-regulated	PHG	MSBB
sp|P11310|ACADM	ACADM	0.138606	0.00019838	0.00143655	DefinitedAD vs. IndefiniteAD	CERAD	Up-regulated	PHG	MSBB
sp|P11310|ACADM	ACADM	0.152934	0.000132758	0.00080711	Severe vs. Normal	Plaque mean	Up-regulated	PHG	MSBB
sp|P11310|ACADM	ACADM	0.14504	0.000107493	0.0014508	High vs. Medium	Braak	Up-regulated	PHG	MSBB
sp|P11310|ACADM	ACADM	0.157757	8.35071e-06	6.80166e-05	DefiniteAD vs. NL	CERAD	Up-regulated	PHG	MSBB
sp|P11509|CP2A6	CYP2A6	0.240811	0.000646139	0.0029441	Severe vs. Normal	Plaque mean	Up-regulated	PHG	MSBB
sp|P11509|CP2A6	CYP2A6	0.222792	0.000848134	0.00440834	DefinitedAD vs. IndefiniteAD	CERAD	Up-regulated	PHG	MSBB
sp|P11509|CP2A6	CYP2A6	0.258009	9.39866e-05	0.00131679	High vs. Medium	Braak	Up-regulated	PHG	MSBB
sp|P11509|CP2A6	CYP2A6	0.210355	0.00951216	0.046074	Demented vs. Nondemented	CDR	Up-regulated	PHG	MSBB
sp|P11509|CP2A6	CYP2A6	0.204773	0.00123355	0.00629843	Severe vs. Mild	Plaque mean	Up-regulated	PHG	MSBB
sp|P11509|CP2A6	CYP2A6	0.164411	0.0139137	0.0392406	High vs. Low	Braak	Up-regulated	PHG	MSBB
sp|P11509|CP2A6	CYP2A6	0.186206	0.00299899	0.00912772	DefiniteAD vs. NL	CERAD	Up-regulated	PHG	MSBB
sp|P11532-10|DMD-10	DMD	0.142104	2.87149e-06	4.92656e-05	High vs. Low	Braak	Up-regulated	PHG	MSBB
sp|P11532-10|DMD-10	DMD	0.139044	2.73181e-06	6.64996e-05	DefinitedAD vs. IndefiniteAD	CERAD	Up-regulated	PHG	MSBB
sp|P11766|ADHX	ADH5	0.177511	2.74024e-05	0.000531721	High vs. Medium	Braak	Up-regulated	PHG	MSBB
sp|P11766|ADHX	ADH5	0.206763	1.91623e-07	8.90505e-06	Severe vs. Mild	Plaque mean	Up-regulated	PHG	MSBB
sp|P11766|ADHX	ADH5	0.238828	6.87746e-08	2.23969e-06	Severe vs. Normal	Plaque mean	Up-regulated	PHG	MSBB
sp|P11766|ADHX	ADH5	0.200011	0.000107548	0.00225238	Demented vs. Nondemented	CDR	Up-regulated	PHG	MSBB
sp|P11766|ADHX	ADH5	0.20774	1.88583e-07	3.25015e-06	DefiniteAD vs. NL	CERAD	Up-regulated	PHG	MSBB
sp|P11766|ADHX	ADH5	0.174119	3.01592e-05	0.000359513	DefinitedAD vs. IndefiniteAD	CERAD	Up-regulated	PHG	MSBB
sp|P11766|ADHX	ADH5	0.201039	4.11591e-06	6.48456e-05	High vs. Low	Braak	Up-regulated	PHG	MSBB
sp|P11802|CDK4	CDK4	0.149113	0.000661991	0.00300157	Severe vs. Normal	Plaque mean	Up-regulated	PHG	MSBB
sp|P11802|CDK4	CDK4	0.156462	0.000245937	0.00156408	High vs. Low	Braak	Up-regulated	PHG	MSBB
sp|P12004|PCNA	PCNA	0.222648	1.43793e-09	1.64779e-07	Severe vs. Normal	Plaque mean	Up-regulated	PHG	MSBB
sp|P12004|PCNA	PCNA	0.195121	3.73425e-09	1.68509e-07	DefiniteAD vs. NL	CERAD	Up-regulated	PHG	MSBB
sp|P12004|PCNA	PCNA	0.169525	2.07344e-07	9.12537e-06	Severe vs. Mild	Plaque mean	Up-regulated	PHG	MSBB
sp|P12004|PCNA	PCNA	0.153692	3.01342e-05	0.000304526	High vs. Low	Braak	Up-regulated	PHG	MSBB
sp|P12107|COBA1	COL11A1	0.593649	1.39395e-06	1.60954e-05	DefiniteAD vs. NL	CERAD	Up-regulated	PHG	MSBB
sp|P12107|COBA1	COL11A1	0.57887	1.08637e-05	0.000137876	High vs. Low	Braak	Up-regulated	PHG	MSBB
sp|P12107|COBA1	COL11A1	0.616856	8.22808e-06	8.48442e-05	Severe vs. Normal	Plaque mean	Up-regulated	PHG	MSBB
sp|P12107|COBA1	COL11A1	0.411343	0.000819374	0.00454472	Severe vs. Mild	Plaque mean	Up-regulated	PHG	MSBB
sp|P12107|COBA1	COL11A1	0.541218	2.35215e-05	0.000479389	High vs. Medium	Braak	Up-regulated	PHG	MSBB
sp|P12109|CO6A1	COL6A1	0.270317	0.00584026	0.0266498	High vs. Medium	Braak	Up-regulated	PHG	MSBB
sp|P12110-2|CO6A2-2	COL6A2	0.293372	0.00485547	0.0233149	High vs. Medium	Braak	Up-regulated	PHG	MSBB
sp|P12110|CO6A2	COL6A2	0.328311	0.00370308	0.0190276	High vs. Medium	Braak	Up-regulated	PHG	MSBB
sp|P12111-4|CO6A3-4	COL6A3	0.330202	0.00261192	0.0147089	High vs. Medium	Braak	Up-regulated	PHG	MSBB
sp|P12111|CO6A3	COL6A3	0.249592	0.0170318	0.0490112	Severe vs. Mild	Plaque mean	Up-regulated	PHG	MSBB
sp|P12111|CO6A3	COL6A3	0.326387	0.00270474	0.0151055	High vs. Medium	Braak	Up-regulated	PHG	MSBB
sp|P12235|ADT1	SLC25A4	-0.145965	1.52912e-07	3.98588e-06	Severe vs. Normal	Plaque mean	Down-regulated	PHG	MSBB
sp|P12236|ADT3	SLC25A6	-0.138324	1.51498e-06	3.01679e-05	High vs. Low	Braak	Down-regulated	PHG	MSBB
sp|P12236|ADT3	SLC25A6	-0.157631	4.97749e-08	1.82451e-06	Severe vs. Normal	Plaque mean	Down-regulated	PHG	MSBB
sp|P12236|ADT3	SLC25A6	-0.146848	9.73778e-09	3.39899e-07	DefiniteAD vs. NL	CERAD	Down-regulated	PHG	MSBB
sp|P12259|FA5	F5	-0.292535	0.000278628	0.00190783	Severe vs. Mild	Plaque mean	Down-regulated	PHG	MSBB
sp|P12259|FA5	F5	-0.350301	9.49942e-05	0.000610491	Severe vs. Normal	Plaque mean	Down-regulated	PHG	MSBB
sp|P12259|FA5	F5	-0.223398	0.00615644	0.0167303	DefiniteAD vs. NL	CERAD	Down-regulated	PHG	MSBB
sp|P12271|RLBP1	RLBP1	0.216193	0.000144347	0.0017819	High vs. Medium	Braak	Up-regulated	PHG	MSBB
sp|P12271|RLBP1	RLBP1	0.146033	0.00663003	0.0177953	DefiniteAD vs. NL	CERAD	Up-regulated	PHG	MSBB
sp|P12271|RLBP1	RLBP1	0.176791	0.0022667	0.00910802	High vs. Low	Braak	Up-regulated	PHG	MSBB
sp|P12271|RLBP1	RLBP1	0.171867	0.0026558	0.0107569	DefinitedAD vs. IndefiniteAD	CERAD	Up-regulated	PHG	MSBB
sp|P12271|RLBP1	RLBP1	0.144376	0.017785	0.0446535	Severe vs. Normal	Plaque mean	Up-regulated	PHG	MSBB
sp|P12314|FCGR1	FCGR1A	0.155869	0.000603439	0.00237139	DefiniteAD vs. NL	CERAD	Up-regulated	PHG	MSBB
sp|P12314|FCGR1	FCGR1A	0.150487	0.00351316	0.0119135	Severe vs. Normal	Plaque mean	Up-regulated	PHG	MSBB
sp|P12314|FCGR1	FCGR1A	0.145715	0.00241933	0.00998221	DefinitedAD vs. IndefiniteAD	CERAD	Up-regulated	PHG	MSBB
sp|P12318|FCG2A	FCGR2A	0.162281	0.0026461	0.0158805	Demented vs. Impaired	CDR	Up-regulated	PHG	MSBB
sp|P12318|FCG2A	FCGR2A	0.29803	4.97612e-06	5.81202e-05	Severe vs. Normal	Plaque mean	Up-regulated	PHG	MSBB
sp|P12318|FCG2A	FCGR2A	0.235549	9.11763e-05	0.000807229	DefinitedAD vs. IndefiniteAD	CERAD	Up-regulated	PHG	MSBB
sp|P12318|FCG2A	FCGR2A	0.243789	0.00105358	0.0100806	Demented vs. Nondemented	CDR	Up-regulated	PHG	MSBB
sp|P12318|FCG2A	FCGR2A	0.189087	0.00108888	0.00571096	Severe vs. Mild	Plaque mean	Up-regulated	PHG	MSBB
sp|P12318|FCG2A	FCGR2A	0.284573	7.35389e-07	9.74129e-06	DefiniteAD vs. NL	CERAD	Up-regulated	PHG	MSBB
sp|P12318|FCG2A	FCGR2A	0.230928	0.000259267	0.0016242	High vs. Low	Braak	Up-regulated	PHG	MSBB
sp|P12318|FCG2A	FCGR2A	0.171888	0.00492715	0.0234942	High vs. Medium	Braak	Up-regulated	PHG	MSBB
sp|P12814-2|ACTN1-2	ACTN1	-0.142503	1.4448e-05	0.000208568	DefinitedAD vs. IndefiniteAD	CERAD	Down-regulated	PHG	MSBB
sp|P12814-2|ACTN1-2	ACTN1	-0.156201	7.21679e-05	0.00178538	Demented vs. Nondemented	CDR	Down-regulated	PHG	MSBB
sp|P12814-2|ACTN1-2	ACTN1	-0.147938	2.01815e-06	2.15039e-05	DefiniteAD vs. NL	CERAD	Down-regulated	PHG	MSBB
sp|P12814-3|ACTN1-3	ACTN1	-0.149081	1.85792e-06	2.01322e-05	DefiniteAD vs. NL	CERAD	Down-regulated	PHG	MSBB
sp|P12814-3|ACTN1-3	ACTN1	-0.142155	1.62837e-05	0.000228141	DefinitedAD vs. IndefiniteAD	CERAD	Down-regulated	PHG	MSBB
sp|P12814-3|ACTN1-3	ACTN1	-0.159223	5.45469e-05	0.00148124	Demented vs. Nondemented	CDR	Down-regulated	PHG	MSBB
sp|P12814|ACTN1	ACTN1	-0.146848	2.44357e-06	2.51543e-05	DefiniteAD vs. NL	CERAD	Down-regulated	PHG	MSBB
sp|P12814|ACTN1	ACTN1	-0.139879	2.08544e-05	0.000274154	DefinitedAD vs. IndefiniteAD	CERAD	Down-regulated	PHG	MSBB
sp|P12814|ACTN1	ACTN1	-0.155271	8.00701e-05	0.00188857	Demented vs. Nondemented	CDR	Down-regulated	PHG	MSBB
sp|P12882|MYH1	MYH1	-0.191342	0.0011272	0.00549661	DefinitedAD vs. IndefiniteAD	CERAD	Down-regulated	PHG	MSBB
sp|P13284|GILT	IFI30	0.21652	0.00138457	0.0100528	Demented vs. Impaired	CDR	Up-regulated	PHG	MSBB
sp|P13284|GILT	IFI30	0.271094	0.000175897	0.000840526	DefiniteAD vs. NL	CERAD	Up-regulated	PHG	MSBB
sp|P13284|GILT	IFI30	0.254063	0.00209597	0.00776684	Severe vs. Normal	Plaque mean	Up-regulated	PHG	MSBB
sp|P13284|GILT	IFI30	0.231845	0.00320425	0.0121026	High vs. Low	Braak	Up-regulated	PHG	MSBB
sp|P13284|GILT	IFI30	0.281586	0.000237128	0.00163933	DefinitedAD vs. IndefiniteAD	CERAD	Up-regulated	PHG	MSBB
sp|P13498|CY24A	CYBA	0.366208	2.15612e-08	1.02861e-06	Severe vs. Normal	Plaque mean	Up-regulated	PHG	MSBB
sp|P13498|CY24A	CYBA	0.280676	4.54075e-06	0.000156695	High vs. Medium	Braak	Up-regulated	PHG	MSBB
sp|P13498|CY24A	CYBA	0.288984	0.000118015	0.00236946	Demented vs. Nondemented	CDR	Up-regulated	PHG	MSBB
sp|P13498|CY24A	CYBA	0.210868	0.00023831	0.00167715	Severe vs. Mild	Plaque mean	Up-regulated	PHG	MSBB
sp|P13498|CY24A	CYBA	0.180174	0.000903551	0.00744097	Demented vs. Impaired	CDR	Up-regulated	PHG	MSBB
sp|P13498|CY24A	CYBA	0.243846	5.73322e-05	0.000576025	DefinitedAD vs. IndefiniteAD	CERAD	Up-regulated	PHG	MSBB
sp|P13498|CY24A	CYBA	0.308757	1.06488e-07	2.10328e-06	DefiniteAD vs. NL	CERAD	Up-regulated	PHG	MSBB
sp|P13498|CY24A	CYBA	0.31486	6.18884e-07	1.53734e-05	High vs. Low	Braak	Up-regulated	PHG	MSBB
sp|P13535|MYH8	MYH8	-0.1757	0.00965203	0.0299855	DefinitedAD vs. IndefiniteAD	CERAD	Down-regulated	PHG	MSBB
sp|P13611-2|CSPG2-2	VCAN	0.211051	0.00328488	0.0127237	DefinitedAD vs. IndefiniteAD	CERAD	Up-regulated	PHG	MSBB
sp|P13611-2|CSPG2-2	VCAN	0.170307	0.0115887	0.0285244	DefiniteAD vs. NL	CERAD	Up-regulated	PHG	MSBB
sp|P13611|CSPG2	VCAN	0.211211	0.0035536	0.0135443	DefinitedAD vs. IndefiniteAD	CERAD	Up-regulated	PHG	MSBB
sp|P13611|CSPG2	VCAN	0.17406	0.0106004	0.0265273	DefiniteAD vs. NL	CERAD	Up-regulated	PHG	MSBB
sp|P13640-2|MT1G-2	MT1G	0.204877	0.00273555	0.0110052	DefinitedAD vs. IndefiniteAD	CERAD	Up-regulated	PHG	MSBB
sp|P13640-2|MT1G-2	MT1G	0.150398	0.0122255	0.0462383	Demented vs. Impaired	CDR	Up-regulated	PHG	MSBB
sp|P13640-2|MT1G-2	MT1G	0.270311	0.00113427	0.0106394	Demented vs. Nondemented	CDR	Up-regulated	PHG	MSBB
sp|P13640-2|MT1G-2	MT1G	0.202386	0.00472112	0.0163944	High vs. Low	Braak	Up-regulated	PHG	MSBB
sp|P13640-2|MT1G-2	MT1G	0.240039	0.00111434	0.00461033	Severe vs. Normal	Plaque mean	Up-regulated	PHG	MSBB
sp|P13640-2|MT1G-2	MT1G	0.245764	0.00015381	0.000752603	DefiniteAD vs. NL	CERAD	Up-regulated	PHG	MSBB
sp|P13640|MT1G	MT1G	0.212833	0.001973	0.00857463	DefinitedAD vs. IndefiniteAD	CERAD	Up-regulated	PHG	MSBB
sp|P13640|MT1G	MT1G	0.247244	0.00085451	0.00370044	Severe vs. Normal	Plaque mean	Up-regulated	PHG	MSBB
sp|P13640|MT1G	MT1G	0.160465	0.00804045	0.0343053	Demented vs. Impaired	CDR	Up-regulated	PHG	MSBB
sp|P13640|MT1G	MT1G	0.26429	0.0015725	0.0133949	Demented vs. Nondemented	CDR	Up-regulated	PHG	MSBB
sp|P13640|MT1G	MT1G	0.200556	0.0054354	0.0184116	High vs. Low	Braak	Up-regulated	PHG	MSBB
sp|P13640|MT1G	MT1G	0.253565	0.000103809	0.000539569	DefiniteAD vs. NL	CERAD	Up-regulated	PHG	MSBB
sp|P13674-2|P4HA1-2	P4HA1	0.15608	0.000199179	0.00112271	Severe vs. Normal	Plaque mean	Up-regulated	PHG	MSBB
sp|P13674-2|P4HA1-2	P4HA1	0.144809	0.000105378	0.000546319	DefiniteAD vs. NL	CERAD	Up-regulated	PHG	MSBB
sp|P13674-2|P4HA1-2	P4HA1	0.176364	0.000199917	0.00331659	Demented vs. Nondemented	CDR	Up-regulated	PHG	MSBB
sp|P13674|P4HA1	P4HA1	0.171211	0.000209319	0.00340831	Demented vs. Nondemented	CDR	Up-regulated	PHG	MSBB
sp|P13674|P4HA1	P4HA1	0.150865	0.000227177	0.00125319	Severe vs. Normal	Plaque mean	Up-regulated	PHG	MSBB
sp|P13674|P4HA1	P4HA1	0.141761	9.88899e-05	0.000519108	DefiniteAD vs. NL	CERAD	Up-regulated	PHG	MSBB
sp|P13716|HEM2	ALAD	0.189013	0.000279695	0.00171936	High vs. Low	Braak	Up-regulated	PHG	MSBB
sp|P13716|HEM2	ALAD	0.141677	0.00486728	0.023341	High vs. Medium	Braak	Up-regulated	PHG	MSBB
sp|P13716|HEM2	ALAD	0.167231	0.000432913	0.00270782	Severe vs. Mild	Plaque mean	Up-regulated	PHG	MSBB
sp|P13716|HEM2	ALAD	0.208303	8.64467e-05	0.000567298	Severe vs. Normal	Plaque mean	Up-regulated	PHG	MSBB
sp|P13716|HEM2	ALAD	0.189623	0.000121494	0.00100599	DefinitedAD vs. IndefiniteAD	CERAD	Up-regulated	PHG	MSBB
sp|P13716|HEM2	ALAD	0.207256	9.57095e-06	7.63853e-05	DefiniteAD vs. NL	CERAD	Up-regulated	PHG	MSBB
sp|P13726-2|TF-2	F3	0.235574	9.82565e-05	0.000770511	High vs. Low	Braak	Up-regulated	PHG	MSBB
sp|P13726-2|TF-2	F3	0.16943	0.00212719	0.00685567	DefiniteAD vs. NL	CERAD	Up-regulated	PHG	MSBB
[truncated: 8,034 more rows]

## Sheet: Page2.PCT
ProteinIDs	Symbol	Correlation coef with traits	P.Value	adj.P.Val(BH)	Traits
cu|P02649-101|APOE2_HUMAN	APOE	0.375687	1.36731e-07	2.14255e-06	Plaque mean
cu|P02649-101|APOE2_HUMAN	APOE	0.225906	0.00296893	0.0103661	Braak
cu|P02649-101|APOE2_HUMAN	APOE	0.303958	2.59682e-05	0.000157639	CERAD
cu|P02649-103|APOE4_HUMAN	APOE	0.233041	0.00215928	0.00806045	Braak
cu|P02649-103|APOE4_HUMAN	APOE	0.38895	4.46466e-08	9.23888e-07	Plaque mean
cu|P02649-103|APOE4_HUMAN	APOE	0.319822	9.09359e-06	6.7477e-05	CERAD
sp|A0A0A6YYL3|POTEB_HUMAN	POTEB	0.193747	0.00823035	0.0245013	CDR
sp|A0A0C4DH38|HV551_HUMAN	IGHV5-51	0.183521	0.0162748	0.0416595	Braak
sp|A0A0C4DH38|HV551_HUMAN	IGHV5-51	0.214875	0.00331197	0.0116307	CDR
sp|A0A0C4DH38|HV551_HUMAN	IGHV5-51	0.186889	0.0108584	0.0262012	CERAD
sp|A0A0K0K1G8|TVBJ2_HUMAN	TRBV10-2	0.38913	4.39548e-08	2.58274e-06	CDR
sp|A0A0K0K1G8|TVBJ2_HUMAN	TRBV10-2	0.436731	5.13811e-10	3.29988e-08	CERAD
sp|A0A0K0K1G8|TVBJ2_HUMAN	TRBV10-2	0.475582	4.9202e-11	9.98158e-09	Braak
sp|A0A0K0K1G8|TVBJ2_HUMAN	TRBV10-2	0.437291	4.85536e-10	2.82192e-08	Plaque mean
sp|A0AVT1-4|UBA6-4_HUMAN	UBA6	0.200666	0.00616705	0.0193519	CDR
sp|A0AVT1-4|UBA6-4_HUMAN	UBA6	0.176522	0.0162347	0.0379747	Plaque mean
sp|A0AVT1-4|UBA6-4_HUMAN	UBA6	0.216314	0.0031031	0.00902052	CERAD
sp|A0AVT1|UBA6_HUMAN	UBA6	0.239621	0.00101946	0.00347944	CERAD
sp|A0AVT1|UBA6_HUMAN	UBA6	0.205912	0.00492471	0.0161342	CDR
sp|A0AVT1|UBA6_HUMAN	UBA6	0.181127	0.0136119	0.0327349	Plaque mean
sp|A0FGR8-6|ESYT2-6_HUMAN	ESYT2	-0.175275	0.017017	0.0394929	Plaque mean
sp|A0JNW5|UH1BL_HUMAN	UHRF1BP1L	-0.250231	0.00096385	0.00408938	Braak
sp|A0JNW5|UH1BL_HUMAN	UHRF1BP1L	-0.333531	3.49585e-06	5.84099e-05	CDR
sp|A0JNW5|UH1BL_HUMAN	UHRF1BP1L	-0.231251	0.00153984	0.00497457	CERAD
sp|A0JNW5|UH1BL_HUMAN	UHRF1BP1L	-0.231722	0.00150505	0.00512815	Plaque mean
sp|A0M8Q6|IGLC7_HUMAN	IGLC7	0.181217	0.0135647	0.0362	CDR
sp|A0PJW6|TM223_HUMAN	TMEM223	-0.181631	0.0133488	0.0311703	CERAD
sp|A1A5C7|S22AN_HUMAN	SLC22A23	-0.366613	2.85903e-07	3.87596e-06	Plaque mean
sp|A1A5C7|S22AN_HUMAN	SLC22A23	-0.29442	4.74302e-05	0.000404873	CDR
sp|A1A5C7|S22AN_HUMAN	SLC22A23	-0.353763	7.82166e-07	8.89604e-06	CERAD
sp|A1A5C7|S22AN_HUMAN	SLC22A23	-0.325765	1.37454e-05	0.000132934	Braak
sp|A1A5D9|BICL2_HUMAN	BICDL2	0.399445	1.7766e-08	4.50529e-07	Plaque mean
sp|A1A5D9|BICL2_HUMAN	BICDL2	0.179463	0.0145135	0.0383391	CDR
sp|A1A5D9|BICL2_HUMAN	BICDL2	0.309542	1.80716e-05	0.000117451	CERAD
sp|A1A5D9|BICL2_HUMAN	BICDL2	0.37871	3.26458e-07	6.67591e-06	Braak
sp|A1IGU5|ARH37_HUMAN	ARHGEF37	0.191936	0.00886308	0.0259797	CDR
sp|A1IGU5|ARH37_HUMAN	ARHGEF37	0.206771	0.00474415	0.0129528	CERAD
sp|A1IGU5|ARH37_HUMAN	ARHGEF37	0.226741	0.00191159	0.00625037	Plaque mean
sp|A1L0T0|ILVBL_HUMAN	ILVBL	0.238664	0.00166886	0.00647036	Braak
sp|A1L0T0|ILVBL_HUMAN	ILVBL	0.243167	0.000852338	0.00389663	CDR
sp|A1L0T0|ILVBL_HUMAN	ILVBL	0.250024	0.000598451	0.00222441	CERAD
sp|A1L0T0|ILVBL_HUMAN	ILVBL	0.193596	0.00828163	0.0214859	Plaque mean
sp|A1L188|NDUF8_HUMAN	NDUFAF8	-0.182328	0.0129923	0.0349308	CDR
sp|A1L188|NDUF8_HUMAN	NDUFAF8	-0.209615	0.00418808	0.0121016	Plaque mean
sp|A1L188|NDUF8_HUMAN	NDUFAF8	-0.251134	0.000922415	0.00395084	Braak
sp|A1L188|NDUF8_HUMAN	NDUFAF8	-0.264088	0.000280871	0.00117484	CERAD
sp|A1L390|PKHG3_HUMAN	PLEKHG3	0.216828	0.0030313	0.00884275	CERAD
sp|A1L390|PKHG3_HUMAN	PLEKHG3	0.223449	0.00223275	0.00848069	CDR
sp|A1X283|SPD2B_HUMAN	SH3PXD2B	0.265752	0.000256096	0.00108845	CERAD
sp|A1X283|SPD2B_HUMAN	SH3PXD2B	0.219785	0.00387231	0.0128727	Braak
sp|A1X283|SPD2B_HUMAN	SH3PXD2B	0.213621	0.00350427	0.0122037	CDR
sp|A1X283|SPD2B_HUMAN	SH3PXD2B	0.245157	0.000769988	0.00290107	Plaque mean
sp|A2A2Z9|AN18B_HUMAN	ANKRD18B	0.272534	0.000310694	0.00163094	Braak
sp|A2A2Z9|AN18B_HUMAN	ANKRD18B	0.226	0.00198002	0.00768411	CDR
sp|A2A2Z9|AN18B_HUMAN	ANKRD18B	0.254635	0.000469156	0.00181146	CERAD
sp|A2A2Z9|AN18B_HUMAN	ANKRD18B	0.241186	0.00094229	0.00343827	Plaque mean
sp|A2A3K4-2|PTPC1-2_HUMAN	PTPDC1	-0.214887	0.00476585	0.0153052	Braak
sp|A2A3K4|PTPC1_HUMAN	PTPDC1	-0.237126	0.00179172	0.00688952	Braak
sp|A2A3N6|PIPSL_HUMAN	PIPSL	-0.217552	0.00425901	0.0139333	Braak
sp|A2RTX5|SYTC2_HUMAN	TARSL2	0.201932	0.00584394	0.0160675	Plaque mean
sp|A2RTX5|SYTC2_HUMAN	TARSL2	0.237773	0.001118	0.0048461	CDR
sp|A2RTX5|SYTC2_HUMAN	TARSL2	0.238167	0.00109629	0.00371248	CERAD
sp|A2RU67|F234B_HUMAN	FAM234B	-0.176711	0.0161194	0.0377633	Plaque mean
sp|A2RUC4|TYW5_HUMAN	TYW5	0.271441	0.000185946	0.00117456	CDR
sp|A2RUC4|TYW5_HUMAN	TYW5	0.24244	0.001399	0.00556804	Braak
sp|A2RUC4|TYW5_HUMAN	TYW5	0.317708	1.04943e-05	7.54733e-05	CERAD
sp|A2RUC4|TYW5_HUMAN	TYW5	0.250719	0.000577047	0.0022761	Plaque mean
sp|A2RUS2|DEND3_HUMAN	DENND3	0.196976	0.00981588	0.0276516	Braak
sp|A2RUS2|DEND3_HUMAN	DENND3	0.272878	0.000171301	0.000774104	CERAD
sp|A2RUS2|DEND3_HUMAN	DENND3	0.213013	0.00360116	0.0106236	Plaque mean
sp|A4D0S4|LAMB4_HUMAN	LAMB4	0.214022	0.00494165	0.0157839	Braak
sp|A4D0S4|LAMB4_HUMAN	LAMB4	0.207655	0.00456461	0.0125473	CERAD
sp|A4D0V7|CPED1_HUMAN	CPED1	0.216336	0.00309997	0.0110265	CDR
sp|A4D0V7|CPED1_HUMAN	CPED1	0.178284	0.0151835	0.035875	Plaque mean
sp|A4D126|ISPD_HUMAN	ISPD	0.285327	8.26063e-05	0.000615972	CDR
sp|A4D1P6|WDR91_HUMAN	WDR91	0.196242	0.00742462	0.0225693	CDR
sp|A4D2B0|MBLC1_HUMAN	MBLAC1	0.221698	0.00242289	0.00905208	CDR
sp|A5A3E0|POTEF_HUMAN	POTEF	0.199806	0.00879009	0.0252479	Braak
sp|A5A3E0|POTEF_HUMAN	POTEF	0.182833	0.0127391	0.0299945	CERAD
sp|A5PLK6|RGSL_HUMAN	RGSL1	0.209495	0.00421031	0.01173	CERAD
sp|A5PLK6|RGSL_HUMAN	RGSL1	0.206552	0.00478963	0.0135239	Plaque mean
sp|A5PLK6|RGSL_HUMAN	RGSL1	0.194878	0.00785594	0.0235853	CDR
sp|A5PLN7|F149A_HUMAN	FAM149A	0.204078	0.00533085	0.0143674	CERAD
sp|A5PLN7|F149A_HUMAN	FAM149A	0.253257	0.000504806	0.00203042	Plaque mean
sp|A5PLN7|F149A_HUMAN	FAM149A	0.227002	0.00282893	0.00999215	Braak
sp|A5YKK6|CNOT1_HUMAN	CNOT1	0.183076	0.0126189	0.0297692	CERAD
sp|A5YKK6|CNOT1_HUMAN	CNOT1	0.224652	0.00211011	0.00809587	CDR
sp|A6NC57|ANR62_HUMAN	ANKRD62	0.219501	0.00268212	0.00831117	Plaque mean
sp|A6NCE7|MP3B2_HUMAN	MAP1LC3B2	-0.276683	0.000137573	0.000672476	Plaque mean
sp|A6NCE7|MP3B2_HUMAN	MAP1LC3B2	-0.192312	0.00872823	0.0217972	CERAD
sp|A6NCE7|MP3B2_HUMAN	MAP1LC3B2	-0.274452	0.000280576	0.00150205	Braak
sp|A6NCS6|CB072_HUMAN	C2orf72	0.312159	3.23277e-05	0.000262315	Braak
sp|A6NCS6|CB072_HUMAN	C2orf72	0.329419	4.67951e-06	7.24102e-05	CDR
sp|A6NCS6|CB072_HUMAN	C2orf72	0.389158	4.38498e-08	9.12061e-07	Plaque mean
sp|A6NCS6|CB072_HUMAN	C2orf72	0.343992	1.63319e-06	1.63144e-05	CERAD
sp|A6NDB9|PALM3_HUMAN	PALM3	0.232706	0.00143472	0.00595778	CDR
sp|A6NDG6|PGP_HUMAN	PGP	-0.243645	0.00132168	0.00530725	Braak
sp|A6NDG6|PGP_HUMAN	PGP	-0.196702	0.00728412	0.0186943	CERAD
sp|A6NDU8|CE051_HUMAN	C5orf51	0.180614	0.0138848	0.0322852	CERAD
sp|A6NFN3|RFOX3_HUMAN	RBFOX3	-0.231254	0.00153954	0.00521059	Plaque mean
sp|A6NFN3|RFOX3_HUMAN	RBFOX3	-0.187168	0.0107385	0.0259739	CERAD
sp|A6NGB9|WIPF3_HUMAN	WIPF3	-0.190826	0.00927155	0.0236998	Plaque mean
sp|A6NGN9|IGLO5_HUMAN	IGLON5	-0.329129	4.77604e-06	4.00433e-05	Plaque mean
sp|A6NGN9|IGLO5_HUMAN	IGLON5	-0.339721	5.47332e-06	6.31981e-05	Braak
sp|A6NGN9|IGLO5_HUMAN	IGLON5	-0.273924	0.000161335	0.00105738	CDR
sp|A6NGN9|IGLO5_HUMAN	IGLON5	-0.364761	3.31435e-07	4.52862e-06	CERAD
sp|A6NHL2|TBAL3_HUMAN	TUBAL3	-0.343514	4.22822e-06	5.1984e-05	Braak
sp|A6NHL2|TBAL3_HUMAN	TUBAL3	-0.344661	1.55408e-06	1.56529e-05	Plaque mean
sp|A6NHL2|TBAL3_HUMAN	TUBAL3	-0.291729	5.60051e-05	0.000455656	CDR
sp|A6NHL2|TBAL3_HUMAN	TUBAL3	-0.334426	3.27896e-06	2.89669e-05	CERAD
sp|A6NHR9|SMHD1_HUMAN	SMCHD1	0.344012	1.63076e-06	1.63144e-05	CERAD
sp|A6NHR9|SMHD1_HUMAN	SMCHD1	0.313864	1.35813e-05	0.000156818	CDR
sp|A6NHR9|SMHD1_HUMAN	SMCHD1	0.385636	5.93272e-08	1.14027e-06	Plaque mean
sp|A6NHR9|SMHD1_HUMAN	SMCHD1	0.285633	0.000152512	0.000920755	Braak
sp|A6NHX0|CAST2_HUMAN	CASTOR2	-0.342322	1.84757e-06	1.80987e-05	CERAD
sp|A6NHX0|CAST2_HUMAN	CASTOR2	-0.320965	1.86743e-05	0.000170646	Braak
sp|A6NHX0|CAST2_HUMAN	CASTOR2	-0.213804	0.00347557	0.0121246	CDR
sp|A6NHX0|CAST2_HUMAN	CASTOR2	-0.333167	3.58797e-06	3.14452e-05	Plaque mean
sp|A6NI72|NCF1B_HUMAN	NCF1B	0.180159	0.0141304	0.0374845	CDR
sp|A6NI72|NCF1B_HUMAN	NCF1B	0.285408	0.000154432	0.000930038	Braak
sp|A6NI72|NCF1B_HUMAN	NCF1B	0.225595	0.00201827	0.00624768	CERAD
sp|A6NI72|NCF1B_HUMAN	NCF1B	0.221438	0.00245231	0.00772317	Plaque mean
sp|A6NIH7|U119B_HUMAN	UNC119B	0.380338	9.28688e-08	1.60466e-06	Plaque mean
sp|A6NIH7|U119B_HUMAN	UNC119B	0.283842	9.02781e-05	0.000659813	CDR
sp|A6NIH7|U119B_HUMAN	UNC119B	0.359084	1.41396e-06	2.13094e-05	Braak
sp|A6NIH7|U119B_HUMAN	UNC119B	0.310549	1.69152e-05	0.000111245	CERAD
sp|A6NKT7|RGPD3_HUMAN	RGPD3	0.381951	2.5387e-07	5.37241e-06	Braak
sp|A6NKT7|RGPD3_HUMAN	RGPD3	0.382173	7.95908e-08	3.86716e-06	CDR
sp|A6NKT7|RGPD3_HUMAN	RGPD3	0.337895	2.55344e-06	2.37809e-05	Plaque mean
sp|A6NKT7|RGPD3_HUMAN	RGPD3	0.347373	1.26949e-06	1.32138e-05	CERAD
sp|A6NL88|SHSA7_HUMAN	SHISA7	-0.229616	0.00166623	0.0055738	Plaque mean
sp|A6NL88|SHSA7_HUMAN	SHISA7	-0.32925	4.73541e-06	7.30258e-05	CDR
sp|A6NL88|SHSA7_HUMAN	SHISA7	-0.201886	0.00585533	0.0155625	CERAD
sp|A6NNZ2|TBB8L_HUMAN		-0.322122	7.77099e-06	0.000103163	CDR
sp|A6NNZ2|TBB8L_HUMAN		-0.366097	2.97935e-07	4.16112e-06	CERAD
sp|A6NNZ2|TBB8L_HUMAN		-0.366791	2.81861e-07	3.8383e-06	Plaque mean
sp|A6NNZ2|TBB8L_HUMAN		-0.390595	1.28096e-07	3.19192e-06	Braak
sp|A6PVC2|TTLL8_HUMAN	TTLL8	0.187743	0.0104952	0.0255072	CERAD
sp|A6PVC2|TTLL8_HUMAN	TTLL8	0.249532	0.000614026	0.0023898	Plaque mean
sp|A6XGL0-2|YJEN3-2_HUMAN	YJEFN3	-0.277494	0.000131242	0.000891608	CDR
sp|A6XGL0|YJEN3_HUMAN	YJEFN3	-0.172174	0.0191048	0.0433364	Plaque mean
sp|A6XGL0|YJEN3_HUMAN	YJEFN3	-0.296523	4.1606e-05	0.000365694	CDR
sp|A6XGL0|YJEN3_HUMAN	YJEFN3	-0.178743	0.0149198	0.0342656	CERAD
sp|A7KAX9|RHG32_HUMAN	ARHGAP32	-0.193182	0.00842339	0.0249802	CDR
sp|A7KAX9|RHG32_HUMAN	ARHGAP32	-0.203063	0.00556839	0.0149017	CERAD
sp|A7KAX9|RHG32_HUMAN	ARHGAP32	-0.174173	0.0177349	0.040785	Plaque mean
sp|A8MTT3|CEBOS_HUMAN	CEBPZOS	-0.207634	0.00642982	0.0195502	Braak
sp|A8MU93|CQ100_HUMAN	C17orf100	-0.202267	0.00576118	0.0183244	CDR
sp|A8MU93|CQ100_HUMAN	C17orf100	-0.202712	0.00565247	0.0156189	Plaque mean
sp|A8MU93|CQ100_HUMAN	C17orf100	-0.182956	0.0126784	0.0298921	CERAD
sp|A8MU93|CQ100_HUMAN	C17orf100	-0.289633	0.000121864	0.00076738	Braak
sp|A8MUU1|FB5L3_HUMAN	FABP5P3	0.302518	2.84802e-05	0.000273046	CDR
sp|A8MUU1|FB5L3_HUMAN	FABP5P3	0.352083	8.89333e-07	9.81174e-06	CERAD
sp|A8MUU1|FB5L3_HUMAN	FABP5P3	0.396469	2.31473e-08	5.51314e-07	Plaque mean
sp|A8MUU1|FB5L3_HUMAN	FABP5P3	0.328366	1.16175e-05	0.00011567	Braak
sp|A8MVW0|F1712_HUMAN	FAM171A2	-0.191193	0.00913464	0.022677	CERAD
sp|A8MWY0|K132L_HUMAN	KIAA1324L	-0.197495	0.00962008	0.0272072	Braak
sp|A9UHW6|MI4GD_HUMAN	MIF4GD	0.25481	0.000464812	0.00179639	CERAD
sp|A9UHW6|MI4GD_HUMAN	MIF4GD	0.330255	4.41165e-06	3.75006e-05	Plaque mean
sp|A9UHW6|MI4GD_HUMAN	MIF4GD	0.234037	0.00206384	0.00776387	Braak
sp|A9UHW6|MI4GD_HUMAN	MIF4GD	0.255382	0.000450826	0.00233725	CDR
sp|A9Z1Z3|FR1L4_HUMAN	FER1L4	0.18818	0.0103137	0.0251416	CERAD
sp|B2RPK0|HGB1A_HUMAN	HMGB1P1	0.348955	1.12716e-06	1.19886e-05	CERAD
sp|B2RPK0|HGB1A_HUMAN	HMGB1P1	0.323633	7.00356e-06	5.50986e-05	Plaque mean
sp|B2RPK0|HGB1A_HUMAN	HMGB1P1	0.267112	0.000412872	0.00207152	Braak
sp|B2RPK0|HGB1A_HUMAN	HMGB1P1	0.301981	2.94734e-05	0.000280356	CDR
sp|B7ZAP0|RBG10_HUMAN	RABGAP1L	-0.179045	0.0191237	0.0475236	Braak
sp|B7ZW38|HNRC3_HUMAN	HNRNPCL3	0.337406	2.6457e-06	2.44763e-05	CERAD
sp|B7ZW38|HNRC3_HUMAN	HNRNPCL3	0.282871	0.000177719	0.00103936	Braak
sp|B7ZW38|HNRC3_HUMAN	HNRNPCL3	0.287832	7.103e-05	0.000383809	Plaque mean
sp|B7ZW38|HNRC3_HUMAN	HNRNPCL3	0.295345	4.47801e-05	0.000387149	CDR
sp|B9EJG8|T150C_HUMAN	TMEM150C	0.375225	1.42052e-07	2.2009e-06	Plaque mean
sp|B9EJG8|T150C_HUMAN	TMEM150C	0.297836	3.83185e-05	0.000343329	CDR
sp|B9EJG8|T150C_HUMAN	TMEM150C	0.364035	3.511e-07	4.72293e-06	CERAD
sp|B9EJG8|T150C_HUMAN	TMEM150C	0.355512	1.82736e-06	2.64564e-05	Braak
sp|C9J069|AJM1_HUMAN	AJM1	-0.226623	0.00287662	0.0101223	Braak
sp|C9J069|AJM1_HUMAN	AJM1	-0.261697	0.000320361	0.00178998	CDR
sp|C9J069|AJM1_HUMAN	AJM1	-0.239236	0.00103932	0.00374728	Plaque mean
sp|C9J069|AJM1_HUMAN	AJM1	-0.284057	8.91294e-05	0.000444075	CERAD
sp|C9J798|RAS4B_HUMAN	RASA4B	0.276304	0.000140632	0.00066007	CERAD
sp|C9J798|RAS4B_HUMAN	RASA4B	0.339833	2.21754e-06	2.1077e-05	Plaque mean
sp|C9J798|RAS4B_HUMAN	RASA4B	0.239006	0.00164258	0.00638478	Braak
sp|C9J798|RAS4B_HUMAN	RASA4B	0.332646	3.72354e-06	6.11213e-05	CDR
sp|C9JLW8|MCRI1_HUMAN	MCRIP1	-0.206604	0.00477868	0.0130325	CERAD
sp|C9JLW8|MCRI1_HUMAN	MCRIP1	-0.209752	0.00416297	0.0141172	CDR
sp|C9JLW8|MCRI1_HUMAN	MCRIP1	-0.335339	7.34393e-06	8.05842e-05	Braak
sp|C9JRZ8|AK1BF_HUMAN	AKR1B15	0.229569	0.00166994	0.00673914	CDR
sp|C9JRZ8|AK1BF_HUMAN	AKR1B15	0.196926	0.00721643	0.019198	Plaque mean
sp|C9JRZ8|AK1BF_HUMAN	AKR1B15	0.238488	0.00107888	0.0036576	CERAD
sp|G9CGD6-3|CNIPF-3_HUMAN	CNK3	-0.355341	6.92898e-07	8.0542e-06	CERAD
sp|G9CGD6-3|CNIPF-3_HUMAN	CNK3	-0.386875	5.3363e-08	1.05915e-06	Plaque mean
sp|G9CGD6-3|CNIPF-3_HUMAN	CNK3	-0.375354	4.22385e-07	8.22228e-06	Braak
sp|G9CGD6-3|CNIPF-3_HUMAN	CNK3	-0.249494	0.000615233	0.00300613	CDR
sp|L0R819|ASURF_HUMAN	ASDURF	0.195146	0.0105339	0.0292804	Braak
sp|L0R819|ASURF_HUMAN	ASDURF	0.239288	0.00103659	0.00373968	Plaque mean
sp|L0R819|ASURF_HUMAN	ASDURF	0.247631	0.000677814	0.00324917	CDR
sp|L0R819|ASURF_HUMAN	ASDURF	0.26458	0.000273316	0.00114679	CERAD
sp|O00115|DNS2A_HUMAN	DNASE2	0.428751	4.89896e-09	2.97538e-07	Braak
sp|O00115|DNS2A_HUMAN	DNASE2	0.319993	8.98817e-06	0.000115656	CDR
sp|O00115|DNS2A_HUMAN	DNASE2	0.466585	2.17128e-11	2.61799e-09	Plaque mean
sp|O00115|DNS2A_HUMAN	DNASE2	0.417771	3.28676e-09	1.3133e-07	CERAD
sp|O00139-2|KIF2A-2_HUMAN	KIF2A	-0.197617	0.0070113	0.0187467	Plaque mean
sp|O00139-2|KIF2A-2_HUMAN	KIF2A	-0.233746	0.00136373	0.00447709	CERAD
sp|O00139-4|KIF2A-4_HUMAN	KIF2A	-0.240513	0.000974794	0.00335055	CERAD
sp|O00139-4|KIF2A-4_HUMAN	KIF2A	-0.210042	0.00582753	0.0180773	Braak
sp|O00139|KIF2A_HUMAN	KIF2A	-0.209071	0.00606393	0.0186525	Braak
sp|O00139|KIF2A_HUMAN	KIF2A	-0.241442	0.000930191	0.00322737	CERAD
sp|O00148-2|DX39A-2_HUMAN	DDX39A	0.227197	0.00187062	0.00614287	Plaque mean
sp|O00148-2|DX39A-2_HUMAN	DDX39A	0.251908	0.000542095	0.00270646	CDR
sp|O00148-2|DX39A-2_HUMAN	DDX39A	0.21703	0.00300358	0.00877876	CERAD
sp|O00148|DX39A_HUMAN	DDX39A	0.241633	0.000921274	0.00320559	CERAD
sp|O00148|DX39A_HUMAN	DDX39A	0.28776	7.13388e-05	0.00054682	CDR
sp|O00148|DX39A_HUMAN	DDX39A	0.267956	0.000226413	0.00102316	Plaque mean
sp|O00151|PDLI1_HUMAN	PDLIM1	0.19897	0.00662462	0.0178226	Plaque mean
sp|O00154-5|BACH-5_HUMAN	ACOT7	-0.284862	8.49376e-05	0.000427397	CERAD
sp|O00154-5|BACH-5_HUMAN	ACOT7	-0.249062	0.00102005	0.00428737	Braak
sp|O00154-5|BACH-5_HUMAN	ACOT7	-0.29006	6.20332e-05	0.000342352	Plaque mean
sp|O00154-5|BACH-5_HUMAN	ACOT7	-0.315154	1.24604e-05	0.000147664	CDR
sp|O00154|BACH_HUMAN	ACOT7	-0.371393	1.94399e-07	7.16904e-06	CDR
sp|O00154|BACH_HUMAN	ACOT7	-0.375038	1.44253e-07	2.44386e-06	CERAD
sp|O00154|BACH_HUMAN	ACOT7	-0.358473	1.4777e-06	2.21875e-05	Braak
sp|O00154|BACH_HUMAN	ACOT7	-0.341977	1.8952e-06	1.85528e-05	Plaque mean
sp|O00159-2|MYO1C-2_HUMAN	MYO1C	0.209633	0.00418486	0.0141756	CDR
sp|O00159-2|MYO1C-2_HUMAN	MYO1C	0.327201	5.46719e-06	4.42144e-05	CERAD
sp|O00159-2|MYO1C-2_HUMAN	MYO1C	0.311941	1.54309e-05	0.000106051	Plaque mean
sp|O00159-2|MYO1C-2_HUMAN	MYO1C	0.293679	9.67901e-05	0.000632442	Braak
sp|O00159-3|MYO1C-3_HUMAN	MYO1C	0.216886	0.00302336	0.0108106	CDR
sp|O00159-3|MYO1C-3_HUMAN	MYO1C	0.346999	1.3055e-06	1.35191e-05	CERAD
sp|O00159-3|MYO1C-3_HUMAN	MYO1C	0.32436	6.66074e-06	5.29157e-05	Plaque mean
sp|O00159-3|MYO1C-3_HUMAN	MYO1C	0.310881	3.49584e-05	0.000280475	Braak
sp|O00159|MYO1C_HUMAN	MYO1C	0.319978	8.99744e-06	6.82222e-05	Plaque mean
sp|O00159|MYO1C_HUMAN	MYO1C	0.317731	2.28908e-05	0.00019948	Braak
sp|O00159|MYO1C_HUMAN	MYO1C	0.197428	0.00706693	0.0217047	CDR
sp|O00159|MYO1C_HUMAN	MYO1C	0.348661	1.1524e-06	1.21829e-05	CERAD
sp|O00160|MYO1F_HUMAN	MYO1F	0.200783	0.00613656	0.0192811	CDR
sp|O00160|MYO1F_HUMAN	MYO1F	0.193742	0.00823203	0.0213766	Plaque mean
sp|O00160|MYO1F_HUMAN	MYO1F	0.272391	0.000176143	0.000791274	CERAD
sp|O00161|SNP23_HUMAN	SNAP23	0.204758	0.00517692	0.016778	CDR
sp|O00161|SNP23_HUMAN	SNAP23	0.266583	0.000244506	0.00104799	CERAD
sp|O00161|SNP23_HUMAN	SNAP23	0.218816	0.0040361	0.0133333	Braak
sp|O00161|SNP23_HUMAN	SNAP23	0.276306	0.000140616	0.000684871	Plaque mean
sp|O00168|PLM_HUMAN	FXYD1	0.196294	0.00740855	0.0189496	CERAD
sp|O00168|PLM_HUMAN	FXYD1	0.268169	0.000223723	0.00135607	CDR
sp|O00168|PLM_HUMAN	FXYD1	0.229714	0.00165836	0.00555087	Plaque mean
sp|O00170|AIP_HUMAN	AIP	0.197659	0.00955906	0.0270473	Braak
sp|O00170|AIP_HUMAN	AIP	0.227443	0.00184879	0.00607939	Plaque mean
sp|O00170|AIP_HUMAN	AIP	0.279073	0.000119676	0.000827847	CDR
sp|O00170|AIP_HUMAN	AIP	0.277796	0.000128948	0.000611373	CERAD
sp|O00182|LEG9_HUMAN	LGALS9	0.35825	5.5318e-07	6.76604e-06	Plaque mean
sp|O00182|LEG9_HUMAN	LGALS9	0.372495	1.77697e-07	2.82154e-06	CERAD
sp|O00182|LEG9_HUMAN	LGALS9	0.356165	1.74396e-06	2.54204e-05	Braak
sp|O00182|LEG9_HUMAN	LGALS9	0.315414	1.22455e-05	0.000145544	CDR
sp|O00186|STXB3_HUMAN	STXBP3	0.201104	0.00605354	0.0159784	CERAD
sp|O00186|STXB3_HUMAN	STXBP3	0.182888	0.0127122	0.0309202	Plaque mean
sp|O00192|ARVC_HUMAN	ARVCF	0.433183	7.33576e-10	3.90822e-08	Plaque mean
sp|O00192|ARVC_HUMAN	ARVCF	0.415287	1.62407e-08	6.99559e-07	Braak
sp|O00192|ARVC_HUMAN	ARVCF	0.364879	3.28339e-07	1.05313e-05	CDR
sp|O00192|ARVC_HUMAN	ARVCF	0.402976	1.29364e-08	3.7061e-07	CERAD
sp|O00193|SMAP_HUMAN	SMAP	0.191759	0.00892702	0.0222069	CERAD
sp|O00214|LEG8_HUMAN	LGALS8	0.185823	0.0113274	0.0280405	Plaque mean
sp|O00217|NDUS8_HUMAN	NDUFS8	-0.279608	0.00011598	0.00080688	CDR
sp|O00217|NDUS8_HUMAN	NDUFS8	-0.328428	1.15705e-05	0.000115297	Braak
sp|O00217|NDUS8_HUMAN	NDUFS8	-0.327902	5.2054e-06	4.28969e-05	Plaque mean
sp|O00217|NDUS8_HUMAN	NDUFS8	-0.332776	3.68939e-06	3.17386e-05	CERAD
sp|O00222-2|GRM8-2_HUMAN	GRM8	-0.237388	0.00113959	0.00383984	CERAD
sp|O00222-2|GRM8-2_HUMAN	GRM8	-0.185927	0.0112807	0.0314138	CDR
sp|O00222|GRM8_HUMAN	GRM8	-0.246818	0.000706919	0.00255792	CERAD
sp|O00222|GRM8_HUMAN	GRM8	-0.178953	0.0148	0.0388704	CDR
sp|O00222|GRM8_HUMAN	GRM8	-0.206136	0.00683209	0.0204912	Braak
sp|O00222|GRM8_HUMAN	GRM8	-0.192115	0.00879845	0.0226574	Plaque mean
sp|O00230|CORT_HUMAN	CORT	-0.207796	0.00453665	0.0124839	CERAD
sp|O00230|CORT_HUMAN	CORT	-0.279689	0.000211557	0.00119636	Braak
sp|O00231|PSD11_HUMAN	PSMD11	0.202962	0.00559236	0.015484	Plaque mean
sp|O00233|PSMD9_HUMAN	PSMD9	0.328727	4.91288e-06	7.47828e-05	CDR
sp|O00233|PSMD9_HUMAN	PSMD9	0.382373	7.82585e-08	1.40207e-06	Plaque mean
sp|O00233|PSMD9_HUMAN	PSMD9	0.312855	1.4524e-05	9.81218e-05	CERAD
sp|O00233|PSMD9_HUMAN	PSMD9	0.295811	8.56055e-05	0.000570647	Braak
sp|O00241|SIRB1_HUMAN	SIRPB1	-0.241693	0.000918496	0.00412915	CDR
sp|O00241|SIRB1_HUMAN	SIRPB1	-0.191287	0.00909974	0.0226042	CERAD
sp|O00241|SIRB1_HUMAN	SIRPB1	-0.200706	0.00615664	0.0167791	Plaque mean
sp|O00244|ATOX1_HUMAN	ATOX1	0.170452	0.0203577	0.0446041	CERAD
sp|O00255|MEN1_HUMAN	MEN1	0.228841	0.00172932	0.00547566	CERAD
sp|O00255|MEN1_HUMAN	MEN1	0.211402	0.00551001	0.0172857	Braak
sp|O00267-2|SPT5H-2_HUMAN	SUPT5H	0.266166	0.000433603	0.00215771	Braak
sp|O00267-2|SPT5H-2_HUMAN	SUPT5H	0.298236	3.73679e-05	0.000214614	CERAD
sp|O00267-2|SPT5H-2_HUMAN	SUPT5H	0.278231	0.000125721	0.000862538	CDR
sp|O00267-2|SPT5H-2_HUMAN	SUPT5H	0.34783	1.22671e-06	1.29459e-05	Plaque mean
sp|O00267|SPT5H_HUMAN	SUPT5H	0.271728	0.000324238	0.00169035	Braak
sp|O00267|SPT5H_HUMAN	SUPT5H	0.296754	4.10094e-05	0.000361496	CDR
sp|O00267|SPT5H_HUMAN	SUPT5H	0.35849	5.42944e-07	6.6685e-06	Plaque mean
sp|O00267|SPT5H_HUMAN	SUPT5H	0.313812	1.36284e-05	9.36866e-05	CERAD
sp|O00273-2|DFFA-2_HUMAN	DFFA	0.280847	0.000107825	0.000546639	Plaque mean
sp|O00273-2|DFFA-2_HUMAN	DFFA	0.282187	9.96127e-05	0.000488492	CERAD
sp|O00273-2|DFFA-2_HUMAN	DFFA	0.239754	0.00101271	0.00446834	CDR
sp|O00273|DFFA_HUMAN	DFFA	0.240522	0.000974352	0.00334997	CERAD
sp|O00273|DFFA_HUMAN	DFFA	0.25	0.000599187	0.00234331	Plaque mean
sp|O00273|DFFA_HUMAN	DFFA	0.235339	0.00126119	0.00535277	CDR
sp|O00292-2|LFTY2-2_HUMAN	LEFTY2	0.204419	0.00732054	0.0216146	Braak
sp|O00299|CLIC1_HUMAN	CLIC1	0.393199	3.08637e-08	6.917e-07	Plaque mean
sp|O00299|CLIC1_HUMAN	CLIC1	0.373945	1.57811e-07	2.60806e-06	CERAD
sp|O00299|CLIC1_HUMAN	CLIC1	0.384614	2.06065e-07	4.57599e-06	Braak
sp|O00299|CLIC1_HUMAN	CLIC1	0.324063	6.79891e-06	9.36036e-05	CDR
sp|O00303|EIF3F_HUMAN	EIF3F	0.282959	0.00017686	0.00103532	Braak
sp|O00303|EIF3F_HUMAN	EIF3F	0.186027	0.0112363	0.0313044	CDR
sp|O00303|EIF3F_HUMAN	EIF3F	0.286427	7.73216e-05	0.000394965	CERAD
sp|O00303|EIF3F_HUMAN	EIF3F	0.225011	0.00207476	0.00670448	Plaque mean
sp|O00308|WWP2_HUMAN	WWP2	-0.188662	0.0134654	0.035627	Braak
sp|O00330|ODPX_HUMAN	PDHX	-0.348246	1.1889e-06	1.26257e-05	Plaque mean
sp|O00330|ODPX_HUMAN	PDHX	-0.392919	3.16285e-08	7.34592e-07	CERAD
sp|O00330|ODPX_HUMAN	PDHX	-0.273164	0.000168524	0.00108774	CDR
sp|O00330|ODPX_HUMAN	PDHX	-0.355553	1.82195e-06	2.64411e-05	Braak
sp|O00339-2|MATN2-2_HUMAN	MATN2	0.307164	2.11086e-05	0.000138973	Plaque mean
sp|O00339-2|MATN2-2_HUMAN	MATN2	0.350552	2.59577e-06	3.52694e-05	Braak
sp|O00339-2|MATN2-2_HUMAN	MATN2	0.273714	0.000163291	0.00106697	CDR
sp|O00339-2|MATN2-2_HUMAN	MATN2	0.358697	5.34235e-07	6.54829e-06	CERAD
sp|O00339|MATN2_HUMAN	MATN2	0.345454	1.46514e-06	1.48681e-05	CERAD
sp|O00339|MATN2_HUMAN	MATN2	0.309323	1.83331e-05	0.000123219	Plaque mean
sp|O00339|MATN2_HUMAN	MATN2	0.338289	6.02827e-06	6.86918e-05	Braak
sp|O00339|MATN2_HUMAN	MATN2	0.262521	0.000306195	0.00172672	CDR
sp|O00391|QSOX1_HUMAN	QSOX1	0.200126	0.00868025	0.0249619	Braak
sp|O00391|QSOX1_HUMAN	QSOX1	0.215948	0.00315508	0.0111995	CDR
sp|O00391|QSOX1_HUMAN	QSOX1	0.228591	0.00175014	0.00553043	CERAD
sp|O00400|ACATN_HUMAN	SLC33A1	0.191281	0.00910201	0.0233352	Plaque mean
sp|O00400|ACATN_HUMAN	SLC33A1	0.285063	8.39221e-05	0.000623487	CDR
sp|O00400|ACATN_HUMAN	SLC33A1	0.314639	2.77475e-05	0.000231331	Braak
sp|O00400|ACATN_HUMAN	SLC33A1	0.248435	0.000650111	0.00238649	CERAD
sp|O00401|WASL_HUMAN	WASL	-0.230282	0.00244498	0.00888665	Braak
sp|O00401|WASL_HUMAN	WASL	-0.288329	6.89219e-05	0.000374751	Plaque mean
sp|O00401|WASL_HUMAN	WASL	-0.185593	0.011431	0.0317473	CDR
sp|O00401|WASL_HUMAN	WASL	-0.253794	0.000490612	0.00187759	CERAD
sp|O00410|IPO5_HUMAN	IPO5	-0.217071	0.00299793	0.00911565	Plaque mean
sp|O00411|RPOM_HUMAN	POLRMT	-0.17525	0.0170326	0.0437318	CDR
sp|O00411|RPOM_HUMAN	POLRMT	-0.183079	0.0165389	0.0422231	Braak
sp|O00418|EF2K_HUMAN	EEF2K	0.236865	0.00116958	0.00414316	Plaque mean
sp|O00418|EF2K_HUMAN	EEF2K	0.206442	0.00481261	0.0158382	CDR
sp|O00418|EF2K_HUMAN	EEF2K	0.241717	0.0014473	0.00572093	Braak
sp|O00422|SAP18_HUMAN	SAP18	0.262514	0.000523039	0.00250824	Braak
sp|O00422|SAP18_HUMAN	SAP18	0.288463	6.83663e-05	0.000355043	CERAD
sp|O00422|SAP18_HUMAN	SAP18	0.307355	2.0848e-05	0.000214248	CDR
sp|O00422|SAP18_HUMAN	SAP18	0.250266	0.000590917	0.00231544	Plaque mean
sp|O00429-2|DNM1L-2_HUMAN	DNM1L	-0.369372	2.29e-07	3.26103e-06	Plaque mean
sp|O00429-2|DNM1L-2_HUMAN	DNM1L	-0.374366	1.52447e-07	6.02741e-06	CDR
sp|O00429-2|DNM1L-2_HUMAN	DNM1L	-0.398862	6.53607e-08	1.94116e-06	Braak
sp|O00429-2|DNM1L-2_HUMAN	DNM1L	-0.390648	3.85448e-08	8.54387e-07	CERAD
sp|O00429|DNM1L_HUMAN	DNM1L	-0.39524	2.58002e-08	6.21682e-07	CERAD
sp|O00429|DNM1L_HUMAN	DNM1L	-0.39326	1.03323e-07	2.72247e-06	Braak
sp|O00429|DNM1L_HUMAN	DNM1L	-0.383257	7.26248e-08	3.64049e-06	CDR
sp|O00429|DNM1L_HUMAN	DNM1L	-0.368981	2.36357e-07	3.34229e-06	Plaque mean
sp|O00443|P3C2A_HUMAN	PIK3C2A	0.31862	9.86662e-06	7.37967e-05	Plaque mean
sp|O00443|P3C2A_HUMAN	PIK3C2A	0.265559	0.00025887	0.00109794	CERAD
sp|O00443|P3C2A_HUMAN	PIK3C2A	0.207434	0.00648238	0.0196706	Braak
sp|O00443|P3C2A_HUMAN	PIK3C2A	0.185609	0.0114236	0.031745	CDR
sp|O00451|GFRA2_HUMAN	GFRA2	-0.419753	1.09765e-08	5.33327e-07	Braak
sp|O00451|GFRA2_HUMAN	GFRA2	-0.48163	3.90992e-12	7.19603e-10	Plaque mean
sp|O00451|GFRA2_HUMAN	GFRA2	-0.439051	4.06189e-10	2.88537e-08	CERAD
sp|O00451|GFRA2_HUMAN	GFRA2	-0.313771	1.36657e-05	0.000157642	CDR
sp|O00461|GOLI4_HUMAN	GOLIM4	0.328923	1.12039e-05	0.000112149	Braak
sp|O00461|GOLI4_HUMAN	GOLIM4	0.379916	9.62057e-08	1.7416e-06	CERAD
sp|O00461|GOLI4_HUMAN	GOLIM4	0.261375	0.000326059	0.00181598	CDR
sp|O00461|GOLI4_HUMAN	GOLIM4	0.395012	2.63234e-08	6.09048e-07	Plaque mean
sp|O00462|MANBA_HUMAN	MANBA	0.175453	0.0169034	0.0392817	Plaque mean
sp|O00468-3|AGRIN-3_HUMAN	AGRN	0.435993	5.53524e-10	3.48376e-08	CERAD
sp|O00468-3|AGRIN-3_HUMAN	AGRN	0.345229	1.48989e-06	3.1584e-05	CDR
sp|O00468-3|AGRIN-3_HUMAN	AGRN	0.388554	4.61973e-08	9.47902e-07	Plaque mean
sp|O00468-3|AGRIN-3_HUMAN	AGRN	0.445981	9.77025e-10	8.05287e-08	Braak
sp|O00468-6|AGRIN-6_HUMAN	AGRN	0.433762	6.92348e-10	4.06278e-08	CERAD
sp|O00468-6|AGRIN-6_HUMAN	AGRN	0.382804	7.54621e-08	1.36254e-06	Plaque mean
sp|O00468-6|AGRIN-6_HUMAN	AGRN	0.342497	1.82392e-06	3.60246e-05	CDR
sp|O00468-6|AGRIN-6_HUMAN	AGRN	0.452278	5.29786e-10	5.02758e-08	Braak
sp|O00468|AGRIN_HUMAN	AGRN	0.350206	1.02556e-06	2.40956e-05	CDR
sp|O00468|AGRIN_HUMAN	AGRN	0.390987	3.7427e-08	7.98991e-07	Plaque mean
sp|O00468|AGRIN_HUMAN	AGRN	0.447549	8.39906e-10	7.33981e-08	Braak
sp|O00468|AGRIN_HUMAN	AGRN	0.43801	4.51493e-10	2.99688e-08	CERAD
sp|O00469|PLOD2_HUMAN	PLOD2	0.268381	0.000221075	0.00134607	CDR
sp|O00469|PLOD2_HUMAN	PLOD2	0.232698	0.00143528	0.00468163	CERAD
sp|O00469|PLOD2_HUMAN	PLOD2	0.211184	0.00555972	0.0173967	Braak
sp|O00469|PLOD2_HUMAN	PLOD2	0.184738	0.0118231	0.0290602	Plaque mean
sp|O00478|BT3A3_HUMAN	BTN3A3	0.243291	0.000846991	0.00298678	CERAD
sp|O00478|BT3A3_HUMAN	BTN3A3	0.222319	0.00347187	0.0117539	Braak
sp|O00478|BT3A3_HUMAN	BTN3A3	0.177745	0.0154989	0.040435	CDR
sp|O00478|BT3A3_HUMAN	BTN3A3	0.236925	0.00116609	0.00413441	Plaque mean
sp|O00479|HMGN4_HUMAN	HMGN4	0.206142	0.00487578	0.016007	CDR
sp|O00479|HMGN4_HUMAN	HMGN4	0.228763	0.0026165	0.00938924	Braak
sp|O00479|HMGN4_HUMAN	HMGN4	0.315443	1.2222e-05	8.56176e-05	CERAD
sp|O00479|HMGN4_HUMAN	HMGN4	0.254082	0.000483179	0.00194924	Plaque mean
sp|O00481|BT3A1_HUMAN	BTN3A1	0.297956	7.55863e-05	0.000516103	Braak
sp|O00481|BT3A1_HUMAN	BTN3A1	0.286448	7.72236e-05	0.00039463	CERAD
sp|O00481|BT3A1_HUMAN	BTN3A1	0.18364	0.0123436	0.0336333	CDR
sp|O00481|BT3A1_HUMAN	BTN3A1	0.251883	0.000542789	0.0021596	Plaque mean
sp|O00483|NDUA4_HUMAN	NDUFA4	-0.18314	0.0125875	0.0341029	CDR
sp|O00505|IMA4_HUMAN	KPNA3	0.332007	9.15571e-06	9.61231e-05	Braak
sp|O00505|IMA4_HUMAN	KPNA3	0.236684	0.00118009	0.0050688	CDR
sp|O00505|IMA4_HUMAN	KPNA3	0.3049	2.44409e-05	0.000156749	Plaque mean
sp|O00505|IMA4_HUMAN	KPNA3	0.282615	9.71185e-05	0.000477998	CERAD
sp|O00533-2|NCHL1-2_HUMAN	CHL1	-0.201676	0.00816563	0.0237348	Braak
sp|O00533-2|NCHL1-2_HUMAN	CHL1	-0.200264	0.00627282	0.0170384	Plaque mean
sp|O00533-2|NCHL1-2_HUMAN	CHL1	-0.28224	9.92998e-05	0.000710781	CDR
sp|O00533-2|NCHL1-2_HUMAN	CHL1	-0.265293	0.000262724	0.00111041	CERAD
sp|O00533|NCHL1_HUMAN	CHL1	-0.236777	0.00117467	0.00415755	Plaque mean
sp|O00533|NCHL1_HUMAN	CHL1	-0.21837	0.00411356	0.0135413	Braak
sp|O00533|NCHL1_HUMAN	CHL1	-0.276056	0.000142666	0.000668068	CERAD
sp|O00533|NCHL1_HUMAN	CHL1	-0.306276	2.23602e-05	0.000225215	CDR
sp|O00534|VMA5A_HUMAN	VWA5A	0.375925	1.34075e-07	2.12613e-06	Plaque mean
sp|O00534|VMA5A_HUMAN	VWA5A	0.330356	1.02033e-05	0.000104326	Braak
sp|O00534|VMA5A_HUMAN	VWA5A	0.321619	8.04364e-06	6.08381e-05	CERAD
sp|O00534|VMA5A_HUMAN	VWA5A	0.2007	0.00615804	0.0193286	CDR
sp|O00541|PESC_HUMAN	PES1	0.239218	0.00104023	0.00374835	Plaque mean
sp|O00541|PESC_HUMAN	PES1	0.19433	0.010869	0.0300672	Braak
sp|O00541|PESC_HUMAN	PES1	0.270719	0.000193726	0.000857889	CERAD
sp|O00541|PESC_HUMAN	PES1	0.173963	0.0178747	0.045471	CDR
sp|O00555-4|CAC1A-4_HUMAN	CACNA1A	-0.203699	0.0054185	0.0145713	CERAD
sp|O00555-4|CAC1A-4_HUMAN	CACNA1A	-0.18293	0.012691	0.0308808	Plaque mean
sp|O00555|CAC1A_HUMAN	CACNA1A	-0.197408	0.00707275	0.0182366	CERAD
sp|O00555|CAC1A_HUMAN	CACNA1A	-0.18113	0.0136103	0.0327349	Plaque mean
sp|O00584|RNT2_HUMAN	RNASET2	0.246736	0.000709887	0.0033829	CDR
sp|O00584|RNT2_HUMAN	RNASET2	0.360666	1.26083e-06	1.9635e-05	Braak
sp|O00584|RNT2_HUMAN	RNASET2	0.34004	2.18425e-06	2.09078e-05	CERAD
sp|O00584|RNT2_HUMAN	RNASET2	0.35402	7.66923e-07	8.79681e-06	Plaque mean
sp|O00625|PIR_HUMAN	PIR	0.291779	5.58327e-05	0.000299823	CERAD
sp|O00625|PIR_HUMAN	PIR	0.316499	1.13856e-05	8.2815e-05	Plaque mean
sp|O00625|PIR_HUMAN	PIR	0.181377	0.01759	0.0444396	Braak
sp|O00625|PIR_HUMAN	PIR	0.268957	0.000214022	0.00131195	CDR
sp|O00629|IMA3_HUMAN	KPNA4	0.367998	2.55829e-07	3.54339e-06	Plaque mean
sp|O00629|IMA3_HUMAN	KPNA4	0.388498	1.51494e-07	3.6235e-06	Braak
sp|O00629|IMA3_HUMAN	KPNA4	0.397585	2.09679e-08	5.36205e-07	CERAD
sp|O00629|IMA3_HUMAN	KPNA4	0.317268	1.0811e-05	0.000133322	CDR
sp|O00634|NET3_HUMAN	NTN3	0.48429	2.86232e-12	7.55839e-10	CERAD
sp|O00634|NET3_HUMAN	NTN3	0.331333	4.08765e-06	6.5743e-05	CDR
sp|O00634|NET3_HUMAN	NTN3	0.471185	7.81108e-11	1.33635e-08	Braak
sp|O00634|NET3_HUMAN	NTN3	0.364765	3.31328e-07	4.38414e-06	Plaque mean
sp|O00712|NFIB_HUMAN	NFIB	0.247285	0.000690044	0.00250807	CERAD
sp|O00712|NFIB_HUMAN	NFIB	0.205757	0.00495799	0.01622	CDR
sp|O00712|NFIB_HUMAN	NFIB	0.228194	0.0017837	0.0059037	Plaque mean
sp|O00712|NFIB_HUMAN	NFIB	0.261614	0.000547535	0.00260513	Braak
sp|O00754|MA2B1_HUMAN	MAN2B1	0.323005	7.31314e-06	5.60459e-05	CERAD
sp|O00754|MA2B1_HUMAN	MAN2B1	0.273513	0.000165182	0.00078225	Plaque mean
sp|O00754|MA2B1_HUMAN	MAN2B1	0.276407	0.000252673	0.00137757	Braak
sp|O00755|WNT7A_HUMAN	WNT7A	0.18511	0.0153566	0.0397394	Braak
sp|O00757|F16P2_HUMAN	FBP2	0.19413	0.0109526	0.0302643	Braak
sp|O00757|F16P2_HUMAN	FBP2	0.194821	0.00787437	0.0206142	Plaque mean
sp|O00757|F16P2_HUMAN	FBP2	0.255813	0.000440556	0.00171961	CERAD
sp|O00764|PDXK_HUMAN	PDXK	0.248432	0.000650215	0.00314292	CDR
sp|O14490-2|DLGP1-2_HUMAN	DLGAP1	-0.33566	3.00095e-06	2.71427e-05	Plaque mean
sp|O14490-2|DLGP1-2_HUMAN	DLGAP1	-0.291935	0.000106938	0.000688746	Braak
sp|O14490-2|DLGP1-2_HUMAN	DLGAP1	-0.35546	6.86553e-07	8.00069e-06	CERAD
sp|O14490-2|DLGP1-2_HUMAN	DLGAP1	-0.331692	3.98502e-06	6.48006e-05	CDR
sp|O14490-3|DLGP1-3_HUMAN	DLGAP1	-0.298012	7.53391e-05	0.000514994	Braak
sp|O14490-3|DLGP1-3_HUMAN	DLGAP1	-0.340075	2.17875e-06	4.04669e-05	CDR
sp|O14490-3|DLGP1-3_HUMAN	DLGAP1	-0.362749	3.88744e-07	5.09394e-06	CERAD
sp|O14490-3|DLGP1-3_HUMAN	DLGAP1	-0.351469	9.31867e-07	1.03279e-05	Plaque mean
sp|O14490-4|DLGP1-4_HUMAN	DLGAP1	-0.327835	5.23014e-06	7.8336e-05	CDR
sp|O14490-4|DLGP1-4_HUMAN	DLGAP1	-0.358463	5.44053e-07	6.62186e-06	CERAD
sp|O14490-4|DLGP1-4_HUMAN	DLGAP1	-0.331309	4.09457e-06	3.53495e-05	Plaque mean
sp|O14490-4|DLGP1-4_HUMAN	DLGAP1	-0.288088	0.000132945	0.00082409	Braak
sp|O14490-5|DLGP1-5_HUMAN	DLGAP1	-0.277498	0.000238244	0.00131663	Braak
sp|O14490-5|DLGP1-5_HUMAN	DLGAP1	-0.328451	5.00883e-06	4.16158e-05	Plaque mean
sp|O14490-5|DLGP1-5_HUMAN	DLGAP1	-0.327378	5.39977e-06	7.98916e-05	CDR
sp|O14490-5|DLGP1-5_HUMAN	DLGAP1	-0.34596	1.41095e-06	1.44388e-05	CERAD
sp|O14490|DLGP1_HUMAN	DLGAP1	-0.285505	8.17282e-05	0.000432761	Plaque mean
sp|O14490|DLGP1_HUMAN	DLGAP1	-0.241996	0.00142849	0.005665	Braak
sp|O14490|DLGP1_HUMAN	DLGAP1	-0.294113	4.83439e-05	0.000411228	CDR
sp|O14490|DLGP1_HUMAN	DLGAP1	-0.300535	3.23149e-05	0.000190919	CERAD
sp|O14495|PLPP3_HUMAN	PLPP3	0.242875	0.000865057	0.00394258	CDR
sp|O14495|PLPP3_HUMAN	PLPP3	0.21945	0.00392822	0.0130236	Braak
sp|O14495|PLPP3_HUMAN	PLPP3	0.202954	0.00559431	0.0149514	CERAD
sp|O14495|PLPP3_HUMAN	PLPP3	0.255708	0.000443054	0.00181204	Plaque mean
sp|O14497|ARI1A_HUMAN	ARID1A	0.290172	6.16084e-05	0.000494618	CDR
sp|O14497|ARI1A_HUMAN	ARID1A	0.296306	8.31887e-05	0.000557667	Braak
sp|O14497|ARI1A_HUMAN	ARID1A	0.297023	4.03257e-05	0.000229153	CERAD
sp|O14497|ARI1A_HUMAN	ARID1A	0.337089	2.70704e-06	2.49496e-05	Plaque mean
sp|O14514|AGRB1_HUMAN	ADGRB1	-0.284113	0.000165941	0.000985652	Braak
sp|O14514|AGRB1_HUMAN	ADGRB1	-0.349215	1.10523e-06	2.52354e-05	CDR
sp|O14514|AGRB1_HUMAN	ADGRB1	-0.330536	4.32499e-06	3.68672e-05	Plaque mean
sp|O14514|AGRB1_HUMAN	ADGRB1	-0.353447	8.01329e-07	9.03782e-06	CERAD
sp|O14521|DHSD_HUMAN	SDHD	-0.183104	0.0126051	0.0306904	Plaque mean
sp|O14523|C2C2L_HUMAN	C2CD2L	-0.273155	0.000168607	0.00108774	CDR
sp|O14523|C2C2L_HUMAN	C2CD2L	-0.29357	4.99956e-05	0.000273434	CERAD
sp|O14523|C2C2L_HUMAN	C2CD2L	-0.279643	0.000212093	0.00119883	Braak
sp|O14523|C2C2L_HUMAN	C2CD2L	-0.236602	0.00118494	0.00418796	Plaque mean
sp|O14525-2|ASTN1-2_HUMAN	ASTN1	-0.184912	0.0117421	0.0323696	CDR
sp|O14525|ASTN1_HUMAN	ASTN1	-0.19344	0.00833457	0.0247712	CDR
sp|O14531|DPYL4_HUMAN	DPYSL4	-0.259932	0.00059623	0.00279483	Braak
sp|O14531|DPYL4_HUMAN	DPYSL4	-0.314361	1.31382e-05	0.000153452	CDR
sp|O14531|DPYL4_HUMAN	DPYSL4	-0.268106	0.000224515	0.000973299	CERAD
sp|O14531|DPYL4_HUMAN	DPYSL4	-0.260999	0.000332828	0.00142524	Plaque mean
sp|O14548|COX7R_HUMAN	COX7A2L	-0.265421	0.000450617	0.00223106	Braak
sp|O14548|COX7R_HUMAN	COX7A2L	-0.245341	0.000762744	0.00357448	CDR
sp|O14548|COX7R_HUMAN	COX7A2L	-0.255464	0.000448861	0.00174418	CERAD
sp|O14548|COX7R_HUMAN	COX7A2L	-0.227148	0.00187498	0.0061522	Plaque mean
sp|O14556|G3PT_HUMAN	GAPDHS	0.348604	1.15735e-06	2.61794e-05	CDR
sp|O14556|G3PT_HUMAN	GAPDHS	0.348869	1.13451e-06	1.20462e-05	CERAD
sp|O14556|G3PT_HUMAN	GAPDHS	0.323205	7.21324e-06	5.65285e-05	Plaque mean
sp|O14556|G3PT_HUMAN	GAPDHS	0.274751	0.000276126	0.00147953	Braak
sp|O14558|HSPB6_HUMAN	HSPB6	0.43388	3.06026e-09	1.97729e-07	Braak
sp|O14558|HSPB6_HUMAN	HSPB6	0.476779	6.85812e-12	1.08189e-09	Plaque mean
sp|O14558|HSPB6_HUMAN	HSPB6	0.473412	1.00773e-11	1.85468e-09	CERAD
sp|O14558|HSPB6_HUMAN	HSPB6	0.387211	5.18511e-08	2.92947e-06	CDR
sp|O14561|ACPM_HUMAN	NDUFAB1	-0.195351	0.00770405	0.0232269	CDR
sp|O14576-2|DC1I1-2_HUMAN	DYNC1I1	-0.198607	0.0092124	0.0262375	Braak
sp|O14576-2|DC1I1-2_HUMAN	DYNC1I1	-0.246864	0.000705231	0.00336467	CDR
sp|O14576-2|DC1I1-2_HUMAN	DYNC1I1	-0.239379	0.00103191	0.00372501	Plaque mean
sp|O14576-2|DC1I1-2_HUMAN	DYNC1I1	-0.26412	0.000280373	0.00117316	CERAD
sp|O14576|DC1I1_HUMAN	DYNC1I1	-0.271634	0.000183908	0.000821296	CERAD
sp|O14576|DC1I1_HUMAN	DYNC1I1	-0.202174	0.0080059	0.0233544	Braak
sp|O14576|DC1I1_HUMAN	DYNC1I1	-0.241897	0.000909037	0.00333497	Plaque mean
sp|O14576|DC1I1_HUMAN	DYNC1I1	-0.248941	0.000633227	0.00307611	CDR
sp|O14578-3|CTRO-3_HUMAN	CIT	-0.190185	0.00951518	0.0242511	Plaque mean
sp|O14578-3|CTRO-3_HUMAN	CIT	-0.200222	0.00628408	0.0164865	CERAD
sp|O14578-4|CTRO-4_HUMAN	CIT	-0.190233	0.00949644	0.0242135	Plaque mean
sp|O14578-4|CTRO-4_HUMAN	CIT	-0.197054	0.00717804	0.0184689	CERAD
sp|O14578|CTRO_HUMAN	CIT	-0.188156	0.0103236	0.0259414	Plaque mean
sp|O14578|CTRO_HUMAN	CIT	-0.196966	0.00720451	0.0185291	CERAD
sp|O14579-2|COPE-2_HUMAN	COPE	0.198315	0.00680936	0.0176474	CERAD
sp|O14579-2|COPE-2_HUMAN	COPE	0.210462	0.00572769	0.0178395	Braak
sp|O14579-2|COPE-2_HUMAN	COPE	0.180626	0.0138782	0.0332574	Plaque mean
sp|O14594|NCAN_HUMAN	NCAN	-0.317051	1.09703e-05	8.03232e-05	Plaque mean
sp|O14594|NCAN_HUMAN	NCAN	-0.223404	0.00331214	0.0113045	Braak
sp|O14594|NCAN_HUMAN	NCAN	-0.305152	2.40469e-05	0.000238058	CDR
sp|O14594|NCAN_HUMAN	NCAN	-0.248521	0.000647202	0.00237725	CERAD
sp|O14617-2|AP3D1-2_HUMAN	AP3D1	-0.34227	4.60344e-06	5.55891e-05	Braak
sp|O14617-2|AP3D1-2_HUMAN	AP3D1	-0.404258	1.15179e-08	3.37128e-07	CERAD
sp|O14617-2|AP3D1-2_HUMAN	AP3D1	-0.290573	6.01179e-05	0.000484573	CDR
sp|O14617-2|AP3D1-2_HUMAN	AP3D1	-0.422905	2.01095e-09	8.63147e-08	Plaque mean
sp|O14617-5|AP3D1-5_HUMAN	AP3D1	-0.348574	2.98068e-06	3.96565e-05	Braak
sp|O14617-5|AP3D1-5_HUMAN	AP3D1	-0.278226	0.000125756	0.000862538	CDR
sp|O14617-5|AP3D1-5_HUMAN	AP3D1	-0.415669	4.00917e-09	1.46685e-07	Plaque mean
sp|O14617-5|AP3D1-5_HUMAN	AP3D1	-0.386966	5.2952e-08	1.08284e-06	CERAD
sp|O14617|AP3D1_HUMAN	AP3D1	-0.282631	9.70223e-05	0.000699839	CDR
sp|O14617|AP3D1_HUMAN	AP3D1	-0.387892	4.89053e-08	1.01721e-06	CERAD
sp|O14617|AP3D1_HUMAN	AP3D1	-0.350613	2.58466e-06	3.51972e-05	Braak
sp|O14617|AP3D1_HUMAN	AP3D1	-0.417249	3.45321e-09	1.31906e-07	Plaque mean
sp|O14639-5|ABLM1-5_HUMAN	ABLIM1	0.249666	0.000609727	0.0022601	CERAD
sp|O14639-5|ABLM1-5_HUMAN	ABLIM1	0.245935	0.000739829	0.0028101	Plaque mean
sp|O14639-5|ABLM1-5_HUMAN	ABLIM1	0.21277	0.0052062	0.0165117	Braak
sp|O14639-5|ABLM1-5_HUMAN	ABLIM1	0.278083	0.000126809	0.000868288	CDR
sp|O14639-6|ABLM1-6_HUMAN	ABLIM1	0.332156	3.8558e-06	6.29522e-05	CDR
sp|O14639-6|ABLM1-6_HUMAN	ABLIM1	0.312599	1.47728e-05	0.000102132	Plaque mean
sp|O14639-6|ABLM1-6_HUMAN	ABLIM1	0.291134	5.80874e-05	0.000309917	CERAD
sp|O14639-6|ABLM1-6_HUMAN	ABLIM1	0.284194	0.0001652	0.000983672	Braak
sp|O14639|ABLM1_HUMAN	ABLIM1	0.289061	6.59262e-05	0.000344729	CERAD
sp|O14639|ABLM1_HUMAN	ABLIM1	0.315207	1.24166e-05	8.88245e-05	Plaque mean
sp|O14639|ABLM1_HUMAN	ABLIM1	0.32036	8.76604e-06	0.00011364	CDR
sp|O14639|ABLM1_HUMAN	ABLIM1	0.286365	0.000146412	0.000891462	Braak
sp|O14640-2|DVL1-2_HUMAN	DVL1	0.251023	0.000567908	0.00224703	Plaque mean
sp|O14640-2|DVL1-2_HUMAN	DVL1	0.255895	0.000729763	0.00327584	Braak
sp|O14640-2|DVL1-2_HUMAN	DVL1	0.289376	6.46752e-05	0.000508815	CDR
sp|O14640-2|DVL1-2_HUMAN	DVL1	0.286059	7.90498e-05	0.000401503	CERAD
sp|O14640|DVL1_HUMAN	DVL1	0.247347	0.000687832	0.00263401	Plaque mean
sp|O14640|DVL1_HUMAN	DVL1	0.237096	0.00179424	0.00689704	Braak
sp|O14640|DVL1_HUMAN	DVL1	0.245599	0.000752714	0.00354251	CDR
sp|O14640|DVL1_HUMAN	DVL1	0.268861	0.000215185	0.000937875	CERAD
sp|O14641|DVL2_HUMAN	DVL2	0.291451	0.000109926	0.000704626	Braak
sp|O14641|DVL2_HUMAN	DVL2	0.348296	1.18445e-06	2.65453e-05	CDR
sp|O14641|DVL2_HUMAN	DVL2	0.282325	9.88041e-05	0.000484919	CERAD
sp|O14641|DVL2_HUMAN	DVL2	0.32416	6.75359e-06	5.35482e-05	Plaque mean
sp|O14678|ABCD4_HUMAN	ABCD4	0.212616	0.00523961	0.0166046	Braak
sp|O14678|ABCD4_HUMAN	ABCD4	0.181839	0.0132415	0.0354987	CDR
sp|O14678|ABCD4_HUMAN	ABCD4	0.17063	0.0202253	0.0444117	CERAD
sp|O14681|EI24_HUMAN	EI24	-0.21442	0.00485999	0.0155599	Braak
sp|O14681|EI24_HUMAN	EI24	-0.182942	0.0126854	0.0342497	CDR
sp|O14681|EI24_HUMAN	EI24	-0.223552	0.00222197	0.00678959	CERAD
sp|O14681|EI24_HUMAN	EI24	-0.170466	0.0203476	0.0456384	Plaque mean
sp|O14682|ENC1_HUMAN	ENC1	-0.2222	0.0023669	0.00888467	CDR
sp|O14682|ENC1_HUMAN	ENC1	-0.260354	0.000583632	0.00274782	Braak
sp|O14682|ENC1_HUMAN	ENC1	-0.275226	0.000149678	0.000692889	CERAD
sp|O14682|ENC1_HUMAN	ENC1	-0.24262	0.000876368	0.00323171	Plaque mean
sp|O14727|APAF_HUMAN	APAF1	0.173357	0.0182834	0.0418088	Plaque mean
sp|O14744|ANM5_HUMAN	PRMT5	0.302518	2.84809e-05	0.00017059	CERAD
sp|O14744|ANM5_HUMAN	PRMT5	0.311975	1.53962e-05	0.000170933	CDR
sp|O14744|ANM5_HUMAN	PRMT5	0.296461	4.17686e-05	0.000245444	Plaque mean
sp|O14744|ANM5_HUMAN	PRMT5	0.309161	3.88187e-05	0.000304017	Braak
sp|O14745|NHRF1_HUMAN	SLC9A3R1	0.354881	7.17848e-07	8.28869e-06	CERAD
sp|O14745|NHRF1_HUMAN	SLC9A3R1	0.218891	0.00275842	0.0100806	CDR
sp|O14745|NHRF1_HUMAN	SLC9A3R1	0.336703	2.78364e-06	2.54999e-05	Plaque mean
sp|O14745|NHRF1_HUMAN	SLC9A3R1	0.29765	7.69431e-05	0.000523308	Braak
sp|O14764|GBRD_HUMAN	GABRD	-0.192599	0.00862643	0.0222663	Plaque mean
sp|O14772|FPGT_HUMAN	FPGT	0.20657	0.00671337	0.0202	Braak
sp|O14772|FPGT_HUMAN	FPGT	0.234937	0.00128635	0.00426106	CERAD
sp|O14772|FPGT_HUMAN	FPGT	0.264105	0.0002806	0.00161385	CDR
sp|O14772|FPGT_HUMAN	FPGT	0.217494	0.00294071	0.00897506	Plaque mean
sp|O14773|TPP1_HUMAN	TPP1	0.407015	3.30533e-08	1.17055e-06	Braak
sp|O14773|TPP1_HUMAN	TPP1	0.417869	3.25624e-09	1.3054e-07	CERAD
sp|O14773|TPP1_HUMAN	TPP1	0.296208	4.24346e-05	0.000371632	CDR
sp|O14773|TPP1_HUMAN	TPP1	0.357116	6.04072e-07	7.25783e-06	Plaque mean
sp|O14775|GNB5_HUMAN	GNB5	-0.364077	9.82773e-07	1.60023e-05	Braak
sp|O14775|GNB5_HUMAN	GNB5	-0.260208	0.000347513	0.0018989	CDR
sp|O14775|GNB5_HUMAN	GNB5	-0.373263	1.66887e-07	2.70941e-06	CERAD
sp|O14775|GNB5_HUMAN	GNB5	-0.385295	6.10772e-08	1.15742e-06	Plaque mean
sp|O14776|TCRG1_HUMAN	TCERG1	0.180759	0.0138071	0.0331124	Plaque mean
sp|O14776|TCRG1_HUMAN	TCERG1	0.209605	0.00419	0.014185	CDR
sp|O14782|KIF3C_HUMAN	KIF3C	-0.185645	0.0114076	0.0317235	CDR
sp|O14787-2|TNPO2-2_HUMAN	TNPO2	0.172041	0.0191992	0.0434935	Plaque mean
sp|O14791|APOL1_HUMAN	APOL1	0.255823	0.00073238	0.00328638	Braak
sp|O14791|APOL1_HUMAN	APOL1	0.264897	0.000268554	0.00112961	CERAD
sp|O14807|RASM_HUMAN	MRAS	0.181905	0.0132077	0.0308763	CERAD
sp|O14807|RASM_HUMAN	MRAS	0.176164	0.0164562	0.0425215	CDR
sp|O14807|RASM_HUMAN	MRAS	0.222325	0.00347095	0.0117539	Braak
sp|O14810|CPLX1_HUMAN	CPLX1	-0.371729	5.56038e-07	1.01262e-05	Braak
sp|O14810|CPLX1_HUMAN	CPLX1	-0.398895	1.86603e-08	4.91683e-07	CERAD
sp|O14810|CPLX1_HUMAN	CPLX1	-0.387721	4.96282e-08	1.00305e-06	Plaque mean
sp|O14810|CPLX1_HUMAN	CPLX1	-0.286294	7.79423e-05	0.000586959	CDR
sp|O14818-4|PSA7-4_HUMAN	PSMA7	0.393433	1.0188e-07	2.6903e-06	Braak
sp|O14818-4|PSA7-4_HUMAN	PSMA7	0.288501	6.82057e-05	0.000529667	CDR
sp|O14818-4|PSA7-4_HUMAN	PSMA7	0.419074	2.90366e-09	1.19968e-07	CERAD
sp|O14818-4|PSA7-4_HUMAN	PSMA7	0.362008	4.12153e-07	5.26348e-06	Plaque mean
sp|O14818|PSA7_HUMAN	PSMA7	0.391003	1.23963e-07	3.11756e-06	Braak
sp|O14818|PSA7_HUMAN	PSMA7	0.300601	3.21796e-05	0.000299989	CDR
sp|O14818|PSA7_HUMAN	PSMA7	0.398741	1.89191e-08	4.9528e-07	CERAD
sp|O14818|PSA7_HUMAN	PSMA7	0.416646	3.65601e-09	1.36645e-07	Plaque mean
sp|O14829|PPE1_HUMAN	PPEF1	-0.456372	3.53486e-10	3.63881e-08	Braak
sp|O14829|PPE1_HUMAN	PPEF1	-0.403308	1.25534e-08	3.56275e-07	Plaque mean
sp|O14829|PPE1_HUMAN	PPEF1	-0.54332	1.34227e-15	4.07615e-12	CDR
sp|O14829|PPE1_HUMAN	PPEF1	-0.423034	1.98605e-09	8.86854e-08	CERAD
sp|O14841|OPLA_HUMAN	OPLAH	0.241102	0.000946297	0.00326832	CERAD
sp|O14841|OPLA_HUMAN	OPLAH	0.261289	0.000327602	0.00182096	CDR
sp|O14841|OPLA_HUMAN	OPLAH	0.253581	0.000818245	0.0035899	Braak
sp|O14841|OPLA_HUMAN	OPLAH	0.337633	2.6025e-06	2.41317e-05	Plaque mean
sp|O14874|BCKD_HUMAN	BCKDK	-0.180763	0.0138051	0.0367823	CDR
sp|O14879|IFIT3_HUMAN	IFIT3	0.258003	0.000656923	0.00300439	Braak
sp|O14879|IFIT3_HUMAN	IFIT3	0.269711	0.000205102	0.000942275	Plaque mean
sp|O14879|IFIT3_HUMAN	IFIT3	0.264495	0.000274606	0.00158764	CDR
sp|O14879|IFIT3_HUMAN	IFIT3	0.311926	1.54462e-05	0.000103389	CERAD
sp|O14880|MGST3_HUMAN	MGST3	-0.382226	7.92337e-08	1.41122e-06	Plaque mean
sp|O14880|MGST3_HUMAN	MGST3	-0.29979	6.79001e-05	0.000472384	Braak
sp|O14880|MGST3_HUMAN	MGST3	-0.377253	1.20113e-07	2.11758e-06	CERAD
sp|O14880|MGST3_HUMAN	MGST3	-0.334581	3.24289e-06	5.48664e-05	CDR
sp|O14907|TX1B3_HUMAN	TAX1BP3	0.276308	0.000140601	0.000940983	CDR
sp|O14907|TX1B3_HUMAN	TAX1BP3	0.284955	0.000158373	0.000949534	Braak
sp|O14907|TX1B3_HUMAN	TAX1BP3	0.368694	2.41883e-07	3.57005e-06	CERAD
sp|O14907|TX1B3_HUMAN	TAX1BP3	0.357402	5.90843e-07	7.12001e-06	Plaque mean
sp|O14908|GIPC1_HUMAN	GIPC1	0.27315	0.000168663	0.00108774	CDR
sp|O14908|GIPC1_HUMAN	GIPC1	0.227489	0.00184475	0.00606773	Plaque mean
sp|O14908|GIPC1_HUMAN	GIPC1	0.247018	0.000699631	0.00253533	CERAD
sp|O14917|PCD17_HUMAN	PCDH17	0.173529	0.018167	0.0415908	Plaque mean
sp|O14920|IKKB_HUMAN	IKBKB	0.436655	2.36461e-09	1.66029e-07	Braak
sp|O14920|IKKB_HUMAN	IKBKB	0.507031	1.77716e-13	7.99523e-11	CERAD
sp|O14920|IKKB_HUMAN	IKBKB	0.363445	3.67925e-07	1.14595e-05	CDR
sp|O14920|IKKB_HUMAN	IKBKB	0.538286	2.73886e-15	2.11045e-12	Plaque mean
sp|O14925|TIM23_HUMAN	TIMM23	-0.178005	0.0198442	0.0490034	Braak
sp|O14929|HAT1_HUMAN	HAT1	0.2493	0.000621491	0.002296	CERAD
sp|O14929|HAT1_HUMAN	HAT1	0.285833	8.0134e-05	0.000600116	CDR
sp|O14929|HAT1_HUMAN	HAT1	0.209482	0.00421274	0.0121495	Plaque mean
sp|O14933|UB2L6_HUMAN	UBE2L6	0.243103	0.00135592	0.00541967	Braak
sp|O14933|UB2L6_HUMAN	UBE2L6	0.286146	7.86405e-05	0.000400355	CERAD
sp|O14933|UB2L6_HUMAN	UBE2L6	0.185087	0.0116616	0.0322343	CDR
sp|O14933|UB2L6_HUMAN	UBE2L6	0.244087	0.000813306	0.00303976	Plaque mean
sp|O14936|CSKP_HUMAN	CASK	0.316309	2.50143e-05	0.000213827	Braak
sp|O14936|CSKP_HUMAN	CASK	0.287051	7.44657e-05	0.000382791	CERAD
sp|O14936|CSKP_HUMAN	CASK	0.273272	0.000167482	0.00108559	CDR
sp|O14936|CSKP_HUMAN	CASK	0.334272	3.31547e-06	2.96125e-05	Plaque mean
sp|O14939|PLD2_HUMAN	PLD2	0.265316	0.000453064	0.00223821	Braak
sp|O14939|PLD2_HUMAN	PLD2	0.208758	0.00434925	0.0146142	CDR
sp|O14939|PLD2_HUMAN	PLD2	0.329197	4.75336e-06	3.92922e-05	CERAD
sp|O14939|PLD2_HUMAN	PLD2	0.388256	4.73979e-08	9.64392e-07	Plaque mean
sp|O14949|QCR8_HUMAN	UQCRQ	-0.217924	0.00419235	0.0137522	Braak
sp|O14949|QCR8_HUMAN	UQCRQ	-0.180553	0.0139176	0.0323492	CERAD
sp|O14950|ML12B_HUMAN	MYL12B	0.209444	0.00421982	0.0121638	Plaque mean
sp|O14950|ML12B_HUMAN	MYL12B	0.234847	0.00198906	0.00751278	Braak
sp|O14950|ML12B_HUMAN	MYL12B	0.195632	0.00761487	0.0193916	CERAD
sp|O14964|HGS_HUMAN	HGS	-0.341934	1.90114e-06	1.85272e-05	CERAD
sp|O14964|HGS_HUMAN	HGS	-0.404651	1.11147e-08	3.21943e-07	Plaque mean
sp|O14964|HGS_HUMAN	HGS	-0.266537	0.000245138	0.00145537	CDR
sp|O14964|HGS_HUMAN	HGS	-0.387002	1.70631e-07	3.94042e-06	Braak
sp|O14966|RAB7L_HUMAN	RAB29	0.384361	2.10207e-07	4.63408e-06	Braak
sp|O14966|RAB7L_HUMAN	RAB29	0.424364	1.74636e-09	8.19037e-08	CERAD
sp|O14966|RAB7L_HUMAN	RAB29	0.387646	4.99487e-08	1.00765e-06	Plaque mean
sp|O14966|RAB7L_HUMAN	RAB29	0.336579	2.80858e-06	4.89467e-05	CDR
sp|O14974-4|MYPT1-4_HUMAN	PPP1R12A	-0.275213	0.000149792	0.000989409	CDR
sp|O14974-4|MYPT1-4_HUMAN	PPP1R12A	-0.325458	6.17277e-06	4.87023e-05	CERAD
sp|O14974-4|MYPT1-4_HUMAN	PPP1R12A	-0.32864	4.94312e-06	4.12107e-05	Plaque mean
sp|O14974-4|MYPT1-4_HUMAN	PPP1R12A	-0.309785	3.73735e-05	0.000295173	Braak
sp|O14974|MYPT1_HUMAN	PPP1R12A	-0.294533	4.70984e-05	0.00040289	CDR
sp|O14974|MYPT1_HUMAN	PPP1R12A	-0.326984	1.27062e-05	0.000124873	Braak
sp|O14974|MYPT1_HUMAN	PPP1R12A	-0.343508	1.69272e-06	1.6826e-05	CERAD
sp|O14974|MYPT1_HUMAN	PPP1R12A	-0.338677	2.41247e-06	2.25939e-05	Plaque mean
sp|O14983|AT2A1_HUMAN	ATP2A1	-0.250861	0.000934798	0.00398492	Braak
sp|O14983|AT2A1_HUMAN	ATP2A1	-0.324733	6.49078e-06	5.06847e-05	CERAD
sp|O14983|AT2A1_HUMAN	ATP2A1	-0.25601	0.000435936	0.00227267	CDR
sp|O14983|AT2A1_HUMAN	ATP2A1	-0.283105	9.4331e-05	0.000488214	Plaque mean
sp|O14986|PI51B_HUMAN	PIP5K1B	-0.194786	0.00788582	0.0200061	CERAD
sp|O14986|PI51B_HUMAN	PIP5K1B	-0.231802	0.00149925	0.00511124	Plaque mean
sp|O14986|PI51B_HUMAN	PIP5K1B	-0.196709	0.00991768	0.0278854	Braak
sp|O14986|PI51B_HUMAN	PIP5K1B	-0.251024	0.000567889	0.00281557	CDR
sp|O14994|SYN3_HUMAN	SYN3	-0.224784	0.00209698	0.00646171	CERAD
sp|O14994|SYN3_HUMAN	SYN3	-0.198665	0.00919176	0.026191	Braak
sp|O14994|SYN3_HUMAN	SYN3	-0.250912	0.000571238	0.0022558	Plaque mean
sp|O15013|ARHGA_HUMAN	ARHGEF10	0.282701	0.00017939	0.00104596	Braak
sp|O15013|ARHGA_HUMAN	ARHGEF10	0.231748	0.00150316	0.00618945	CDR
sp|O15013|ARHGA_HUMAN	ARHGEF10	0.295945	4.31366e-05	0.000242696	CERAD
sp|O15013|ARHGA_HUMAN	ARHGEF10	0.28826	6.92119e-05	0.000375655	Plaque mean
sp|O15018|PDZD2_HUMAN	PDZD2	-0.384406	6.58803e-08	1.297e-06	CERAD
sp|O15018|PDZD2_HUMAN	PDZD2	-0.407838	3.08219e-08	1.10767e-06	Braak
sp|O15018|PDZD2_HUMAN	PDZD2	-0.295763	4.3629e-05	0.000380446	CDR
sp|O15018|PDZD2_HUMAN	PDZD2	-0.349558	1.07703e-06	1.17019e-05	Plaque mean
sp|O15020|SPTN2_HUMAN	SPTBN2	-0.303436	2.68538e-05	0.000260329	CDR
sp|O15020|SPTN2_HUMAN	SPTBN2	-0.252117	0.000536156	0.00202572	CERAD
sp|O15020|SPTN2_HUMAN	SPTBN2	-0.218557	0.002801	0.00862671	Plaque mean
sp|O15021|MAST4_HUMAN	MAST4	0.213723	0.00348832	0.0121551	CDR
sp|O15021|MAST4_HUMAN	MAST4	0.181636	0.0133462	0.0321659	Plaque mean
sp|O15021|MAST4_HUMAN	MAST4	0.246724	0.00114149	0.00470396	Braak
sp|O15031|PLXB2_HUMAN	PLXNB2	0.318354	1.00462e-05	0.000125546	CDR
sp|O15031|PLXB2_HUMAN	PLXNB2	0.388514	4.63557e-08	9.74192e-07	CERAD
sp|O15031|PLXB2_HUMAN	PLXNB2	0.419421	1.13035e-08	5.3885e-07	Braak
sp|O15031|PLXB2_HUMAN	PLXNB2	0.441864	3.04733e-10	1.93801e-08	Plaque mean
sp|O15034|RIMB2_HUMAN	RIMBP2	-0.296928	8.02419e-05	0.000541499	Braak
sp|O15034|RIMB2_HUMAN	RIMBP2	-0.301812	2.97923e-05	0.000282188	CDR
sp|O15034|RIMB2_HUMAN	RIMBP2	-0.319938	9.02183e-06	6.7232e-05	CERAD
sp|O15034|RIMB2_HUMAN	RIMBP2	-0.246812	0.000707132	0.00269857	Plaque mean
sp|O15040|TCPR2_HUMAN	TECPR2	-0.318819	2.13802e-05	0.00018874	Braak
sp|O15040|TCPR2_HUMAN	TECPR2	-0.301801	2.98147e-05	0.000185627	Plaque mean
sp|O15040|TCPR2_HUMAN	TECPR2	-0.309171	1.85169e-05	0.000194537	CDR
sp|O15040|TCPR2_HUMAN	TECPR2	-0.25275	0.000518527	0.00196576	CERAD
sp|O15042|SR140_HUMAN	U2SURP	0.193118	0.00844555	0.0212047	CERAD
sp|O15042|SR140_HUMAN	U2SURP	0.182597	0.0128568	0.0312031	Plaque mean
sp|O15061|SYNEM_HUMAN	SYNM	0.461531	2.10651e-10	2.48425e-08	Braak
sp|O15061|SYNEM_HUMAN	SYNM	0.372612	1.76007e-07	6.61905e-06	CDR
sp|O15061|SYNEM_HUMAN	SYNM	0.468943	1.66877e-11	2.22088e-09	Plaque mean
sp|O15061|SYNEM_HUMAN	SYNM	0.447633	1.67631e-10	1.43395e-08	CERAD
sp|O15066|KIF3B_HUMAN	KIF3B	-0.186634	0.0145187	0.0378939	Braak
sp|O15066|KIF3B_HUMAN	KIF3B	-0.201178	0.00603458	0.0190395	CDR
sp|O15066|KIF3B_HUMAN	KIF3B	-0.182698	0.0128064	0.0311057	Plaque mean
sp|O15075-2|DCLK1-2_HUMAN	DCLK1	-0.373924	1.58079e-07	6.14127e-06	CDR
sp|O15075-2|DCLK1-2_HUMAN	DCLK1	-0.194761	0.00789408	0.0206525	Plaque mean
sp|O15075-2|DCLK1-2_HUMAN	DCLK1	-0.234206	0.00133338	0.0043917	CERAD
sp|O15075-2|DCLK1-2_HUMAN	DCLK1	-0.271399	0.000329914	0.00171259	Braak
sp|O15075|DCLK1_HUMAN	DCLK1	-0.260119	0.000590628	0.00277324	Braak
sp|O15075|DCLK1_HUMAN	DCLK1	-0.397407	2.13006e-08	1.4618e-06	CDR
sp|O15075|DCLK1_HUMAN	DCLK1	-0.230295	0.00161257	0.00515336	CERAD
sp|O15075|DCLK1_HUMAN	DCLK1	-0.185213	0.0116038	0.0286312	Plaque mean
sp|O15079-2|SNPH-2_HUMAN	SNPH	-0.223277	0.00225077	0.00686593	CERAD
sp|O15079-2|SNPH-2_HUMAN	SNPH	-0.211374	0.00551641	0.0172994	Braak
sp|O15079-2|SNPH-2_HUMAN	SNPH	-0.201748	0.00589003	0.0161796	Plaque mean
sp|O15079|SNPH_HUMAN	SNPH	-0.195086	0.0105582	0.0293411	Braak
sp|O15079|SNPH_HUMAN	SNPH	-0.2202	0.00259705	0.00775668	CERAD
sp|O15079|SNPH_HUMAN	SNPH	-0.200901	0.00610588	0.016667	Plaque mean
sp|O15083|ERC2_HUMAN	ERC2	-0.234569	0.00130983	0.00552257	CDR
sp|O15085-2|ARHGB-2_HUMAN	ARHGEF11	-0.25286	0.000847761	0.00369537	Braak
sp|O15085-2|ARHGB-2_HUMAN	ARHGEF11	-0.255984	0.000436541	0.00227387	CDR
sp|O15085-2|ARHGB-2_HUMAN	ARHGEF11	-0.301494	3.0403e-05	0.000180966	CERAD
sp|O15085-2|ARHGB-2_HUMAN	ARHGEF11	-0.29155	5.66225e-05	0.000317329	Plaque mean
sp|O15085|ARHGB_HUMAN	ARHGEF11	-0.23143	0.00232212	0.00856047	Braak
sp|O15085|ARHGB_HUMAN	ARHGEF11	-0.196077	0.00747561	0.0226789	CDR
sp|O15085|ARHGB_HUMAN	ARHGEF11	-0.260697	0.000338366	0.00137233	CERAD
sp|O15085|ARHGB_HUMAN	ARHGEF11	-0.283665	9.12383e-05	0.000474515	Plaque mean
sp|O15117-2|FYB1-2_HUMAN	FYB1	0.178963	0.0191796	0.0475943	Braak
sp|O15117-2|FYB1-2_HUMAN	FYB1	0.243027	0.000858406	0.00317664	Plaque mean
sp|O15117-2|FYB1-2_HUMAN	FYB1	0.183755	0.0122881	0.0335122	CDR
sp|O15117-2|FYB1-2_HUMAN	FYB1	0.255116	0.000457286	0.00177238	CERAD
sp|O15117|FYB1_HUMAN	FYB1	0.183783	0.0161205	0.0413461	Braak
sp|O15117|FYB1_HUMAN	FYB1	0.265619	0.000258005	0.00109503	CERAD
sp|O15117|FYB1_HUMAN	FYB1	0.210224	0.00407696	0.0138681	CDR
sp|O15117|FYB1_HUMAN	FYB1	0.28007	0.000112876	0.000566338	Plaque mean
sp|O15127|SCAM2_HUMAN	SCAMP2	0.244347	0.00127841	0.00517517	Braak
sp|O15127|SCAM2_HUMAN	SCAMP2	0.291237	5.7721e-05	0.000308871	CERAD
sp|O15127|SCAM2_HUMAN	SCAMP2	0.273661	0.000163795	0.00106757	CDR
sp|O15127|SCAM2_HUMAN	SCAMP2	0.270772	0.000193146	0.00089464	Plaque mean
sp|O15143|ARC1B_HUMAN	ARPC1B	0.394382	9.43325e-08	2.56919e-06	Braak
sp|O15143|ARC1B_HUMAN	ARPC1B	0.397474	2.11744e-08	5.39214e-07	CERAD
sp|O15143|ARC1B_HUMAN	ARPC1B	0.273663	0.000163768	0.00106757	CDR
sp|O15143|ARC1B_HUMAN	ARPC1B	0.389788	4.15269e-08	8.68205e-07	Plaque mean
sp|O15146|MUSK_HUMAN	MUSK	0.17476	0.0173495	0.0443766	CDR
sp|O15173-2|PGRC2-2_HUMAN	PGRMC2	0.19921	0.00655813	0.0176908	Plaque mean
sp|O15173-2|PGRC2-2_HUMAN	PGRMC2	0.27753	0.000237836	0.00131497	Braak
sp|O15173-2|PGRC2-2_HUMAN	PGRMC2	0.293571	4.99925e-05	0.000273434	CERAD
sp|O15173-2|PGRC2-2_HUMAN	PGRMC2	0.191114	0.00916392	0.0266312	CDR
sp|O15173|PGRC2_HUMAN	PGRMC2	0.188804	0.010059	0.0254033	Plaque mean
sp|O15173|PGRC2_HUMAN	PGRMC2	0.176836	0.0160431	0.0416402	CDR
sp|O15173|PGRC2_HUMAN	PGRMC2	0.268748	0.000379159	0.00192705	Braak
sp|O15173|PGRC2_HUMAN	PGRMC2	0.264897	0.000268554	0.00112961	CERAD
sp|O15197|EPHB6_HUMAN	EPHB6	-0.259781	0.000355681	0.00150854	Plaque mean
sp|O15197|EPHB6_HUMAN	EPHB6	-0.187979	0.0138123	0.0364073	Braak
sp|O15197|EPHB6_HUMAN	EPHB6	-0.240421	0.000979332	0.00336233	CERAD
sp|O15198|SMAD9_HUMAN	SMAD9	0.218388	0.00282285	0.0102724	CDR
sp|O15211|RGL2_HUMAN	RGL2	0.35787	5.69728e-07	6.91357e-06	Plaque mean
sp|O15211|RGL2_HUMAN	RGL2	0.2602	0.000588191	0.002765	Braak
sp|O15211|RGL2_HUMAN	RGL2	0.229729	0.00165714	0.00669636	CDR
sp|O15211|RGL2_HUMAN	RGL2	0.311813	1.55615e-05	0.000103817	CERAD
sp|O15212|PFD6_HUMAN	PFDN6	-0.198644	0.00671601	0.0180366	Plaque mean
sp|O15212|PFD6_HUMAN	PFDN6	-0.175735	0.0167244	0.0430802	CDR
sp|O15212|PFD6_HUMAN	PFDN6	-0.368239	7.22283e-07	1.25348e-05	Braak
sp|O15212|PFD6_HUMAN	PFDN6	-0.259295	0.000365184	0.00146254	CERAD
sp|O15230|LAMA5_HUMAN	LAMA5	0.224018	0.00217394	0.0069675	Plaque mean
sp|O15230|LAMA5_HUMAN	LAMA5	0.281368	0.00019302	0.00110856	Braak
sp|O15230|LAMA5_HUMAN	LAMA5	0.290946	5.87596e-05	0.000312775	CERAD
sp|O15231-9|ZN185-9_HUMAN	ZNF185	0.231103	0.00155086	0.00524307	Plaque mean
sp|O15231-9|ZN185-9_HUMAN	ZNF185	0.234726	0.00129976	0.00549154	CDR
sp|O15231-9|ZN185-9_HUMAN	ZNF185	0.23343	0.00138497	0.00453945	CERAD
sp|O15231-9|ZN185-9_HUMAN	ZNF185	0.247845	0.00108171	0.00449984	Braak
sp|O15231|ZN185_HUMAN	ZNF185	0.261634	0.00032147	0.00138373	Plaque mean
sp|O15231|ZN185_HUMAN	ZNF185	0.213154	0.0035784	0.012412	CDR
sp|O15231|ZN185_HUMAN	ZNF185	0.292157	5.4549e-05	0.000294754	CERAD
sp|O15231|ZN185_HUMAN	ZNF185	0.341231	4.94074e-06	5.84762e-05	Braak
sp|O15235|RT12_HUMAN	MRPS12	-0.331285	9.6008e-06	9.9676e-05	Braak
sp|O15235|RT12_HUMAN	MRPS12	-0.238809	0.00106172	0.00360547	CERAD
sp|O15235|RT12_HUMAN	MRPS12	-0.186551	0.0110051	0.0308123	CDR
sp|O15235|RT12_HUMAN	MRPS12	-0.20631	0.00484033	0.013648	Plaque mean
sp|O15239|NDUA1_HUMAN	NDUFA1	-0.196737	0.00990689	0.0278627	Braak
sp|O15239|NDUA1_HUMAN	NDUFA1	-0.219879	0.00263584	0.00785898	CERAD
sp|O15240|VGF_HUMAN	VGF	-0.481519	2.60852e-11	6.35219e-09	Braak
sp|O15240|VGF_HUMAN	VGF	-0.497331	5.96344e-13	7.24379e-10	CDR
sp|O15240|VGF_HUMAN	VGF	-0.431656	8.53981e-10	4.30428e-08	Plaque mean
sp|O15240|VGF_HUMAN	VGF	-0.459712	4.62337e-11	5.91158e-09	CERAD
sp|O15247|CLIC2_HUMAN	CLIC2	0.206704	0.00475813	0.0134537	Plaque mean
sp|O15247|CLIC2_HUMAN	CLIC2	0.222795	0.00230215	0.00699979	CERAD
sp|O15247|CLIC2_HUMAN	CLIC2	0.229054	0.00171174	0.00687581	CDR
sp|O15260|SURF4_HUMAN	SURF4	-0.172899	0.0185978	0.0468771	CDR
sp|O15269|SPTC1_HUMAN	SPTLC1	0.180125	0.0141488	0.0327987	CERAD
sp|O15294|OGT1_HUMAN	OGT	-0.23296	0.00141714	0.00590531	CDR
sp|O15294|OGT1_HUMAN	OGT	-0.219738	0.00388002	0.0128878	Braak
sp|O15294|OGT1_HUMAN	OGT	-0.257427	0.000403998	0.00160057	CERAD
sp|O15294|OGT1_HUMAN	OGT	-0.215507	0.00321867	0.00966077	Plaque mean
sp|O15303|GRM6_HUMAN	GRM6	-0.201731	0.00589425	0.0156258	CERAD
sp|O15303|GRM6_HUMAN	GRM6	-0.210876	0.0056308	0.0175964	Braak
sp|O15303|GRM6_HUMAN	GRM6	-0.262357	0.000308981	0.0017392	CDR
sp|O15344|TRI18_HUMAN	MID1	0.249896	0.000602451	0.00223723	CERAD
sp|O15344|TRI18_HUMAN	MID1	0.244158	0.00128995	0.00520737	Braak
sp|O15344|TRI18_HUMAN	MID1	0.279307	0.000118047	0.000589363	Plaque mean
sp|O15344|TRI18_HUMAN	MID1	0.270204	0.000199465	0.0012406	CDR
sp|O15355|PPM1G_HUMAN	PPM1G	0.184613	0.0118811	0.0326147	CDR
sp|O15357|SHIP2_HUMAN	INPPL1	0.404841	3.9714e-08	1.35128e-06	Braak
sp|O15357|SHIP2_HUMAN	INPPL1	0.406809	9.12874e-09	2.82875e-07	CERAD
sp|O15357|SHIP2_HUMAN	INPPL1	0.321667	8.01684e-06	0.000105848	CDR
sp|O15357|SHIP2_HUMAN	INPPL1	0.468251	1.80311e-11	2.33004e-09	Plaque mean
sp|O15371|EIF3D_HUMAN	EIF3D	0.210385	0.00404799	0.0113198	CERAD
sp|O15371|EIF3D_HUMAN	EIF3D	0.215438	0.00322881	0.00968884	Plaque mean
sp|O15371|EIF3D_HUMAN	EIF3D	0.180456	0.0139695	0.0371469	CDR
sp|O15372|EIF3H_HUMAN	EIF3H	0.326606	1.30201e-05	0.000127236	Braak
sp|O15372|EIF3H_HUMAN	EIF3H	0.338978	2.36018e-06	4.28036e-05	CDR
sp|O15372|EIF3H_HUMAN	EIF3H	0.339063	2.34566e-06	2.2169e-05	CERAD
sp|O15372|EIF3H_HUMAN	EIF3H	0.327407	5.38907e-06	4.42858e-05	Plaque mean
sp|O15391|TYY2_HUMAN	YY2	0.313402	1.40058e-05	9.54703e-05	CERAD
sp|O15391|TYY2_HUMAN	YY2	0.365718	3.07104e-07	4.10384e-06	Plaque mean
sp|O15391|TYY2_HUMAN	YY2	0.352173	2.31586e-06	3.22231e-05	Braak
sp|O15391|TYY2_HUMAN	YY2	0.303442	2.68439e-05	0.000260329	CDR
sp|O15397|IPO8_HUMAN	IPO8	0.235457	0.00193441	0.0073383	Braak
sp|O15397|IPO8_HUMAN	IPO8	0.272063	0.000179468	0.000836852	Plaque mean
sp|O15397|IPO8_HUMAN	IPO8	0.224167	0.00215876	0.00661849	CERAD
sp|O15397|IPO8_HUMAN	IPO8	0.289622	6.37118e-05	0.000503838	CDR
sp|O15400|STX7_HUMAN	STX7	-0.173844	0.0179546	0.0400541	CERAD
sp|O15427|MOT4_HUMAN	SLC16A3	-0.185086	0.0116621	0.0322343	CDR
sp|O15439|MRP4_HUMAN	ABCC4	0.310889	1.65405e-05	0.000109432	CERAD
sp|O15439|MRP4_HUMAN	ABCC4	0.34598	1.40882e-06	1.44413e-05	Plaque mean
sp|O15439|MRP4_HUMAN	ABCC4	0.2558	0.000440863	0.00229442	CDR
sp|O15439|MRP4_HUMAN	ABCC4	0.293524	9.76554e-05	0.000637201	Braak
sp|O15455|TLR3_HUMAN	TLR3	0.307591	2.05299e-05	0.000130087	CERAD
sp|O15455|TLR3_HUMAN	TLR3	0.255961	0.000437081	0.00179057	Plaque mean
sp|O15455|TLR3_HUMAN	TLR3	0.300153	6.64689e-05	0.000465091	Braak
sp|O15455|TLR3_HUMAN	TLR3	0.187122	0.0107584	0.0302716	CDR
sp|O15460|P4HA2_HUMAN	P4HA2	0.184852	0.0155025	0.0400232	Braak
sp|O15460|P4HA2_HUMAN	P4HA2	0.202872	0.00561392	0.0179359	CDR
sp|O15484|CAN5_HUMAN	CAPN5	0.246276	0.00116625	0.00478756	Braak
sp|O15484|CAN5_HUMAN	CAPN5	0.212061	0.0037576	0.010642	CERAD
sp|O15484|CAN5_HUMAN	CAPN5	0.186138	0.0111872	0.0277726	Plaque mean
sp|O15488|GLYG2_HUMAN	GYG2	0.401892	5.08371e-08	1.59979e-06	Braak
sp|O15488|GLYG2_HUMAN	GYG2	0.397137	2.18172e-08	5.4982e-07	CERAD
sp|O15488|GLYG2_HUMAN	GYG2	0.425663	1.53938e-09	7.05617e-08	Plaque mean
sp|O15488|GLYG2_HUMAN	GYG2	0.374082	1.56053e-07	6.0951e-06	CDR
sp|O15511|ARPC5_HUMAN	ARPC5	0.225014	0.00308745	0.0107152	Braak
sp|O15511|ARPC5_HUMAN	ARPC5	0.307506	2.06438e-05	0.000136431	Plaque mean
sp|O15511|ARPC5_HUMAN	ARPC5	0.279084	0.000119603	0.000572201	CERAD
sp|O15514|RPB4_HUMAN	POLR2D	0.322118	7.77277e-06	5.90099e-05	CERAD
sp|O15514|RPB4_HUMAN	POLR2D	0.299361	3.48096e-05	0.00031936	CDR
sp|O15514|RPB4_HUMAN	POLR2D	0.30737	4.32587e-05	0.000332572	Braak
sp|O15514|RPB4_HUMAN	POLR2D	0.358566	5.39732e-07	6.63576e-06	Plaque mean
sp|O15523|DDX3Y_HUMAN	DDX3Y	0.251883	0.000542804	0.00204575	CERAD
sp|O15523|DDX3Y_HUMAN	DDX3Y	0.27665	0.000249389	0.00136449	Braak
sp|O15523|DDX3Y_HUMAN	DDX3Y	0.310186	1.73237e-05	0.000184751	CDR
sp|O15523|DDX3Y_HUMAN	DDX3Y	0.241932	0.000907424	0.00333106	Plaque mean
sp|O15525|MAFG_HUMAN	MAFG	0.207994	0.00449737	0.0123933	CERAD
sp|O15525|MAFG_HUMAN	MAFG	0.309111	1.85899e-05	0.00012462	Plaque mean
sp|O15530|PDPK1_HUMAN	PDPK1	-0.183493	0.0124152	0.029357	CERAD
sp|O15530|PDPK1_HUMAN	PDPK1	-0.177434	0.0156833	0.0368982	Plaque mean
sp|O15533|TPSN_HUMAN	TAPBP	0.282723	9.64935e-05	0.000697268	CDR
sp|O15533|TPSN_HUMAN	TAPBP	0.332114	3.86714e-06	3.28744e-05	CERAD
sp|O15533|TPSN_HUMAN	TAPBP	0.250965	0.000569648	0.00225098	Plaque mean
sp|O15533|TPSN_HUMAN	TAPBP	0.323139	1.62648e-05	0.000153487	Braak
sp|O15540|FABP7_HUMAN	FABP7	0.349855	1.05312e-06	1.12907e-05	CERAD
sp|O15540|FABP7_HUMAN	FABP7	0.277146	0.000133926	0.000905288	CDR
sp|O15540|FABP7_HUMAN	FABP7	0.419179	1.15473e-08	5.43665e-07	Braak
sp|O15540|FABP7_HUMAN	FABP7	0.295084	4.55155e-05	0.000264408	Plaque mean
sp|O43143|DHX15_HUMAN	DHX15	0.279694	0.000211499	0.00119636	Braak
sp|O43143|DHX15_HUMAN	DHX15	0.35366	7.88359e-07	1.99428e-05	CDR
sp|O43143|DHX15_HUMAN	DHX15	0.317514	1.06329e-05	7.84197e-05	Plaque mean
sp|O43143|DHX15_HUMAN	DHX15	0.271733	0.000182879	0.000818208	CERAD
sp|O43147-2|SGSM2-2_HUMAN	SGSM2	0.224994	0.00207636	0.00640466	CERAD
sp|O43147-2|SGSM2-2_HUMAN	SGSM2	0.289357	6.47468e-05	0.000354589	Plaque mean
sp|O43147-2|SGSM2-2_HUMAN	SGSM2	0.215835	0.00317116	0.0112303	CDR
sp|O43147-2|SGSM2-2_HUMAN	SGSM2	0.278239	0.000228893	0.00127306	Braak
sp|O43147|SGSM2_HUMAN	SGSM2	0.228065	0.00179479	0.00564656	CERAD
sp|O43147|SGSM2_HUMAN	SGSM2	0.294992	4.57765e-05	0.000265554	Plaque mean
sp|O43147|SGSM2_HUMAN	SGSM2	0.286006	0.000149378	0.000905886	Braak
sp|O43147|SGSM2_HUMAN	SGSM2	0.218502	0.00280813	0.0102249	CDR
sp|O43148|MCES_HUMAN	RNMT	-0.290599	0.000115374	0.000731829	Braak
sp|O43148|MCES_HUMAN	RNMT	-0.306998	2.13374e-05	0.000134572	CERAD
sp|O43148|MCES_HUMAN	RNMT	-0.267186	0.000236406	0.00141528	CDR
sp|O43148|MCES_HUMAN	RNMT	-0.347903	1.22e-06	1.29183e-05	Plaque mean
sp|O43150|ASAP2_HUMAN	ASAP2	-0.21937	0.00394158	0.0130601	Braak
sp|O43150|ASAP2_HUMAN	ASAP2	-0.173933	0.0178951	0.0410756	Plaque mean
sp|O43150|ASAP2_HUMAN	ASAP2	-0.217805	0.00289918	0.010481	CDR
sp|O43150|ASAP2_HUMAN	ASAP2	-0.202809	0.00562926	0.0150316	CERAD
sp|O43156|TTI1_HUMAN	TTI1	0.18505	0.0116784	0.0287802	Plaque mean
sp|O43157|PLXB1_HUMAN	PLXNB1	0.442598	2.82605e-10	1.83424e-08	Plaque mean
sp|O43157|PLXB1_HUMAN	PLXNB1	0.423948	7.55762e-09	4.08011e-07	Braak
sp|O43157|PLXB1_HUMAN	PLXNB1	0.381621	8.33759e-08	3.94677e-06	CDR
sp|O43157|PLXB1_HUMAN	PLXNB1	0.451888	1.07103e-10	1.07236e-08	CERAD
sp|O43164|PJA2_HUMAN	PJA2	-0.242428	0.000884944	0.00309871	CERAD
sp|O43164|PJA2_HUMAN	PJA2	-0.263409	0.000499654	0.0024219	Braak
sp|O43164|PJA2_HUMAN	PJA2	-0.238154	0.00109702	0.00478131	CDR
sp|O43164|PJA2_HUMAN	PJA2	-0.219378	0.00269742	0.00835217	Plaque mean
sp|O43166-2|SI1L1-2_HUMAN	SIPA1L1	-0.184884	0.0117554	0.032394	CDR
sp|O43166|SI1L1_HUMAN	SIPA1L1	-0.184615	0.0118802	0.0326147	CDR
sp|O43169|CYB5B_HUMAN	CYB5B	0.229639	0.00251628	0.00909949	Braak
sp|O43169|CYB5B_HUMAN	CYB5B	0.265101	0.000265535	0.00111956	CERAD
sp|O43169|CYB5B_HUMAN	CYB5B	0.227765	0.00182064	0.00600632	Plaque mean
sp|O43172|PRP4_HUMAN	PRPF4	0.288162	6.96241e-05	0.000536879	CDR
sp|O43172|PRP4_HUMAN	PRPF4	0.282951	0.000176943	0.00103532	Braak
sp|O43172|PRP4_HUMAN	PRPF4	0.311876	1.54966e-05	0.000103598	CERAD
sp|O43172|PRP4_HUMAN	PRPF4	0.245733	0.000747523	0.00283401	Plaque mean
sp|O43175|SERA_HUMAN	PHGDH	0.321262	1.83263e-05	0.000168135	Braak
sp|O43175|SERA_HUMAN	PHGDH	0.353507	7.97644e-07	9.0214e-06	CERAD
sp|O43175|SERA_HUMAN	PHGDH	0.310979	1.64429e-05	0.000178138	CDR
sp|O43175|SERA_HUMAN	PHGDH	0.385411	6.0477e-08	1.15285e-06	Plaque mean
sp|O43181|NDUS4_HUMAN	NDUFS4	-0.253653	0.000494303	0.00251711	CDR
sp|O43181|NDUS4_HUMAN	NDUFS4	-0.30546	4.85197e-05	0.000363135	Braak
sp|O43181|NDUS4_HUMAN	NDUFS4	-0.29719	3.99062e-05	0.000236459	Plaque mean
sp|O43181|NDUS4_HUMAN	NDUFS4	-0.318721	9.79949e-06	7.14492e-05	CERAD
sp|O43242|PSMD3_HUMAN	PSMD3	0.186433	0.0146265	0.0381263	Braak
sp|O43242|PSMD3_HUMAN	PSMD3	0.20689	0.00471954	0.0128943	CERAD
sp|O43242|PSMD3_HUMAN	PSMD3	0.180072	0.0141775	0.0338273	Plaque mean
sp|O43252|PAPS1_HUMAN	PAPSS1	0.226387	0.00194401	0.00605018	CERAD
sp|O43252|PAPS1_HUMAN	PAPSS1	0.176915	0.0159949	0.0374932	Plaque mean
sp|O43272|PROD_HUMAN	PRODH	0.184781	0.0155428	0.0400846	Braak
sp|O43272|PROD_HUMAN	PRODH	0.193329	0.00837263	0.0210477	CERAD
sp|O43272|PROD_HUMAN	PRODH	0.27097	0.000190991	0.000886161	Plaque mean
sp|O43283|M3K13_HUMAN	MAP3K13	-0.20061	0.0061816	0.0193875	CDR
sp|O43290|SNUT1_HUMAN	SART1	0.308365	1.95186e-05	0.000125105	CERAD
sp|O43290|SNUT1_HUMAN	SART1	0.227228	0.00280081	0.00990723	Braak
sp|O43290|SNUT1_HUMAN	SART1	0.290158	6.16625e-05	0.000494726	CDR
sp|O43290|SNUT1_HUMAN	SART1	0.306074	2.26549e-05	0.000147239	Plaque mean
sp|O43292|GPAA1_HUMAN	GPAA1	-0.225531	0.0020244	0.00626188	CERAD
sp|O43292|GPAA1_HUMAN	GPAA1	-0.329048	1.11134e-05	0.000111381	Braak
sp|O43292|GPAA1_HUMAN	GPAA1	-0.179315	0.0145965	0.0385107	CDR
sp|O43292|GPAA1_HUMAN	GPAA1	-0.246455	0.000720265	0.00274437	Plaque mean
sp|O43294|TGFI1_HUMAN	TGFB1I1	0.227069	0.00188201	0.00617025	Plaque mean
sp|O43294|TGFI1_HUMAN	TGFB1I1	0.202736	0.00564669	0.0150682	CERAD
sp|O43295-2|SRGP3-2_HUMAN	SRGAP3	-0.309183	3.87669e-05	0.000303807	Braak
sp|O43295-2|SRGP3-2_HUMAN	SRGAP3	-0.281456	0.000104018	0.00073889	CDR
sp|O43295-2|SRGP3-2_HUMAN	SRGAP3	-0.364271	3.44589e-07	4.65597e-06	CERAD
sp|O43295-2|SRGP3-2_HUMAN	SRGAP3	-0.281129	0.000106049	0.000539213	Plaque mean
sp|O43295|SRGP3_HUMAN	SRGAP3	-0.302321	5.84922e-05	0.000421567	Braak
sp|O43295|SRGP3_HUMAN	SRGAP3	-0.27895	0.000120545	0.000833389	CDR
sp|O43295|SRGP3_HUMAN	SRGAP3	-0.353772	7.81625e-07	8.89604e-06	CERAD
sp|O43295|SRGP3_HUMAN	SRGAP3	-0.276685	0.000137562	0.000672476	Plaque mean
sp|O43299|AP5Z1_HUMAN	AP5Z1	0.228734	0.00261991	0.00939872	Braak
sp|O43299|AP5Z1_HUMAN	AP5Z1	0.206076	0.00488981	0.0132967	CERAD
sp|O43299|AP5Z1_HUMAN	AP5Z1	0.21057	0.004015	0.0136918	CDR
sp|O43301|HS12A_HUMAN	HSPA12A	-0.366776	2.82181e-07	3.83836e-06	Plaque mean
sp|O43301|HS12A_HUMAN	HSPA12A	-0.356749	6.21474e-07	1.67014e-05	CDR
sp|O43301|HS12A_HUMAN	HSPA12A	-0.431145	3.93683e-09	2.45234e-07	Braak
sp|O43301|HS12A_HUMAN	HSPA12A	-0.375464	1.39272e-07	2.36937e-06	CERAD
sp|O43307|ARHG9_HUMAN	ARHGEF9	-0.208143	0.00446811	0.01489	CDR
sp|O43310-2|CTIF-2_HUMAN	CTIF	0.201738	0.00814551	0.023699	Braak
sp|O43310-2|CTIF-2_HUMAN	CTIF	0.195906	0.00752897	0.0198738	Plaque mean
sp|O43310|CTIF_HUMAN	CTIF	0.175184	0.017075	0.0438222	CDR
sp|O43312|MTSS1_HUMAN	MTSS1	0.26669	0.000243048	0.00144524	CDR
sp|O43312|MTSS1_HUMAN	MTSS1	0.255095	0.000759314	0.00338349	Braak
sp|O43312|MTSS1_HUMAN	MTSS1	0.30598	2.2793e-05	0.000141548	CERAD
sp|O43312|MTSS1_HUMAN	MTSS1	0.329375	4.69394e-06	3.9513e-05	Plaque mean
sp|O43314|VIP2_HUMAN	PPIP5K2	-0.308359	4.0751e-05	0.000315691	Braak
sp|O43314|VIP2_HUMAN	PPIP5K2	-0.268449	0.000220226	0.000958126	CERAD
sp|O43314|VIP2_HUMAN	PPIP5K2	-0.307743	2.03269e-05	0.00013485	Plaque mean
sp|O43314|VIP2_HUMAN	PPIP5K2	-0.283962	8.96351e-05	0.00065654	CDR
sp|O43318-2|M3K7-2_HUMAN	MAP3K7	0.20646	0.0048088	0.01583	CDR
sp|O43318|M3K7_HUMAN	MAP3K7	0.191284	0.00910105	0.0265003	CDR
sp|O43347|MSI1H_HUMAN	MSI1	0.334702	7.66156e-06	8.34663e-05	Braak
sp|O43347|MSI1H_HUMAN	MSI1	0.329385	4.69058e-06	7.24891e-05	CDR
sp|O43347|MSI1H_HUMAN	MSI1	0.340161	2.16511e-06	2.07574e-05	CERAD
sp|O43347|MSI1H_HUMAN	MSI1	0.40469	1.10753e-08	3.21943e-07	Plaque mean
sp|O43374|RASL2_HUMAN	RASA4	0.346546	1.35055e-06	1.39737e-05	Plaque mean
sp|O43374|RASL2_HUMAN	RASA4	0.285519	8.16609e-05	0.000412962	CERAD
sp|O43374|RASL2_HUMAN	RASA4	0.236426	0.00185036	0.00707248	Braak
sp|O43374|RASL2_HUMAN	RASA4	0.333076	3.61131e-06	5.97638e-05	CDR
sp|O43426|SYNJ1_HUMAN	SYNJ1	-0.379131	3.1603e-07	6.49546e-06	Braak
sp|O43426|SYNJ1_HUMAN	SYNJ1	-0.359282	5.10413e-07	1.45784e-05	CDR
sp|O43426|SYNJ1_HUMAN	SYNJ1	-0.371784	1.88311e-07	2.94391e-06	CERAD
sp|O43426|SYNJ1_HUMAN	SYNJ1	-0.411332	6.01576e-09	1.9911e-07	Plaque mean
sp|O43432|IF4G3_HUMAN	EIF4G3	-0.319804	9.10415e-06	6.75141e-05	CERAD
sp|O43432|IF4G3_HUMAN	EIF4G3	-0.30329	2.71075e-05	0.00026237	CDR
sp|O43432|IF4G3_HUMAN	EIF4G3	-0.350856	2.54091e-06	3.48357e-05	Braak
sp|O43432|IF4G3_HUMAN	EIF4G3	-0.283981	8.95298e-05	0.000467147	Plaque mean
sp|O43447|PPIH_HUMAN	PPIH	-0.233812	0.00208505	0.00782908	Braak
sp|O43488|ARK72_HUMAN	AKR7A2	0.310319	1.71726e-05	0.000183462	CDR
sp|O43488|ARK72_HUMAN	AKR7A2	0.313608	1.38145e-05	9.45378e-05	CERAD
sp|O43488|ARK72_HUMAN	AKR7A2	0.324161	1.52368e-05	0.000145287	Braak
sp|O43488|ARK72_HUMAN	AKR7A2	0.333288	3.55697e-06	3.12186e-05	Plaque mean
sp|O43491-3|E41L2-3_HUMAN	EPB41L2	0.190104	0.00954628	0.0275096	CDR
sp|O43491-3|E41L2-3_HUMAN	EPB41L2	0.184315	0.0120213	0.0294756	Plaque mean
sp|O43491-4|E41L2-4_HUMAN	EPB41L2	0.203993	0.00535039	0.0172345	CDR
sp|O43491-4|E41L2-4_HUMAN	EPB41L2	0.221923	0.00239764	0.00757454	Plaque mean
sp|O43491-4|E41L2-4_HUMAN	EPB41L2	0.199897	0.00637101	0.0166714	CERAD
sp|O43491|E41L2_HUMAN	EPB41L2	0.230185	0.00162119	0.00543995	Plaque mean
sp|O43491|E41L2_HUMAN	EPB41L2	0.208719	0.0043567	0.0120659	CERAD
sp|O43491|E41L2_HUMAN	EPB41L2	0.215765	0.00318137	0.0112568	CDR
sp|O43493|TGON2_HUMAN	TGOLN2	0.322906	1.65086e-05	0.000155089	Braak
sp|O43493|TGON2_HUMAN	TGOLN2	0.277274	0.00013293	0.000653195	Plaque mean
sp|O43493|TGON2_HUMAN	TGOLN2	0.256923	0.000415097	0.0016392	CERAD
sp|O43493|TGON2_HUMAN	TGOLN2	0.17384	0.0179568	0.0455845	CDR
sp|O43504|LTOR5_HUMAN	LAMTOR5	0.207152	0.00466595	0.0127841	CERAD
sp|O43516|WIPF1_HUMAN	WIPF1	0.207491	0.00459757	0.0126236	CERAD
sp|O43525|KCNQ3_HUMAN	KCNQ3	-0.213001	0.00360301	0.0106236	Plaque mean
sp|O43525|KCNQ3_HUMAN	KCNQ3	-0.270533	0.000195776	0.000865126	CERAD
sp|O43525|KCNQ3_HUMAN	KCNQ3	-0.213788	0.00499006	0.0159176	Braak
sp|O43526|KCNQ2_HUMAN	KCNQ2	-0.406821	9.11883e-09	8.39139e-07	CDR
sp|O43526|KCNQ2_HUMAN	KCNQ2	-0.335726	7.15682e-06	7.91156e-05	Braak
sp|O43526|KCNQ2_HUMAN	KCNQ2	-0.306274	2.23633e-05	0.00014593	Plaque mean
sp|O43526|KCNQ2_HUMAN	KCNQ2	-0.362727	3.89423e-07	5.09733e-06	CERAD
sp|O43559|FRS3_HUMAN	FRS3	-0.211347	0.00387904	0.0132878	CDR
sp|O43559|FRS3_HUMAN	FRS3	-0.178442	0.0150919	0.0345889	CERAD
sp|O43559|FRS3_HUMAN	FRS3	-0.196789	0.00725757	0.019261	Plaque mean
sp|O43581-2|SYT7-2_HUMAN	SYT7	-0.285233	8.3073e-05	0.000618692	CDR
sp|O43581-2|SYT7-2_HUMAN	SYT7	-0.304702	2.47549e-05	0.000151333	CERAD
sp|O43581-2|SYT7-2_HUMAN	SYT7	-0.261295	0.000556473	0.00263733	Braak
sp|O43581-2|SYT7-2_HUMAN	SYT7	-0.341413	1.9754e-06	1.91222e-05	Plaque mean
sp|O43581-3|SYT7-3_HUMAN	SYT7	-0.26924	0.000369547	0.00188292	Braak
sp|O43581-3|SYT7-3_HUMAN	SYT7	-0.316702	1.12311e-05	7.99203e-05	CERAD
sp|O43581-3|SYT7-3_HUMAN	SYT7	-0.304111	2.57148e-05	0.000251902	CDR
sp|O43581-3|SYT7-3_HUMAN	SYT7	-0.336445	2.83584e-06	2.58805e-05	Plaque mean
sp|O43581|SYT7_HUMAN	SYT7	-0.28184	0.000188091	0.00108642	Braak
sp|O43581|SYT7_HUMAN	SYT7	-0.301719	2.99713e-05	0.000282876	CDR
sp|O43581|SYT7_HUMAN	SYT7	-0.364989	3.25473e-07	4.31137e-06	Plaque mean
sp|O43581|SYT7_HUMAN	SYT7	-0.331691	3.98521e-06	3.37811e-05	CERAD
sp|O43583|DENR_HUMAN	DENR	-0.30581	2.30465e-05	0.000230788	CDR
sp|O43583|DENR_HUMAN	DENR	-0.252381	0.000867909	0.0037663	Braak
sp|O43583|DENR_HUMAN	DENR	-0.238871	0.00105848	0.00359647	CERAD
sp|O43583|DENR_HUMAN	DENR	-0.306579	2.19257e-05	0.00014373	Plaque mean
sp|O43592|XPOT_HUMAN	XPOT	0.268969	0.000213872	0.00097673	Plaque mean
sp|O43592|XPOT_HUMAN	XPOT	0.29962	3.4244e-05	0.000200463	CERAD
sp|O43592|XPOT_HUMAN	XPOT	0.25656	0.000706028	0.00319406	Braak
sp|O43592|XPOT_HUMAN	XPOT	0.221245	0.00247434	0.00920022	CDR
sp|O43597|SPY2_HUMAN	SPRY2	-0.227522	0.00276456	0.00981616	Braak
sp|O43598|DNPH1_HUMAN	DNPH1	0.231146	0.00235204	0.00863931	Braak
sp|O43598|DNPH1_HUMAN	DNPH1	0.224357	0.0021396	0.00657136	CERAD
sp|O43598|DNPH1_HUMAN	DNPH1	0.294991	4.57783e-05	0.000265554	Plaque mean
sp|O43602|DCX_HUMAN	DCX	-0.298297	3.72256e-05	0.000335694	CDR
sp|O43615|TIM44_HUMAN	TIMM44	-0.248839	0.000636616	0.00234546	CERAD
sp|O43615|TIM44_HUMAN	TIMM44	-0.268609	0.000381927	0.00193868	Braak
sp|O43615|TIM44_HUMAN	TIMM44	-0.200541	0.0061997	0.0194313	CDR
sp|O43615|TIM44_HUMAN	TIMM44	-0.298115	3.76538e-05	0.000225644	Plaque mean
sp|O43617-2|TPPC3-2_HUMAN	TRAPPC3	-0.17126	0.0197615	0.0435175	CERAD
sp|O43617|TPPC3_HUMAN	TRAPPC3	-0.183427	0.0163307	0.0417794	Braak
sp|O43657|TSN6_HUMAN	TSPAN6	0.188133	0.0137334	0.0362416	Braak
sp|O43660|PLRG1_HUMAN	PLRG1	0.190446	0.0125949	0.033795	Braak
sp|O43660|PLRG1_HUMAN	PLRG1	0.26448	0.000274841	0.00158824	CDR
sp|O43665|RGS10_HUMAN	RGS10	0.195632	0.0103391	0.0288048	Braak
sp|O43665|RGS10_HUMAN	RGS10	0.208097	0.00447725	0.0123518	CERAD
sp|O43665|RGS10_HUMAN	RGS10	0.180534	0.0139279	0.0333429	Plaque mean
sp|O43674|NDUB5_HUMAN	NDUFB5	-0.340096	5.33617e-06	6.21461e-05	Braak
sp|O43674|NDUB5_HUMAN	NDUFB5	-0.276276	0.000140859	0.000942191	CDR
sp|O43674|NDUB5_HUMAN	NDUFB5	-0.347492	1.25819e-06	1.31187e-05	CERAD
sp|O43674|NDUB5_HUMAN	NDUFB5	-0.326563	5.71612e-06	4.64553e-05	Plaque mean
sp|O43676|NDUB3_HUMAN	NDUFB3	-0.341873	1.90966e-06	3.70282e-05	CDR
sp|O43676|NDUB3_HUMAN	NDUFB3	-0.345584	3.66743e-06	4.6164e-05	Braak
sp|O43676|NDUB3_HUMAN	NDUFB3	-0.32525	6.2624e-06	4.92677e-05	CERAD
sp|O43676|NDUB3_HUMAN	NDUFB3	-0.364509	3.38135e-07	4.45481e-06	Plaque mean
sp|O43677|NDUC1_HUMAN	NDUFC1	-0.294933	4.59433e-05	0.000395377	CDR
sp|O43677|NDUC1_HUMAN	NDUFC1	-0.378671	3.27445e-07	6.68483e-06	Braak
sp|O43677|NDUC1_HUMAN	NDUFC1	-0.231378	0.00153034	0.00519246	Plaque mean
sp|O43677|NDUC1_HUMAN	NDUFC1	-0.330231	4.41912e-06	3.68928e-05	CERAD
sp|O43678|NDUA2_HUMAN	NDUFA2	-0.314454	2.80661e-05	0.000233506	Braak
sp|O43678|NDUA2_HUMAN	NDUFA2	-0.27756	0.000130737	0.000889176	CDR
sp|O43678|NDUA2_HUMAN	NDUFA2	-0.317306	1.07832e-05	7.71854e-05	CERAD
sp|O43678|NDUA2_HUMAN	NDUFA2	-0.289614	6.3743e-05	0.000350039	Plaque mean
sp|O43683|BUB1_HUMAN	BUB1	0.201031	0.00607227	0.0191236	CDR
sp|O43684|BUB3_HUMAN	BUB3	0.31916	9.51163e-06	6.98025e-05	CERAD
sp|O43684|BUB3_HUMAN	BUB3	0.326766	5.63572e-06	8.24784e-05	CDR
sp|O43684|BUB3_HUMAN	BUB3	0.330754	9.9414e-06	0.000102511	Braak
sp|O43684|BUB3_HUMAN	BUB3	0.283727	9.08988e-05	0.000473071	Plaque mean
sp|O43707|ACTN4_HUMAN	ACTN4	-0.350537	1.00012e-06	2.35892e-05	CDR
sp|O43707|ACTN4_HUMAN	ACTN4	-0.209205	0.00426459	0.0122461	Plaque mean
sp|O43707|ACTN4_HUMAN	ACTN4	-0.309644	1.79518e-05	0.00011686	CERAD
sp|O43707|ACTN4_HUMAN	ACTN4	-0.316886	2.4131e-05	0.000207886	Braak
sp|O43715|TRIA1_HUMAN	TRIAP1	-0.210612	0.00400755	0.011232	CERAD
sp|O43719|HTSF1_HUMAN	HTATSF1	0.449066	1.44255e-10	1.31311e-08	CERAD
sp|O43719|HTSF1_HUMAN	HTATSF1	0.451236	1.14764e-10	9.48329e-09	Plaque mean
sp|O43719|HTSF1_HUMAN	HTATSF1	0.395423	8.6664e-08	2.42002e-06	Braak
sp|O43719|HTSF1_HUMAN	HTATSF1	0.504297	2.5097e-13	3.81066e-10	CDR
sp|O43736|ITM2A_HUMAN	ITM2A	-0.240822	0.000959746	0.00348989	Plaque mean
sp|O43739|CYH3_HUMAN	CYTH3	-0.19584	0.00754962	0.0192537	CERAD
sp|O43739|CYH3_HUMAN	CYTH3	-0.23096	0.00156163	0.00527213	Plaque mean
sp|O43741|AAKB2_HUMAN	PRKAB2	0.265777	0.000255748	0.00150625	CDR
sp|O43741|AAKB2_HUMAN	PRKAB2	0.247692	0.00108969	0.00452682	Braak
sp|O43741|AAKB2_HUMAN	PRKAB2	0.239	0.00105167	0.00378282	Plaque mean
sp|O43741|AAKB2_HUMAN	PRKAB2	0.28888	6.66548e-05	0.00034779	CERAD
sp|O43747|AP1G1_HUMAN	AP1G1	-0.185567	0.0114427	0.0317701	CDR
sp|O43747|AP1G1_HUMAN	AP1G1	-0.315406	2.64586e-05	0.000223035	Braak
sp|O43747|AP1G1_HUMAN	AP1G1	-0.275138	0.000150443	0.000695105	CERAD
sp|O43747|AP1G1_HUMAN	AP1G1	-0.22824	0.00177979	0.00589557	Plaque mean
sp|O43752|STX6_HUMAN	STX6	0.181397	0.0134704	0.0360089	CDR
sp|O43752|STX6_HUMAN	STX6	0.197071	0.00717294	0.0184597	CERAD
sp|O43759|SNG1_HUMAN	SYNGR1	-0.314259	2.84074e-05	0.000235861	Braak
sp|O43759|SNG1_HUMAN	SYNGR1	-0.325278	6.2502e-06	8.79736e-05	CDR
sp|O43759|SNG1_HUMAN	SYNGR1	-0.325418	6.18972e-06	4.9628e-05	Plaque mean
sp|O43759|SNG1_HUMAN	SYNGR1	-0.386128	5.68887e-08	1.15171e-06	CERAD
sp|O43761|SNG3_HUMAN	SYNGR3	-0.233272	0.00213679	0.00798881	Braak
sp|O43761|SNG3_HUMAN	SYNGR3	-0.312006	1.5364e-05	0.000170747	CDR
sp|O43761|SNG3_HUMAN	SYNGR3	-0.251338	0.000558594	0.00209356	CERAD
sp|O43761|SNG3_HUMAN	SYNGR3	-0.246276	0.000726933	0.00276717	Plaque mean
sp|O43765|SGTA_HUMAN	SGTA	-0.218882	0.00275954	0.00817565	CERAD
sp|O43765|SGTA_HUMAN	SGTA	-0.255199	0.000755418	0.00337231	Braak
sp|O43765|SGTA_HUMAN	SGTA	-0.272845	0.000171629	0.000807429	Plaque mean
sp|O43772|MCAT_HUMAN	SLC25A20	0.351561	9.25328e-07	1.02946e-05	Plaque mean
sp|O43772|MCAT_HUMAN	SLC25A20	0.392797	1.07269e-07	2.82034e-06	Braak
sp|O43772|MCAT_HUMAN	SLC25A20	0.252154	0.000535101	0.00267815	CDR
sp|O43772|MCAT_HUMAN	SLC25A20	0.341996	1.89246e-06	1.8464e-05	CERAD
sp|O43809|CPSF5_HUMAN	NUDT21	0.237912	0.0011103	0.00482705	CDR
sp|O43809|CPSF5_HUMAN	NUDT21	0.193472	0.0112312	0.0308305	Braak
sp|O43815|STRN_HUMAN	STRN	-0.311565	1.58185e-05	0.000173418	CDR
sp|O43815|STRN_HUMAN	STRN	-0.505494	1.76981e-12	8.95746e-10	Braak
sp|O43815|STRN_HUMAN	STRN	-0.451615	1.10246e-10	1.07236e-08	CERAD
sp|O43815|STRN_HUMAN	STRN	-0.43608	5.48651e-10	3.13636e-08	Plaque mean
sp|O43819|SCO2_HUMAN	SCO2	-0.213039	0.00359689	0.0124654	CDR
sp|O43819|SCO2_HUMAN	SCO2	-0.193528	0.0112071	0.0307992	Braak
sp|O43819|SCO2_HUMAN	SCO2	-0.215759	0.00318221	0.00922756	CERAD
sp|O43819|SCO2_HUMAN	SCO2	-0.194896	0.00785009	0.0205595	Plaque mean
sp|O43823|AKAP8_HUMAN	AKAP8	0.244871	0.000781333	0.00363984	CDR
sp|O43823|AKAP8_HUMAN	AKAP8	0.264056	0.000483381	0.00236473	Braak
sp|O43823|AKAP8_HUMAN	AKAP8	0.224948	0.00208088	0.00641535	CERAD
sp|O43826|G6PT1_HUMAN	SLC37A4	0.20073	0.00847644	0.0244708	Braak
sp|O43847|NRDC_HUMAN	NRDC	-0.234153	0.00133683	0.00561886	CDR
sp|O43854|EDIL3_HUMAN	EDIL3	-0.224932	0.00309854	0.0107445	Braak
sp|O43896|KIF1C_HUMAN	KIF1C	0.317325	1.07696e-05	7.92362e-05	Plaque mean
sp|O43896|KIF1C_HUMAN	KIF1C	0.327553	1.22464e-05	0.000121138	Braak
sp|O43896|KIF1C_HUMAN	KIF1C	0.374186	1.54722e-07	2.57453e-06	CERAD
sp|O43896|KIF1C_HUMAN	KIF1C	0.244183	0.000809324	0.00374224	CDR
sp|O43913|ORC5_HUMAN	ORC5	0.183778	0.012277	0.0334971	CDR
sp|O43920|NDUS5_HUMAN	NDUFS5	-0.245112	0.000771759	0.00360457	CDR
sp|O43920|NDUS5_HUMAN	NDUFS5	-0.271707	0.000324594	0.00169148	Braak
sp|O43920|NDUS5_HUMAN	NDUFS5	-0.330815	4.24042e-06	3.55967e-05	CERAD
sp|O43920|NDUS5_HUMAN	NDUFS5	-0.342821	1.78087e-06	1.75872e-05	Plaque mean
sp|O43924|PDE6D_HUMAN	PDE6D	0.176371	0.0163278	0.0381706	Plaque mean
sp|O43930|PRKY_HUMAN	PRKY	0.237629	0.00112603	0.00487276	CDR
sp|O43930|PRKY_HUMAN	PRKY	0.274582	0.000155342	0.00071286	CERAD
sp|O43930|PRKY_HUMAN	PRKY	0.329627	1.07015e-05	0.000108507	Braak
sp|O43930|PRKY_HUMAN	PRKY	0.279468	0.000116938	0.000584784	Plaque mean
sp|O43933|PEX1_HUMAN	PEX1	0.275252	0.000149462	0.00069215	CERAD
sp|O43933|PEX1_HUMAN	PEX1	0.259666	0.000357911	0.00151483	Plaque mean
sp|O60216|RAD21_HUMAN	RAD21	0.330156	4.44266e-06	3.70638e-05	CERAD
sp|O60216|RAD21_HUMAN	RAD21	0.293579	9.7348e-05	0.000635745	Braak
sp|O60216|RAD21_HUMAN	RAD21	0.313003	1.43815e-05	0.000162505	CDR
sp|O60216|RAD21_HUMAN	RAD21	0.375741	1.36129e-07	2.14191e-06	Plaque mean
sp|O60220|TIM8A_HUMAN	TIMM8A	-0.251951	0.00054085	0.0021533	Plaque mean
sp|O60220|TIM8A_HUMAN	TIMM8A	-0.261776	0.000318986	0.00130374	CERAD
sp|O60220|TIM8A_HUMAN	TIMM8A	-0.24812	0.000660851	0.00318152	CDR
sp|O60220|TIM8A_HUMAN	TIMM8A	-0.266181	0.000433275	0.00215696	Braak
sp|O60229-4|KALRN-4_HUMAN	KALRN	-0.185804	0.0149699	0.0389043	Braak
sp|O60229-4|KALRN-4_HUMAN	KALRN	-0.232036	0.00148228	0.00506336	Plaque mean
sp|O60229-4|KALRN-4_HUMAN	KALRN	-0.218004	0.00287289	0.00844145	CERAD
sp|O60229-4|KALRN-4_HUMAN	KALRN	-0.208658	0.00436834	0.0146581	CDR
sp|O60229-5|KALRN-5_HUMAN	KALRN	-0.204281	0.00528446	0.0147436	Plaque mean
sp|O60229-5|KALRN-5_HUMAN	KALRN	-0.208567	0.00438579	0.0121409	CERAD
sp|O60229|KALRN_HUMAN	KALRN	-0.408491	7.82309e-09	2.54764e-07	CERAD
sp|O60229|KALRN_HUMAN	KALRN	-0.394938	9.01597e-08	2.48902e-06	Braak
sp|O60229|KALRN_HUMAN	KALRN	-0.404907	1.0859e-08	3.17153e-07	Plaque mean
sp|O60229|KALRN_HUMAN	KALRN	-0.44859	1.51653e-10	4.84771e-08	CDR
sp|O60231|DHX16_HUMAN	DHX16	0.242866	0.00086547	0.00319734	Plaque mean
sp|O60231|DHX16_HUMAN	DHX16	0.301893	2.96397e-05	0.000281276	CDR
sp|O60231|DHX16_HUMAN	DHX16	0.241017	0.000950376	0.00327961	CERAD
sp|O60231|DHX16_HUMAN	DHX16	0.275096	0.000271084	0.00145831	Braak
sp|O60232|SSA27_HUMAN	SSSCA1	-0.206655	0.00669017	0.0201511	Braak
sp|O60234|GMFG_HUMAN	GMFG	0.231938	0.00148938	0.00614102	CDR
sp|O60234|GMFG_HUMAN	GMFG	0.243608	0.000833425	0.0029472	CERAD
sp|O60234|GMFG_HUMAN	GMFG	0.30672	4.4986e-05	0.000341315	Braak
sp|O60234|GMFG_HUMAN	GMFG	0.270423	0.00019701	0.000908878	Plaque mean
sp|O60237|MYPT2_HUMAN	PPP1R12B	-0.177424	0.0156891	0.0369047	Plaque mean
sp|O60237|MYPT2_HUMAN	PPP1R12B	-0.187487	0.0140673	0.036962	Braak
sp|O60238|BNI3L_HUMAN	BNIP3L	-0.194631	0.00793649	0.0237644	CDR
sp|O60238|BNI3L_HUMAN	BNIP3L	-0.178008	0.0153441	0.0350678	CERAD
sp|O60238|BNI3L_HUMAN	BNIP3L	-0.181316	0.0176288	0.0445098	Braak
sp|O60241-2|AGRB2-2_HUMAN	ADGRB2	-0.353164	8.18901e-07	2.04675e-05	CDR
sp|O60241-2|AGRB2-2_HUMAN	ADGRB2	-0.340976	5.02719e-06	5.92209e-05	Braak
sp|O60241-2|AGRB2-2_HUMAN	ADGRB2	-0.40466	1.11055e-08	3.21943e-07	Plaque mean
sp|O60241-2|AGRB2-2_HUMAN	ADGRB2	-0.363018	3.80569e-07	5.01398e-06	CERAD
sp|O60241|AGRB2_HUMAN	ADGRB2	-0.36804	2.54969e-07	3.53955e-06	Plaque mean
sp|O60241|AGRB2_HUMAN	ADGRB2	-0.295524	4.42856e-05	0.000384515	CDR
sp|O60241|AGRB2_HUMAN	ADGRB2	-0.298501	3.67499e-05	0.000211765	CERAD
sp|O60241|AGRB2_HUMAN	ADGRB2	-0.313945	2.89639e-05	0.000239012	Braak
sp|O60256|KPRB_HUMAN	PRPSAP2	0.19401	0.0110029	0.0303756	Braak
sp|O60256|KPRB_HUMAN	PRPSAP2	0.250318	0.000589312	0.00231297	Plaque mean
sp|O60256|KPRB_HUMAN	PRPSAP2	0.222788	0.0023029	0.00700033	CERAD
sp|O60260-5|PRKN-5_HUMAN	PRKN	-0.193074	0.00846052	0.0250536	CDR
sp|O60260-5|PRKN-5_HUMAN	PRKN	-0.34926	2.84146e-06	3.82228e-05	Braak
sp|O60260-5|PRKN-5_HUMAN	PRKN	-0.312571	1.48002e-05	9.97082e-05	CERAD
sp|O60260-5|PRKN-5_HUMAN	PRKN	-0.231495	0.0015217	0.00517038	Plaque mean
sp|O60260|PRKN_HUMAN	PRKN	-0.338216	6.05757e-06	6.8936e-05	Braak
sp|O60260|PRKN_HUMAN	PRKN	-0.18031	0.0140487	0.0373113	CDR
sp|O60260|PRKN_HUMAN	PRKN	-0.27962	0.000115897	0.000557322	CERAD
sp|O60260|PRKN_HUMAN	PRKN	-0.221495	0.00244585	0.0077068	Plaque mean
sp|O60262|GBG7_HUMAN	GNG7	-0.169642	0.0209715	0.0467757	Plaque mean
sp|O60264|SMCA5_HUMAN	SMARCA5	0.294246	4.79447e-05	0.000264339	CERAD
sp|O60264|SMCA5_HUMAN	SMARCA5	0.268733	0.000216736	0.000987138	Plaque mean
sp|O60264|SMCA5_HUMAN	SMARCA5	0.19642	0.0100294	0.0281226	Braak
sp|O60264|SMCA5_HUMAN	SMARCA5	0.241159	0.000943598	0.00421703	CDR
sp|O60268|K0513_HUMAN	KIAA0513	-0.284834	0.00015944	0.000954519	Braak
sp|O60268|K0513_HUMAN	KIAA0513	-0.319739	9.14491e-06	0.000117176	CDR
sp|O60268|K0513_HUMAN	KIAA0513	-0.355264	6.96977e-07	8.11953e-06	Plaque mean
sp|O60268|K0513_HUMAN	KIAA0513	-0.305511	2.3496e-05	0.000145097	CERAD
sp|O60279|SUSD5_HUMAN	SUSD5	-0.169551	0.0210412	0.0468998	Plaque mean
sp|O60282|KIF5C_HUMAN	KIF5C	-0.404452	4.10332e-08	1.38069e-06	Braak
sp|O60282|KIF5C_HUMAN	KIF5C	-0.414589	4.43798e-09	5.03814e-07	CDR
sp|O60282|KIF5C_HUMAN	KIF5C	-0.306782	2.16382e-05	0.000142075	Plaque mean
sp|O60282|KIF5C_HUMAN	KIF5C	-0.311623	1.57589e-05	0.000104889	CERAD
sp|O60285|NUAK1_HUMAN	NUAK1	-0.2919	5.54171e-05	0.000298536	CERAD
sp|O60285|NUAK1_HUMAN	NUAK1	-0.303013	5.61419e-05	0.000409583	Braak
sp|O60285|NUAK1_HUMAN	NUAK1	-0.317779	1.04445e-05	7.72649e-05	Plaque mean
sp|O60285|NUAK1_HUMAN	NUAK1	-0.230554	0.00159259	0.0064895	CDR
sp|O60287|NPA1P_HUMAN	URB1	-0.178564	0.0194544	0.0482074	Braak
sp|O60294|TYW4_HUMAN	LCMT2	-0.254062	0.0004837	0.00247286	CDR
sp|O60294|TYW4_HUMAN	LCMT2	-0.202581	0.00568436	0.0151554	CERAD
sp|O60299|LZTS3_HUMAN	LZTS3	-0.269206	0.000211036	0.00129927	CDR
sp|O60299|LZTS3_HUMAN	LZTS3	-0.318122	1.02051e-05	7.39188e-05	CERAD
sp|O60299|LZTS3_HUMAN	LZTS3	-0.308183	1.97529e-05	0.000131401	Plaque mean
sp|O60299|LZTS3_HUMAN	LZTS3	-0.34204	4.6761e-06	5.61505e-05	Braak
sp|O60306|AQR_HUMAN	AQR	0.224646	0.00313755	0.0108303	Braak
sp|O60306|AQR_HUMAN	AQR	0.267502	0.000232253	0.00100255	CERAD
sp|O60306|AQR_HUMAN	AQR	0.29221	5.43723e-05	0.000446336	CDR
sp|O60306|AQR_HUMAN	AQR	0.283951	8.96925e-05	0.000467595	Plaque mean
sp|O60307|MAST3_HUMAN	MAST3	-0.267674	0.000400989	0.00201941	Braak
sp|O60307|MAST3_HUMAN	MAST3	-0.244405	0.000800176	0.00284869	CERAD
sp|O60307|MAST3_HUMAN	MAST3	-0.37137	1.94763e-07	7.16904e-06	CDR
sp|O60307|MAST3_HUMAN	MAST3	-0.241548	0.000925244	0.00338726	Plaque mean
sp|O60308|CE104_HUMAN	CEP104	0.175489	0.0168802	0.0379809	CERAD
sp|O60308|CE104_HUMAN	CEP104	0.184912	0.0154685	0.0399609	Braak
sp|O60313|OPA1_HUMAN	OPA1	-0.236142	0.00121219	0.00518285	CDR
sp|O60313|OPA1_HUMAN	OPA1	-0.199486	0.00890117	0.0255126	Braak
sp|O60313|OPA1_HUMAN	OPA1	-0.285536	8.15773e-05	0.000412711	CERAD
sp|O60313|OPA1_HUMAN	OPA1	-0.233665	0.00136916	0.0047315	Plaque mean
sp|O60330|PCDGC_HUMAN	PCDHGA12	0.21527	0.00325337	0.00974568	Plaque mean
sp|O60330|PCDGC_HUMAN	PCDHGA12	0.182522	0.0168768	0.0428964	Braak
sp|O60330|PCDGC_HUMAN	PCDHGA12	0.246308	0.000725744	0.00344091	CDR
sp|O60330|PCDGC_HUMAN	PCDHGA12	0.186984	0.0108177	0.0261291	CERAD
sp|O60331-3|PI51C-3_HUMAN	PIP5K1C	-0.370847	2.03226e-07	3.12875e-06	CERAD
sp|O60331-3|PI51C-3_HUMAN	PIP5K1C	-0.326515	5.73519e-06	4.65678e-05	Plaque mean
sp|O60331-3|PI51C-3_HUMAN	PIP5K1C	-0.348438	1.17188e-06	2.64097e-05	CDR
sp|O60331-3|PI51C-3_HUMAN	PIP5K1C	-0.38827	1.54264e-07	3.667e-06	Braak
sp|O60331|PI51C_HUMAN	PIP5K1C	-0.327392	5.39446e-06	4.42858e-05	Plaque mean
sp|O60331|PI51C_HUMAN	PIP5K1C	-0.372025	1.84652e-07	2.9054e-06	CERAD
sp|O60331|PI51C_HUMAN	PIP5K1C	-0.389704	1.37578e-07	3.41053e-06	Braak
sp|O60331|PI51C_HUMAN	PIP5K1C	-0.345533	1.45657e-06	3.11762e-05	CDR
sp|O60333|KIF1B_HUMAN	KIF1B	0.176525	0.0162331	0.0367469	CERAD
sp|O60341|KDM1A_HUMAN	KDM1A	0.291626	5.63597e-05	0.000316359	Plaque mean
sp|O60341|KDM1A_HUMAN	KDM1A	0.288488	6.82612e-05	0.000529667	CDR
sp|O60341|KDM1A_HUMAN	KDM1A	0.274398	0.000281382	0.00150438	Braak
sp|O60341|KDM1A_HUMAN	KDM1A	0.275004	0.000151615	0.000698393	CERAD
sp|O60346|PHLP1_HUMAN	PHLPP1	0.188416	0.0102167	0.0257207	Plaque mean
sp|O60346|PHLP1_HUMAN	PHLPP1	0.213201	0.00357095	0.0101942	CERAD
sp|O60346|PHLP1_HUMAN	PHLPP1	0.188108	0.0137466	0.0362621	Braak
sp|O60346|PHLP1_HUMAN	PHLPP1	0.213954	0.00345229	0.0120529	CDR
sp|O60359|CCG3_HUMAN	CACNG3	-0.337094	2.70604e-06	4.75691e-05	CDR
sp|O60359|CCG3_HUMAN	CACNG3	-0.295852	8.54061e-05	0.000570015	Braak
sp|O60359|CCG3_HUMAN	CACNG3	-0.342555	1.81615e-06	1.78485e-05	CERAD
sp|O60359|CCG3_HUMAN	CACNG3	-0.376846	1.24244e-07	2.01226e-06	Plaque mean
sp|O60437|PEPL_HUMAN	PPL	0.168646	0.0217475	0.0482056	Plaque mean
sp|O60437|PEPL_HUMAN	PPL	0.216924	0.00437389	0.0142362	Braak
sp|O60443|GSDME_HUMAN	GSDME	0.25927	0.000616431	0.00286012	Braak
sp|O60443|GSDME_HUMAN	GSDME	0.199313	0.00652987	0.0170321	CERAD
sp|O60443|GSDME_HUMAN	GSDME	0.232261	0.00146619	0.00501967	Plaque mean
sp|O60443|GSDME_HUMAN	GSDME	0.327992	5.17287e-06	7.78623e-05	CDR
sp|O60462-4|NRP2-4_HUMAN	NRP2	0.172825	0.0186494	0.0424461	Plaque mean
sp|O60462|NRP2_HUMAN	NRP2	0.172876	0.0186138	0.0424046	Plaque mean
sp|O60477|BRNP1_HUMAN	BRINP1	-0.175031	0.0171738	0.0385131	CERAD
sp|O60488|ACSL4_HUMAN	ACSL4	-0.230569	0.00159142	0.00648691	CDR
sp|O60493|SNX3_HUMAN	SNX3	0.188724	0.0100914	0.0254527	Plaque mean
sp|O60503|ADCY9_HUMAN	ADCY9	-0.206902	0.00471713	0.0133471	Plaque mean
sp|O60503|ADCY9_HUMAN	ADCY9	-0.2009	0.0061061	0.0160891	CERAD
sp|O60504|VINEX_HUMAN	SORBS3	0.382949	7.45383e-08	1.35261e-06	Plaque mean
sp|O60504|VINEX_HUMAN	SORBS3	0.303114	5.58055e-05	0.000408355	Braak
sp|O60504|VINEX_HUMAN	SORBS3	0.301939	2.95529e-05	0.000280891	CDR
sp|O60504|VINEX_HUMAN	SORBS3	0.371812	1.87881e-07	2.94097e-06	CERAD
sp|O60506-3|HNRPQ-3_HUMAN	SYNCRIP	0.184931	0.0117337	0.0323635	CDR
sp|O60507|TPST1_HUMAN	TPST1	0.217254	0.0043132	0.0140764	Braak
sp|O60507|TPST1_HUMAN	TPST1	0.181	0.0136791	0.0318803	CERAD
sp|O60507|TPST1_HUMAN	TPST1	0.168468	0.0218889	0.0484573	Plaque mean
sp|O60508|PRP17_HUMAN	CDC40	0.207872	0.00452151	0.0128733	Plaque mean
sp|O60518|RNBP6_HUMAN	RANBP6	-0.283136	9.4157e-05	0.000487521	Plaque mean
sp|O60518|RNBP6_HUMAN	RANBP6	-0.249761	0.000606733	0.00297177	CDR
sp|O60518|RNBP6_HUMAN	RANBP6	-0.294076	4.84544e-05	0.000266686	CERAD
sp|O60518|RNBP6_HUMAN	RANBP6	-0.274046	0.000286713	0.00152817	Braak
sp|O60522|TDRD6_HUMAN	TDRD6	0.192639	0.0086124	0.0254105	CDR
sp|O60522|TDRD6_HUMAN	TDRD6	0.182599	0.0128562	0.0301825	CERAD
sp|O60522|TDRD6_HUMAN	TDRD6	0.291756	5.59108e-05	0.000314275	Plaque mean
sp|O60547|GMDS_HUMAN	GMDS	0.169979	0.0207146	0.0462792	Plaque mean
sp|O60551|NMT2_HUMAN	NMT2	-0.194343	0.00803128	0.0203232	CERAD
sp|O60551|NMT2_HUMAN	NMT2	-0.223268	0.00225177	0.00851565	CDR
sp|O60551|NMT2_HUMAN	NMT2	-0.243682	0.00131931	0.00530125	Braak
sp|O60568|PLOD3_HUMAN	PLOD3	0.196194	0.00743949	0.0189967	CERAD
sp|O60641-3|AP180-3_HUMAN	SNAP91	-0.302206	5.88913e-05	0.000423152	Braak
sp|O60641-3|AP180-3_HUMAN	SNAP91	-0.248183	0.000658685	0.00317628	CDR
sp|O60641-3|AP180-3_HUMAN	SNAP91	-0.374382	1.52255e-07	2.5539e-06	CERAD
sp|O60641-3|AP180-3_HUMAN	SNAP91	-0.394501	2.7532e-08	6.32195e-07	Plaque mean
sp|O60641|AP180_HUMAN	SNAP91	-0.226482	0.00193528	0.0075515	CDR
sp|O60641|AP180_HUMAN	SNAP91	-0.370237	2.13519e-07	3.24607e-06	CERAD
sp|O60641|AP180_HUMAN	SNAP91	-0.320804	1.88659e-05	0.000171658	Braak
sp|O60641|AP180_HUMAN	SNAP91	-0.377225	1.204e-07	1.96309e-06	Plaque mean
sp|O60664-3|PLIN3-3_HUMAN	PLIN3	0.310794	1.66446e-05	0.000179557	CDR
sp|O60664-3|PLIN3-3_HUMAN	PLIN3	0.22682	0.00285176	0.010064	Braak
sp|O60664-3|PLIN3-3_HUMAN	PLIN3	0.323297	7.16756e-06	5.50952e-05	CERAD
sp|O60664-3|PLIN3-3_HUMAN	PLIN3	0.256754	0.000418896	0.00172837	Plaque mean
sp|O60664|PLIN3_HUMAN	PLIN3	0.233611	0.00210423	0.00789623	Braak
sp|O60664|PLIN3_HUMAN	PLIN3	0.311184	1.62219e-05	0.00017625	CDR
sp|O60664|PLIN3_HUMAN	PLIN3	0.325149	6.30658e-06	4.94551e-05	CERAD
sp|O60664|PLIN3_HUMAN	PLIN3	0.26128	0.000327751	0.00140678	Plaque mean
sp|O60669|MOT2_HUMAN	SLC16A7	-0.186594	0.0109867	0.0307832	CDR
sp|O60669|MOT2_HUMAN	SLC16A7	-0.286928	7.5018e-05	0.000385467	CERAD
sp|O60669|MOT2_HUMAN	SLC16A7	-0.323557	7.04059e-06	5.53541e-05	Plaque mean
sp|O60669|MOT2_HUMAN	SLC16A7	-0.277716	0.000235461	0.00130362	Braak
sp|O60671|RAD1_HUMAN	RAD1	0.168378	0.0219605	0.0476177	CERAD
sp|O60671|RAD1_HUMAN	RAD1	0.170509	0.0203156	0.0455806	Plaque mean
sp|O60673|REV3L_HUMAN	REV3L	0.200792	0.00845564	0.0244258	Braak
sp|O60673|REV3L_HUMAN	REV3L	0.169273	0.021256	0.0462468	CERAD
sp|O60673|REV3L_HUMAN	REV3L	0.254609	0.000469818	0.0024151	CDR
sp|O60673|REV3L_HUMAN	REV3L	0.182392	0.0129601	0.0314099	Plaque mean
sp|O60674|JAK2_HUMAN	JAK2	0.361084	1.22311e-06	1.91211e-05	Braak
sp|O60674|JAK2_HUMAN	JAK2	0.334658	3.22488e-06	5.47857e-05	CDR
sp|O60674|JAK2_HUMAN	JAK2	0.333595	3.47991e-06	3.06975e-05	Plaque mean
sp|O60674|JAK2_HUMAN	JAK2	0.341356	1.98362e-06	1.92606e-05	CERAD
sp|O60675|MAFK_HUMAN	MAFK	0.201135	0.00604555	0.0159677	CERAD
sp|O60675|MAFK_HUMAN	MAFK	0.174461	0.017545	0.0404324	Plaque mean
sp|O60675|MAFK_HUMAN	MAFK	0.182637	0.0168066	0.042745	Braak
sp|O60678|ANM3_HUMAN	PRMT3	0.222685	0.00231396	0.00871286	CDR
sp|O60678|ANM3_HUMAN	PRMT3	0.269142	0.000211805	0.000924468	CERAD
sp|O60678|ANM3_HUMAN	PRMT3	0.252158	0.000534996	0.00213209	Plaque mean
sp|O60684|IMA7_HUMAN	KPNA6	0.180011	0.0142112	0.0329183	CERAD
sp|O60701|UGDH_HUMAN	UGDH	0.176016	0.0165482	0.0427228	CDR
sp|O60701|UGDH_HUMAN	UGDH	0.257441	0.000403682	0.00167356	Plaque mean
sp|O60701|UGDH_HUMAN	UGDH	0.240084	0.000996067	0.00341208	CERAD
sp|O60701|UGDH_HUMAN	UGDH	0.224894	0.00310368	0.0107562	Braak
sp|O60706|ABCC9_HUMAN	ABCC9	0.172545	0.0188438	0.0428402	Plaque mean
sp|O60716-10|CTND1-10_HUMAN	CTNND1	0.192378	0.00870468	0.0217474	CERAD
sp|O60716-10|CTND1-10_HUMAN	CTNND1	0.200766	0.00614084	0.0167436	Plaque mean
sp|O60716-11|CTND1-11_HUMAN	CTNND1	0.175308	0.0169957	0.039466	Plaque mean
sp|O60741|HCN1_HUMAN	HCN1	-0.308259	1.96553e-05	0.000204101	CDR
sp|O60741|HCN1_HUMAN	HCN1	-0.407801	8.33567e-09	2.64857e-07	CERAD
sp|O60741|HCN1_HUMAN	HCN1	-0.407145	8.85222e-09	2.70468e-07	Plaque mean
sp|O60741|HCN1_HUMAN	HCN1	-0.434797	2.81082e-09	1.86574e-07	Braak
sp|O60749|SNX2_HUMAN	SNX2	0.398519	1.92971e-08	4.79349e-07	Plaque mean
sp|O60749|SNX2_HUMAN	SNX2	0.373738	1.60509e-07	6.16994e-06	CDR
sp|O60749|SNX2_HUMAN	SNX2	0.421926	2.20997e-09	9.58732e-08	CERAD
sp|O60749|SNX2_HUMAN	SNX2	0.385656	1.89807e-07	4.29427e-06	Braak
sp|O60826|CCD22_HUMAN	CCDC22	0.370253	6.21323e-07	1.10663e-05	Braak
sp|O60826|CCD22_HUMAN	CCDC22	0.27287	0.000171387	0.00109917	CDR
sp|O60826|CCD22_HUMAN	CCDC22	0.403442	1.24031e-08	3.52834e-07	Plaque mean
sp|O60826|CCD22_HUMAN	CCDC22	0.402075	1.40323e-08	3.9184e-07	CERAD
sp|O60828-3|PQBP1-3_HUMAN	PQBP1	0.225891	0.0019902	0.00771868	CDR
sp|O60828-3|PQBP1-3_HUMAN	PQBP1	0.225437	0.00303075	0.0105437	Braak
sp|O60828-3|PQBP1-3_HUMAN	PQBP1	0.234708	0.00130089	0.00430102	CERAD
sp|O60832|DKC1_HUMAN	DKC1	0.283086	9.44377e-05	0.00068404	CDR
sp|O60832|DKC1_HUMAN	DKC1	0.276814	0.000136534	0.000644319	CERAD
sp|O60832|DKC1_HUMAN	DKC1	0.344749	1.544e-06	1.55643e-05	Plaque mean
sp|O60832|DKC1_HUMAN	DKC1	0.239266	0.00162284	0.00632222	Braak
sp|O60840|CAC1F_HUMAN	CACNA1F	-0.181082	0.0136358	0.0363712	CDR
sp|O60840|CAC1F_HUMAN	CACNA1F	-0.231172	0.00154568	0.0049855	CERAD
sp|O60840|CAC1F_HUMAN	CACNA1F	-0.219979	0.00262367	0.00816964	Plaque mean
sp|O60841|IF2P_HUMAN	EIF5B	0.267981	0.000226102	0.000979479	CERAD
sp|O60841|IF2P_HUMAN	EIF5B	0.267029	0.000238484	0.00106974	Plaque mean
sp|O60861|GAS7_HUMAN	GAS7	-0.405838	9.97627e-09	8.89892e-07	CDR
sp|O60861|GAS7_HUMAN	GAS7	-0.466995	1.20608e-10	1.6648e-08	Braak
sp|O60861|GAS7_HUMAN	GAS7	-0.480978	4.21897e-12	1.03943e-09	CERAD
sp|O60861|GAS7_HUMAN	GAS7	-0.484436	2.81349e-12	5.51218e-10	Plaque mean
sp|O60869|EDF1_HUMAN	EDF1	0.226088	0.00294525	0.0102982	Braak
sp|O60869|EDF1_HUMAN	EDF1	0.196415	0.00737158	0.0188789	CERAD
sp|O60869|EDF1_HUMAN	EDF1	0.208305	0.00443649	0.0148137	CDR
sp|O60885|BRD4_HUMAN	BRD4	0.270889	0.000191871	0.000851846	CERAD
sp|O60885|BRD4_HUMAN	BRD4	0.305579	2.33934e-05	0.000233683	CDR
sp|O60885|BRD4_HUMAN	BRD4	0.237358	0.00177265	0.006827	Braak
sp|O60885|BRD4_HUMAN	BRD4	0.308305	1.95956e-05	0.00013057	Plaque mean
sp|O60888|CUTA_HUMAN	CUTA	0.389374	1.41258e-07	3.48753e-06	Braak
sp|O60888|CUTA_HUMAN	CUTA	0.29405	4.85328e-05	0.000266755	CERAD
sp|O60888|CUTA_HUMAN	CUTA	0.208566	0.00438603	0.0146971	CDR
sp|O60888|CUTA_HUMAN	CUTA	0.293923	4.89141e-05	0.000280528	Plaque mean
sp|O60890|OPHN1_HUMAN	OPHN1	0.197617	0.0070114	0.0215559	CDR
sp|O60890|OPHN1_HUMAN	OPHN1	0.221681	0.00356897	0.0120223	Braak
sp|O60907|TBL1X_HUMAN	TBL1X	0.219287	0.00270868	0.00838276	Plaque mean
sp|O60907|TBL1X_HUMAN	TBL1X	0.297591	7.72117e-05	0.000524547	Braak
sp|O60907|TBL1X_HUMAN	TBL1X	0.172944	0.0185667	0.0468097	CDR
sp|O60907|TBL1X_HUMAN	TBL1X	0.273613	0.000164242	0.000748417	CERAD
sp|O60911|CATL2_HUMAN	CTSV	0.246266	0.00116679	0.00478818	Braak
sp|O60911|CATL2_HUMAN	CTSV	0.176529	0.0162309	0.0379732	Plaque mean
sp|O60911|CATL2_HUMAN	CTSV	0.236431	0.00119497	0.00399801	CERAD
sp|O60925|PFD1_HUMAN	PFDN1	-0.210493	0.00402871	0.0117061	Plaque mean
sp|O60925|PFD1_HUMAN	PFDN1	-0.252459	0.00086459	0.00375614	Braak
sp|O60925|PFD1_HUMAN	PFDN1	-0.209158	0.00427331	0.0118647	CERAD
sp|O60934|NBN_HUMAN	NBN	0.293663	4.97078e-05	0.000272228	CERAD
sp|O60934|NBN_HUMAN	NBN	0.322428	7.60907e-06	0.000101346	CDR
sp|O60934|NBN_HUMAN	NBN	0.336859	2.75247e-06	2.52715e-05	Plaque mean
sp|O60934|NBN_HUMAN	NBN	0.254279	0.000790583	0.00349335	Braak
sp|O60939|SCN2B_HUMAN	SCN2B	-0.286598	7.65288e-05	0.000578826	CDR
sp|O60939|SCN2B_HUMAN	SCN2B	-0.339242	5.6533e-06	6.50907e-05	Braak
sp|O60939|SCN2B_HUMAN	SCN2B	-0.338825	2.38662e-06	2.24662e-05	CERAD
sp|O60939|SCN2B_HUMAN	SCN2B	-0.419366	2.82405e-09	1.13966e-07	Plaque mean
sp|O60941-2|DTNB-2_HUMAN	DTNB	0.40545	3.77288e-08	1.29828e-06	Braak
sp|O60941-2|DTNB-2_HUMAN	DTNB	0.40254	1.34555e-08	1.05383e-06	CDR
sp|O60941-2|DTNB-2_HUMAN	DTNB	0.446333	1.91985e-10	1.38812e-08	Plaque mean
sp|O60941-2|DTNB-2_HUMAN	DTNB	0.411307	6.0299e-09	2.08083e-07	CERAD
sp|O60941-3|DTNB-3_HUMAN	DTNB	0.431434	8.72979e-10	4.84205e-08	CERAD
sp|O60941-3|DTNB-3_HUMAN	DTNB	0.418284	1.24937e-08	5.72683e-07	Braak
sp|O60941-3|DTNB-3_HUMAN	DTNB	0.449075	1.4413e-10	1.12951e-08	Plaque mean
sp|O60941-3|DTNB-3_HUMAN	DTNB	0.405284	1.0493e-08	9.10419e-07	CDR
sp|O60941|DTNB_HUMAN	DTNB	0.406908	9.04614e-09	8.38805e-07	CDR
sp|O60941|DTNB_HUMAN	DTNB	0.440706	1.61601e-09	1.20427e-07	Braak
sp|O60941|DTNB_HUMAN	DTNB	0.437659	4.67834e-10	3.06548e-08	CERAD
sp|O60941|DTNB_HUMAN	DTNB	0.468776	1.70035e-11	2.22088e-09	Plaque mean
sp|O75030|MITF_HUMAN	MITF	0.182737	0.012787	0.0300782	CERAD
sp|O75037|KI21B_HUMAN	KIF21B	-0.240615	0.000969796	0.00430717	CDR
sp|O75038-2|PLCH2-2_HUMAN	PLCH2	-0.214957	0.00329966	0.011599	CDR
sp|O75038-2|PLCH2-2_HUMAN	PLCH2	-0.204239	0.0052939	0.0142848	CERAD
sp|O75038-2|PLCH2-2_HUMAN	PLCH2	-0.190457	0.0125897	0.033795	Braak
sp|O75038|PLCH2_HUMAN	PLCH2	-0.180925	0.0137189	0.0319547	CERAD
sp|O75038|PLCH2_HUMAN	PLCH2	-0.21574	0.00318497	0.0112628	CDR
sp|O75044|SRGP2_HUMAN	SRGAP2	-0.294912	9.01666e-05	0.000596219	Braak
sp|O75044|SRGP2_HUMAN	SRGAP2	-0.402774	1.31746e-08	1.05383e-06	CDR
sp|O75044|SRGP2_HUMAN	SRGAP2	-0.20236	0.00573825	0.015802	Plaque mean
sp|O75044|SRGP2_HUMAN	SRGAP2	-0.270072	0.000200963	0.000884855	CERAD
sp|O75051|PLXA2_HUMAN	PLXNA2	-0.293894	4.90027e-05	0.000268972	CERAD
sp|O75051|PLXA2_HUMAN	PLXNA2	-0.300318	3.27632e-05	0.00020138	Plaque mean
sp|O75051|PLXA2_HUMAN	PLXNA2	-0.22246	0.0034508	0.0116988	Braak
sp|O75051|PLXA2_HUMAN	PLXNA2	-0.263802	0.000285337	0.00163182	CDR
sp|O75056|SDC3_HUMAN	SDC3	0.17208	0.0191718	0.0423496	CERAD
sp|O75061-2|AUXI-2_HUMAN	DNAJC6	-0.388911	1.46583e-07	3.56109e-06	Braak
sp|O75061-2|AUXI-2_HUMAN	DNAJC6	-0.386829	5.35748e-08	1.09007e-06	CERAD
sp|O75061-2|AUXI-2_HUMAN	DNAJC6	-0.41536	4.12781e-09	4.77529e-07	CDR
sp|O75061-2|AUXI-2_HUMAN	DNAJC6	-0.395511	2.51909e-08	5.91005e-07	Plaque mean
sp|O75061|AUXI_HUMAN	DNAJC6	-0.401552	5.2296e-08	1.63722e-06	Braak
sp|O75061|AUXI_HUMAN	DNAJC6	-0.426593	1.40593e-09	2.24001e-07	CDR
sp|O75061|AUXI_HUMAN	DNAJC6	-0.400977	1.54886e-08	4.06351e-07	Plaque mean
sp|O75061|AUXI_HUMAN	DNAJC6	-0.396501	2.30816e-08	5.75712e-07	CERAD
sp|O75064|DEN4B_HUMAN	DENND4B	-0.210435	0.00573403	0.0178547	Braak
sp|O75064|DEN4B_HUMAN	DENND4B	-0.220807	0.0025251	0.0079175	Plaque mean
sp|O75064|DEN4B_HUMAN	DENND4B	-0.210506	0.00402647	0.0112773	CERAD
sp|O75071|EFC14_HUMAN	EFCAB14	0.185591	0.0114319	0.0317473	CDR
sp|O75071|EFC14_HUMAN	EFCAB14	0.167881	0.0223602	0.0493656	Plaque mean
sp|O75071|EFC14_HUMAN	EFCAB14	0.248581	0.000645214	0.00237272	CERAD
sp|O75077|ADA23_HUMAN	ADAM23	-0.258359	0.000384175	0.00160915	Plaque mean
sp|O75077|ADA23_HUMAN	ADAM23	-0.228636	0.00174645	0.00552163	CERAD
sp|O75077|ADA23_HUMAN	ADAM23	-0.259123	0.000621035	0.00287489	Braak
sp|O75078|ADA11_HUMAN	ADAM11	-0.496908	6.28125e-13	1.77438e-10	Plaque mean
sp|O75078|ADA11_HUMAN	ADAM11	-0.43913	4.02938e-10	9.17319e-08	CDR
sp|O75078|ADA11_HUMAN	ADAM11	-0.474434	8.97077e-12	1.77009e-09	CERAD
sp|O75078|ADA11_HUMAN	ADAM11	-0.451661	5.62846e-10	5.29991e-08	Braak
sp|O75083|WDR1_HUMAN	WDR1	0.344371	3.98694e-06	4.94177e-05	Braak
sp|O75083|WDR1_HUMAN	WDR1	0.380135	9.44588e-08	1.62079e-06	Plaque mean
sp|O75083|WDR1_HUMAN	WDR1	0.257908	0.00039365	0.0020963	CDR
sp|O75083|WDR1_HUMAN	WDR1	0.349693	1.06606e-06	1.13791e-05	CERAD
sp|O75094|SLIT3_HUMAN	SLIT3	0.250363	0.000587923	0.00218965	CERAD
sp|O75094|SLIT3_HUMAN	SLIT3	0.170726	0.0201542	0.045277	Plaque mean
sp|O75094|SLIT3_HUMAN	SLIT3	0.18343	0.0124459	0.0338097	CDR
sp|O75094|SLIT3_HUMAN	SLIT3	0.275096	0.000271084	0.00145831	Braak
sp|O75096|LRP4_HUMAN	LRP4	0.200997	0.00608094	0.0160367	CERAD
sp|O75096|LRP4_HUMAN	LRP4	0.229611	0.00166659	0.0055738	Plaque mean
sp|O75116|ROCK2_HUMAN	ROCK2	-0.297393	3.94013e-05	0.000350755	CDR
sp|O75116|ROCK2_HUMAN	ROCK2	-0.413684	4.83091e-09	1.68624e-07	Plaque mean
sp|O75116|ROCK2_HUMAN	ROCK2	-0.391127	3.69757e-08	8.32183e-07	CERAD
sp|O75116|ROCK2_HUMAN	ROCK2	-0.333146	8.4933e-06	9.05778e-05	Braak
sp|O75131|CPNE3_HUMAN	CPNE3	0.207419	0.00461203	0.0152858	CDR
sp|O75131|CPNE3_HUMAN	CPNE3	0.312443	1.49257e-05	0.000100318	CERAD
sp|O75131|CPNE3_HUMAN	CPNE3	0.324942	1.44928e-05	0.000139056	Braak
sp|O75131|CPNE3_HUMAN	CPNE3	0.359941	4.84793e-07	6.03359e-06	Plaque mean
sp|O75145|LIPA3_HUMAN	PPFIA3	-0.347509	1.25655e-06	2.78528e-05	CDR
sp|O75145|LIPA3_HUMAN	PPFIA3	-0.304785	2.46229e-05	0.000157833	Plaque mean
sp|O75145|LIPA3_HUMAN	PPFIA3	-0.336307	2.86435e-06	2.59264e-05	CERAD
sp|O75145|LIPA3_HUMAN	PPFIA3	-0.279371	0.000215247	0.0012144	Braak
sp|O75146|HIP1R_HUMAN	HIP1R	0.167788	0.0224359	0.0485013	CERAD
sp|O75147|OBSL1_HUMAN	OBSL1	0.226423	0.00290214	0.0101915	Braak
sp|O75147|OBSL1_HUMAN	OBSL1	0.20674	0.00475058	0.0156765	CDR
sp|O75147|OBSL1_HUMAN	OBSL1	0.242509	0.000881282	0.00324786	Plaque mean
sp|O75150|BRE1B_HUMAN	RNF40	0.30034	3.27164e-05	0.000304293	CDR
sp|O75150|BRE1B_HUMAN	RNF40	0.28818	6.95503e-05	0.000376987	Plaque mean
sp|O75150|BRE1B_HUMAN	RNF40	0.294991	4.57785e-05	0.000254262	CERAD
sp|O75150|BRE1B_HUMAN	RNF40	0.25476	0.000771999	0.0034312	Braak
sp|O75151|PHF2_HUMAN	PHF2	0.18644	0.0110539	0.0275051	Plaque mean
sp|O75151|PHF2_HUMAN	PHF2	0.189745	0.00968542	0.0238542	CERAD
sp|O75151|PHF2_HUMAN	PHF2	0.172799	0.0186675	0.0469956	CDR
sp|O75152|ZC11A_HUMAN	ZC3H11A	0.28363	9.14268e-05	0.000474802	Plaque mean
sp|O75152|ZC11A_HUMAN	ZC3H11A	0.259632	0.00035856	0.00144076	CERAD
sp|O75152|ZC11A_HUMAN	ZC3H11A	0.222209	0.00348844	0.0118034	Braak
sp|O75152|ZC11A_HUMAN	ZC3H11A	0.238317	0.00108815	0.00474946	CDR
sp|O75153|CLU_HUMAN	CLUH	-0.337458	6.3743e-06	7.18262e-05	Braak
sp|O75153|CLU_HUMAN	CLUH	-0.31212	1.52494e-05	0.000105008	Plaque mean
sp|O75153|CLU_HUMAN	CLUH	-0.36969	2.23202e-07	7.81335e-06	CDR
sp|O75153|CLU_HUMAN	CLUH	-0.356228	6.47067e-07	7.6384e-06	CERAD
sp|O75155|CAND2_HUMAN	CAND2	-0.205524	0.00500829	0.0163361	CDR
sp|O75157|T22D2_HUMAN	TSC22D2	-0.295812	8.55994e-05	0.000570647	Braak
sp|O75157|T22D2_HUMAN	TSC22D2	-0.24948	0.000615696	0.00227935	CERAD
sp|O75157|T22D2_HUMAN	TSC22D2	-0.302459	2.85877e-05	0.000179182	Plaque mean
sp|O75165|DJC13_HUMAN	DNAJC13	0.194788	0.0106797	0.0296315	Braak
sp|O75165|DJC13_HUMAN	DNAJC13	0.178033	0.0153295	0.0350541	CERAD
sp|O75170-2|PP6R2-2_HUMAN	PPP6R2	-0.376539	1.27437e-07	2.05031e-06	Plaque mean
sp|O75170-2|PP6R2-2_HUMAN	PPP6R2	-0.276617	0.000138107	0.000927354	CDR
sp|O75170-2|PP6R2-2_HUMAN	PPP6R2	-0.389161	1.43679e-07	3.54011e-06	Braak
sp|O75170-2|PP6R2-2_HUMAN	PPP6R2	-0.368297	2.49751e-07	3.66392e-06	CERAD
sp|O75170|PP6R2_HUMAN	PPP6R2	-0.36841	2.47481e-07	3.63941e-06	CERAD
sp|O75170|PP6R2_HUMAN	PPP6R2	-0.265466	0.000260204	0.00152707	CDR
sp|O75170|PP6R2_HUMAN	PPP6R2	-0.367543	2.6536e-07	3.65457e-06	Plaque mean
sp|O75170|PP6R2_HUMAN	PPP6R2	-0.384891	2.01612e-07	4.48532e-06	Braak
sp|O75179|ANR17_HUMAN	ANKRD17	0.203293	0.0055136	0.0147812	CERAD
sp|O75179|ANR17_HUMAN	ANKRD17	0.298741	3.61971e-05	0.000328654	CDR
sp|O75197|LRP5_HUMAN	LRP5	0.249762	0.000606692	0.00236733	Plaque mean
sp|O75197|LRP5_HUMAN	LRP5	0.264083	0.000482715	0.00236242	Braak
sp|O75197|LRP5_HUMAN	LRP5	0.189514	0.00977585	0.0279669	CDR
sp|O75197|LRP5_HUMAN	LRP5	0.237359	0.00114124	0.00384326	CERAD
sp|O75208|COQ9_HUMAN	COQ9	-0.196952	0.00720872	0.0185361	CERAD
sp|O75208|COQ9_HUMAN	COQ9	-0.196845	0.00986573	0.0277727	Braak
sp|O75208|COQ9_HUMAN	COQ9	-0.185776	0.0113484	0.0280865	Plaque mean
sp|O75251|NDUS7_HUMAN	NDUFS7	-0.167131	0.0229759	0.0494749	CERAD
sp|O75251|NDUS7_HUMAN	NDUFS7	-0.17376	0.0180109	0.0456645	CDR
sp|O75251|NDUS7_HUMAN	NDUFS7	-0.178902	0.0192214	0.0476883	Braak
sp|O75306|NDUS2_HUMAN	NDUFS2	-0.363305	1.04006e-06	1.68048e-05	Braak
sp|O75306|NDUS2_HUMAN	NDUFS2	-0.319756	9.13409e-06	0.000117161	CDR
sp|O75306|NDUS2_HUMAN	NDUFS2	-0.355824	6.67529e-07	7.82671e-06	CERAD
sp|O75306|NDUS2_HUMAN	NDUFS2	-0.341439	1.97159e-06	1.91132e-05	Plaque mean
sp|O75311|GLRA3_HUMAN	GLRA3	-0.184626	0.0118753	0.0326135	CDR
sp|O75326|SEM7A_HUMAN	SEMA7A	-0.18365	0.0123388	0.0301385	Plaque mean
sp|O75334-5|LIPA2-5_HUMAN	PPFIA2	-0.293872	4.90699e-05	0.000415367	CDR
sp|O75334-5|LIPA2-5_HUMAN	PPFIA2	-0.261497	0.000323889	0.00139316	Plaque mean
sp|O75334-5|LIPA2-5_HUMAN	PPFIA2	-0.283032	9.47393e-05	0.000467424	CERAD
sp|O75334-5|LIPA2-5_HUMAN	PPFIA2	-0.286068	0.000148859	0.000903646	Braak
sp|O75334-8|LIPA2-8_HUMAN	PPFIA2	-0.312509	1.48613e-05	0.00016684	CDR
sp|O75334-8|LIPA2-8_HUMAN	PPFIA2	-0.298552	7.30022e-05	0.00050156	Braak
sp|O75334-8|LIPA2-8_HUMAN	PPFIA2	-0.304574	2.49606e-05	0.00015236	CERAD
sp|O75334-8|LIPA2-8_HUMAN	PPFIA2	-0.284694	8.57954e-05	0.00045076	Plaque mean
sp|O75334|LIPA2_HUMAN	PPFIA2	-0.280301	0.000204614	0.00116142	Braak
sp|O75334|LIPA2_HUMAN	PPFIA2	-0.280808	0.000108079	0.000524294	CERAD
sp|O75334|LIPA2_HUMAN	PPFIA2	-0.300096	3.32273e-05	0.000307866	CDR
sp|O75334|LIPA2_HUMAN	PPFIA2	-0.247235	0.000691822	0.00264679	Plaque mean
sp|O75335|LIPA4_HUMAN	PPFIA4	-0.195804	0.00756079	0.0228801	CDR
sp|O75335|LIPA4_HUMAN	PPFIA4	-0.241867	0.00143721	0.00568843	Braak
sp|O75335|LIPA4_HUMAN	PPFIA4	-0.265877	0.000254328	0.00108208	CERAD
sp|O75335|LIPA4_HUMAN	PPFIA4	-0.288219	6.93849e-05	0.000376426	Plaque mean
sp|O75340|PDCD6_HUMAN	PDCD6	0.166856	0.0232051	0.0498888	CERAD
sp|O75347|TBCA_HUMAN	TBCA	0.199408	0.00892849	0.0255789	Braak
sp|O75347|TBCA_HUMAN	TBCA	0.244733	0.00078686	0.00295091	Plaque mean
sp|O75347|TBCA_HUMAN	TBCA	0.261022	0.000332408	0.00183869	CDR
sp|O75347|TBCA_HUMAN	TBCA	0.25449	0.000472806	0.00182323	CERAD
sp|O75351|VPS4B_HUMAN	VPS4B	0.192183	0.00877428	0.0226047	Plaque mean
sp|O75351|VPS4B_HUMAN	VPS4B	0.197027	0.00718604	0.0219982	CDR
sp|O75351|VPS4B_HUMAN	VPS4B	0.232255	0.0014666	0.00475821	CERAD
sp|O75366|AVIL_HUMAN	AVIL	0.385468	6.01839e-08	1.14946e-06	Plaque mean
sp|O75366|AVIL_HUMAN	AVIL	0.425382	6.64502e-09	3.71968e-07	Braak
sp|O75366|AVIL_HUMAN	AVIL	0.377412	1.18543e-07	2.09904e-06	CERAD
sp|O75366|AVIL_HUMAN	AVIL	0.271136	0.000189197	0.00118986	CDR
sp|O75367|H2AY_HUMAN	H2AFY	0.239184	0.00104199	0.00375358	Plaque mean
sp|O75367|H2AY_HUMAN	H2AFY	0.221462	0.00244956	0.00738516	CERAD
sp|O75368|SH3L1_HUMAN	SH3BGRL	0.382548	2.42324e-07	5.18223e-06	Braak
sp|O75368|SH3L1_HUMAN	SH3BGRL	0.393929	2.89519e-08	6.54895e-07	Plaque mean
sp|O75368|SH3L1_HUMAN	SH3BGRL	0.36628	2.93614e-07	9.68293e-06	CDR
sp|O75368|SH3L1_HUMAN	SH3BGRL	0.378427	1.08944e-07	1.95183e-06	CERAD
sp|O75369-8|FLNB-8_HUMAN	FLNB	0.320234	1.95572e-05	0.000176626	Braak
sp|O75369-8|FLNB-8_HUMAN	FLNB	0.318834	9.72457e-06	0.000122409	CDR
sp|O75369-8|FLNB-8_HUMAN	FLNB	0.368534	2.45035e-07	3.43304e-06	Plaque mean
sp|O75369-8|FLNB-8_HUMAN	FLNB	0.375504	1.38811e-07	2.36485e-06	CERAD
sp|O75369|FLNB_HUMAN	FLNB	0.367759	2.60785e-07	3.60382e-06	Plaque mean
sp|O75369|FLNB_HUMAN	FLNB	0.322234	1.72303e-05	0.000160135	Braak
sp|O75369|FLNB_HUMAN	FLNB	0.374721	1.48068e-07	2.49803e-06	CERAD
sp|O75369|FLNB_HUMAN	FLNB	0.318711	9.8058e-06	0.000123041	CDR
sp|O75376|NCOR1_HUMAN	NCOR1	0.176652	0.0161554	0.0418778	CDR
sp|O75380|NDUS6_HUMAN	NDUFS6	-0.301126	6.27712e-05	0.000445339	Braak
sp|O75380|NDUS6_HUMAN	NDUFS6	-0.296389	4.1957e-05	0.000368245	CDR
sp|O75380|NDUS6_HUMAN	NDUFS6	-0.327697	5.28059e-06	4.29627e-05	CERAD
sp|O75380|NDUS6_HUMAN	NDUFS6	-0.354088	7.62923e-07	8.7592e-06	Plaque mean
sp|O75381|PEX14_HUMAN	PEX14	-0.199583	0.00645577	0.0174651	Plaque mean
sp|O75381|PEX14_HUMAN	PEX14	-0.170132	0.0205983	0.0450337	CERAD
sp|O75382|TRIM3_HUMAN	TRIM3	-0.204893	0.00514685	0.013924	CERAD
sp|O75382|TRIM3_HUMAN	TRIM3	-0.237274	0.00114609	0.00407411	Plaque mean
sp|O75382|TRIM3_HUMAN	TRIM3	-0.264023	0.000484199	0.00236778	Braak
sp|O75385|ULK1_HUMAN	ULK1	-0.285126	8.36045e-05	0.000621889	CDR
sp|O75385|ULK1_HUMAN	ULK1	-0.313527	1.38894e-05	9.48901e-05	CERAD
sp|O75385|ULK1_HUMAN	ULK1	-0.314201	2.85085e-05	0.000236501	Braak
sp|O75385|ULK1_HUMAN	ULK1	-0.304321	2.53692e-05	0.000161764	Plaque mean
sp|O75386|TULP3_HUMAN	TULP3	0.232447	0.00221807	0.00824332	Braak
sp|O75386|TULP3_HUMAN	TULP3	0.269298	0.000209943	0.00129385	CDR
sp|O75386|TULP3_HUMAN	TULP3	0.228392	0.00176693	0.00585937	Plaque mean
sp|O75386|TULP3_HUMAN	TULP3	0.34355	1.68745e-06	1.67874e-05	CERAD
sp|O75390|CISY_HUMAN	CS	-0.234869	0.00129067	0.00545848	CDR
sp|O75390|CISY_HUMAN	CS	-0.309125	1.85732e-05	0.00012462	Plaque mean
sp|O75390|CISY_HUMAN	CS	-0.331792	9.28617e-06	9.72406e-05	Braak
sp|O75390|CISY_HUMAN	CS	-0.346024	1.40421e-06	1.43819e-05	CERAD
sp|O75396|SC22B_HUMAN	SEC22B	0.35542	6.88675e-07	1.80677e-05	CDR
sp|O75396|SC22B_HUMAN	SEC22B	0.377851	3.48802e-07	7.02637e-06	Braak
sp|O75396|SC22B_HUMAN	SEC22B	0.372067	1.84019e-07	2.89919e-06	CERAD
sp|O75396|SC22B_HUMAN	SEC22B	0.356817	6.18221e-07	7.35885e-06	Plaque mean
sp|O75400-3|PR40A-3_HUMAN	PRPF40A	0.253346	0.000827745	0.00362198	Braak
sp|O75400-3|PR40A-3_HUMAN	PRPF40A	0.268096	0.00022464	0.00136095	CDR
sp|O75400-3|PR40A-3_HUMAN	PRPF40A	0.288822	6.6891e-05	0.000348723	CERAD
sp|O75400-3|PR40A-3_HUMAN	PRPF40A	0.297169	3.9957e-05	0.000236568	Plaque mean
sp|O75400|PR40A_HUMAN	PRPF40A	0.271526	0.000185046	0.0011707	CDR
sp|O75400|PR40A_HUMAN	PRPF40A	0.258055	0.000390541	0.00155283	CERAD
sp|O75400|PR40A_HUMAN	PRPF40A	0.252823	0.000849287	0.00369892	Braak
sp|O75400|PR40A_HUMAN	PRPF40A	0.289239	6.5217e-05	0.000356522	Plaque mean
sp|O75410|TACC1_HUMAN	TACC1	-0.220825	0.00370323	0.0124104	Braak
sp|O75427|LRCH4_HUMAN	LRCH4	0.245329	0.000763195	0.00357521	CDR
sp|O75427|LRCH4_HUMAN	LRCH4	0.294781	4.63792e-05	0.000256894	CERAD
sp|O75427|LRCH4_HUMAN	LRCH4	0.271502	0.000328132	0.00170553	Braak
sp|O75427|LRCH4_HUMAN	LRCH4	0.290254	6.13012e-05	0.000338774	Plaque mean
sp|O75431|MTX2_HUMAN	MTX2	-0.366589	8.16476e-07	1.37651e-05	Braak
sp|O75431|MTX2_HUMAN	MTX2	-0.401904	1.42496e-08	3.96139e-07	CERAD
sp|O75431|MTX2_HUMAN	MTX2	-0.322657	7.49072e-06	0.000100209	CDR
sp|O75431|MTX2_HUMAN	MTX2	-0.34642	1.36332e-06	1.4046e-05	Plaque mean
sp|O75436|VP26A_HUMAN	VPS26A	0.235549	0.00124821	0.00530511	CDR
sp|O75436|VP26A_HUMAN	VPS26A	0.218075	0.00286364	0.00879289	Plaque mean
sp|O75436|VP26A_HUMAN	VPS26A	0.231831	0.00149715	0.00484827	CERAD
sp|O75436|VP26A_HUMAN	VPS26A	0.313198	3.03285e-05	0.000249256	Braak
sp|O75438|NDUB1_HUMAN	NDUFB1	-0.302842	5.67153e-05	0.000412034	Braak
sp|O75438|NDUB1_HUMAN	NDUFB1	-0.209936	0.00412926	0.0115279	CERAD
sp|O75439|MPPB_HUMAN	PMPCB	-0.239415	0.00161164	0.00628461	Braak
sp|O75439|MPPB_HUMAN	PMPCB	-0.256811	0.000417615	0.00219696	CDR
sp|O75439|MPPB_HUMAN	PMPCB	-0.289369	6.47022e-05	0.000340231	CERAD
sp|O75439|MPPB_HUMAN	PMPCB	-0.267092	0.000237644	0.00106728	Plaque mean
sp|O75446|SAP30_HUMAN	SAP30	0.171384	0.019671	0.0433261	CERAD
sp|O75449|KTNA1_HUMAN	KATNA1	-0.217155	0.00433133	0.014128	Braak
sp|O75449|KTNA1_HUMAN	KATNA1	-0.201339	0.00599342	0.0164005	Plaque mean
sp|O75449|KTNA1_HUMAN	KATNA1	-0.218697	0.00278316	0.00822958	CERAD
sp|O75449|KTNA1_HUMAN	KATNA1	-0.243253	0.000848606	0.00388542	CDR
sp|O75462|CRLF1_HUMAN	CRLF1	0.218593	0.00407456	0.0134421	Braak
sp|O75477|ERLN1_HUMAN	ERLIN1	0.247569	0.00067997	0.00325486	CDR
sp|O75477|ERLN1_HUMAN	ERLIN1	0.250616	0.000945983	0.004022	Braak
sp|O75477|ERLN1_HUMAN	ERLIN1	0.313511	1.39042e-05	9.49381e-05	CERAD
sp|O75477|ERLN1_HUMAN	ERLIN1	0.26101	0.000332633	0.00142522	Plaque mean
sp|O75487|GPC4_HUMAN	GPC4	0.251021	0.000927538	0.00396115	Braak
sp|O75487|GPC4_HUMAN	GPC4	0.184019	0.0121616	0.0288359	CERAD
sp|O75487|GPC4_HUMAN	GPC4	0.201418	0.00597315	0.0163561	Plaque mean
sp|O75489|NDUS3_HUMAN	NDUFS3	-0.362254	4.04225e-07	5.24026e-06	CERAD
sp|O75489|NDUS3_HUMAN	NDUFS3	-0.357403	5.908e-07	7.12001e-06	Plaque mean
sp|O75489|NDUS3_HUMAN	NDUFS3	-0.324225	6.72322e-06	9.32272e-05	CDR
sp|O75489|NDUS3_HUMAN	NDUFS3	-0.368274	7.20378e-07	1.25348e-05	Braak
sp|O75494-3|SRS10-3_HUMAN	SRSF10	0.28	0.00020801	0.00117795	Braak
sp|O75494-3|SRS10-3_HUMAN	SRSF10	0.332412	3.7863e-06	6.2056e-05	CDR
sp|O75494-3|SRS10-3_HUMAN	SRSF10	0.315256	1.23757e-05	8.64917e-05	CERAD
sp|O75494-3|SRS10-3_HUMAN	SRSF10	0.294197	4.80923e-05	0.000276599	Plaque mean
sp|O75494|SRS10_HUMAN	SRSF10	0.332395	3.79069e-06	6.2056e-05	CDR
sp|O75494|SRS10_HUMAN	SRSF10	0.278725	0.000222938	0.00124852	Braak
sp|O75494|SRS10_HUMAN	SRSF10	0.310222	1.72832e-05	0.000113113	CERAD
sp|O75494|SRS10_HUMAN	SRSF10	0.295051	4.56086e-05	0.000264822	Plaque mean
sp|O75503|CLN5_HUMAN	CLN5	0.207869	0.00452213	0.0128733	Plaque mean
sp|O75508|CLD11_HUMAN	CLDN11	-0.18225	0.0170434	0.0432838	Braak
sp|O75525|KHDR3_HUMAN	KHDRBS3	-0.188375	0.0102334	0.0257573	Plaque mean
sp|O75533|SF3B1_HUMAN	SF3B1	0.238022	0.00171915	0.00664204	Braak
sp|O75533|SF3B1_HUMAN	SF3B1	0.282473	9.79375e-05	0.000502418	Plaque mean
sp|O75533|SF3B1_HUMAN	SF3B1	0.342351	1.84371e-06	3.63565e-05	CDR
sp|O75533|SF3B1_HUMAN	SF3B1	0.296938	4.05413e-05	0.000230119	CERAD
sp|O75534|CSDE1_HUMAN	CSDE1	-0.175128	0.0171114	0.0438876	CDR
sp|O75534|CSDE1_HUMAN	CSDE1	-0.270353	0.000348593	0.0017965	Braak
sp|O75534|CSDE1_HUMAN	CSDE1	-0.176374	0.0163258	0.0369085	CERAD
sp|O75554|WBP4_HUMAN	WBP4	0.212775	0.00363966	0.01071	Plaque mean
sp|O75554|WBP4_HUMAN	WBP4	0.177502	0.0156425	0.0407572	CDR
sp|O75563|SKAP2_HUMAN	SKAP2	0.353805	2.06339e-06	2.93834e-05	Braak
sp|O75563|SKAP2_HUMAN	SKAP2	0.32606	5.91982e-06	4.78104e-05	Plaque mean
sp|O75563|SKAP2_HUMAN	SKAP2	0.244042	0.000815167	0.00376353	CDR
sp|O75563|SKAP2_HUMAN	SKAP2	0.325823	6.01811e-06	4.78024e-05	CERAD
sp|O75569|PRKRA_HUMAN	PRKRA	-0.308292	4.09171e-05	0.000316775	Braak
sp|O75569|PRKRA_HUMAN	PRKRA	-0.320849	8.47852e-06	0.000110979	CDR
sp|O75569|PRKRA_HUMAN	PRKRA	-0.319892	9.05022e-06	6.72879e-05	CERAD
sp|O75569|PRKRA_HUMAN	PRKRA	-0.266162	0.000250321	0.00111624	Plaque mean
sp|O75582|KS6A5_HUMAN	RPS6KA5	0.455204	7.52151e-11	2.95874e-08	CDR
sp|O75582|KS6A5_HUMAN	RPS6KA5	0.423749	1.85355e-09	8.46433e-08	CERAD
sp|O75582|KS6A5_HUMAN	RPS6KA5	0.410274	2.50391e-08	9.50467e-07	Braak
sp|O75582|KS6A5_HUMAN	RPS6KA5	0.367327	2.69995e-07	3.7058e-06	Plaque mean
sp|O75592-2|MYCB2-2_HUMAN	MYCBP2	-0.273954	0.000288117	0.00153364	Braak
sp|O75592-2|MYCB2-2_HUMAN	MYCBP2	-0.269545	0.000207038	0.000905939	CERAD
sp|O75592-2|MYCB2-2_HUMAN	MYCBP2	-0.225924	0.00198712	0.00646426	Plaque mean
sp|O75592-2|MYCB2-2_HUMAN	MYCBP2	-0.322519	7.56212e-06	0.000100942	CDR
sp|O75592|MYCB2_HUMAN	MYCBP2	-0.224862	0.00208933	0.00674258	Plaque mean
sp|O75592|MYCB2_HUMAN	MYCBP2	-0.314694	1.28497e-05	0.000150661	CDR
sp|O75592|MYCB2_HUMAN	MYCBP2	-0.278212	0.000229226	0.00127433	Braak
sp|O75592|MYCB2_HUMAN	MYCBP2	-0.270064	0.000201054	0.000884855	CERAD
sp|O75608|LYPA1_HUMAN	LYPLA1	0.178662	0.0149657	0.0343645	CERAD
sp|O75643|U520_HUMAN	SNRNP200	0.265936	0.000253489	0.00107964	CERAD
sp|O75643|U520_HUMAN	SNRNP200	0.293407	5.05014e-05	0.000425409	CDR
sp|O75643|U520_HUMAN	SNRNP200	0.290315	6.1071e-05	0.000337874	Plaque mean
sp|O75643|U520_HUMAN	SNRNP200	0.241975	0.00142988	0.00566864	Braak
sp|O75663|TIPRL_HUMAN	TIPRL	-0.438935	4.11033e-10	2.49641e-08	Plaque mean
sp|O75663|TIPRL_HUMAN	TIPRL	-0.244694	0.000788458	0.00366249	CDR
sp|O75663|TIPRL_HUMAN	TIPRL	-0.3607	1.2577e-06	1.96114e-05	Braak
sp|O75663|TIPRL_HUMAN	TIPRL	-0.390553	3.88649e-08	8.58349e-07	CERAD
sp|O75676-2|KS6A4-2_HUMAN	RPS6KA4	0.229158	0.00170325	0.00684627	CDR
sp|O75676-2|KS6A4-2_HUMAN	RPS6KA4	0.326462	5.75627e-06	4.60919e-05	CERAD
sp|O75676-2|KS6A4-2_HUMAN	RPS6KA4	0.287387	0.000138282	0.000853078	Braak
sp|O75676-2|KS6A4-2_HUMAN	RPS6KA4	0.277406	0.000131912	0.000648718	Plaque mean
sp|O75676|KS6A4_HUMAN	RPS6KA4	0.236403	0.00185234	0.0070778	Braak
sp|O75676|KS6A4_HUMAN	RPS6KA4	0.291908	5.53903e-05	0.000298536	CERAD
sp|O75676|KS6A4_HUMAN	RPS6KA4	0.221533	0.00244152	0.00909729	CDR
sp|O75676|KS6A4_HUMAN	RPS6KA4	0.269109	0.000212196	0.000970462	Plaque mean
sp|O75683|SURF6_HUMAN	SURF6	-0.308458	4.05076e-05	0.000314406	Braak
sp|O75683|SURF6_HUMAN	SURF6	-0.242628	0.000875987	0.0039778	CDR
sp|O75683|SURF6_HUMAN	SURF6	-0.325183	6.29167e-06	4.9402e-05	CERAD
sp|O75683|SURF6_HUMAN	SURF6	-0.360504	4.63861e-07	5.81478e-06	Plaque mean
sp|O75689|ADAP1_HUMAN	ADAP1	-0.318485	2.18344e-05	0.00019233	Braak
sp|O75689|ADAP1_HUMAN	ADAP1	-0.194631	0.00793656	0.0201096	CERAD
sp|O75694|NU155_HUMAN	NUP155	0.208358	0.00624324	0.0190976	Braak
sp|O75694|NU155_HUMAN	NUP155	0.253348	0.00050237	0.00191425	CERAD
sp|O75694|NU155_HUMAN	NUP155	0.333025	3.62442e-06	5.98991e-05	CDR
sp|O75694|NU155_HUMAN	NUP155	0.257248	0.000407908	0.00168647	Plaque mean
sp|O75695|XRP2_HUMAN	RP2	0.218042	0.00417128	0.0136942	Braak
sp|O75695|XRP2_HUMAN	RP2	0.18636	0.0110892	0.030975	CDR
sp|O75695|XRP2_HUMAN	RP2	0.247042	0.000698761	0.00253368	CERAD
sp|O75695|XRP2_HUMAN	RP2	0.235587	0.00124585	0.00436874	Plaque mean
sp|O75746|CMC1_HUMAN	SLC25A12	-0.266468	0.000246085	0.00109937	Plaque mean
sp|O75746|CMC1_HUMAN	SLC25A12	-0.263323	0.000292982	0.00121297	CERAD
sp|O75746|CMC1_HUMAN	SLC25A12	-0.221528	0.00359259	0.012093	Braak
sp|O75781-2|PALM-2_HUMAN	PALM	-0.231256	0.00153941	0.00521059	Plaque mean
sp|O75781-2|PALM-2_HUMAN	PALM	-0.262282	0.000310252	0.00174312	CDR
sp|O75781-2|PALM-2_HUMAN	PALM	-0.262602	0.000304835	0.00125413	CERAD
sp|O75781-2|PALM-2_HUMAN	PALM	-0.212306	0.00530755	0.0167762	Braak
sp|O75781|PALM_HUMAN	PALM	-0.20787	0.00452188	0.0150264	CDR
sp|O75781|PALM_HUMAN	PALM	-0.205829	0.00494249	0.013907	Plaque mean
sp|O75781|PALM_HUMAN	PALM	-0.234344	0.00132436	0.00436791	CERAD
sp|O75792|RNH2A_HUMAN	RNASEH2A	0.209715	0.00416971	0.0120536	Plaque mean
sp|O75815|BCAR3_HUMAN	BCAR3	0.241236	0.000939948	0.00325101	CERAD
sp|O75815|BCAR3_HUMAN	BCAR3	0.233114	0.00140653	0.00484272	Plaque mean
sp|O75815|BCAR3_HUMAN	BCAR3	0.202826	0.00780141	0.0228622	Braak
sp|O75815|BCAR3_HUMAN	BCAR3	0.329648	4.60461e-06	7.15246e-05	CDR
sp|O75821|EIF3G_HUMAN	EIF3G	0.324048	6.80586e-06	5.2791e-05	CERAD
sp|O75821|EIF3G_HUMAN	EIF3G	0.312349	3.19542e-05	0.00025963	Braak
sp|O75821|EIF3G_HUMAN	EIF3G	0.293635	4.97961e-05	0.000284914	Plaque mean
sp|O75821|EIF3G_HUMAN	EIF3G	0.239228	0.00103971	0.00456924	CDR
sp|O75822|EIF3J_HUMAN	EIF3J	0.169013	0.0214585	0.046629	CERAD
sp|O75828|CBR3_HUMAN	CBR3	0.24592	0.000740392	0.00349535	CDR
sp|O75828|CBR3_HUMAN	CBR3	0.268251	0.000222695	0.00100898	Plaque mean
sp|O75828|CBR3_HUMAN	CBR3	0.224404	0.00213486	0.00655846	CERAD
sp|O75832|PSD10_HUMAN	PSMD10	0.318901	9.68079e-06	7.2588e-05	Plaque mean
sp|O75832|PSD10_HUMAN	PSMD10	0.266994	0.000415418	0.00208344	Braak
sp|O75832|PSD10_HUMAN	PSMD10	0.222178	0.00236934	0.0088887	CDR
sp|O75832|PSD10_HUMAN	PSMD10	0.315211	1.24132e-05	8.66571e-05	CERAD
sp|O75843|AP1G2_HUMAN	AP1G2	0.217727	0.00422754	0.0138489	Braak
sp|O75843|AP1G2_HUMAN	AP1G2	0.176104	0.0164932	0.0372384	CERAD
sp|O75844|FACE1_HUMAN	ZMPSTE24	0.206509	0.00479855	0.0130808	CERAD
sp|O75844|FACE1_HUMAN	ZMPSTE24	0.241332	0.000935385	0.00341602	Plaque mean
sp|O75844|FACE1_HUMAN	ZMPSTE24	0.244661	0.000789774	0.0036672	CDR
sp|O75844|FACE1_HUMAN	ZMPSTE24	0.289227	0.000124687	0.000782324	Braak
sp|O75845|SC5D_HUMAN	SC5D	-0.191389	0.00906219	0.0232478	Plaque mean
sp|O75864|PPR37_HUMAN	PPP1R37	-0.288242	0.0001318	0.00081891	Braak
sp|O75864|PPR37_HUMAN	PPP1R37	-0.28881	6.6939e-05	0.000523573	CDR
sp|O75864|PPR37_HUMAN	PPP1R37	-0.324701	6.50522e-06	5.07508e-05	CERAD
sp|O75864|PPR37_HUMAN	PPP1R37	-0.305934	2.28615e-05	0.000148343	Plaque mean
sp|O75874|IDHC_HUMAN	IDH1	0.36932	6.66265e-07	1.17292e-05	Braak
sp|O75874|IDHC_HUMAN	IDH1	0.408618	7.73186e-09	2.53151e-07	CERAD
sp|O75874|IDHC_HUMAN	IDH1	0.333497	3.50447e-06	5.84737e-05	CDR
sp|O75874|IDHC_HUMAN	IDH1	0.379445	1.00079e-07	1.69784e-06	Plaque mean
sp|O75880|SCO1_HUMAN	SCO1	-0.241276	0.000938046	0.00324628	CERAD
sp|O75881|CP7B1_HUMAN	CYP7B1	0.175036	0.0171702	0.03978	Plaque mean
sp|O75881|CP7B1_HUMAN	CYP7B1	0.179933	0.0142541	0.0329824	CERAD
sp|O75882|ATRN_HUMAN	ATRN	-0.286284	7.79879e-05	0.000397532	CERAD
sp|O75882|ATRN_HUMAN	ATRN	-0.267602	0.000402495	0.00202448	Braak
sp|O75882|ATRN_HUMAN	ATRN	-0.281017	0.00010675	0.000754104	CDR
sp|O75882|ATRN_HUMAN	ATRN	-0.237169	0.0011521	0.00408959	Plaque mean
sp|O75884|RBBP9_HUMAN	RBBP9	0.335078	3.1292e-06	2.81976e-05	Plaque mean
sp|O75884|RBBP9_HUMAN	RBBP9	0.300646	3.20873e-05	0.000189819	CERAD
sp|O75884|RBBP9_HUMAN	RBBP9	0.283504	9.21175e-05	0.000671236	CDR
sp|O75884|RBBP9_HUMAN	RBBP9	0.291874	0.000107311	0.000689686	Braak
sp|O75891|AL1L1_HUMAN	ALDH1L1	0.301644	3.01144e-05	0.000284006	CDR
sp|O75891|AL1L1_HUMAN	ALDH1L1	0.432809	3.37824e-09	2.15976e-07	Braak
sp|O75891|AL1L1_HUMAN	ALDH1L1	0.359235	5.12279e-07	6.33027e-06	Plaque mean
sp|O75891|AL1L1_HUMAN	ALDH1L1	0.420989	2.41809e-09	1.03303e-07	CERAD
sp|O75896|TUSC2_HUMAN	TUSC2	-0.185364	0.015214	0.0394628	Braak
sp|O75896|TUSC2_HUMAN	TUSC2	-0.182739	0.012786	0.0300782	CERAD
sp|O75896|TUSC2_HUMAN	TUSC2	-0.204525	0.00522917	0.0145953	Plaque mean
sp|O75899|GABR2_HUMAN	GABBR2	-0.182595	0.016832	0.0427915	Braak
sp|O75899|GABR2_HUMAN	GABBR2	-0.246856	0.00070551	0.00336468	CDR
sp|O75899|GABR2_HUMAN	GABBR2	-0.263258	0.000294031	0.00127922	Plaque mean
sp|O75899|GABR2_HUMAN	GABBR2	-0.241346	0.000934726	0.00323848	CERAD
sp|O75912|DGKI_HUMAN	DGKI	-0.397063	7.57846e-08	2.18659e-06	Braak
sp|O75912|DGKI_HUMAN	DGKI	-0.438805	4.16468e-10	2.92402e-08	CERAD
sp|O75912|DGKI_HUMAN	DGKI	-0.40389	1.19095e-08	9.84116e-07	CDR
sp|O75912|DGKI_HUMAN	DGKI	-0.435796	5.64578e-10	3.17497e-08	Plaque mean
sp|O75914|PAK3_HUMAN	PAK3	-0.368782	2.40176e-07	8.2881e-06	CDR
sp|O75914|PAK3_HUMAN	PAK3	-0.41352	4.90579e-09	1.70259e-07	Plaque mean
sp|O75914|PAK3_HUMAN	PAK3	-0.399944	1.69916e-08	4.5663e-07	CERAD
sp|O75914|PAK3_HUMAN	PAK3	-0.354229	2.00216e-06	2.85785e-05	Braak
sp|O75934|SPF27_HUMAN	BCAS2	0.201216	0.00602472	0.0159188	CERAD
sp|O75934|SPF27_HUMAN	BCAS2	0.1969	0.00722416	0.0192095	Plaque mean
sp|O75935|DCTN3_HUMAN	DCTN3	-0.240286	0.00154754	0.00606387	Braak
sp|O75936|BODG_HUMAN	BBOX1	0.404354	1.14187e-08	9.6995e-07	CDR
sp|O75936|BODG_HUMAN	BBOX1	0.45571	7.12356e-11	6.506e-09	Plaque mean
sp|O75936|BODG_HUMAN	BBOX1	0.403425	1.24221e-08	3.58413e-07	CERAD
sp|O75936|BODG_HUMAN	BBOX1	0.411855	2.18595e-08	8.6491e-07	Braak
sp|O75937|DNJC8_HUMAN	DNAJC8	0.323272	1.61271e-05	0.000152567	Braak
sp|O75937|DNJC8_HUMAN	DNAJC8	0.298876	3.5892e-05	0.000327559	CDR
sp|O75937|DNJC8_HUMAN	DNAJC8	0.355873	6.65049e-07	7.79763e-06	Plaque mean
sp|O75937|DNJC8_HUMAN	DNAJC8	0.351328	9.41881e-07	1.0261e-05	CERAD
sp|O75940|SPF30_HUMAN	SMNDC1	0.17977	0.0143435	0.0379588	CDR
sp|O75947|ATP5H_HUMAN	ATP5PD	-0.218319	0.00283174	0.00834476	CERAD
sp|O75947|ATP5H_HUMAN	ATP5PD	-0.21076	0.0056578	0.0176581	Braak
sp|O75947|ATP5H_HUMAN	ATP5PD	-0.200843	0.00612098	0.0167045	Plaque mean
sp|O75962|TRIO_HUMAN	TRIO	-0.278652	0.000223827	0.0012525	Braak
sp|O75962|TRIO_HUMAN	TRIO	-0.275688	0.000145741	0.000967918	CDR
sp|O75962|TRIO_HUMAN	TRIO	-0.292958	5.19227e-05	0.000295274	Plaque mean
sp|O75962|TRIO_HUMAN	TRIO	-0.3087	1.9097e-05	0.000123086	CERAD
sp|O75964|ATP5L_HUMAN	ATP5MG	-0.239503	0.00160506	0.00626297	Braak
sp|O75964|ATP5L_HUMAN	ATP5MG	-0.280698	0.00010878	0.000550335	Plaque mean
sp|O75964|ATP5L_HUMAN	ATP5MG	-0.260579	0.000340559	0.00137984	CERAD
sp|O75964|ATP5L_HUMAN	ATP5MG	-0.200814	0.00612834	0.0192652	CDR
sp|O75970|MPDZ_HUMAN	MPDZ	0.283761	0.000169202	0.0010021	Braak
sp|O75970|MPDZ_HUMAN	MPDZ	0.226067	0.00197372	0.00766704	CDR
sp|O75970|MPDZ_HUMAN	MPDZ	0.322736	7.45012e-06	5.69161e-05	CERAD
sp|O75970|MPDZ_HUMAN	MPDZ	0.257049	0.000412297	0.00170346	Plaque mean
sp|O75976|CBPD_HUMAN	CPD	-0.181478	0.0175258	0.0443235	Braak
sp|O75976|CBPD_HUMAN	CPD	-0.204417	0.00525355	0.0141905	CERAD
sp|O75976|CBPD_HUMAN	CPD	-0.169995	0.0207018	0.0462592	Plaque mean
sp|O76024|WFS1_HUMAN	WFS1	0.380279	9.33266e-08	1.6088e-06	Plaque mean
sp|O76024|WFS1_HUMAN	WFS1	0.333179	3.5848e-06	3.0997e-05	CERAD
sp|O76024|WFS1_HUMAN	WFS1	0.30782	4.21005e-05	0.000324283	Braak
sp|O76024|WFS1_HUMAN	WFS1	0.302132	2.91917e-05	0.000278111	CDR
sp|O76038|SEGN_HUMAN	SCGN	0.313627	1.37976e-05	9.65436e-05	Plaque mean
sp|O76038|SEGN_HUMAN	SCGN	0.342679	4.4766e-06	5.4305e-05	Braak
sp|O76038|SEGN_HUMAN	SCGN	0.369856	2.2021e-07	7.73091e-06	CDR
sp|O76038|SEGN_HUMAN	SCGN	0.306315	2.23035e-05	0.000139076	CERAD
sp|O76039-2|CDKL5-2_HUMAN	CDKL5	-0.328387	5.0316e-06	4.10194e-05	CERAD
sp|O76039-2|CDKL5-2_HUMAN	CDKL5	-0.294336	9.32038e-05	0.000612633	Braak
sp|O76039-2|CDKL5-2_HUMAN	CDKL5	-0.328535	4.97945e-06	7.55123e-05	CDR
sp|O76039-2|CDKL5-2_HUMAN	CDKL5	-0.311815	1.55595e-05	0.00010672	Plaque mean
sp|O76039|CDKL5_HUMAN	CDKL5	-0.320958	8.41546e-06	0.000110392	CDR
sp|O76039|CDKL5_HUMAN	CDKL5	-0.324687	6.51155e-06	5.07676e-05	CERAD
sp|O76039|CDKL5_HUMAN	CDKL5	-0.291969	0.00010673	0.000687769	Braak
sp|O76039|CDKL5_HUMAN	CDKL5	-0.294181	4.81403e-05	0.000276744	Plaque mean
sp|O76041-2|NEBL-2_HUMAN	NEBL	0.283507	9.21017e-05	0.000671236	CDR
sp|O76041-2|NEBL-2_HUMAN	NEBL	0.271414	0.000186222	0.000830695	CERAD
sp|O76041-2|NEBL-2_HUMAN	NEBL	0.268278	0.000388581	0.00196917	Braak
sp|O76041-2|NEBL-2_HUMAN	NEBL	0.274396	0.000157019	0.000750612	Plaque mean
sp|O76041|NEBL_HUMAN	NEBL	0.251541	0.000552671	0.00207585	CERAD
sp|O76041|NEBL_HUMAN	NEBL	0.259374	0.000363617	0.0015363	Plaque mean
sp|O76041|NEBL_HUMAN	NEBL	0.206732	0.00666936	0.0201174	Braak
sp|O76041|NEBL_HUMAN	NEBL	0.261884	0.000317097	0.00177747	CDR
sp|O76054|S14L2_HUMAN	SEC14L2	0.295693	4.38198e-05	0.000381836	CDR
sp|O76054|S14L2_HUMAN	SEC14L2	0.47302	6.44642e-11	1.18643e-08	Braak
sp|O76054|S14L2_HUMAN	SEC14L2	0.473827	9.61326e-12	1.7965e-09	CERAD
sp|O76054|S14L2_HUMAN	SEC14L2	0.439646	3.82304e-10	2.35728e-08	Plaque mean
sp|O76062|ERG24_HUMAN	TM7SF2	-0.210456	0.00403533	0.011718	Plaque mean
sp|O76062|ERG24_HUMAN	TM7SF2	-0.197793	0.00695989	0.0214247	CDR
sp|O76062|ERG24_HUMAN	TM7SF2	-0.262824	0.000514824	0.00247666	Braak
sp|O76070|SYUG_HUMAN	SNCG	-0.192715	0.0115598	0.0315758	Braak
sp|O76070|SYUG_HUMAN	SNCG	-0.268525	0.000219295	0.00133791	CDR
sp|O76070|SYUG_HUMAN	SNCG	-0.256312	0.000428942	0.00167968	CERAD
sp|O76070|SYUG_HUMAN	SNCG	-0.195408	0.00768589	0.0202035	Plaque mean
sp|O76071|CIAO1_HUMAN	CIAO1	0.290607	0.000115326	0.000731829	Braak
sp|O76071|CIAO1_HUMAN	CIAO1	0.300848	3.16777e-05	0.000195126	Plaque mean
sp|O76071|CIAO1_HUMAN	CIAO1	0.303337	2.70246e-05	0.000163155	CERAD
sp|O76074|PDE5A_HUMAN	PDE5A	0.27773	0.000235275	0.00130361	Braak
sp|O76074|PDE5A_HUMAN	PDE5A	0.248716	0.000640684	0.0023583	CERAD
sp|O76074|PDE5A_HUMAN	PDE5A	0.271955	0.000180577	0.000841377	Plaque mean
sp|O76074|PDE5A_HUMAN	PDE5A	0.221673	0.0024257	0.00905777	CDR
sp|O76080|ZFAN5_HUMAN	ZFAND5	-0.302534	2.84513e-05	0.000178493	Plaque mean
sp|O76080|ZFAN5_HUMAN	ZFAND5	-0.331666	3.99235e-06	6.4833e-05	CDR
sp|O76080|ZFAN5_HUMAN	ZFAND5	-0.296679	4.12041e-05	0.000233445	CERAD
sp|O76080|ZFAN5_HUMAN	ZFAND5	-0.314045	2.87853e-05	0.000238184	Braak
sp|O76082|S22A5_HUMAN	SLC22A5	0.19145	0.00903964	0.0232047	Plaque mean
sp|O76082|S22A5_HUMAN	SLC22A5	0.298535	7.30751e-05	0.000501777	Braak
sp|O76082|S22A5_HUMAN	SLC22A5	0.184642	0.0118677	0.032611	CDR
sp|O76082|S22A5_HUMAN	SLC22A5	0.220104	0.00260863	0.00778361	CERAD
sp|O94760|DDAH1_HUMAN	DDAH1	0.263372	0.000292193	0.00166242	CDR
sp|O94760|DDAH1_HUMAN	DDAH1	0.209315	0.00424393	0.0117955	CERAD
sp|O94760|DDAH1_HUMAN	DDAH1	0.287812	7.11165e-05	0.000384105	Plaque mean
sp|O94760|DDAH1_HUMAN	DDAH1	0.223668	0.00327429	0.0111973	Braak
sp|O94763|RMP_HUMAN	URI1	0.192943	0.00850604	0.0219883	Plaque mean
sp|O94763|RMP_HUMAN	URI1	0.196903	0.00722345	0.0220793	CDR
sp|O94766|B3GA3_HUMAN	B3GAT3	0.175812	0.0166765	0.0388288	Plaque mean
sp|O94772|LY6H_HUMAN	LY6H	-0.262061	0.000314042	0.00128613	CERAD
sp|O94772|LY6H_HUMAN	LY6H	-0.263936	0.000283241	0.00123983	Plaque mean
sp|O94772|LY6H_HUMAN	LY6H	-0.23619	0.00120932	0.00517241	CDR
sp|O94776|MTA2_HUMAN	MTA2	0.254493	0.00047273	0.00182323	CERAD
sp|O94776|MTA2_HUMAN	MTA2	0.216146	0.00452011	0.014622	Braak
sp|O94776|MTA2_HUMAN	MTA2	0.321673	8.01353e-06	6.1725e-05	Plaque mean
sp|O94779|CNTN5_HUMAN	CNTN5	0.24374	0.000827803	0.00308162	Plaque mean
sp|O94779|CNTN5_HUMAN	CNTN5	0.175234	0.0170435	0.0382816	CERAD
sp|O94779|CNTN5_HUMAN	CNTN5	0.204657	0.00725094	0.0214404	Braak
sp|O94788|AL1A2_HUMAN	ALDH1A2	0.177892	0.0154122	0.0363518	Plaque mean
sp|O94804|STK10_HUMAN	STK10	0.353159	2.15994e-06	3.0453e-05	Braak
sp|O94804|STK10_HUMAN	STK10	0.375167	1.42728e-07	2.20295e-06	Plaque mean
sp|O94804|STK10_HUMAN	STK10	0.332811	3.68006e-06	6.06536e-05	CDR
sp|O94804|STK10_HUMAN	STK10	0.431222	8.91503e-10	4.92231e-08	CERAD
sp|O94808|GFPT2_HUMAN	GFPT2	0.169944	0.0207404	0.04532	CERAD
sp|O94808|GFPT2_HUMAN	GFPT2	0.172115	0.0191469	0.0434076	Plaque mean
sp|O94811|TPPP_HUMAN	TPPP	-0.307537	4.28272e-05	0.000329672	Braak
sp|O94811|TPPP_HUMAN	TPPP	-0.224867	0.00208888	0.00802201	CDR
sp|O94811|TPPP_HUMAN	TPPP	-0.378561	1.07741e-07	1.79033e-06	Plaque mean
sp|O94811|TPPP_HUMAN	TPPP	-0.336746	2.7749e-06	2.53643e-05	CERAD
sp|O94812-2|BAIP3-2_HUMAN	BAIAP3	0.179531	0.0187945	0.0468782	Braak
sp|O94813-2|SLIT2-2_HUMAN	SLIT2	0.256152	0.000432636	0.00225837	CDR
sp|O94813-2|SLIT2-2_HUMAN	SLIT2	0.45181	1.07996e-10	1.07236e-08	CERAD
sp|O94813-2|SLIT2-2_HUMAN	SLIT2	0.399322	6.29211e-08	1.89184e-06	Braak
sp|O94813-2|SLIT2-2_HUMAN	SLIT2	0.313731	1.37023e-05	9.59874e-05	Plaque mean
sp|O94813|SLIT2_HUMAN	SLIT2	0.464102	2.85859e-11	3.94583e-09	CERAD
sp|O94813|SLIT2_HUMAN	SLIT2	0.315463	1.2205e-05	8.77761e-05	Plaque mean
sp|O94813|SLIT2_HUMAN	SLIT2	0.413201	1.94634e-08	7.90709e-07	Braak
sp|O94813|SLIT2_HUMAN	SLIT2	0.268265	0.000222521	0.00135156	CDR
sp|O94817|ATG12_HUMAN	ATG12	-0.17493	0.0172391	0.0399169	Plaque mean
sp|O94818|NOL4_HUMAN	NOL4	0.188153	0.0103249	0.0251638	CERAD
sp|O94818|NOL4_HUMAN	NOL4	0.173046	0.0184962	0.0421842	Plaque mean
sp|O94819|KBTBB_HUMAN	KBTBD11	0.310738	1.67056e-05	0.000179862	CDR
sp|O94819|KBTBB_HUMAN	KBTBD11	0.24437	0.000801614	0.0028513	CERAD
sp|O94819|KBTBB_HUMAN	KBTBD11	0.259506	0.000361023	0.0015264	Plaque mean
sp|O94819|KBTBB_HUMAN	KBTBD11	0.270307	0.000349445	0.00179842	Braak
sp|O94822|LTN1_HUMAN	LTN1	-0.187054	0.0142947	0.0374541	Braak
sp|O94823|AT10B_HUMAN	ATP10B	-0.191152	0.00915	0.0234384	Plaque mean
sp|O94826|TOM70_HUMAN	TOMM70	-0.304155	2.56425e-05	0.000163164	Plaque mean
sp|O94826|TOM70_HUMAN	TOMM70	-0.262431	0.000525259	0.00251689	Braak
sp|O94826|TOM70_HUMAN	TOMM70	-0.322961	7.33539e-06	5.6181e-05	CERAD
sp|O94826|TOM70_HUMAN	TOMM70	-0.237768	0.00111827	0.0048461	CDR
sp|O94829|IPO13_HUMAN	IPO13	0.291801	5.5757e-05	0.000299549	CERAD
sp|O94829|IPO13_HUMAN	IPO13	0.240532	0.000973851	0.00353326	Plaque mean
sp|O94855|SC24D_HUMAN	SEC24D	-0.200256	0.00627485	0.0196242	CDR
sp|O94855|SC24D_HUMAN	SEC24D	-0.217881	0.0028892	0.00885792	Plaque mean
sp|O94856-10|NFASC-10_HUMAN	NFASC	-0.230771	0.00239199	0.0087464	Braak
sp|O94856-10|NFASC-10_HUMAN	NFASC	-0.168599	0.0217849	0.047296	CERAD
sp|O94856-10|NFASC-10_HUMAN	NFASC	-0.190037	0.00957191	0.0243446	Plaque mean
sp|O94856-11|NFASC-11_HUMAN	NFASC	-0.187163	0.0107407	0.025974	CERAD
sp|O94856-11|NFASC-11_HUMAN	NFASC	-0.247045	0.00112404	0.00464097	Braak
sp|O94856-11|NFASC-11_HUMAN	NFASC	-0.206561	0.00478769	0.0135215	Plaque mean
sp|O94856-12|NFASC-12_HUMAN	NFASC	-0.289332	0.00012395	0.0007781	Braak
sp|O94856-12|NFASC-12_HUMAN	NFASC	-0.256857	0.000416578	0.00164398	CERAD
sp|O94856-12|NFASC-12_HUMAN	NFASC	-0.282883	9.55855e-05	0.000492817	Plaque mean
sp|O94856-12|NFASC-12_HUMAN	NFASC	-0.214183	0.0034169	0.0119405	CDR
sp|O94856|NFASC_HUMAN	NFASC	-0.23588	0.00189732	0.00722015	Braak
sp|O94856|NFASC_HUMAN	NFASC	-0.201977	0.00583272	0.0160403	Plaque mean
sp|O94856|NFASC_HUMAN	NFASC	-0.174351	0.0176176	0.0393891	CERAD
sp|O94868|FCSD2_HUMAN	FCHSD2	0.226242	0.00292535	0.0102528	Braak
sp|O94874|UFL1_HUMAN	UFL1	0.183252	0.0125325	0.0339955	CDR
sp|O94874|UFL1_HUMAN	UFL1	0.256623	0.000421842	0.00165668	CERAD
sp|O94874|UFL1_HUMAN	UFL1	0.198561	0.00922911	0.0262666	Braak
sp|O94874|UFL1_HUMAN	UFL1	0.278677	0.000122487	0.00060853	Plaque mean
sp|O94875-6|SRBS2-6_HUMAN	SORBS2	0.170792	0.020105	0.0451916	Plaque mean
sp|O94885|SASH1_HUMAN	SASH1	0.185856	0.0113129	0.0314889	CDR
sp|O94885|SASH1_HUMAN	SASH1	0.180915	0.0137243	0.031961	CERAD
sp|O94887|FARP2_HUMAN	FARP2	0.357595	1.57404e-06	2.33739e-05	Braak
sp|O94887|FARP2_HUMAN	FARP2	0.381921	8.13011e-08	1.4417e-06	Plaque mean
sp|O94887|FARP2_HUMAN	FARP2	0.228451	0.00176198	0.00703506	CDR
sp|O94887|FARP2_HUMAN	FARP2	0.372158	1.82653e-07	2.89486e-06	CERAD
sp|O94888|UBXN7_HUMAN	UBXN7	0.254704	0.000467449	0.00240394	CDR
sp|O94888|UBXN7_HUMAN	UBXN7	0.187242	0.0107068	0.0259386	CERAD
sp|O94898|LRIG2_HUMAN	LRIG2	0.216647	0.00305646	0.00890758	CERAD
sp|O94898|LRIG2_HUMAN	LRIG2	0.217916	0.00288452	0.00884582	Plaque mean
sp|O94905|ERLN2_HUMAN	ERLIN2	0.316369	1.14857e-05	0.000139377	CDR
sp|O94905|ERLN2_HUMAN	ERLIN2	0.370363	2.11359e-07	3.22838e-06	CERAD
sp|O94905|ERLN2_HUMAN	ERLIN2	0.357936	5.66829e-07	6.88527e-06	Plaque mean
sp|O94905|ERLN2_HUMAN	ERLIN2	0.32305	1.63576e-05	0.000154027	Braak
sp|O94906|PRP6_HUMAN	PRPF6	0.279254	0.000118418	0.000821021	CDR
sp|O94906|PRP6_HUMAN	PRPF6	0.295168	4.52756e-05	0.000251814	CERAD
sp|O94906|PRP6_HUMAN	PRPF6	0.209379	0.00598799	0.0184515	Braak
sp|O94906|PRP6_HUMAN	PRPF6	0.263834	0.000284831	0.00124634	Plaque mean
sp|O94910|AGRL1_HUMAN	ADGRL1	-0.311399	1.59935e-05	0.00010616	CERAD
sp|O94910|AGRL1_HUMAN	ADGRL1	-0.339314	2.3032e-06	4.21383e-05	CDR
sp|O94910|AGRL1_HUMAN	ADGRL1	-0.282655	9.68872e-05	0.000497838	Plaque mean
sp|O94910|AGRL1_HUMAN	ADGRL1	-0.228769	0.00261579	0.00938924	Braak
sp|O94911-3|ABCA8-3_HUMAN	ABCA8	0.224243	0.00215114	0.00660012	CERAD
sp|O94911-3|ABCA8-3_HUMAN	ABCA8	0.193526	0.00830554	0.0215387	Plaque mean
sp|O94911-3|ABCA8-3_HUMAN	ABCA8	0.175009	0.0171879	0.0440654	CDR
sp|O94911|ABCA8_HUMAN	ABCA8	0.21377	0.00348095	0.00998419	CERAD
sp|O94911|ABCA8_HUMAN	ABCA8	0.180985	0.0136872	0.032864	Plaque mean
sp|O94915|FRYL_HUMAN	FRYL	0.304643	5.09504e-05	0.000378992	Braak
sp|O94915|FRYL_HUMAN	FRYL	0.279769	0.000114889	0.000800203	CDR
sp|O94915|FRYL_HUMAN	FRYL	0.325154	6.30439e-06	4.94551e-05	CERAD
sp|O94915|FRYL_HUMAN	FRYL	0.33696	2.73245e-06	2.51447e-05	Plaque mean
sp|O94919|ENDD1_HUMAN	ENDOD1	0.170895	0.0200292	0.0440272	CERAD
sp|O94921|CDK14_HUMAN	CDK14	-0.203561	0.00545072	0.0174973	CDR
sp|O94921|CDK14_HUMAN	CDK14	-0.185707	0.0113795	0.0272959	CERAD
sp|O94921|CDK14_HUMAN	CDK14	-0.216686	0.00305098	0.00923734	Plaque mean
sp|O94925-3|GLSK-3_HUMAN	GLS	-0.288216	0.00013199	0.000819673	Braak
sp|O94925-3|GLSK-3_HUMAN	GLS	-0.224765	0.0020989	0.00805795	CDR
sp|O94925-3|GLSK-3_HUMAN	GLS	-0.350411	1.00974e-06	1.09205e-05	CERAD
sp|O94925-3|GLSK-3_HUMAN	GLS	-0.336427	2.83968e-06	2.58961e-05	Plaque mean
sp|O94925|GLSK_HUMAN	GLS	-0.274942	0.000273326	0.00146647	Braak
sp|O94925|GLSK_HUMAN	GLS	-0.21792	0.00288397	0.0104478	CDR
sp|O94925|GLSK_HUMAN	GLS	-0.33658	2.80848e-06	2.55158e-05	CERAD
sp|O94925|GLSK_HUMAN	GLS	-0.33383	3.42194e-06	3.02741e-05	Plaque mean
sp|O94933|SLIK3_HUMAN	SLITRK3	-0.191075	0.00917853	0.0266663	CDR
sp|O94952|FBX21_HUMAN	FBXO21	0.169396	0.0211609	0.0471462	Plaque mean
sp|O94952|FBX21_HUMAN	FBXO21	0.168154	0.0221398	0.0479465	CERAD
sp|O94955|RHBT3_HUMAN	RHOBTB3	0.186043	0.0112291	0.0312938	CDR
sp|O94955|RHBT3_HUMAN	RHOBTB3	0.189555	0.00975972	0.0247689	Plaque mean
sp|O94956|SO2B1_HUMAN	SLCO2B1	0.210985	0.00394177	0.0110938	CERAD
sp|O94956|SO2B1_HUMAN	SLCO2B1	0.172593	0.0188105	0.0427806	Plaque mean
sp|O94956|SO2B1_HUMAN	SLCO2B1	0.254829	0.000464331	0.00239094	CDR
sp|O94964-2|SOGA1-2_HUMAN	SOGA1	0.204713	0.00518699	0.0167928	CDR
sp|O94964-2|SOGA1-2_HUMAN	SOGA1	0.262677	0.000303593	0.00124966	CERAD
sp|O94964-2|SOGA1-2_HUMAN	SOGA1	0.206547	0.00671967	0.0202139	Braak
sp|O94964-2|SOGA1-2_HUMAN	SOGA1	0.242869	0.00086534	0.00319734	Plaque mean
sp|O94964|SOGA1_HUMAN	SOGA1	0.192098	0.00880479	0.0258338	CDR
sp|O94964|SOGA1_HUMAN	SOGA1	0.24907	0.000628979	0.00232155	CERAD
sp|O94964|SOGA1_HUMAN	SOGA1	0.192735	0.0115507	0.0315579	Braak
sp|O94964|SOGA1_HUMAN	SOGA1	0.218593	0.00279639	0.00861689	Plaque mean
sp|O94967-3|WDR47-3_HUMAN	WDR47	-0.209503	0.00420882	0.0121465	Plaque mean
sp|O94967-3|WDR47-3_HUMAN	WDR47	-0.171844	0.0193398	0.0426773	CERAD
sp|O94967|WDR47_HUMAN	WDR47	-0.214705	0.00333749	0.0099657	Plaque mean
sp|O94967|WDR47_HUMAN	WDR47	-0.177495	0.0156466	0.0356249	CERAD
sp|O94972|TRI37_HUMAN	TRIM37	0.183348	0.0124855	0.0295062	CERAD
sp|O94972|TRI37_HUMAN	TRIM37	0.18979	0.0129091	0.0344555	Braak
sp|O94973-2|AP2A2-2_HUMAN	AP2A2	-0.289513	6.41375e-05	0.000505895	CDR
sp|O94973-2|AP2A2-2_HUMAN	AP2A2	-0.391437	3.59922e-08	8.17192e-07	CERAD
sp|O94973-2|AP2A2-2_HUMAN	AP2A2	-0.331162	9.67888e-06	0.000100315	Braak
sp|O94973-2|AP2A2-2_HUMAN	AP2A2	-0.360272	4.72383e-07	5.89879e-06	Plaque mean
sp|O94973|AP2A2_HUMAN	AP2A2	-0.396422	2.3244e-08	5.76214e-07	CERAD
sp|O94973|AP2A2_HUMAN	AP2A2	-0.336822	6.65154e-06	7.44665e-05	Braak
[truncated: 18,974 more rows]

## Sheet: Page3.GO
Cohort	Traits	Brain.region	Contrasts	Directionality	DEP.signature.size	Overlap	System	MSigDB	MSigDB.GO.size	Size of DEPs in Population	Population	FET_P	Corrected_P	Fold_Enrichment	Genes
MSBB	Braak	PHG	High vs. Medium	Up-regulated	812	67	GO-BP	GO_EXTRACELLULAR_STRUCTURE_ORGANIZATION	626	304	18887	4.22e-36	5.8e-31	6.64951	PRDX4,ITGB5,F11R,MYH11,ITGB1,LCP1,TNXB,ITGB2,FGF2,VCAM1,ICAM1,LAMA5,APP,DCN,COL3A1,ILK,CTGF,TTR,ITGB4,ITGA6,AGRN,HSPG2,CD44,SPOCK2,COL2A1,CAPN2,COL6A1,ITGA7,TGFBI,ITGA5,FBN2,COL4A2,COL11A1,SOX9,COL12A1,ITGA3,HTRA1,ANXA2,COL18A1,COL1A1,LAMB2,GFAP,CAPG,NID1,NID2,JAM2,PECAM1,LAMA4,LAMC1,COL6A2,LAMA1,COL6A3,NPNT,ITGAX,COL4A6,FBLN5,FBLN1,SPARC,SERPINH1,COL5A2,COL1A2,ELN,CAPNS2,FBN1,TNXA,MFAP2,ABI3BP
MSBB	Braak	PHG	High vs. Medium	Up-regulated	812	46	GO-CC	GO_EXTRACELLULAR_MATRIX_COMPONENT	626	125	18887	5.73e-36	7.9e-31	11.1029	SLC1A3,ITGB1,TNXB,LAMA5,DCN,COL3A1,TIMP3,ITGA6,AGRN,HSPG2,COL2A1,COL6A1,TGFBI,FBN2,COL4A2,COL11A1,COL12A1,ANXA2,COL18A1,COL1A1,LTBP1,SMOC1,FRAS1,LAMB2,NID1,NID2,LAMA4,LAMC1,LAMA1,COL6A3,NPNT,LAMB4,COL4A6,FBLN5,NTN1,FBLN1,SPARC,COL5A2,ENTPD2,COL1A2,SMC3,MATN2,ELN,FBN1,MFAP2,EFEMP2
MSBB	Braak	PHG	High vs. Low	Up-regulated	1119	88	GO-CC	GO_CELL_SUBSTRATE_JUNCTION	879	398	18887	1.37e-35	1.9e-30	4.75088	ANXA1,GSN,FLNA,PARVB,PARVA,EZR,PARVG,PTK7,GJA1,DMD,VIM,EPB41L5,ITGB5,PALLD,FLNB,CNN2,CNN3,ARPC1B,ITGB1,LCP1,EPB41L2,SORBS3,SORBS1,CTNNA1,LIMA1,TLN1,MAPK1,PTPRC,MAPK3,ITGA1,FLT1,EGFR,ICAM1,OPRM1,ADAM17,GNA13,GNA12,JUP,VCL,FERMT2,TRIP6,CAT,CAV1,ILK,LIMS1,TNS1,ITGB4,ITGA6,SDC4,HSPG2,CD44,SNAP23,CAPN2,ITGA5,ITGA3,HSPB1,B2M,RDX,ANXA5,TNC,MSN,LIMS2,PGM5,LPP,CD151,CD99,PXN,CSRP1,RRAS,NEXN,MRC2,DAB2,IQGA…
MSBB	Braak	PHG	High vs. Low	Up-regulated	1119	96	GO-CC	GO_ANCHORING_JUNCTION	879	489	18887	2.85e-34	3.9e-29	4.21829	ANXA1,GSN,FLNA,PARVB,PARVA,EZR,PARVG,PTK7,GJA1,DES,VIM,PKP2,EPB41L5,ITGB5,PALLD,FLNB,CNN2,CNN3,ARPC1B,ITGB1,LCP1,EPB41L2,SORBS3,SORBS1,CTNNA1,LIMA1,TLN1,MAPK1,PTPRC,LYN,MAPK3,ITGA1,FLT1,EGFR,ICAM1,OPRM1,ADAM17,GNA13,GNA12,JUP,VCL,FERMT2,TRIP6,DSP,CAT,CAV1,ILK,LIMS1,TNS1,ITGA6,SDC4,HSPG2,CD44,SNAP23,CAPN2,TJP1,ITGA5,ITGA3,HSPB1,B2M,RDX,ANXA5,TNC,CTNNA2,MSN,LIMS2,PGM5,LPP,PLEKHA7,CD151,CD99,PXN,CSR…
MSBB	Braak	PHG	High vs. Low	Up-regulated	1119	72	GO-BP	GO_EXTRACELLULAR_STRUCTURE_ORGANIZATION	879	304	18887	2.94e-31	4e-26	5.08901	PRDX4,GSN,ITGB5,F11R,MYH11,ITGB1,LCP1,TNXB,RIPK1,ITGB2,CTSS,THBS1,FGF2,ITGA1,VCAM1,ICAM1,LAMA5,APP,COL3A1,ILK,TIMP2,TTR,ITGB4,ITGA6,FMOD,ACAN,AGRN,HSPG2,CD44,SPOCK2,CAPN2,ITGA7,TGFBI,ITGA5,FBN2,COL4A2,COL11A1,SOX9,COL12A1,ITGA3,HTRA1,ANXA2,COL18A1,COL1A1,LAMB2,GFAP,TNC,CAPG,NID1,NID2,JAM2,PECAM1,LAMA4,LAMC1,LAMA1,NPNT,ITGAX,SPP1,COL4A6,COL14A1,FBLN5,DMP1,FBLN1,SPARC,SERPINH1,COL5A2,COL1A2,CAPNS2,…
MSBB	Braak	PHG	High vs. Medium	Up-regulated	812	72	GO-CC	GO_EXTRACELLULAR_MATRIX	626	426	18887	7.59e-31	1e-25	5.09931	SLC1A3,ITGB1,TNXB,CLU,APCS,LAMA5,DCN,COL3A1,ILK,TIMP3,CTGF,SLIT2,ITGA6,AGRN,HSPG2,SPOCK2,SPOCK3,COL2A1,COL6A1,TGFBI,FBN2,COL4A2,COL11A1,COL12A1,TGFBR3,HTRA1,ANXA2,CTHRC1,SFRP1,COL18A1,COL1A1,TGFB1I1,LTBP1,SMOC1,FRAS1,LAMB2,LGALS1,NID1,NID2,LAMA4,LAMC1,COL6A2,LAMA1,COL6A3,NPNT,LAMB4,COL4A6,FBLN5,EMILIN1,NTN1,SPON1,FBLN1,SPARC,RARRES2,COL5A2,ENTPD2,COL1A2,LGALS3,SMC3,MATN2,LEFTY2,NTN3,ELN,AEBP1,FBN…
MSBB	Braak	PHG	High vs. Low	Up-regulated	1119	148	GO-CC	GO_CELL_JUNCTION	879	1151	18887	1.12e-30	1.5e-25	2.76287	ANXA1,SYT6,GSN,FLNA,MICALL2,PARVB,PARVA,EZR,PARVG,PTK7,GJA1,DES,DMD,VIM,PKP2,EPB41L5,SNTA1,ITGB5,WDR1,F11R,PALLD,XIRP1,FLNB,CNN2,CNN3,ARPC1B,ITGB1,LCP1,EPB41L2,SORBS3,SORBS1,CTNNA1,KRT8,LIMA1,TLN1,VAV1,MAPK1,PTPN6,PTPRC,LYN,DDX58,MAPK3,IQGAP3,ITGA1,FLT1,EGFR,ADCYAP1R1,ICAM1,OPRM1,ADAM17,GNA13,CHRM3,GNA12,JUP,VCL,FERMT2,TRIP6,DSP,NAMPT,APP,CAT,CAV1,ILK,LIMS1,OCLN,TNS1,ITGB4,ITGA6,AGRN,SDC4,HSPG2,C…
MSBB	Braak	PHG	High vs. Medium	Up-regulated	812	76	GO-CC	GO_ANCHORING_JUNCTION	626	489	18887	4.9e-30	6.7e-25	4.68914	ANXA1,FLNA,PARVA,EZR,PARVG,PTK7,GJA1,DES,VIM,PKP2,EPB41L5,ITGB5,PALLD,FLNB,CNN2,CNN3,ARPC1B,ITGB1,LCP1,EPB41L2,SORBS3,SORBS1,CTNNA1,LIMA1,TLN1,SCRIB,PTPRC,LYN,FLT1,EGFR,ICAM1,ADAM17,GNA12,VCL,TRIP6,CAV1,ILK,LIMS1,TNS1,ITGA6,SDC4,HSPG2,CD44,CAPN2,ITGA5,ITGA3,HSPB1,B2M,TGFB1I1,RDX,ANXA5,CTNNA2,MSN,LIMS2,PGM5,LPP,PLEKHA7,CD99,PXN,CSRP1,RRAS,TJP2,DAB2,IQGAP1,FLNC,ENAH,PLEC,ASAP3,TNS3,CPNE3,SYNM,AHNAK…
MSBB	Braak	PHG	High vs. Medium	Up-regulated	812	68	GO-CC	GO_CELL_SUBSTRATE_JUNCTION	626	398	18887	1.88e-29	2.6e-24	5.15483	ANXA1,FLNA,PARVA,EZR,PARVG,PTK7,GJA1,VIM,EPB41L5,ITGB5,PALLD,FLNB,CNN2,CNN3,ARPC1B,ITGB1,LCP1,EPB41L2,SORBS3,SORBS1,CTNNA1,LIMA1,TLN1,PTPRC,FLT1,EGFR,ICAM1,ADAM17,GNA12,VCL,TRIP6,CAV1,ILK,LIMS1,TNS1,ITGB4,ITGA6,SDC4,HSPG2,CD44,CAPN2,ITGA5,ITGA3,HSPB1,B2M,TGFB1I1,RDX,ANXA5,MSN,LIMS2,PGM5,LPP,CD99,PXN,CSRP1,RRAS,DAB2,IQGAP1,FLNC,ENAH,PLEC,ASAP3,TNS3,CPNE3,AHNAK,SNTB1,FHL1,RSU1
MSBB	Braak	PHG	High vs. Low	Up-regulated	1119	83	GO-CC	GO_EXTRACELLULAR_MATRIX	879	426	18887	1.92e-29	2.6e-24	4.18642	ITGB1,TNXB,F3,CLU,THBS1,APCS,LAMA5,COL3A1,ILK,TIMP3,TIMP2,APOE,SLIT2,ITGA6,FMOD,ACAN,AGRN,HSPG2,SPOCK2,SPOCK3,MFGE8,TGFBI,FGF1,FBN2,COL4A2,COL11A1,COL12A1,TGFBR3,HTRA1,ANXA2,CTHRC1,SFRP1,COL18A1,COL1A1,CTSD,LTBP1,SMOC1,FRAS1,LAMB2,TNC,LGALS1,NID1,NID2,PTN,LAMA4,LAMC1,LAMA1,NPNT,TINAGL1,LAMB4,IGFBP7,CD151,COL4A6,COL14A1,FBLN5,EMILIN2,EMILIN1,NTN1,SPON1,DMP1,FBLN1,SPARC,RARRES2,WNT2B,COL5A2,ENTPD2,…
MSBB	Braak	PHG	High vs. Medium	Up-regulated	812	62	GO-CC	GO_PROTEINACEOUS_EXTRACELLULAR_MATRIX	626	356	18887	2.21e-27	3e-22	5.25449	SLC1A3,ITGB1,TNXB,LAMA5,DCN,COL3A1,TIMP3,CTGF,SLIT2,ITGA6,AGRN,HSPG2,SPOCK2,SPOCK3,COL2A1,COL6A1,TGFBI,FBN2,COL4A2,COL11A1,COL12A1,TGFBR3,ANXA2,CTHRC1,SFRP1,COL18A1,COL1A1,LTBP1,SMOC1,FRAS1,LAMB2,LGALS1,NID1,NID2,LAMA4,LAMC1,COL6A2,LAMA1,COL6A3,NPNT,LAMB4,COL4A6,FBLN5,EMILIN1,NTN1,SPON1,FBLN1,SPARC,COL5A2,ENTPD2,COL1A2,SMC3,MATN2,NTN3,ELN,FBN1,IL1RL1,TNXA,MFAP2,ABI3BP,FBLN2,EFEMP2
MSBB	Braak	PHG	High vs. Low	Up-regulated	1119	44	GO-CC	GO_EXTRACELLULAR_MATRIX_COMPONENT	879	125	18887	2.87e-27	3.9e-22	7.56339	ITGB1,TNXB,LAMA5,COL3A1,TIMP3,ITGA6,AGRN,HSPG2,TGFBI,FBN2,COL4A2,COL11A1,COL12A1,ANXA2,COL18A1,COL1A1,LTBP1,SMOC1,FRAS1,LAMB2,TNC,NID1,NID2,PTN,LAMA4,LAMC1,LAMA1,NPNT,LAMB4,CD151,COL4A6,COL14A1,FBLN5,NTN1,FBLN1,SPARC,COL5A2,ENTPD2,COL1A2,SMC3,MATN2,FBN1,MFAP2,EFEMP2
MSBB	Braak	PHG	High vs. Medium	Up-regulated	812	114	GO-CC	GO_CELL_JUNCTION	626	1151	18887	1.18e-26	1.6e-21	2.98826	ANXA1,FLNA,MICALL2,PARVA,EZR,PARVG,PTK7,GJA1,DES,VIM,PKP2,EPB41L5,SNTA1,WASF2,ITGB5,F11R,PALLD,XIRP1,FLNB,CNN2,CNN3,ARPC1B,ITGB1,LCP1,EPB41L2,SORBS3,SORBS1,CTNNA1,KRT8,LIMA1,TLN1,SCRIB,VAV1,PTPN6,PTPRC,LYN,DDX58,FLT1,EGFR,ADCYAP1R1,ICAM1,ADAM17,CHRM3,GNA12,VCL,TRIP6,APP,CAV1,ILK,LIMS1,OCLN,TNS1,ITGB4,ITGA6,AGRN,SDC4,HSPG2,CD44,CAPN2,ITGA5,VANGL2,ITGA3,PRKD1,HSPB1,B2M,NRIP1,TGFB1I1,PARD3,RDX,ANXA5…
MSBB	Braak	PHG	High vs. Medium	Up-regulated	812	103	GO-BP	GO_BIOLOGICAL_ADHESION	626	1032	18887	2.72e-24	3.7e-19	3.01125	CD74,ANXA1,SLC7A11,ANTXR1,PLEK,FARP2,FLNA,MICALL2,PARVA,EZR,PARVG,PTK7,PKP2,EPB41L5,ITGB5,F11R,DOCK2,ITGB1,LCP1,SORBS3,SORBS1,CTNNA1,TNXB,TLN1,FAS,SCRIB,VAV1,ITGB2,BTN3A1,PTPN6,PTPRC,PSMB10,EGFR,VCAM1,ICAM1,ADAM17,LAMA5,VCL,TRIP6,CXCL12,APP,COL3A1,ILK,CTGF,ITPKB,EFNB1,PRKX,ITGB4,ITGA6,AOC3,SDC3,CD44,COL6A1,ITGA7,TGFBI,ITGA5,SOX9,CD34,COL12A1,ITGA3,COL18A1,HSPB1,B2M,TGFB1I1,CLIC1,LAMB2,NID1,NID2,J…
MSBB	Braak	PHG	High vs. Low	Up-regulated	1119	118	GO-MF	GO_PROTEIN_COMPLEX_BINDING	879	935	18887	1.14e-23	1.6e-18	2.71172	CD74,SLC9A3R1,ANTXR1,FLNA,MICALL2,EZR,VIM,SUN2,PKP2,SCIN,AIF1,HCLS1,MYH11,CNN3,ARPC1B,DOCK2,IQGAP2,ITGB1,NCKAP1L,LCP1,SORBS1,CTNNA1,KRT8,TNXB,LIMA1,TLN1,CDC20B,RIPK1,FAS,RCC2,HLA-DRB1,FCGR2A,ITGB2,LYN,PSMB9,FCER1G,HLA-DRA,SYK,CTSS,THBS1,ITGA1,EGFR,VCAM1,ICAM1,ADAM17,GNA13,GNA12,LAMA5,MAPT,COL3A1,ILK,TIMP2,ITGA6,CD44,MFGE8,TGFBI,ITGA5,ITGA3,TGFBR3,SMAD4,PCNA,HLA-A,RAB32,BAG3,SRGN,LAMB2,GFAP,CAPG,N…
MSBB	Braak	PHG	High vs. Medium	Up-regulated	812	30	KEGG	KEGG_ECM_RECEPTOR_INTERACTION	626	84	18887	2.09e-23	2.9e-18	10.7753	ITGB5,ITGB1,TNXB,LAMA5,COL3A1,ITGB4,ITGA6,SDC3,AGRN,SDC4,HSPG2,CD44,COL2A1,COL6A1,ITGA7,ITGA5,COL4A2,COL11A1,ITGA3,COL1A1,LAMB2,LAMA4,LAMC1,COL6A2,LAMA1,COL6A3,LAMB4,COL4A6,COL5A2,COL1A2
MSBB	Braak	PHG	High vs. Low	Up-regulated	1119	190	GO-BP	GO_IMMUNE_SYSTEM_PROCESS	879	1984	18887	4.31e-23	5.9e-18	2.05772	CD74,MAPKAPK2,ANXA1,SLC7A11,PLEK,FARP2,S1PR1,ITGB5,AIF1,HCLS1,F11R,SWAP70,IKBKB,ARPC1B,DOCK2,ITGB1,NCKAP1L,LCP1,TMOD3,PREX1,CTSH,IFI16,PYCARD,PML,RIPK1,FAS,COLEC12,VAV1,SKAP2,HLA-DRB1,PSMB8,FCGR2A,PLD2,MAPK1,ITGB2,PSME1,RPS6KA5,BTN3A1,C4BPB,MAVS,TLR3,PTPN6,SCARA3,ELMO2,HLA-DPB1,C4B,PTPRC,LYN,CD14,PSMB9,MYO1C,C1QC,HLA-DRB4,FCER1G,LGALS9,C1S,MAPKAPK3,HLA-DPA1,HLA-DRB5,C4A,HMGB1,CLU,PSME2,VSIG4,C1QA…
MSBB	Braak	PHG	High vs. Low	Down-regulated	288	17	GO-CC	GO_NADH_DEHYDROGENASE_COMPLEX	217	42	18887	1.11e-22	1.5e-17	35.2292	SNCA,NDUFV1,NDUFA7,NDUFS4,NDUFC1,NDUFB3,NDUFA8,NDUFA10,NDUFB1,NDUFV3,NDUFA11,NDUFA9,NDUFA3,NDUFA2,NDUFC2,NDUFA6,NDUFB5
MSBB	Braak	PHG	High vs. Low	Up-regulated	1119	123	GO-BP	GO_BIOLOGICAL_ADHESION	879	1032	18887	1.78e-22	2.4e-17	2.56094	CD74,ANXA1,SLC7A11,ANTXR1,PLEK,FARP2,FLNA,MICALL2,PARVB,S1PR1,PARVA,EZR,PARVG,PTK7,PKP2,EPB41L5,ITGB5,ARHGAP6,F11R,DOCK2,ITGB1,LCP1,SORBS3,SORBS1,CTNNA1,TNXB,TLN1,PREX1,FAS,RCC2,VAV1,ITGB2,BTN3A1,PTPN6,ELMO2,PTPRC,FCER1G,HMGB1,PSMB10,SYK,THBS1,ITGA1,EGFR,VCAM1,ICAM1,RAG1,ADAM17,LAMA5,JUP,VCL,FERMT2,TRIP6,DSP,CXCL12,APP,COL3A1,ILK,ITPKB,EFNB1,PRKX,ITGB4,ITGA6,AOC3,ACAN,CD44,MFGE8,ITGA7,TGFBI,ITGA5…
MSBB	Braak	PHG	High vs. Medium	Up-regulated	812	30	GO-CC	GO_BASEMENT_MEMBRANE	626	93	18887	6.42e-22	8.8e-17	9.73256	ITGB1,LAMA5,TIMP3,ITGA6,AGRN,HSPG2,COL2A1,TGFBI,COL4A2,ANXA2,COL18A1,SMOC1,FRAS1,LAMB2,NID1,NID2,LAMA4,LAMC1,LAMA1,NPNT,LAMB4,COL4A6,NTN1,FBLN1,SPARC,ENTPD2,SMC3,MATN2,FBN1,EFEMP2
MSBB	Braak	PHG	High vs. Low	Down-regulated	288	47	GO-CC	GO_SYNAPSE	217	754	18887	8.66e-22	1.2e-16	5.42537	SNAP25,STX1A,CPLX1,STXBP1,PHACTR1,ACTN2,BAIAP2,EPB41L3,PTK2B,SNCA,GNG3,MT3,DNM1,CDH8,SYNJ1,SNCB,KCNH1,OLFM1,SLC4A7,GABRA1,DNM1L,DGKI,OLFM2,IGSF9B,CPLX2,RPH3A,DOC2B,SEPT5,SYT12,CACNG8,HPCA,KCNJ4,DLGAP1,GRIA3,OLFM3,GAP43,CAMK2B,SYNGR1,LRRTM3,AAK1,CBLN4,CABP1,PRRT2,ICA1,SYNPO,NRN1,ANKS1B
MSBB	Braak	PHG	High vs. Low	Up-regulated	1119	65	GO-CC	GO_PROTEINACEOUS_EXTRACELLULAR_MATRIX	879	356	18887	1.23e-21	1.7e-16	3.92317	ITGB1,TNXB,LAMA5,COL3A1,TIMP3,TIMP2,SLIT2,ITGA6,FMOD,ACAN,AGRN,HSPG2,SPOCK2,SPOCK3,TGFBI,FGF1,FBN2,COL4A2,COL11A1,COL12A1,TGFBR3,ANXA2,CTHRC1,SFRP1,COL18A1,COL1A1,LTBP1,SMOC1,FRAS1,LAMB2,TNC,LGALS1,NID1,NID2,PTN,LAMA4,LAMC1,LAMA1,NPNT,LAMB4,CD151,COL4A6,COL14A1,FBLN5,EMILIN2,EMILIN1,NTN1,SPON1,DMP1,FBLN1,SPARC,WNT2B,COL5A2,ENTPD2,COL1A2,SMC3,MATN2,NTN3,FBN1,COCH,MFAP2,ABI3BP,FBLN2,EFEMP2,EMILIN3
MSBB	Braak	PHG	High vs. Low	Down-regulated	288	21	GO-CC	GO_OXIDOREDUCTASE_COMPLEX	217	93	18887	1.24e-21	1.7e-16	19.6535	DLAT,PDHB,PDHA1,PDHX,SNCA,NDUFV1,NDUFA7,NDUFS4,NDUFC1,NDUFB3,NDUFA8,NDUFA10,NDUFB1,NDUFV3,NDUFA11,NDUFA9,NDUFA3,NDUFA2,NDUFC2,NDUFA6,NDUFB5
MSBB	Braak	PHG	High vs. Low	Down-regulated	288	24	GO-BP	GO_CELLULAR_RESPIRATION	217	143	18887	2.61e-21	3.6e-16	14.6076	DLAT,PDHB,PDHA1,SNCA,CYCS,NDUFV1,NDUFA7,COX8A,NDUFS4,NDUFC1,NDUFB3,NDUFA8,NDUFA10,NDUFB1,NDUFV3,NDUFA11,COX6C,NDUFA9,NDUFA3,NDUFA2,NDUFC2,NDUFA6,NDUFB5,TBRG4
MSBB	Braak	PHG	High vs. Low	Down-regulated	288	20	GO-BP	GO_OXIDATIVE_PHOSPHORYLATION	217	84	18887	3.72e-21	5.1e-16	20.7231	SNCA,CYCS,NDUFV1,NDUFA7,COX8A,NDUFS4,NDUFC1,NDUFB3,NDUFA8,NDUFA10,NDUFB1,NDUFV3,NDUFA11,COX6C,NDUFA9,NDUFA3,NDUFA2,NDUFC2,NDUFA6,NDUFB5
MSBB	Braak	PHG	High vs. Low	Down-regulated	288	19	Ractome	REACTOME_RESPIRATORY_ELECTRON_TRANSPORT	217	79	18887	3.04e-20	4.2e-15	20.9329	CYCS,NDUFV1,NDUFA7,COX8A,NDUFS4,NDUFC1,NDUFB3,NDUFA8,NDUFA10,NDUFB1,NDUFV3,NDUFA11,COX6C,NDUFA9,NDUFA3,NDUFA2,NDUFC2,NDUFA6,NDUFB5
MSBB	Braak	PHG	High vs. Low	Down-regulated	288	23	Ractome	REACTOME_TCA_CYCLE_AND_RESPIRATORY_ELECTRON_TRANSPORT	217	141	18887	3.58e-20	4.9e-15	14.1975	DLAT,PDHB,PDHA1,PDHX,CYCS,NDUFV1,NDUFA7,COX8A,NDUFS4,NDUFC1,NDUFB3,NDUFA8,NDUFA10,NDUFB1,NDUFV3,NDUFA11,COX6C,NDUFA9,NDUFA3,NDUFA2,NDUFC2,NDUFA6,NDUFB5
MSBB	Braak	PHG	High vs. Low	Down-regulated	288	17	GO-BP	GO_MITOCHONDRIAL_RESPIRATORY_CHAIN_COMPLEX_I_BIOGENESIS	217	56	18887	3.71e-20	5.1e-15	26.4219	NDUFV1,NDUFA7,NDUFS4,NDUFC1,NDUFB3,NDUFA8,NDUFA10,NDUFB1,NDUFV3,NDUFA11,NDUFA9,NDUFA3,NDUFA2,NDUFC2,NDUFA6,NDUFB5,NDUFAF4
MSBB	Braak	PHG	High vs. Low	Down-regulated	288	19	GO-CC	GO_RESPIRATORY_CHAIN	217	80	18887	3.94e-20	5.4e-15	20.6713	SNCA,CYCS,NDUFV1,NDUFA7,COX8A,NDUFS4,NDUFC1,NDUFB3,NDUFA8,NDUFA10,NDUFB1,NDUFV3,NDUFA11,NDUFA9,NDUFA3,NDUFA2,NDUFC2,NDUFA6,NDUFB5
MSBB	Braak	PHG	High vs. Low	Down-regulated	288	20	GO-BP	GO_ELECTRON_TRANSPORT_CHAIN	217	94	18887	4.24e-20	5.8e-15	18.5185	SNCA,CYCS,NDUFV1,NDUFA7,COX8A,NDUFS4,NDUFC1,NDUFB3,NDUFA8,NDUFA10,NDUFB1,NDUFV3,NDUFA11,COX6C,NDUFA9,NDUFA3,NDUFA2,NDUFC2,NDUFA6,NDUFB5
MSBB	Braak	PHG	High vs. Medium	Down-regulated	127	26	GO-CC	GO_SYNAPSE	98	754	18887	7.03e-15	9.6e-10	6.64567	STX1A,CPLX1,STXBP1,ACTN2,BAIAP2,EPB41L3,SNCA,MT3,SNCB,KCNH1,OLFM1,SLC4A7,RPH3A,DOC2B,SYT12,CACNG8,HPCA,GRIA3,OLFM3,GAP43,AAK1,PRRT2,SV2B,SYNPO,NRN1,ANKS1B
MSBB	Braak	PHG	High vs. Medium	Down-regulated	127	30	GO-CC	GO_NEURON_PART	98	1265	18887	7.27e-13	1e-07	4.57054	STX1A,CPLX1,STXBP1,PAK1,ACTN2,BAIAP2,EPB41L3,SCN8A,SNCA,THY1,MT3,SNCB,KCNH1,OLFM1,SLC4A8,SLC4A7,SLC4A10,RPH3A,DOC2B,SYT12,HPCA,GRIA3,GAP43,DPP6,AAK1,NGEF,LYNX1,SV2B,SYNPO,ANKS1B
MSBB	Braak	PHG	High vs. Medium	Down-regulated	127	21	GO-CC	GO_SYNAPSE_PART	98	610	18887	4.36e-12	6e-07	6.63478	STX1A,CPLX1,STXBP1,ACTN2,BAIAP2,EPB41L3,SNCA,MT3,SNCB,KCNH1,RPH3A,DOC2B,SYT12,CACNG8,HPCA,GRIA3,GAP43,AAK1,SV2B,SYNPO,ANKS1B
MSBB	Braak	PHG	High vs. Medium	Down-regulated	127	25	GO-CC	GO_NEURON_PROJECTION	98	942	18887	8.55e-12	1.2e-06	5.11477	STX1A,CPLX1,STXBP1,PAK1,ACTN2,BAIAP2,EPB41L3,SCN8A,SNCA,THY1,MT3,SNCB,KCNH1,OLFM1,SLC4A8,SLC4A10,RPH3A,HPCA,GRIA3,GAP43,AAK1,NGEF,LYNX1,SYNPO,ANKS1B
MSBB	Braak	PHG	High vs. Medium	Down-regulated	127	13	GO-CC	GO_PRESYNAPSE	98	283	18887	2.51e-09	0.00034	8.85307	STX1A,CPLX1,STXBP1,SNCA,MT3,SNCB,KCNH1,RPH3A,DOC2B,SYT12,GRIA3,AAK1,SV2B
MSBB	Braak	PHG	High vs. Medium	Down-regulated	127	14	GO-CC	GO_AXON	98	418	18887	3.28e-08	0.0045	6.45489	CPLX1,STXBP1,PAK1,EPB41L3,SCN8A,SNCA,MT3,SNCB,KCNH1,OLFM1,HPCA,GRIA3,GAP43,AAK1
MSBB	Braak	PHG	High vs. Medium	Down-regulated	127	17	GO-CC	GO_SOMATODENDRITIC_COMPARTMENT	98	650	18887	3.69e-08	0.0051	5.04049	CPLX1,PAK1,ACTN2,BAIAP2,THY1,MT3,SNCB,KCNH1,OLFM1,SLC4A8,SLC4A10,HPCA,GRIA3,DPP6,LYNX1,SYNPO,ANKS1B
MSBB	Braak	PHG	High vs. Medium	Down-regulated	127	8	TranscriptionFactor	YGTCCTTGR_UNKNOWN	98	98	18887	4.21e-08	0.0058	15.7326	PRKCE,MT3,HMGCS1,VGF,SNCB,NPTX2,AAK1,ADAM11
MSBB	Braak	PHG	High vs. Medium	Down-regulated	127	10	GO-BP	GO_REGULATION_OF_EXOCYTOSIS	98	186	18887	4.46e-08	0.0061	10.3615	STX1A,CPLX1,STXBP1,SNCA,PLCB1,C2CD4C,RPH3A,DOC2B,SYT12,VSNL1
MSBB	Braak	PHG	High vs. Medium	Down-regulated	127	20	GO-CC	GO_CELL_PROJECTION_PART	98	946	18887	6.74e-08	0.0092	4.07451	CPLX1,STXBP1,PAK1,ACTN2,BAIAP2,EPB41L3,SCN8A,SNCA,THY1,MT3,SNCB,KCNH1,OLFM1,HPCA,GRIA3,GAP43,AAK1,NGEF,SYNPO,ANKS1B
MSBB	CDR	PHG	Demented vs. Nondemented	Up-regulated	678	57	GO-CC	GO_CELL_SUBSTRATE_JUNCTION	530	398	18887	1.77e-24	2.4e-19	5.10363	ANXA1,PARVB,PARVA,EZR,PARVG,GJA1,VIM,EPB41L5,ITGB5,PALLD,FLNB,CNN3,ARPC1B,VASP,ITGB1,LCP1,EPB41L2,SORBS3,SORBS1,CTNNA1,LIMA1,PTPRC,MAPK3,FLT1,EGFR,ICAM1,GNA12,TRIP6,ILK,LIMS1,TNS1,ITGB4,ITGA6,SDC4,CD44,CAPN2,ITGA3,HSPB1,B2M,SLC4A2,RDX,ANXA5,MSN,LIMS2,CD99,PXN,CSRP1,DAB2,IQGAP1,FLNC,ENAH,PLEC,TNS3,AHNAK,FHL1,RSU1,ZNF185
MSBB	CDR	PHG	Demented vs. Nondemented	Down-regulated	258	47	GO-CC	GO_SYNAPSE	192	754	18887	3.27e-24	4.5e-19	6.1318	SNAP25,RIMS1,STX1A,CPLX1,PHACTR1,ACTN2,BAIAP2,ARHGEF2,CAP2,SNCA,CDH8,SHANK2,HOMER1,SYNJ1,OLFM1,SLC4A7,DNM1L,SYNGAP1,OLFM2,SORCS3,RPH3A,DOC2B,DOC2A,SYT12,CACNG8,HPCA,KCNJ4,SLC30A3,DLGAP1,GRIA3,GRIA2,OLFM3,GAP43,DNAJC6,SYNDIG1,SYNGR1,LRRTM3,SYNGR3,CBLN4,SHISA7,PRRT2,SYNPO,PRRT1,NRN1,ANKS1B,PRR7,DMXL2
MSBB	CDR	PHG	Demented vs. Nondemented	Up-regulated	678	61	GO-CC	GO_ANCHORING_JUNCTION	530	489	18887	6.38e-23	8.7e-18	4.44537	ANXA1,PARVB,PARVA,EZR,PARVG,GJA1,VIM,EPB41L5,ITGB5,PALLD,FLNB,CNN3,ARPC1B,VASP,ITGB1,LCP1,EPB41L2,SORBS3,SORBS1,CTNNA1,LIMA1,SCRIB,PTPRC,MAPK3,FLT1,EGFR,ICAM1,GNA12,TRIP6,ILK,LIMS1,TNS1,ITGA6,SDC4,CD44,CAPN2,ITGA3,HSPB1,B2M,SLC4A2,RDX,ANXA5,CTNNA2,MSN,LIMS2,PLEKHA7,CD99,PXN,CSRP1,TJP2,DAB2,IQGAP1,FLNC,ENAH,PLEC,TNS3,SYNM,AHNAK,FHL1,RSU1,ZNF185
MSBB	CDR	PHG	Demented vs. Impaired	Down-regulated	104	29	GO-CC	GO_SYNAPSE	77	754	18887	3.46e-21	4.7e-16	9.43407	STX1A,ACTN2,BAIAP2,SNCA,CDH8,OLFM1,SLC4A7,SYNGAP1,RPH3A,DOC2B,SYT12,CACNG8,HPCA,SLC30A3,AKAP5,DLGAP1,GRIA3,GRIA2,OLFM3,GAP43,SYNGR1,SYNGR3,CBLN4,SHISA7,PRRT2,SV2B,SYNPO,NRN1,ANKS1B
MSBB	CDR	PHG	Demented vs. Nondemented	Down-regulated	258	55	GO-CC	GO_NEURON_PART	192	1265	18887	6.36e-21	8.7e-16	4.27695	SNAP25,SLC1A2,RIMS1,STX1A,CPLX1,PAK1,ACTN2,BAIAP2,ARHGEF2,CORO1A,CAP2,SNCA,RASGRF1,THY1,HTR2A,CDH8,SHANK2,HOMER1,SERPINF1,SYNJ1,RPS6,MKKS,OLFM1,SLC4A8,SLC4A7,SLC4A10,DNM1L,SST,SYNGAP1,SORCS3,RPH3A,DOC2B,DOC2A,SYT12,HPCA,PMM1,KCNJ4,SLC30A3,KCNQ2,DLGAP1,GRIA3,GAP43,MAP2,CDKL5,DNAJC6,SYNDIG1,SYNGR1,DPP6,SYNGR3,NGEF,LYNX1,CAMK1G,SYNPO,ANKS1B,DMXL2
MSBB	CDR	PHG	Demented vs. Nondemented	Up-regulated	678	91	GO-CC	GO_CELL_JUNCTION	530	1151	18887	1.24e-19	1.7e-14	2.81743	ANXA1,MICALL2,PARVB,PARVA,EZR,PARVG,GJA1,VIM,EPB41L5,SNTA1,WASF2,ITGB5,F11R,PALLD,FLNB,CNN3,ARPC1B,VASP,ITGB1,LCP1,EPB41L2,SORBS3,SORBS1,CTNNA1,KRT8,LIMA1,SCRIB,PTPN6,PTPRC,DDX58,MAPK3,IQGAP3,FLT1,EGFR,ADCYAP1R1,ICAM1,GNA12,TRIP6,ILK,LIMS1,TNS1,ITGB4,ITGA6,SDC4,CD44,CAPN2,ITGA3,PRKD1,HSPB1,B2M,NRIP1,SLC4A2,PARD3,RDX,ANXA5,MUSK,CTNNA2,MSN,PECAM1,FERMT3,LIMS2,TMEM47,PLEKHA7,HEPACAM,CD99,PXN,CSRP1,P…
MSBB	CDR	PHG	Demented vs. Nondemented	Down-regulated	258	38	GO-CC	GO_SYNAPSE_PART	192	610	18887	1.52e-19	2.1e-14	6.12795	SNAP25,RIMS1,STX1A,CPLX1,ACTN2,BAIAP2,ARHGEF2,CAP2,SNCA,CDH8,SHANK2,HOMER1,SYNJ1,DNM1L,SYNGAP1,OLFM2,SORCS3,RPH3A,DOC2B,DOC2A,SYT12,CACNG8,HPCA,KCNJ4,SLC30A3,DLGAP1,GRIA3,GRIA2,GAP43,DNAJC6,SYNDIG1,SYNGR1,LRRTM3,SYNGR3,SYNPO,ANKS1B,PRR7,DMXL2
MSBB	CDR	PHG	Demented vs. Impaired	Up-regulated	430	38	GO-CC	GO_CELL_SUBSTRATE_JUNCTION	342	398	18887	4.76e-17	6.5e-12	5.27275	ANXA1,GSN,PARVA,EZR,PARVG,GJA1,VIM,EPB41L5,ITGB5,PALLD,FLNB,CNN3,ITGB1,LCP1,EPB41L2,EGFR,ICAM1,OPRM1,TRIP6,ILK,ITGB4,ITGA6,SDC4,CD44,CAPN2,ITGA3,HSPB1,RDX,ANXA5,MSN,CD99,PXN,CSRP1,IQGAP1,FLNC,PLEC,TNS3,AHNAK
MSBB	CDR	PHG	Demented vs. Impaired	Up-regulated	430	64	GO-CC	GO_CELL_JUNCTION	342	1151	18887	5.52e-16	7.6e-11	3.07073	ANXA1,GSN,MICALL2,PARVA,EZR,PARVG,GJA1,VIM,EPB41L5,SNTA1,ITGB5,PALLD,XIRP1,FLNB,CNN3,ITGB1,LCP1,EPB41L2,KRT8,PTPN6,DDX58,IQGAP3,EGFR,ADCYAP1R1,ICAM1,OPRM1,TRIP6,APP,ILK,ITGB4,ITGA6,SDC4,CD44,CAPN2,ITGA3,HSPB1,NRIP1,IFI30,PARD3,RDX,ANXA5,JAM2,MSN,CLDN10,TMEM47,PLEKHA7,HEPACAM,CD99,PXN,CSRP1,FBP2,TJP2,PDLIM5,DTNA,IQGAP1,FLNC,PLEC,TNS3,CALB2,MLC1,STON2,SYNM,AHNAK,UTRN
MSBB	CDR	PHG	Demented vs. Nondemented	Up-regulated	678	45	GO-MF	GO_ACTIN_BINDING	530	393	18887	1.01e-15	1.4e-10	4.08044	ANTXR1,MICALL2,PARVB,PARVA,EZR,PARVG,SNTA1,WASF2,SCIN,HCLS1,PALLD,FLNB,CNN3,ARPC1B,VASP,IQGAP2,ITGB1,LCP1,EPB41L2,SORBS1,CTNNA1,TMOD3,LIMA1,EGFR,TNS1,ABLIM1,CROCC,MYLK,RDX,CAPG,CTNNA2,MSN,PDLIM5,FLNC,ENAH,PLEC,AVIL,LSP1,GBP1,MYH13,COTL1,EPS8L2,UTRN,ADD3,PPP1R18
MSBB	CDR	PHG	Demented vs. Impaired	Up-regulated	430	40	GO-CC	GO_ANCHORING_JUNCTION	342	489	18887	1.41e-15	1.9e-10	4.51739	ANXA1,GSN,PARVA,EZR,PARVG,GJA1,VIM,EPB41L5,ITGB5,PALLD,FLNB,CNN3,ITGB1,LCP1,EPB41L2,EGFR,ICAM1,OPRM1,TRIP6,ILK,ITGA6,SDC4,CD44,CAPN2,ITGA3,HSPB1,RDX,ANXA5,MSN,PLEKHA7,CD99,PXN,CSRP1,TJP2,IQGAP1,FLNC,PLEC,TNS3,SYNM,AHNAK
MSBB	CDR	PHG	Demented vs. Impaired	Down-regulated	104	22	GO-CC	GO_SYNAPSE_PART	77	610	18887	2.11e-15	2.9e-10	8.84637	STX1A,ACTN2,BAIAP2,SNCA,CDH8,SYNGAP1,RPH3A,DOC2B,SYT12,CACNG8,HPCA,SLC30A3,AKAP5,DLGAP1,GRIA3,GRIA2,GAP43,SYNGR1,SYNGR3,SV2B,SYNPO,ANKS1B
MSBB	CDR	PHG	Demented vs. Nondemented	Down-regulated	258	45	GO-CC	GO_CELL_JUNCTION	192	1151	18887	2.63e-15	3.6e-10	3.84591	SNAP25,RIMS1,STX1A,PAK1,PHACTR1,ACTN2,ACTN3,ARHGEF2,ACTN1,CORO1A,SNCA,THY1,SHANK2,HOMER1,RPL37A,RPL8,RPS8,RPL6,OLFM1,DNM1L,OLFM2,RPH3A,DOC2A,SYT12,CACNG8,KCNJ4,SLC30A3,DLGAP1,GRIA3,GRIA2,OLFM3,GAP43,SYNDIG1,SYNGR1,LRRTM3,SYNGR3,CBLN4,PRRT2,SYNPO,LMO7,PRRT1,NRN1,ANKS1B,PRR7,DMXL2
MSBB	CDR	PHG	Demented vs. Nondemented	Up-regulated	678	67	GO-MF	GO_CYTOSKELETAL_PROTEIN_BINDING	530	819	18887	2.81e-15	3.9e-10	2.91526	ANTXR1,FARP2,MICALL2,PARVB,PARVA,EZR,PARVG,GJA1,SUN2,EPB41L5,SNTA1,WASF2,SCIN,HCLS1,PALLD,FLNB,CNN3,ARPC1B,VASP,IQGAP2,ITGB1,LCP1,EPB41L2,SORBS3,CSRP3,PDLIM3,SORBS1,CTNNA1,TMOD3,LIMA1,PYCARD,RCC2,NFKB1,RELA,IQGAP3,EGFR,MAPT,TNS1,ABLIM1,CAPN2,ANXA2,CROCC,MYLK,RDX,S100B,CAPG,CTNNA2,MSN,PXN,PDLIM5,KCNN2,NUMA1,NEK6,S100A6,FLNC,ENAH,PLEC,AVIL,LSP1,GBP1,MYH13,SYNM,COTL1,EPS8L2,UTRN,ADD3,PPP1R18
MSBB	CDR	PHG	Demented vs. Nondemented	Up-regulated	678	115	GO-BP	GO_IMMUNE_SYSTEM_PROCESS	530	1984	18887	1.84e-14	2.5e-09	2.06559	CD74,MAPKAPK2,ANXA1,SLC7A11,PLEK,FARP2,S1PR1,WASF2,ITGB5,HCLS1,F11R,SWAP70,IKBKB,ARPC1B,DOCK2,ITGB1,LCP1,TMOD3,PYCARD,FAS,COLEC12,SKAP2,HLA-DRB1,PSMB8,FCGR2A,ITGB2,PSME1,RPS6KA5,PTPN6,SCARA3,HLA-DPB1,FCGR3A,C4B,PTPRC,NFKB1,PSMB9,C1QC,LGALS9,MAPKAPK3,C4A,CLU,PSME2,MASP1,C1QB,RELA,PSMB10,HLA-DRA,DDX58,SYK,MAPK3,CTSS,FLT1,ASS1,ANO6,ICAM1,RAG1,NFKB2,BTN3A2,TAP2,TAP1,ITPKB,PRKX,ITGA6,TAPBP,PGM3,CD44,C…
MSBB	CDR	PHG	Demented vs. Impaired	Down-regulated	104	28	GO-CC	GO_NEURON_PART	77	1265	18887	3.21e-14	4.4e-09	5.42925	STX1A,PAK1,ACTN2,BAIAP2,SNCA,THY1,CDH8,OLFM1,SLC4A7,SLC4A10,SST,SYNGAP1,RPH3A,DOC2B,SYT12,HPCA,SLC30A3,AKAP5,DLGAP1,GRIA3,GAP43,MAP2,SYNGR1,DPP6,SYNGR3,SV2B,SYNPO,ANKS1B
MSBB	CDR	PHG	Demented vs. Nondemented	Down-regulated	258	39	GO-CC	GO_NEURON_PROJECTION	192	942	18887	4.4e-14	6e-09	4.07263	SNAP25,SLC1A2,STX1A,CPLX1,PAK1,ACTN2,BAIAP2,ARHGEF2,CORO1A,SNCA,RASGRF1,THY1,HTR2A,CDH8,SHANK2,HOMER1,SERPINF1,RPS6,OLFM1,SLC4A8,SLC4A10,SYNGAP1,RPH3A,DOC2A,HPCA,KCNJ4,SLC30A3,KCNQ2,GRIA3,GAP43,MAP2,CDKL5,SYNDIG1,SYNGR1,NGEF,LYNX1,CAMK1G,SYNPO,ANKS1B
MSBB	CDR	PHG	Demented vs. Impaired	Up-regulated	430	30	GO-BP	GO_EXTRACELLULAR_STRUCTURE_ORGANIZATION	342	304	18887	4.65e-14	6.4e-09	5.44985	GSN,ITGB5,ITGB1,LCP1,ITGB2,CTSS,FGF2,VCAM1,ICAM1,APP,ILK,TTR,ITGB4,ITGA6,CD44,SPOCK2,CAPN2,ITGA7,ITGA3,HTRA1,ANXA2,GFAP,CAPG,JAM2,LAMA1,ITGAX,SPARC,SERPINH1,CAPNS2,CAPNS1
MSBB	CDR	PHG	Demented vs. Nondemented	Up-regulated	678	80	GO-MF	GO_IDENTICAL_PROTEIN_BINDING	530	1209	18887	5.19e-13	7.1e-08	2.35804	CD74,PRDX4,ANXA1,PLEK,VIM,SUN2,IKBKB,TRIP10,FLNB,LCP1,SRI,PYCARD,FAS,NFKB1,MASP1,C1QB,RELA,DDX58,EGFR,ASS1,ANO6,STAT3,RAG1,TAP1,TERF2,SOD2,SRR,SORD,ADH5,SHMT1,CBS,S100A2,ALDH9A1,MAOB,PRKD1,SFRP1,SMAD4,PRDX1,BARD1,SP100,HSPB1,B2M,RB1,RDX,TP53BP2,ECE1,S100B,CHMP4A,STOM,CALCOCO2,SQSTM1,MNS1,LGALS1,GSTM2,FBLN1,GRIN3A,TKT,PYGL,CRYL1,RPE,UXS1,DPYD,PAFAH1B3,PON2,ENTPD2,KCNN2,TRIM21,TPD52L1,S100A6,MGST1,…
MSBB	CDR	PHG	Demented vs. Nondemented	Up-regulated	678	44	GO-BP	GO_ACTIN_FILAMENT_BASED_PROCESS	530	450	18887	5.98e-13	8.2e-08	3.48439	ANXA1,ANTXR1,PLEK,FARP2,MICALL2,PARVB,S1PR1,PARVA,EZR,PARVG,GJA1,VIM,SUN2,EPB41L5,SNTA1,WASF2,ITGB5,SCIN,HCLS1,F11R,SWAP70,ARHGEF17,PALLD,IKBKB,TRIP10,AQP1,FLNB,CNN3,ARPC1B,VASP,DOCK2,IQGAP2,ITGB1,PRKG1,LCP1,EPB41L2,SORBS3,CSRP3,PDLIM3,SORBS1,CTNNA1,TMOD3,KRT8,LIMA1
MSBB	CDR	PHG	Demented vs. Impaired	Up-regulated	430	48	GO-MF	GO_CYTOSKELETAL_PROTEIN_BINDING	342	819	18887	6.09e-13	8.3e-08	3.23664	ANTXR1,FARP2,GSN,MICALL2,PARVA,EZR,PARVG,GJA1,EPB41L5,SNTA1,SCIN,PALLD,XIRP1,FLNB,CNN3,IQGAP2,ITGB1,LCP1,EPB41L2,CSRP3,PDLIM3,PYCARD,IQGAP3,EGFR,OPRM1,CAPN2,ANXA2,MYLK,RDX,S100B,CAPG,NEIL2,MSN,PXN,PDLIM5,KCNN2,NEK6,S100A6,FLNC,PLEC,AVIL,LSP1,TPPP3,GBP1,MYH13,SYNM,COTL1,UTRN
MSBB	CDR	PHG	Demented vs. Nondemented	Up-regulated	678	44	GO-BP	GO_SINGLE_ORGANISM_CELL_ADHESION	530	459	18887	1.18e-12	1.6e-07	3.41607	CD74,ANXA1,SLC7A11,ANTXR1,PLEK,MICALL2,PARVA,EZR,ITGB5,DOCK2,ITGB1,LCP1,CTNNA1,FAS,SCRIB,ITGB2,PTPN6,PTPRC,PSMB10,SYK,EGFR,ICAM1,RAG1,ILK,ITPKB,CD44,ITGA7,HSPB1,B2M,CLIC1,NHEJ1,CTNNA2,MSN,ZFP36L1,FERMT3,LIMS2,ITGAX,CD58,ZFP36L2,PLEKHA7,DOCK8,CSRP1,NTN1,ARVCF
MSBB	CDR	PHG	Demented vs. Impaired	Down-regulated	104	25	GO-CC	GO_CELL_JUNCTION	77	1151	18887	1.77e-12	2.4e-07	5.32767	STX1A,PAK1,ACTN2,ACTN3,ACTN1,SNCA,THY1,OLFM1,RPH3A,SYT12,CACNG8,SLC30A3,DLGAP1,GRIA3,GRIA2,OLFM3,GAP43,SYNGR1,SYNGR3,CBLN4,PRRT2,SV2B,SYNPO,NRN1,ANKS1B
MSBB	CDR	PHG	Demented vs. Impaired	Up-regulated	430	77	GO-BP	GO_CELLULAR_RESPONSE_TO_ORGANIC_SUBSTANCE	342	1848	18887	1.98e-12	2.7e-07	2.30105	ANXA1,EZR,EPB41L5,ITGB5,AQP1,ITGB1,KRT8,CTSH,PYCARD,FAS,COLEC12,ITGB2,RPS6KA5,PSMB9,LGALS9,HLA-DRB5,PSMB10,HLA-DRA,SYK,CTSS,FGF2,IQGAP3,EGFR,ASS1,VCAM1,STAT3,ICAM1,OPRM1,IL18,TSPO,APP,SHMT1,PADI2,PTBP1,CERS1,CD44,AKR1C4,AKR1C2,AKR1C1,CAPN2,FGF1,SP100,HSPB1,TIPARP,NRIP1,MED4,IFI30,CYBA,PARD3,RDX,PLOD2,ANXA5,YAP1,LGALS1,GSTM2,MSN,CD58,PXN,SPARC,SAMHD1,TJP2,ENTPD2,TRIM25,MT1G,TRIM21,MX1,GSTP1,IQGAP1…
MSBB	CDR	PHG	Demented vs. Nondemented	Up-regulated	678	71	GO-BP	GO_BIOLOGICAL_ADHESION	530	1032	18887	2.06e-12	2.8e-07	2.45169	CD74,ANXA1,SLC7A11,ANTXR1,PLEK,FARP2,MICALL2,PARVB,S1PR1,PARVA,EZR,PARVG,EPB41L5,ITGB5,F11R,DOCK2,ITGB1,LCP1,SORBS3,SORBS1,CTNNA1,FAS,RCC2,SCRIB,ITGB2,PTPN6,PTPRC,PSMB10,SYK,EGFR,ICAM1,RAG1,TRIP6,ILK,ITPKB,PRKX,ITGB4,ITGA6,CD44,ITGA7,ITGA3,HSPB1,B2M,CLIC1,NHEJ1,CFDP1,DDR1,CTNNA2,MSN,PECAM1,CDH20,EPDR1,GPNMB,ZFP36L1,LAMA1,FERMT3,ENTPD1,LIMS2,TMEM47,ITGAX,CD58,ZFP36L2,PLEKHA7,DOCK8,HEPACAM,CD99,PXN…
MSBB	CDR	PHG	Demented vs. Nondemented	Down-regulated	258	13	KEGG	KEGG_RIBOSOME	192	88	18887	5.08e-12	7e-07	14.5319	RPL37A,RPL8,RPL36A,RPL29,RPL24,RPS6,RPS8,RPL36AL,RPL3L,RPL17,RPL23A,RPL6,RPL14
MSBB	CDR	PHG	Demented vs. Nondemented	Down-regulated	258	51	GO-CC	GO_CELL_PROJECTION	192	1786	18887	5.73e-12	7.9e-07	2.80899	SNAP25,SLC1A2,STX1A,CPLX1,PAK1,ACTN2,ACTN3,BAIAP2,ARHGEF2,ACTN1,CORO1A,CAP2,SNCA,RASGRF1,THY1,HTR2A,CDH8,SHANK2,HOMER1,SERPINF1,RPS6,MKKS,OLFM1,SLC4A8,SLC4A7,SLC4A10,SYNGAP1,SORCS3,RPH3A,DOC2A,HPCA,CAMKK2,KCNJ4,SLC30A3,KCNQ2,DGKZ,DLGAP1,GRIA3,GAP43,SLIRP,MAP2,CDKL5,DNAJC6,SYNDIG1,SYNGR1,NGEF,LYNX1,CAMK1G,SYNPO,ANKS1B,ANKMY2
MSBB	CDR	PHG	Demented vs. Nondemented	Down-regulated	258	24	GO-BP	GO_SYNAPTIC_SIGNALING	192	424	18887	9.99e-12	1.4e-06	5.5681	SNAP25,SLC1A1,SLC1A2,RIMS1,STX1A,CPLX1,FGF12,SNCA,HTR2A,CDH8,HOMER1,SYNJ1,PLCB1,SST,NPTX2,C2CD4C,RPH3A,DOC2B,DOC2A,SYT12,KCNQ2,DLGAP1,GRIA3,GRIA2
MSBB	CDR	PHG	Demented vs. Nondemented	Down-regulated	258	16	GO-CC	GO_RIBOSOMAL_SUBUNIT	192	163	18887	1.04e-11	1.4e-06	9.65593	RPL37A,RPL8,MRPS2,RPL36A,MRPS12,RPL29,RPL24,RPS6,RPS8,RPL36AL,RPL3L,MRPS16,RPL17,RPL23A,RPL6,RPL14
MSBB	CDR	PHG	Demented vs. Impaired	Up-regulated	430	18	GO-CC	GO_SARCOLEMMA	342	125	18887	1.16e-11	1.6e-06	7.95242	ANXA1,EZR,SNTA1,AQP1,ITGB1,KRT8,FAS,VCAM1,OPRM1,ANXA2,FXYD1,ANXA5,KCNN2,DTNA,FLNC,PLEC,AHNAK,UTRN
MSBB	CDR	PHG	Demented vs. Impaired	Up-regulated	430	8	GO-MF	GO_S100_PROTEIN_BINDING	342	13	18887	1.27e-11	1.7e-06	33.9847	EZR,FGF1,ANXA2,S100B,IQGAP1,S100A6,AHNAK,S100A11
MSBB	CDR	PHG	Demented vs. Nondemented	Down-regulated	258	11	GO-CC	GO_CYTOSOLIC_LARGE_RIBOSOMAL_SUBUNIT	192	61	18887	2.41e-11	3.3e-06	17.7388	RPL37A,RPL8,RPL36A,RPL29,RPL24,RPL36AL,RPL3L,RPL17,RPL23A,RPL6,RPL14
MSBB	CDR	PHG	Demented vs. Impaired	Up-regulated	430	57	GO-MF	GO_IDENTICAL_PROTEIN_BINDING	342	1209	18887	2.44e-11	3.3e-06	2.60367	HOGA1,ANXA1,VIM,TRIP10,FLNB,LCP1,PYCARD,FAS,DDX58,EGFR,ASS1,ANO6,STAT3,RAG1,APP,SRR,SORD,TTR,SHMT1,S100A2,ALDH9A1,MAOB,PRDX1,BARD1,SP100,HSPB1,RDX,TP53BP2,S100B,SQSTM1,LGALS1,GSTM4,GSTM2,CLDN10,TKT,CRYL1,RPE,DPYD,PAFAH1B3,QPRT,PON2,ENTPD2,KCNN2,FTL,TRIM21,TPD52L1,PRMT2,S100A6,RNF17,MGST1,PVALB,S100A10,GBP1,ANXA4,S100A11,HSPB8,HSPB6
MSBB	CDR	PHG	Demented vs. Impaired	Up-regulated	430	30	GO-MF	GO_ACTIN_BINDING	342	393	18887	3.41e-11	4.7e-06	4.21566	ANTXR1,GSN,MICALL2,PARVA,EZR,PARVG,SNTA1,SCIN,PALLD,XIRP1,FLNB,CNN3,IQGAP2,ITGB1,LCP1,EPB41L2,EGFR,MYLK,RDX,CAPG,MSN,PDLIM5,FLNC,PLEC,AVIL,LSP1,GBP1,MYH13,COTL1,UTRN
MSBB	CDR	PHG	Demented vs. Impaired	Down-regulated	104	20	GO-CC	GO_NEURON_PROJECTION	77	942	18887	7.32e-10	0.0001	5.20776	STX1A,PAK1,ACTN2,BAIAP2,SNCA,THY1,CDH8,OLFM1,SLC4A10,SYNGAP1,RPH3A,HPCA,SLC30A3,AKAP5,GRIA3,GAP43,MAP2,SYNGR1,SYNPO,ANKS1B
MSBB	CDR	PHG	Demented vs. Impaired	Down-regulated	104	14	GO-BP	GO_SYNAPTIC_SIGNALING	77	424	18887	1.55e-09	0.00021	8.09906	STX1A,SNCA,GNA15,CDH8,SST,NPTX2,C2CD4C,RPH3A,DOC2B,SYT12,AKAP5,DLGAP1,GRIA3,GRIA2
MSBB	CDR	PHG	Demented vs. Impaired	Down-regulated	104	16	GO-CC	GO_CYTOPLASMIC_VESICLE_PART	77	601	18887	2.05e-09	0.00028	6.53007	STX1A,ACTN2,ACTN1,SNCA,PCSK1,CA4,RPH3A,SYT12,CACNG8,NCALD,SLC30A3,GRIA3,GRIA2,SYNGR1,SYNGR3,SV2B
MSBB	CDR	PHG	Demented vs. Impaired	Down-regulated	104	7	GO-CC	GO_EXOCYTIC_VESICLE_MEMBRANE	77	56	18887	2.8e-09	0.00038	30.6607	STX1A,RPH3A,SYT12,SLC30A3,SYNGR1,SYNGR3,SV2B
MSBB	CDR	PHG	Demented vs. Impaired	Down-regulated	104	26	GO-CC	GO_CELL_PROJECTION	77	1786	18887	3.82e-09	0.00052	3.57079	STX1A,PAK1,ACTN2,ACTN3,BAIAP2,ACTN1,SNCA,THY1,CDH8,OLFM1,SLC4A7,SLC4A10,CA4,SYNGAP1,RPH3A,HPCA,CAMKK2,SLC30A3,AKAP5,DLGAP1,GRIA3,GAP43,MAP2,SYNGR1,SYNPO,ANKS1B
MSBB	CDR	PHG	Demented vs. Impaired	Down-regulated	104	13	GO-CC	GO_POSTSYNAPSE	77	378	18887	3.89e-09	0.00053	8.43575	ACTN2,BAIAP2,SNCA,SYNGAP1,CACNG8,HPCA,AKAP5,DLGAP1,GRIA3,GRIA2,GAP43,SYNPO,ANKS1B
MSBB	CERAD	PHG	DefiniteAD vs. NL	Down-regulated	340	70	GO-CC	GO_SYNAPSE	247	754	18887	3.85e-40	5.3e-35	7.09893	SNAP25,SYT1,STX1A,CPLX1,STXBP1,PHACTR1,ACTN2,BAIAP2,EPB41L3,PACSIN1,PTK2B,CAP2,SNCA,GNG3,ADORA1,MT3,DNM1,CDH8,GABRG2,EPHA4,HOMER1,SYNJ1,SNCB,KCNH1,OLFM1,SLC4A7,GABRA1,DNM1L,CAMK2A,SYNGAP1,DLG4,DGKI,OLFM2,IGSF9B,STX1B,CPLX2,RPH3A,DOC2B,SEPT5,SYT7,SYT12,GPM6A,CACNG8,HPCA,KCNJ4,SLC30A3,BSN,DLGAP1,DLGAP2,GRIA3,GRIA2,GRIA4,OLFM3,GAP43,CAMK2B,SYNGR1,LRRTM4,LRRTM3,SYNGR3,AAK1,CBLN4,VWC2,CABP1,PRRT2,SV2B…
MSBB	CERAD	PHG	DefinitedAD vs. IndefiniteAD	Down-regulated	264	30	GO-BP	GO_OXIDATIVE_PHOSPHORYLATION	200	84	18887	1.94e-38	2.7e-33	33.7268	SNCA,CYCS,SDHC,NDUFS6,NDUFA7,NDUFS1,COX8A,NDUFS4,NDUFB11,NDUFC1,NDUFB3,NDUFS2,NDUFA8,NDUFA10,COX5B,NDUFA11,COX6C,NDUFA9,NDUFA3,COX5A,NDUFA2,NDUFB6,NDUFC2,NDUFA1,COX7C,COX7B,COX7A2L,NDUFA6,NDUFB5,NDUFB8
MSBB	CERAD	PHG	DefinitedAD vs. IndefiniteAD	Down-regulated	264	31	GO-BP	GO_ELECTRON_TRANSPORT_CHAIN	200	94	18887	2e-38	2.7e-33	31.1435	SNCA,CYCS,SDHB,SDHC,NDUFS6,NDUFA7,NDUFS1,COX8A,NDUFS4,NDUFB11,NDUFC1,NDUFB3,NDUFS2,NDUFA8,NDUFA10,COX5B,NDUFA11,COX6C,NDUFA9,NDUFA3,COX5A,NDUFA2,NDUFB6,NDUFC2,NDUFA1,COX7C,COX7B,COX7A2L,NDUFA6,NDUFB5,NDUFB8
MSBB	CERAD	PHG	DefinitedAD vs. IndefiniteAD	Down-regulated	264	29	Ractome	REACTOME_RESPIRATORY_ELECTRON_TRANSPORT	200	79	18887	1.36e-37	1.9e-32	34.666	CYCS,SDHB,SDHC,NDUFS6,NDUFA7,NDUFS1,COX8A,NDUFS4,NDUFC1,NDUFB3,NDUFS2,NDUFA8,NDUFA10,COX5B,NDUFA11,COX6C,NDUFA9,NDUFA3,COX5A,NDUFA2,NDUFB6,NDUFC2,NDUFA1,COX7C,COX7B,COX7A2L,NDUFA6,NDUFB5,NDUFB8
MSBB	CERAD	PHG	DefinitedAD vs. IndefiniteAD	Down-regulated	264	28	GO-CC	GO_RESPIRATORY_CHAIN	200	80	18887	1.28e-35	1.8e-30	33.0523	SNCA,CYCS,SDHB,SDHC,NDUFS6,NDUFA7,NDUFS1,COX8A,NDUFS4,NDUFB11,NDUFC1,NDUFB3,NDUFS2,NDUFA8,NDUFA10,NDUFA11,NDUFA9,NDUFA3,COX5A,NDUFA2,NDUFB6,NDUFC2,NDUFA1,COX7B,COX7A2L,NDUFA6,NDUFB5,NDUFB8
MSBB	CERAD	PHG	DefiniteAD vs. NL	Down-regulated	340	60	GO-CC	GO_SYNAPSE_PART	247	610	18887	1.43e-35	2e-30	7.52121	SNAP25,SYT1,STX1A,CPLX1,STXBP1,ACTN2,BAIAP2,EPB41L3,PTK2B,CAP2,SNCA,GNG3,ADORA1,MT3,DNM1,CDH8,GABRG2,EPHA4,HOMER1,SYNJ1,SNCB,KCNH1,GABRA1,DNM1L,CAMK2A,SYNGAP1,DLG4,DGKI,OLFM2,STX1B,CPLX2,RPH3A,DOC2B,SEPT5,SYT7,SYT12,GPM6A,CACNG8,HPCA,KCNJ4,SLC30A3,BSN,DLGAP1,DLGAP2,GRIA3,GRIA2,GRIA4,GAP43,CAMK2B,SYNGR1,LRRTM4,LRRTM3,SYNGR3,AAK1,CABP1,SV2B,ICA1,SYNPO,ANKS1B,DMXL2
MSBB	CERAD	PHG	DefinitedAD vs. IndefiniteAD	Down-regulated	264	33	GO-BP	GO_CELLULAR_RESPIRATION	200	143	18887	4.48e-35	6.1e-30	21.7927	PDHB,PDHA1,SNCA,CYCS,SDHB,SDHC,NDUFS6,NDUFA7,NDUFS1,COX8A,NDUFS4,NDUFB11,NDUFC1,NDUFB3,NDUFS2,NDUFA8,NDUFA10,COX5B,NDUFA11,COX6C,NDUFA9,NDUFA3,COX5A,NDUFA2,NDUFB6,NDUFC2,NDUFA1,COX7C,COX7B,COX7A2L,NDUFA6,NDUFB5,NDUFB8
MSBB	CERAD	PHG	DefinitedAD vs. IndefiniteAD	Down-regulated	264	29	Ractome	REACTOME_RESPIRATORY_ELECTRON_TRANSPORT_ATP_SYNTHESIS_BY_CHEMIOSMOTIC_COUPLING_AND_HEAT_PRODUCTION_BY_UNCOUPLING_PROTEINS_	200	98	18887	2.16e-34	3e-29	27.9451	CYCS,SDHB,SDHC,NDUFS6,NDUFA7,NDUFS1,COX8A,NDUFS4,NDUFC1,NDUFB3,NDUFS2,NDUFA8,NDUFA10,COX5B,NDUFA11,COX6C,NDUFA9,NDUFA3,COX5A,NDUFA2,NDUFB6,NDUFC2,NDUFA1,COX7C,COX7B,COX7A2L,NDUFA6,NDUFB5,NDUFB8
MSBB	CERAD	PHG	DefinitedAD vs. IndefiniteAD	Down-regulated	264	32	Ractome	REACTOME_TCA_CYCLE_AND_RESPIRATORY_ELECTRON_TRANSPORT	200	141	18887	9.03e-34	1.2e-28	21.4321	PDHB,PDHA1,PDHX,CYCS,SDHB,SDHC,NDUFS6,NDUFA7,NDUFS1,COX8A,NDUFS4,NDUFC1,NDUFB3,NDUFS2,NDUFA8,NDUFA10,COX5B,NDUFA11,COX6C,NDUFA9,NDUFA3,COX5A,NDUFA2,NDUFB6,NDUFC2,NDUFA1,COX7C,COX7B,COX7A2L,NDUFA6,NDUFB5,NDUFB8
MSBB	CERAD	PHG	DefiniteAD vs. NL	Up-regulated	1241	98	GO-CC	GO_ANCHORING_JUNCTION	963	489	18887	1.86e-32	2.5e-27	3.93056	ANXA1,GSN,FLNA,PARVB,PARVA,EZR,PARVG,PTK7,GJA1,DES,VIM,PKP2,EPB41L5,ITGB5,PALLD,FLNB,CNN2,CNN3,ARPC1B,VASP,ITGB1,LCP1,EPB41L2,SORBS3,SORBS1,CTNNA1,LIMA1,TLN1,SCRIB,PTPRC,LYN,MAPK3,ITGA1,FLT1,EGFR,ICAM1,OPRM1,ADAM17,ALCAM,GNA13,GNA12,JUP,VCL,FERMT2,ITGA2,TRIP6,DSP,CAV1,ILK,HMGA1,LIMS1,TNS1,ITGA6,SDC4,HSPG2,CD44,SNAP23,CAPN2,TJP1,ITGA3,HSPB1,B2M,RDX,ANXA5,TNC,CTNNA2,MSN,DSG2,LIMS2,PGM5,APBB1IP,LPP,…
MSBB	CERAD	PHG	DefiniteAD vs. NL	Down-regulated	340	78	GO-CC	GO_NEURON_PART	247	1265	18887	2.17e-32	3e-27	4.71487	SNAP25,SYT1,STX1A,CPLX1,STXBP1,PAK1,ACTN2,BAIAP2,EPB41L3,PACSIN1,PTK2B,CORO1A,CAP2,SNCA,THY1,GNG3,ADORA1,HTR2A,MT3,DNM1,CDH8,GABRG2,EPHA4,HOMER1,SERPINF1,SYNJ1,SNCB,KCNH1,MKKS,OLFM1,SLC4A8,SLC4A7,SLC4A10,BASP1,AP3S1,AP3B2,HCN1,DNM1L,CAMK2A,SYNGAP1,DLG4,DGKI,IGSF9B,STX1B,CPLX2,RPH3A,DOC2B,SEPT5,SYT7,SYT12,GPM6A,HPCA,KCNJ4,ENC1,SLC30A3,KCNQ2,BSN,DLGAP1,GRIA3,GRIA4,GAP43,MAP2,CAMK2B,SYNGR1,DPP6,GNG1…
MSBB	CERAD	PHG	DefiniteAD vs. NL	Up-regulated	1241	87	GO-CC	GO_CELL_SUBSTRATE_JUNCTION	963	398	18887	8.52e-32	1.2e-26	4.28719	ANXA1,GSN,FLNA,PARVB,PARVA,EZR,PARVG,PTK7,GJA1,VIM,EPB41L5,ITGB5,PALLD,FLNB,CNN2,CNN3,ARPC1B,VASP,ITGB1,LCP1,EPB41L2,SORBS3,SORBS1,CTNNA1,LIMA1,TLN1,PTPRC,MAPK3,ITGA1,FLT1,EGFR,ICAM1,OPRM1,ADAM17,ALCAM,GNA13,GNA12,JUP,VCL,FERMT2,ITGA2,TRIP6,CAV1,ILK,HMGA1,LIMS1,TNS1,ITGB4,ITGA6,SDC4,HSPG2,CD44,SNAP23,CAPN2,ITGA3,HSPB1,B2M,RDX,ANXA5,TNC,MSN,LIMS2,PGM5,APBB1IP,LPP,CD151,CD99,PXN,CSRP1,RRAS,MRC2,DAB…
MSBB	CERAD	PHG	DefinitedAD vs. IndefiniteAD	Down-regulated	264	30	KEGG	KEGG_PARKINSONS_DISEASE	200	133	18887	1.32e-31	1.8e-26	21.3011	SNCA,CYCS,SDHB,SDHC,NDUFS6,NDUFA7,NDUFS1,COX8A,SEPT5,NDUFS4,NDUFC1,NDUFB3,NDUFS2,NDUFA8,NDUFA10,COX5B,COX6C,NDUFA9,NDUFA3,COX5A,NDUFA2,NDUFB6,NDUFC2,NDUFA1,COX7C,COX7B,COX7A2L,NDUFA6,NDUFB5,NDUFB8
MSBB	CERAD	PHG	DefinitedAD vs. IndefiniteAD	Down-regulated	264	21	GO-CC	GO_NADH_DEHYDROGENASE_COMPLEX	200	42	18887	5.04e-31	6.9e-26	47.2175	SNCA,NDUFS6,NDUFA7,NDUFS1,NDUFS4,NDUFB11,NDUFC1,NDUFB3,NDUFS2,NDUFA8,NDUFA10,NDUFA11,NDUFA9,NDUFA3,NDUFA2,NDUFB6,NDUFC2,NDUFA1,NDUFA6,NDUFB5,NDUFB8
MSBB	CERAD	PHG	DefinitedAD vs. IndefiniteAD	Down-regulated	264	26	GO-CC	GO_OXIDOREDUCTASE_COMPLEX	200	93	18887	3.56e-30	4.9e-25	26.4012	PDHB,PDHA1,PDHX,SNCA,SDHB,SDHC,NDUFS6,NDUFA7,NDUFS1,NDUFS4,NDUFB11,NDUFC1,NDUFB3,NDUFS2,NDUFA8,NDUFA10,NDUFA11,NDUFA9,NDUFA3,NDUFA2,NDUFB6,NDUFC2,NDUFA1,NDUFA6,NDUFB5,NDUFB8
MSBB	CERAD	PHG	DefiniteAD vs. NL	Up-regulated	1241	73	GO-BP	GO_EXTRACELLULAR_STRUCTURE_ORGANIZATION	963	304	18887	1.5e-29	2.1e-24	4.70962	PRDX4,P4HA1,GSN,ITGB5,F11R,ITGB1,LCP1,TNXB,RIPK1,ITGB2,CTSS,FGF2,ITGA1,VCAM1,ICAM1,NFKB2,LAMA5,ITGA2,APP,COL3A1,ILK,TIMP2,TTR,ITGB4,ITGA6,VCAN,ACAN,AGRN,HSPG2,CD44,SPOCK2,COL2A1,CAPN2,ITGA7,TGFBI,FBN2,COL4A2,COL11A1,SOX9,COL12A1,ITGA3,COL4A1,HTRA1,ANXA2,COL18A1,COL1A1,LAMB2,GFAP,TNC,CAPG,NID1,NID2,JAM2,PECAM1,LAMC1,LAMA1,NPNT,ITGAX,SPP1,COL4A6,FBLN5,FBLN1,A2M,SPARC,SERPINH1,COL5A2,COL1A2,CAPNS2,C…
MSBB	CERAD	PHG	DefiniteAD vs. NL	Down-regulated	340	62	GO-CC	GO_NEURON_PROJECTION	247	942	18887	6.78e-27	9.3e-22	5.03277	SNAP25,SYT1,STX1A,CPLX1,STXBP1,PAK1,ACTN2,BAIAP2,EPB41L3,PACSIN1,PTK2B,CORO1A,SNCA,THY1,GNG3,ADORA1,HTR2A,MT3,DNM1,CDH8,GABRG2,EPHA4,HOMER1,SERPINF1,SNCB,KCNH1,OLFM1,SLC4A8,SLC4A10,BASP1,AP3S1,AP3B2,HCN1,SYNGAP1,DLG4,DGKI,IGSF9B,CPLX2,RPH3A,SEPT5,SYT7,GPM6A,HPCA,KCNJ4,SLC30A3,KCNQ2,BSN,GRIA3,GRIA4,GAP43,MAP2,CAMK2B,SYNGR1,GNG13,AAK1,NGEF,LYNX1,CPNE5,ICA1,CAMK1G,SYNPO,ANKS1B
MSBB	CERAD	PHG	DefiniteAD vs. NL	Down-regulated	340	64	GO-CC	GO_MEMBRANE_PROTEIN_COMPLEX	247	1020	18887	1.22e-26	1.7e-21	4.79784	SNAP25,SYT1,STX1A,CPLX1,PTK2B,SNCA,PDE4D,GNG3,GNA15,TFRC,DNM1,GABRG2,NDUFV1,SDHC,GJB6,NDUFS6,INSIG2,SYNJ1,SLC25A6,NDUFA7,KCNH1,GABRA1,AP3S1,AP3B2,CLTA,ATP6V0A1,STX17,DLG4,OLFM2,STX1B,CPLX2,DOC2B,CACNG8,CACNG3,NCALD,NDUFS4,NDUFC1,NDUFB3,NDUFS2,NDUFA8,NDUFA10,NDUFV3,NDUFA11,NDUFA9,NDUFA3,NDUFA2,NDUFC2,NDUFA6,NDUFB5,STXBP5L,KCNIP4,KCNJ4,KCNQ2,GRIA3,GRIA2,GRIA4,OLFM3,DPP6,GNG13,APOO,SGIP1,RGS7,RGS6,V…
MSBB	CERAD	PHG	DefinitedAD vs. IndefiniteAD	Up-regulated	994	71	GO-CC	GO_CELL_SUBSTRATE_JUNCTION	786	398	18887	8.31e-26	1.1e-20	4.28663	ANXA1,GSN,FLNA,PARVB,PARVA,EZR,PARVG,GJA1,DMD,VIM,EPB41L5,ITGB5,PALLD,FLNB,CNN2,CNN3,ARPC1B,ITGB1,LCP1,EPB41L2,SORBS3,CTNNA1,CORO1B,LIMA1,TLN1,PTPRC,MAPK3,FLT1,ICAM1,ADAM17,ALCAM,GNA13,GNA12,VCL,FERMT2,ITGA2,TRIP6,ILK,LIMS1,TNS1,ITGB4,ITGA6,SDC4,CD44,SNAP23,CAPN2,ITGA3,HSPB1,B2M,RDX,ANXA5,TNC,MSN,LIMS2,APBB1IP,CD99,PXN,CSRP1,IQGAP1,FLNC,ENAH,PLEC,ASAP3,TNS3,CPNE3,AHNAK,CSRP2,SNTB1,FHL1,RSU1,LAP3
MSBB	CERAD	PHG	DefinitedAD vs. IndefiniteAD	Up-regulated	994	79	GO-CC	GO_ANCHORING_JUNCTION	786	489	18887	1.09e-25	1.5e-20	3.88203	ANXA1,GSN,FLNA,PARVB,PARVA,EZR,PARVG,GJA1,DES,VIM,EPB41L5,ITGB5,PALLD,FLNB,CNN2,CNN3,ARPC1B,ITGB1,LCP1,EPB41L2,SORBS3,CTNNA1,CORO1B,LIMA1,TLN1,SCRIB,PTPRC,LYN,MAPK3,FLT1,ICAM1,ADAM17,ALCAM,GNA13,GNA12,VCL,FERMT2,ITGA2,TRIP6,CDH3,ILK,LIMS1,TNS1,ITGA6,SDC4,CD44,SNAP23,CAPN2,TJP1,ITGA3,HSPB1,B2M,RDX,ANXA5,TNC,CTNNA2,MSN,LIMS2,APBB1IP,PLEKHA7,CD99,PXN,CSRP1,TJP2,IQGAP1,FLNC,ENAH,PLEC,ASAP3,TNS3,CPNE3…
MSBB	CERAD	PHG	DefiniteAD vs. NL	Up-regulated	1241	44	GO-CC	GO_EXTRACELLULAR_MATRIX_COMPONENT	963	125	18887	1.21e-25	1.7e-20	6.90366	ITGB1,TNXB,LAMA5,COL3A1,TIMP3,ITGA6,AGRN,HSPG2,COL2A1,TGFBI,FBN2,COL4A2,COL11A1,COL12A1,COL4A1,ANXA2,COL18A1,COL1A1,LTBP1,SMOC1,LAMB2,TNC,NID1,NID2,PTN,LAMC1,LAMA1,NPNT,LAMB4,CD151,COL4A6,FBLN5,NTN1,FBLN1,SPARC,COL5A2,ENTPD2,COL1A2,SMC3,MATN2,FBN1,EFEMP1,MFAP2,EFEMP2
MSBB	CERAD	PHG	DefiniteAD vs. NL	Up-regulated	1241	146	GO-CC	GO_CELL_JUNCTION	963	1151	18887	2.18e-25	3e-20	2.48779	ANXA1,SYT6,FER,GSN,FLNA,MICALL2,PARVB,PARVA,EZR,PARVG,PTK7,GJA1,DES,VIM,PKP2,EPB41L5,SNTA1,WASF2,ITGB5,WDR1,F11R,PALLD,XIRP1,FLNB,CNN2,CNN3,ARPC1B,VASP,ITGB1,LCP1,EPB41L2,SORBS3,SORBS1,CTNNA1,KRT8,LIMA1,TLN1,SCRIB,CSK,PTPN6,PTPRC,LYN,DDX58,MAPK3,IQGAP3,ITGA1,FLT1,EGFR,ADCYAP1R1,ICAM1,OPRM1,ADAM17,ALCAM,GNA13,CHRM3,GNA12,JUP,VCL,FERMT2,ITGA2,TRIP6,DSP,NAMPT,APP,CAV1,ILK,HMGA1,LIMS1,MPST,TNS1,ITGB4…
MSBB	CERAD	PHG	DefiniteAD vs. NL	Down-regulated	340	18	GO-CC	GO_NADH_DEHYDROGENASE_COMPLEX	247	42	18887	1.79e-23	2.5e-18	32.771	SNCA,NDUFV1,NDUFS6,NDUFA7,NDUFS4,NDUFC1,NDUFB3,NDUFS2,NDUFA8,NDUFA10,NDUFV3,NDUFA11,NDUFA9,NDUFA3,NDUFA2,NDUFC2,NDUFA6,NDUFB5
MSBB	CERAD	PHG	DefiniteAD vs. NL	Up-regulated	1241	78	GO-CC	GO_EXTRACELLULAR_MATRIX	963	426	18887	2.44e-23	3.3e-18	3.59105	ITGB1,TNXB,F3,CLU,CHI3L1,APCS,LAMA5,COL3A1,ILK,TIMP3,TIMP2,APOE,SLIT2,ITGA6,VCAN,ACAN,AGRN,HSPG2,SPOCK2,SPOCK3,COL2A1,TGFBI,FGF1,FBN2,COL4A2,COL11A1,COL12A1,TGFBR3,COL4A1,HTRA1,ANXA2,CTHRC1,SFRP1,COL18A1,COL1A1,CTSD,LTBP1,SMOC1,LAMB2,TNC,LGALS1,NID1,NID2,PTN,LAMC1,LAMA1,NPNT,LAMB4,IGFBP7,CD151,COL4A6,FBLN5,EMILIN2,EMILIN1,NTN1,SPON1,FBLN1,SPARC,RARRES2,WNT2B,COL5A2,ENTPD2,COL1A2,LGALS3,SMC3,MATN2…
MSBB	CERAD	PHG	DefiniteAD vs. NL	Down-regulated	340	23	GO-BP	GO_ELECTRON_TRANSPORT_CHAIN	247	94	18887	3.7e-23	5.1e-18	18.7097	SLC25A12,SNCA,CYCS,NDUFV1,SDHC,NDUFS6,NDUFA7,NDUFS4,NDUFC1,NDUFB3,NDUFS2,NDUFA8,NDUFA10,NDUFV3,NDUFA11,COX6C,NDUFA9,NDUFA3,NDUFA2,NDUFC2,COX7C,NDUFA6,NDUFB5
MSBB	CERAD	PHG	DefiniteAD vs. NL	Down-regulated	340	22	GO-BP	GO_OXIDATIVE_PHOSPHORYLATION	247	84	18887	6.5e-23	8.9e-18	20.0267	SNCA,CYCS,NDUFV1,SDHC,NDUFS6,NDUFA7,NDUFS4,NDUFC1,NDUFB3,NDUFS2,NDUFA8,NDUFA10,NDUFV3,NDUFA11,COX6C,NDUFA9,NDUFA3,NDUFA2,NDUFC2,COX7C,NDUFA6,NDUFB5
MSBB	CERAD	PHG	DefiniteAD vs. NL	Down-regulated	340	26	GO-BP	GO_CELLULAR_RESPIRATION	247	143	18887	1.77e-22	2.4e-17	13.9028	PDHB,PDHA1,SLC25A12,SNCA,CYCS,NDUFV1,SLC25A14,SDHC,NDUFS6,NDUFA7,NDUFS4,NDUFC1,NDUFB3,NDUFS2,NDUFA8,NDUFA10,NDUFV3,NDUFA11,COX6C,NDUFA9,NDUFA3,NDUFA2,NDUFC2,COX7C,NDUFA6,NDUFB5
MSBB	CERAD	PHG	DefiniteAD vs. NL	Down-regulated	340	21	Ractome	REACTOME_RESPIRATORY_ELECTRON_TRANSPORT	247	79	18887	4.51e-22	6.2e-17	20.3263	CYCS,NDUFV1,SDHC,NDUFS6,NDUFA7,NDUFS4,NDUFC1,NDUFB3,NDUFS2,NDUFA8,NDUFA10,NDUFV3,NDUFA11,COX6C,NDUFA9,NDUFA3,NDUFA2,NDUFC2,COX7C,NDUFA6,NDUFB5
MSBB	CERAD	PHG	DefinitedAD vs. IndefiniteAD	Up-regulated	994	121	GO-CC	GO_CELL_JUNCTION	786	1151	18887	1.18e-21	1.6e-16	2.5261	ANXA1,GSN,FLNA,MICALL2,PARVB,PARVA,EZR,PARVG,GJA1,DES,DMD,VIM,EPB41L5,SNTA1,WASF2,ITGB5,F11R,PALLD,FLNB,CNN2,CNN3,ARPC1B,ITGB1,LCP1,EPB41L2,SORBS3,CTNNA1,KRT8,CORO1B,LIMA1,TLN1,SCRIB,VAV1,PTPN6,PTPRC,LYN,DDX58,MAPK3,FLT1,ADCYAP1R1,ICAM1,ADAM17,ALCAM,GNA13,CHRM3,GNA12,VCL,FERMT2,ITGA2,TRIP6,CDH3,NAMPT,APP,ILK,LIMS1,OCLN,TNS1,ITGB4,ITGA6,SDC4,CD44,SNAP23,CAPN2,TJP1,VANGL2,ITGA3,CLIC4,HSPB1,B2M,NRIP…
MSBB	CERAD	PHG	DefinitedAD vs. IndefiniteAD	Up-regulated	994	171	GO-BP	GO_IMMUNE_SYSTEM_PROCESS	786	1984	18887	3.78e-21	5.2e-16	2.07107	CD74,MAPKAPK2,MAPK14,ANXA1,SLC7A11,PLEK,FARP2,WASF2,ITGB5,AIF1,HCLS1,F11R,SWAP70,IKBKB,ARPC1B,DOCK2,ITGB1,NCKAP1L,LCP1,TMOD3,CTSH,IFI16,PYCARD,PML,FAS,COLEC12,VAV1,SKAP2,HLA-DRB1,PSMB8,FCGR2A,PLD2,ITGB2,PSME1,RPS6KA5,BTN3A1,C4BPB,MAVS,TLR3,PTPN6,SCARA3,HLA-DPB1,FCGR3A,C4B,PTPRC,C4BPA,LYN,NFKB1,PSMB9,C1QC,HLA-DRB4,C3,FCER1G,LGALS9,C1S,HLA-DPA1,HLA-DRB5,C4A,HMGB1,PSME2,VSIG4,C1QA,SERPING1,MASP1,ITG…
MSBB	CERAD	PHG	DefiniteAD vs. NL	Up-regulated	1241	119	GO-MF	GO_PROTEIN_COMPLEX_BINDING	963	935	18887	8.2e-21	1.1e-15	2.49616	CD74,SLC9A3R1,ANTXR1,FLNA,MICALL2,EZR,VIM,MYO9B,SUN2,PKP2,WASF2,SCIN,AIF1,HCLS1,CNN3,ARPC1B,DOCK2,IQGAP2,ITGB1,NCKAP1L,LCP1,SORBS1,CTNNA1,KRT8,TNXB,LIMA1,TLN1,CDC20B,TRADD,RIPK1,BAX,FAS,RCC2,HLA-DRB1,FCGR2A,ITGB2,LYN,PSMB9,FCER1G,HLA-DRA,FCGR1A,SYK,CTSS,ITGA1,EGFR,VCAM1,ICAM1,ADAM17,GNA13,GNA12,LAMA5,ITGA2,MAPT,COL3A1,ILK,CRYAB,TIMP2,ITGA6,CD44,TGFBI,TULP3,ITGA3,TGFBR3,SMAD4,MTM1,PCNA,HLA-A,RAB32…
MSBB	CERAD	PHG	DefiniteAD vs. NL	Up-regulated	1241	196	GO-BP	GO_IMMUNE_SYSTEM_PROCESS	963	1984	18887	1.33e-20	1.8e-15	1.93754	CD74,MAPKAPK2,MYD88,KYNU,ANXA1,SLC7A11,PLEK,FARP2,FER,WASF2,ITGB5,AIF1,HCLS1,F11R,SWAP70,IKBKB,ARPC1B,DOCK2,ITGB1,NCKAP1L,LCP1,TMOD3,PREX1,CTSH,IFI16,PYCARD,PML,RIPK1,BAX,FAS,COLEC12,SKAP2,HLA-DRB1,SPG21,PSMB8,CSK,FCGR2A,PLD2,ITGB2,PSME1,RPS6KA5,BTN3A1,MNDA,MAVS,TLR3,PTPN6,SCARA3,HLA-DPB1,C4B,PTPRC,LYN,CD14,NFKB1,PSMB9,MYO1C,C1QC,HLA-DRB4,C3,FCER1G,LGALS9,C1S,MAPKAPK3,HLA-DPA1,HLA-DRB5,C4A,HMGB1,…
MSBB	CERAD	PHG	DefinitedAD vs. IndefiniteAD	Up-regulated	994	80	GO-BP	GO_INNATE_IMMUNE_RESPONSE	786	619	18887	1.03e-19	1.4e-14	3.10556	ANXA1,AIF1,IKBKB,IFI16,PYCARD,PML,COLEC12,HLA-DRB1,PSMB8,C4BPB,MAVS,TLR3,PTPN6,HLA-DPB1,C4B,C4BPA,LYN,NFKB1,C1QC,HLA-DRB4,C3,FCER1G,LGALS9,C1S,HLA-DPA1,HLA-DRB5,C4A,HMGB1,VSIG4,C1QA,SERPING1,MASP1,C1QB,C1R,HLA-DRA,DDX58,FCGR1A,SYK,ASS1,APCS,VCAM1,ICAM1,HLA-E,UNC13D,NPY,APP,CD44,PRDX1,SP100,B2M,HLA-C,IFI30,CYBB,HLA-A,CYBA,HLA-B,HMGB2,IFIT2,S100B,CALCOCO2,CD58,SAMHD1,AQP4,ISG20,ISG15,TRIM25,LGALS3,…
MSBB	CERAD	PHG	DefiniteAD vs. NL	Up-regulated	1241	33	GO-CC	GO_BASEMENT_MEMBRANE	963	93	18887	1.11e-19	1.5e-14	6.95933	ITGB1,LAMA5,TIMP3,ITGA6,AGRN,HSPG2,COL2A1,TGFBI,COL4A2,COL4A1,ANXA2,COL18A1,SMOC1,LAMB2,TNC,NID1,NID2,PTN,LAMC1,LAMA1,NPNT,LAMB4,CD151,COL4A6,NTN1,FBLN1,SPARC,ENTPD2,SMC3,MATN2,FBN1,EFEMP1,EFEMP2
MSBB	CERAD	PHG	DefiniteAD vs. NL	Up-regulated	1241	65	GO-CC	GO_PROTEINACEOUS_EXTRACELLULAR_MATRIX	963	356	18887	1.5e-19	2.1e-14	3.58096	ITGB1,TNXB,CHI3L1,LAMA5,COL3A1,TIMP3,TIMP2,SLIT2,ITGA6,VCAN,ACAN,AGRN,HSPG2,SPOCK2,SPOCK3,COL2A1,TGFBI,FGF1,FBN2,COL4A2,COL11A1,COL12A1,TGFBR3,COL4A1,ANXA2,CTHRC1,SFRP1,COL18A1,COL1A1,LTBP1,SMOC1,LAMB2,TNC,LGALS1,NID1,NID2,PTN,LAMC1,LAMA1,NPNT,LAMB4,CD151,COL4A6,FBLN5,EMILIN2,EMILIN1,NTN1,SPON1,FBLN1,SPARC,WNT2B,COL5A2,ENTPD2,COL1A2,SMC3,MATN2,NTN3,FBN1,COCH,EFEMP1,MFAP2,COL9A2,ABI3BP,FBLN2,EFEMP2
MSBB	CERAD	PHG	DefinitedAD vs. IndefiniteAD	Up-regulated	994	69	GO-BP	GO_IMMUNE_EFFECTOR_PROCESS	786	486	18887	2.47e-19	3.4e-14	3.41156	CD74,WASF2,SWAP70,ARPC1B,DOCK2,NCKAP1L,LCP1,CTSH,IFI16,PYCARD,PML,FAS,VAV1,HLA-DRB1,FCGR2A,PLD2,C4BPB,MAVS,TLR3,PTPN6,FCGR3A,C4B,PTPRC,C4BPA,LYN,C1QC,HLA-DRB4,C3,FCER1G,C1S,HLA-DRB5,C4A,HMGB1,VSIG4,C1QA,SERPING1,MASP1,C1QB,C1R,DDX58,FCGR1A,SYK,MAPK3,ICAM1,BTN3A2,UNC13D,CTSC,BTN3A3,ADAM17,SNAP23,PRDX1,IFIT2,LGALS1,APBB1IP,SAMHD1,ISG20,ISG15,TRIM25,STXBP2,S100A13,MX1,IFIT1,GBP1,IFIT3,ZC3HAV1,IFIT1B…
MSBB	CERAD	PHG	DefinitedAD vs. IndefiniteAD	Up-regulated	994	119	GO-BP	GO_DEFENSE_RESPONSE	786	1231	18887	2.33e-18	3.2e-13	2.32289	CD74,MAPKAPK2,ANXA1,GJA1,AIF1,F11R,IKBKB,ITGB1,IFI16,F3,PYCARD,PML,FAS,COLEC12,HLA-DRB1,PSMB8,ITGB2,RPS6KA5,C4BPB,MAVS,TLR3,PTPN6,HLA-DPB1,C4B,PTPRC,C4BPA,LYN,NFKB1,C1QC,HLA-DRB4,C3,FCER1G,LGALS9,C1S,HLA-DPA1,HLA-DRB5,C4A,HMGB1,VSIG4,C1QA,SERPING1,MASP1,C1QB,C1R,HLA-DRA,DDX58,FCGR1A,SYK,ASS1,SERPINF2,HP,APCS,ANO6,ALOX5,VCAM1,STAT3,ICAM1,ORM2,HLA-E,UNC13D,IL18,ADAM17,TAP1,MDK,MECP2,NPY,APP,PTGS1,P…
MSBB	CERAD	PHG	DefinitedAD vs. IndefiniteAD	Up-regulated	994	109	GO-BP	GO_IMMUNE_RESPONSE	786	1100	18887	1.31e-17	1.8e-12	2.38108	CD74,ANXA1,AIF1,SWAP70,IKBKB,DOCK2,LCP1,CTSH,IFI16,PYCARD,PML,FAS,COLEC12,VAV1,HLA-DRB1,PSMB8,BTN3A1,C4BPB,MAVS,TLR3,PTPN6,HLA-DPB1,FCGR3A,C4B,C4BPA,LYN,NFKB1,C1QC,HLA-DRB4,C3,FCER1G,LGALS9,C1S,HLA-DPA1,HLA-DRB5,C4A,HMGB1,VSIG4,C1QA,SERPING1,MASP1,C1QB,C1R,PSMB10,HLA-DRA,DDX58,FCGR1A,SYK,CTSS,ASS1,APCS,VCAM1,ICAM1,BTN3A2,HLA-E,UNC13D,ERAP1,IL18,TAP2,CTSC,BTN3A3,ADAM17,ALCAM,TAP1,NPY,APP,CD44,SNAP…
MSBB	CERAD	PHG	DefinitedAD vs. IndefiniteAD	Up-regulated	994	149	GO-BP	GO_SMALL_MOLECULE_METABOLIC_PROCESS	786	1767	18887	1.86e-17	2.5e-12	2.02624	CD74,IDH1,ADHFE1,GPT2,MAPKAPK2,MAPK14,PRDX4,PRODH,HOGA1,PIPOX,AASS,AQP1,ADCY8,C3,SYK,MAPK3,PLCE1,FGF2,ASS1,ALOX5,NAMPT,PGAM2,GALK1,AK1,MECP2,APP,SUCLG2,RGN,TH,SRR,PTGS1,LBR,FABP5,AKR1C3,LPCAT2,LSS,SLC27A1,ISYNA1,PCYT1A,APOE,AKR1D1,ALDH7A1,SORD,CHDH,SLC5A3,LIPA,ERLIN1,ADH5,TTR,ERLIN2,NPC2,DBI,PLCD1,ITPKC,ITPKB,PLCD3,ESD,GATM,PHGDH,MTAP,SHMT1,MRI1,GART,THNSL2,PSAT1,PADI2,SDS,GPT,ALDH1L2,ALDH1L1,HAA…
MSBB	CERAD	PHG	DefinitedAD vs. IndefiniteAD	Up-regulated	994	93	GO-BP	GO_POSITIVE_REGULATION_OF_IMMUNE_SYSTEM_PROCESS	786	867	18887	2.8e-17	3.8e-12	2.57753	CD74,MAPKAPK2,MAPK14,ANXA1,WASF2,SCIN,AIF1,HCLS1,SWAP70,IKBKB,ARPC1B,NCKAP1L,IFI16,PYCARD,COLEC12,VAV1,SKAP2,HLA-DRB1,PSMB8,FCGR2A,PLD2,ITGB2,PSME1,RPS6KA5,BTN3A1,C4BPB,MAVS,TLR3,PTPN6,SCARA3,HLA-DPB1,FCGR3A,C4B,PTPRC,C4BPA,LYN,NFKB1,PSMB9,C1QC,HLA-DRB4,C3,FCER1G,LGALS9,C1S,HLA-DPA1,HLA-DRB5,C4A,HMGB1,PSME2,VSIG4,C1QA,SERPING1,MASP1,ITGAM,RFTN2,C1QB,C1R,PSMB10,HLA-DRA,DDX58,FCGR1A,SYK,MAPK3,CTSS,…
MSBB	CERAD	PHG	IndefiniteAD vs. NL	Up-regulated	5	3	GO-BP	GO_REGULATION_OF_OSTEOBLAST_DIFFERENTIATION	5	112	18887	2.01e-06	0.28	101.18	CTHRC1,SFRP1,SMOC1
MSBB	CERAD	PHG	IndefiniteAD vs. NL	Up-regulated	5	3	GO-MF	GO_HEPARIN_BINDING	5	157	18887	5.57e-06	0.76	72.1796	MDK,APP,SFRP1
MSBB	CERAD	PHG	IndefiniteAD vs. NL	Up-regulated	5	3	GO-BP	GO_REGULATION_OF_OSSIFICATION	5	178	18887	8.12e-06	1	63.664	CTHRC1,SFRP1,SMOC1
MSBB	CERAD	PHG	IndefiniteAD vs. NL	Up-regulated	5	3	GO-MF	GO_GLYCOSAMINOGLYCAN_BINDING	5	205	18887	1.24e-05	1	55.279	MDK,APP,SFRP1
MSBB	CERAD	PHG	IndefiniteAD vs. NL	Up-regulated	5	2	GO-BP	GO_REGULATION_OF_OSTEOBLAST_PROLIFERATION	5	23	18887	1.42e-05	1	328.47	CTHRC1,SFRP1
MSBB	CERAD	PHG	IndefiniteAD vs. NL	Up-regulated	5	3	GO-MF	GO_SULFUR_COMPOUND_BINDING	5	234	18887	1.84e-05	1	48.4282	MDK,APP,SFRP1
MSBB	CERAD	PHG	IndefiniteAD vs. NL	Up-regulated	5	2	GO-MF	GO_WNT_PROTEIN_BINDING	5	31	18887	2.6e-05	1	243.703	CTHRC1,SFRP1
MSBB	CERAD	PHG	IndefiniteAD vs. NL	Up-regulated	5	2	GO-MF	GO_FRIZZLED_BINDING	5	36	18887	3.52e-05	1	209.856	CTHRC1,SFRP1
MSBB	CERAD	PHG	IndefiniteAD vs. NL	Up-regulated	5	5	TranscriptionFactor	CAGGTG_E12_Q6	5	2485	18887	3.93e-05	1	7.6004	MDK,APP,CTHRC1,SFRP1,SMOC1
MSBB	CERAD	PHG	IndefiniteAD vs. NL	Up-regulated	5	3	GO-CC	GO_PROTEINACEOUS_EXTRACELLULAR_MATRIX	5	356	18887	6.46e-05	1	31.832	CTHRC1,SFRP1,SMOC1
MSBB	Plaque mean	PHG	Severe vs. Normal	Down-regulated	455	82	GO-CC	GO_SYNAPSE	343	754	18887	8.38e-41	1.1e-35	5.98841	SNAP25,SYT1,GRM2,STX1A,CPLX1,STXBP1,ACTN2,BAIAP2,EPB41L3,PACSIN1,PTK2B,KCNB1,KCNA2,CAP2,SNCA,GNG3,ADORA1,MT3,DNM1,GRM6,CADM2,CDH8,GABRG2,EPHA4,SYNJ1,ATP2B2,SNCB,KCNH1,OLFM1,SLC4A7,GABRA1,GABRB2,GABRD,VDAC2,DNM1L,CAMK2A,SYNGAP1,DLG4,OLFM2,SORCS3,IGSF9B,STX1B,CPLX2,RPH3A,DOC2B,SYT2,CADPS2,SEPT5,SYT7,SYT12,GPM6A,CACNG8,HPCA,KCNJ4,SLC30A3,BSN,DLGAP1,GRIA3,GRIA2,GRIA4,SYN3,ATCAY,OLFM3,GAP43,DNM3,SYNGR…
MSBB	Plaque mean	PHG	Severe vs. Normal	Down-regulated	455	70	GO-CC	GO_SYNAPSE_PART	343	610	18887	3.87e-36	5.3e-31	6.31884	SNAP25,SYT1,GRM2,STX1A,CPLX1,STXBP1,ACTN2,BAIAP2,EPB41L3,PTK2B,KCNB1,KCNA2,CAP2,SNCA,GNG3,ADORA1,MT3,DNM1,GRM6,CDH8,GABRG2,EPHA4,SYNJ1,SNCB,KCNH1,GABRA1,GABRB2,GABRD,VDAC2,DNM1L,CAMK2A,SYNGAP1,DLG4,OLFM2,SORCS3,STX1B,CPLX2,RPH3A,DOC2B,SYT2,CADPS2,SEPT5,SYT7,SYT12,GPM6A,CACNG8,HPCA,KCNJ4,SLC30A3,BSN,DLGAP1,GRIA3,GRIA2,GRIA4,SYN3,GAP43,DNM3,SYNGR1,LRRTM4,LRRTM3,SYP,SYNGR3,AAK1,CABP1,SV2B,SV2C,ICA1,…
MSBB	Plaque mean	PHG	Severe vs. Mild	Up-regulated	835	76	GO-CC	GO_CELL_SUBSTRATE_JUNCTION	652	398	18887	4.44e-35	6.1e-30	5.53154	ANXA1,GSN,FLNA,PARVB,PARVA,EZR,GJA1,VIM,ITGB5,PALLD,FLNB,CNN2,CNN3,ARPC1B,CNN1,ITGB1,LCP1,EPB41L2,SORBS3,SORBS1,CTNNA1,LIMA1,TLN1,MAPK1,PTPRC,FLT1,ICAM1,ALCAM,GNA13,GNA12,VCL,FERMT2,TRIP6,CAT,CAV1,ILK,LIMS1,TNS1,ITGB4,ITGA6,SDC4,HSPG2,CD44,SNAP23,CAPN2,ITGA5,ITGA3,HSPB1,B2M,TGFB1I1,RDX,ANXA5,TNC,MSN,LIMS2,PGM5,LPP,CD99,PXN,CSRP1,RRAS,DAB2,IQGAP1,FLNC,ENAH,PLEC,TNS3,CPNE3,AHNAK,CSRP2,SNTB1,FHL1,RS…
MSBB	Plaque mean	PHG	Severe vs. Normal	Down-regulated	455	39	GO-BP	GO_CELLULAR_RESPIRATION	343	143	18887	4.94e-35	6.8e-30	15.0175	DLAT,PDHB,PDHA1,PDHA2,SLC25A12,SNCA,CYCS,OGDHL,CS,NDUFV1,UQCRB,COX19,SLC25A14,SDHC,NDUFS6,NDUFA7,COX8A,NDUFS4,NDUFC1,NDUFB3,NDUFS2,NDUFA8,NDUFA10,NDUFB2,NDUFV3,NDUFA11,NDUFA9,NDUFA3,NDUFS8,NDUFA2,NDUFB7,NDUFB6,NDUFC2,COX7C,NDUFV2,NDUFS3,NDUFS5,NDUFA6,NDUFB5
MSBB	Plaque mean	PHG	Severe vs. Mild	Up-regulated	835	83	GO-CC	GO_ANCHORING_JUNCTION	652	489	18887	2.36e-34	3.2e-29	4.91682	ANXA1,GSN,FLNA,PARVB,PARVA,EZR,GJA1,DES,VIM,ITGB5,PALLD,FLNB,CNN2,CNN3,ARPC1B,CNN1,ITGB1,LCP1,EPB41L2,SORBS3,SORBS1,CTNNA1,LIMA1,TLN1,SCRIB,MAPK1,PTPRC,FLT1,ICAM1,ALCAM,GNA13,GNA12,VCL,FERMT2,TRIP6,CAT,CAV1,ILK,LIMS1,TNS1,ITGA6,SDC4,HSPG2,CD44,SNAP23,CAPN2,TJP1,ITGA5,ITGA3,HSPB1,B2M,TGFB1I1,RDX,ANXA5,TNC,CTNNA2,MSN,LIMS2,PGM5,LPP,PLEKHA7,CD99,PXN,CSRP1,RRAS,TJP2,DAB2,IQGAP1,FLNC,ENAH,PLEC,TNS3,CP…
MSBB	Plaque mean	PHG	Severe vs. Normal	Down-regulated	455	33	GO-CC	GO_OXIDOREDUCTASE_COMPLEX	343	93	18887	4.54e-34	6.2e-29	19.5389	DLAT,PDHB,PDHA1,PDHX,PDHA2,SNCA,OGDHL,NDUFV1,UQCRB,SDHC,NDUFS6,NDUFA7,NDUFS4,NDUFC1,NDUFB3,NDUFS2,NDUFA8,NDUFA10,NDUFB2,NDUFV3,NDUFA11,NDUFA9,NDUFA3,NDUFS8,NDUFA2,NDUFB7,NDUFB6,NDUFC2,NDUFV2,NDUFS3,NDUFS5,NDUFA6,NDUFB5
MSBB	Plaque mean	PHG	Severe vs. Normal	Down-regulated	455	25	GO-CC	GO_NADH_DEHYDROGENASE_COMPLEX	343	42	18887	2.41e-33	3.3e-28	32.7763	SNCA,NDUFV1,NDUFS6,NDUFA7,NDUFS4,NDUFC1,NDUFB3,NDUFS2,NDUFA8,NDUFA10,NDUFB2,NDUFV3,NDUFA11,NDUFA9,NDUFA3,NDUFS8,NDUFA2,NDUFB7,NDUFB6,NDUFC2,NDUFV2,NDUFS3,NDUFS5,NDUFA6,NDUFB5
MSBB	Plaque mean	PHG	Severe vs. Normal	Down-regulated	455	84	GO-CC	GO_MEMBRANE_PROTEIN_COMPLEX	343	1020	18887	9.81e-33	1.3e-27	4.53469	SNAP25,SYT1,STX1A,CPLX1,SCN1B,PTK2B,KCNB1,KCNA2,SNCA,PDE4D,GNG3,GNA15,TFRC,DNM1,GABRG2,NDUFV1,UQCRB,SDHC,GJB6,NDUFS6,INSIG2,SYNJ1,SLC25A6,NDUFA7,KCNH1,GABRA1,GABRB2,GABRD,VDAC2,AP3S1,AP3B2,CLTC,CLTA,STX17,COX8A,AMIGO1,DLG4,OLFM2,STX1B,CPLX2,DOC2B,CACNG2,CACNG8,CACNG3,NCALD,NDUFS4,NDUFC1,NDUFB3,NDUFS2,NDUFA8,NDUFA10,NDUFB2,NDUFV3,NDUFA11,NDUFA9,NDUFA3,NDUFS8,NDUFA2,NDUFB7,NDUFB6,NDUFC2,NDUFV2,NDUF…
MSBB	Plaque mean	PHG	Severe vs. Normal	Down-regulated	455	92	GO-CC	GO_NEURON_PART	343	1265	18887	8.47e-32	1.2e-26	4.00466	SNAP25,SYT1,GRM2,STX1A,CPLX1,STXBP1,PAK1,ACTN2,SCN1B,BAIAP2,EPB41L3,PACSIN1,CYTH2,PTK2B,CORO1A,KCNB1,KCNA2,CAP2,SNCA,THY1,GNG3,ADORA1,HTR2A,MT3,DNM1,GRM6,CADM2,CDH8,GABRG2,EPHA4,SERPINF1,SYNJ1,GLUL,ATP2B2,SNCB,KCNH1,MKKS,OLFM1,SLC4A8,SLC4A7,SLC4A10,VDAC2,BASP1,AP3S1,AP3B2,HCN1,DNM1L,CAMK2A,SYNGAP1,AMIGO1,DLG4,SORCS3,IGSF9B,STX1B,CPLX2,RPH3A,DOC2B,SYT2,CADPS2,SEPT5,SYT7,SYT12,GPM6A,HPCA,KCNJ4,SLC3…
MSBB	Plaque mean	PHG	Severe vs. Normal	Down-regulated	455	36	Ractome	REACTOME_TCA_CYCLE_AND_RESPIRATORY_ELECTRON_TRANSPORT	343	141	18887	2.89e-31	4e-26	14.0589	DLAT,PDHB,PDHA1,PDHX,CYCS,CS,NDUFV1,UQCRB,SDHC,UCP2,NDUFS6,NDUFA7,COX8A,NDUFS4,NDUFC1,NDUFB3,NDUFS2,NDUFA8,NDUFA10,NDUFB2,NDUFV3,NDUFA11,NDUFA9,NDUFA3,NDUFS8,NDUFA2,NDUFB7,NDUFB6,NDUFC2,COX7C,NDUFV2,NDUFS3,NDUFS5,NDUFA6,NDUFB5,PDK3
MSBB	Plaque mean	PHG	Severe vs. Normal	Down-regulated	455	30	GO-BP	GO_OXIDATIVE_PHOSPHORYLATION	343	84	18887	3.71e-31	5.1e-26	19.6658	SNCA,CYCS,NDUFV1,UQCRB,SDHC,NDUFS6,NDUFA7,COX8A,NDUFS4,NDUFC1,NDUFB3,NDUFS2,NDUFA8,NDUFA10,NDUFB2,NDUFV3,NDUFA11,NDUFA9,NDUFA3,NDUFS8,NDUFA2,NDUFB7,NDUFB6,NDUFC2,COX7C,NDUFV2,NDUFS3,NDUFS5,NDUFA6,NDUFB5
MSBB	Plaque mean	PHG	Severe vs. Normal	Down-regulated	455	31	GO-BP	GO_ELECTRON_TRANSPORT_CHAIN	343	94	18887	6.58e-31	9e-26	18.1595	SLC25A12,SNCA,CYCS,NDUFV1,UQCRB,SDHC,NDUFS6,NDUFA7,COX8A,NDUFS4,NDUFC1,NDUFB3,NDUFS2,NDUFA8,NDUFA10,NDUFB2,NDUFV3,NDUFA11,NDUFA9,NDUFA3,NDUFS8,NDUFA2,NDUFB7,NDUFB6,NDUFC2,COX7C,NDUFV2,NDUFS3,NDUFS5,NDUFA6,NDUFB5
MSBB	Plaque mean	PHG	Severe vs. Mild	Down-regulated	240	53	GO-CC	GO_SYNAPSE	189	754	18887	2.47e-30	3.4e-25	7.02434	STX1A,CPLX1,STXBP1,ACTN2,EPB41L3,KCNA1,KCNA2,SNCA,GNG3,ADORA1,MT3,DNM1,CADM2,GABRG2,EPHA4,SYNJ1,SNCB,KCNH1,OLFM1,SLC4A7,GABRA1,GABRD,OLFM2,IGSF9B,STX1B,CPLX2,RPH3A,DOC2B,SEPT5,SYT7,SYT12,GPM6A,CACNG8,KCNJ4,SLC30A3,DLGAP1,GRIA3,GRIA2,SYN3,OLFM3,GAP43,LGI1,SYNGR1,SYNGR3,CBLN4,CABP1,PRRT2,SV2B,SV2C,ICA1,SYNPO,NRN1,ANKS1B
[truncated: 37 more rows]

## Sheet: Page4.Celltype
Cohort	Traits	Brain.region	Contrasts	Directionality	DEP.size	Overlap.size	Cell.type.signatures	Size of Cell.type signatures	Background.size	Fold.enrichment	P.value	p.value.FDR	Overlap.genes
[truncated: 108 more rows]

[truncated: 4 more sheets: Page5.ADGWAS, Page6.CDRvsCERAD_GO, Page 7.APOE on DEP, Page 8. sex on DEP]
